# Supplementary material for: Chemical screening by time-resolved X-ray scattering to discover allosteric probes
Source: Nat Chem Biol. Author manuscript; Available in PMC 2024 Sep 1. (PMC11358040; doi:10.1038/s41589-024-01609-1)
Supplement: Supplementary Data 1 [file NIHMS2003799-supplement-Supplementary_Data_1.xlsx]

## Sheet: Primers
Chemical screening by time-resolved X-ray scattering to discover allosteric probes
Chris A. Brosey1, Todd Link1, Runze Shen1, Davide Moiani1, Kathryn Burnett2, Greg L. Hura2,3, Darin E. Jones4, John A. Tainer1,5
1Molecular and Cellular Oncology, The University of Texas M. D. Anderson Cancer Center, Houston, TX 77030, USA
2MBIB Division, Lawrence Berkeley National Laboratory, Berkeley, CA 94720, USA
3Chemistry and Biochemistry, University of California Santa Cruz, Santa Cruz, CA 95064, USA
4Department of Pharmaceutical Sciences, University of Arkansas for Medical Sciences, Little Rock, AR, 72205
5Cancer Biology, The University of Texas M. D. Anderson Cancer Center, Houston, TX 77030, USA
List of Subclonining Primers
AIF-F482A Mutant (pET24b)		Primer Sequence (5'-3')
Gibson assembly
Insert	Forward	CAGCCACCTTCTTTCTATGTCTCTGCT
	Reverse	CAAATCACTCCAGGCCATTGACTGATG
Vector	Forward	CATCAGTCAATGGCCTGGAGTGATTTG
	Reverse	AGCAGAGACATAGAAAGAAGGTGGCTG
CHCHD4		G-block
		TAAATACATATGTCCTATTGCCGGCAGGAAGGGAAGGATCGAATCATATTTGTAACCAAAGAAGATCATGAAACTCCAAGCAGTGCAGAATTGGTGGCTGATGACCCCAACGATCCATACGAGGAGCATGGATTGATACTGCCAAATGGAAACATTAACTGGAACTGCCCATGCCTTGGGGGAATGGCCAGCGGTCCCTGTGGAGAACAGTTTAAGTCAGCCTTTTCCTGCTTCCACTATAGCACGGAGGAGATCAAGGGGTCAGACTGTGTAGACCAGTTCCGGGCCATGCAGGAATGCATGCAGAAATACCCAGACCTCTATCCCCAAGAGGATGAGGATGAGGAAGAGGAAAGAGAGAAGAAGCCAGCAGAACAAGCAGAAGAAACAGCTCCCATT…
CHCHD4 (pET30a)
Restriction enzyme subcloning (Age1/Xho1)
		Primer Sequence (5'-3')
Insert	Forward	TAAATAACCGGTATGTCCTATTGCCGGCAGG
	Reverse	TATTTACTCGAGTCAACTTGATCCCTCC
CHCHD4
Gibson assembly to introduce 2nd stop codon
		Primer Sequence (5'-3')
Insert	Forward	CAGGGACCTACAGGTATGTCCTATTGCCGGC
	Reverse	GTTAGCAGCCGGATCTTATCAACTTGATCCCTCCTCTTC
Vector	Forward	GATCCGGCTGCTAAC
	Reverse	ACCTGTAGGTCCCTG
