# Supplementary material for: Chemical screening by time-resolved X-ray scattering to discover allosteric probes
Source: Nat Chem Biol. Author manuscript; Available in PMC 2024 Sep 1. (PMC11358040; doi:10.1038/s41589-024-01609-1)
Supplement: Supplementary Data 2 [file NIHMS2003799-supplement-Supplementary_Data_2.xlsx]

## Sheet: Supp-Fig-1-SSM-0-3s
Source Data Supplementary Figure 1
GL2500 time-resolved VR SAXS similarity matrix (SSM) map - t = 0.3 s
VR calculated for q-range 0.015 - 0.15 A-1. Matrix is clustered using the SIBYLS SAXS similarity web application.
	NADH-DMSO	D3	C12	D1	C3	DMSO	B12	B7	D9	B5	C6	C2	C4	B3	C1	C7	B8	D4	B9	B10	D6	E3	D12	D7	C9	C10	D8	C11	E2	D2	C8	D11	D5	B1	E1	B11	D10	B6	B4	B2
NADH-DMSO	0	2.131	2.304	2.542	7.228	7.391	6.537	6.292	5.087	5.412	5.971	6.115	6.692	6.382	6.162	6.522	6.337	6.676	6.176	6.205	5.459	4.004	4.008	2.321	2.541	2.711	2.792	3.049	3.533	4.379	4.622	4.868	4.957	4.906	5.091	5.242	5.746	5.627	5.846	5.918
D3	2.384	0	1.61	1.22	7.053	6.851	6.481	6.177	5.06	5.645	5.869	5.888	6.448	6.039	5.938	6.089	6.131	6.593	6.177	5.793	5.227	4.359	4.178	2.348	2.465	2.464	3.029	3.496	3.54	4.159	4.206	5.129	4.951	4.545	4.89	4.727	5.286	5.293	5.474	5.827
C12	2.262	1.784	0	1.178	6.331	6.369	5.625	5.524	5.125	5.346	5.586	5.944	6.027	5.567	5.242	5.657	5.663	5.807	5.244	5.309	4.577	3.226	3.075	2.433	2.283	2.186	2.233	2.501	2.875	3.529	3.781	4.045	4.016	4.355	4.486	4.557	4.933	4.714	4.979	5.031
D1	2.619	1.295	1.12	0	6.194	6.265	5.401	5.636	5.144	5.135	5.362	5.78	5.891	5.372	5.163	5.625	5.551	5.683	5.327	5.17	4.34	3.562	3.661	2.49	2.135	2.328	2.491	2.783	2.695	3.36	3.491	4.338	3.982	4.345	4.328	4.551	4.657	4.525	4.587	5.041
C3	7.212	6.993	6.261	6.112	0	1.768	1.743	1.482	2.127	2.108	2.127	1.525	1.027	1.24	1.44	1.428	1.745	1.835	1.801	2.076	2.612	3.968	4.371	5.45	4.797	4.771	4.441	4.352	3.945	3.186	3.241	3.039	2.572	2.484	2.398	2.246	2.168	1.884	1.884	1.518
DMSO	7.115	6.801	6.179	5.866	1.696	0	1.23	1.635	2.377	2.768	1.95	2.11	1.645	1.298	1.861	1.515	1.557	1.846	1.76	1.537	2.085	4.011	4.454	5.361	4.866	4.556	4.409	4.331	3.688	2.803	2.5	3.043	2.445	2.43	2.184	1.977	1.973	1.854	1.607	1.47
B12	6.561	6.539	5.644	5.542	1.705	1.281	0	1.592	2.236	2.283	2.188	2.32	1.753	1.189	1.852	1.744	1.715	1.297	1.388	1.173	1.576	3.489	4.054	4.968	4.487	4.254	3.969	3.88	3.308	2.57	2.596	2.63	1.997	2.415	2.117	1.934	1.911	1.624	1.333	1.071
B7	6.413	6.247	5.596	5.839	1.578	1.819	1.495	0	2.059	2.45	2.191	2.149	1.432	1.553	1.378	1.365	1.498	2.12	1.558	1.639	2.448	3.291	3.891	4.744	4.583	4.062	3.81	3.616	3.288	2.82	2.85	2.431	2.23	2.049	1.993	2.034	2.497	2.21	1.835	1.133
D9	5.329	4.984	4.908	4.969	2.262	2.689	2.216	1.96	0	1.248	1.408	1.308	1.678	1.651	1.583	1.758	2.048	1.982	1.527	1.85	1.73	2.984	3.175	3.301	3.164	2.925	2.964	3.345	2.876	1.989	2.317	1.985	1.749	1.333	1.279	1.077	1.362	1.285	1.249	1.356
B5	5.445	5.526	5.238	5.048	2.114	2.845	2.219	2.299	1.253	0	1.241	1.277	1.693	1.662	1.408	2.053	2.03	1.44	1.565	2.088	2.099	2.936	3.334	3.707	3.203	3.446	3.068	3.265	2.874	2.466	2.361	2.046	1.678	1.764	1.393	1.684	1.624	1.495	1.65	1.495
C6	5.859	5.774	5.574	5.316	2.176	2.157	2.167	2.069	1.379	1.272	0	1.522	1.582	1.39	1.42	2.101	2.067	1.71	1.769	1.75	2.078	3.591	3.963	4.002	3.516	3.796	3.456	3.689	3.177	2.649	2.424	2.395	1.884	1.694	1.479	1.655	1.211	1.402	1.573	1.471
C2	6.166	5.813	5.829	5.571	1.644	2.351	2.354	2.11	1.226	1.249	1.45	0	1.223	1.424	1.326	1.375	1.959	1.801	1.714	1.963	2.229	3.633	4.08	4.356	3.825	4.027	3.816	3.971	3.545	2.784	2.791	2.747	2.339	1.93	1.839	1.594	1.582	1.681	1.562	1.572
C4	6.612	6.505	6.006	5.84	1.016	1.697	1.781	1.351	1.601	1.763	1.441	1.244	0	1.182	1.324	1.431	1.999	1.768	1.573	1.885	2.335	3.914	4.35	4.795	4.195	4.192	3.926	4.118	3.621	2.921	3.035	2.959	2.308	2.043	1.892	1.746	1.772	1.562	1.571	1.379
B3	6.243	5.925	5.462	5.209	1.26	1.372	1.289	1.523	1.517	1.768	1.388	1.281	1.189	0	1.161	1.164	1.314	1.646	1.413	1.354	1.851	3.336	3.865	4.607	4.056	3.833	3.531	3.61	3.234	2.539	2.42	2.349	1.941	1.359	1.434	1.325	1.467	1.19	1.274	0.999
C1	6.201	5.91	5.236	5.208	1.575	1.916	1.863	1.33	1.663	1.508	1.308	1.407	1.36	1.225	0	0.873	1.3	1.401	1.231	1.304	1.609	3.025	3.377	4.49	3.87	3.745	3.429	3.243	2.864	2.186	2.26	1.989	1.652	1.323	1.309	1.627	1.545	1.31	1.051	1.02
C7	6.519	6.12	5.632	5.771	1.554	1.564	1.786	1.5	1.825	2.205	2.091	1.568	1.506	1.455	0.965	0	1.127	1.602	1.399	1.571	1.624	3.237	3.486	4.825	4.41	4.094	3.825	3.898	3.36	2.368	2.459	2.232	2.125	1.717	2.058	1.767	1.95	1.692	1.413	1.299
B8	6.47	6.099	5.706	5.693	1.847	1.759	1.716	1.565	2.064	2.193	2.118	1.965	2.084	1.419	1.349	1.081	0	1.6	1.235	1.257	1.957	2.91	3.508	4.936	4.448	4.248	3.772	3.576	3.032	2.524	2.452	2.13	2.022	1.697	1.811	1.744	2.123	1.904	1.663	1.418
D4	6.676	6.605	5.733	5.513	1.655	1.851	1.288	1.925	1.821	1.386	1.678	1.691	1.735	1.421	1.259	1.586	1.383	0	0.942	1.097	1.63	2.86	3.335	4.821	4.193	4.137	3.845	3.611	3.203	2.463	2.407	2.018	1.793	2.16	1.832	2.043	1.724	1.761	1.493	1.133
B9	6.15	6.242	5.251	5.394	1.828	1.783	1.342	1.712	1.578	1.61	1.691	1.757	1.614	1.495	1.301	1.414	1.452	0.985	0	1.006	1.587	2.853	3.286	4.474	3.831	3.865	3.386	3.144	2.819	2.097	2.303	1.998	1.355	1.893	1.528	1.755	1.741	1.572	1.31	0.921
B10	6.227	5.86	5.347	5.197	2.141	1.643	1.11	1.845	1.895	2.092	1.742	2.032	1.919	1.357	1.35	1.55	1.386	1.167	1.112	0	1.064	3.119	3.675	4.594	3.937	3.929	3.614	3.451	2.719	1.976	1.955	2.371	1.701	1.661	1.252	1.433	1.463	1.355	1.246	0.918
D6	5.462	5.164	4.487	4.333	2.701	2.106	1.559	2.422	1.677	2.186	2.091	2.297	2.358	1.894	1.58	1.76	2.013	1.806	1.599	1.124	0	2.653	2.787	3.799	3.25	3.013	2.784	2.852	2.081	1.124	1.509	1.701	1.137	1.457	1.344	1.342	1.328	1.102	0.962	1.379
E3	4.158	4.397	3.345	3.807	4.102	4.176	3.492	3.343	3.192	3.041	3.695	3.755	4.016	3.425	3.123	3.364	2.997	2.954	2.867	3.134	2.831	0	1.821	3.049	3.244	2.449	2.089	1.764	1.957	2.213	2.206	1.684	2.154	2.489	2.659	2.893	3.43	3.253	3.145	2.91
D12	4.068	4.199	3.102	3.802	4.473	4.598	4.1	3.972	3.378	3.426	3.977	4.078	4.385	3.957	3.406	3.525	3.555	3.61	3.244	3.648	2.82	1.893	0	2.142	2.545	1.786	1.933	1.91	1.993	1.827	2.312	1.832	2.145	2.758	3.038	3.247	3.529	3.317	3.432	3.318
D7	2.38	2.287	2.391	2.487	5.411	5.583	5.005	4.65	3.325	3.77	4.253	4.338	4.919	4.586	4.388	4.704	4.788	5.016	4.414	4.572	3.781	3.039	2.035	0	1.002	1.219	1.32	2.038	2.148	2.758	2.982	3.153	3.142	3.307	3.44	3.501	4.041	3.913	4.199	4.228
C9	2.634	2.5	2.203	2.145	4.781	5.09	4.423	4.479	3.256	3.243	3.533	3.896	4.237	4.136	3.847	4.298	4.404	4.325	3.717	3.889	3.227	3.112	2.536	1.023	0	1.39	1.241	1.876	1.751	2.277	2.413	3.123	2.575	3.036	2.88	3.225	3.378	3.228	3.585	3.573
C10	2.833	2.557	2.175	2.367	4.751	5.089	4.217	4.026	3.102	3.624	3.846	4.154	4.316	4.021	3.768	4.04	4.196	4.491	3.814	3.848	3.069	2.406	1.756	1.215	1.505	0	1.233	1.958	1.45	1.937	2.311	2.681	2.562	2.643	2.827	2.776	3.3	3.267	3.415	3.526
D8	2.771	3.037	2.181	2.515	4.444	4.593	3.977	3.675	3.003	3.159	3.504	3.937	3.971	3.527	3.377	3.768	3.699	3.954	3.42	3.611	2.963	2.024	1.882	1.298	1.266	1.289	0	1.064	1.206	2.004	1.894	2.259	2.124	2.22	2.432	2.663	3.207	3.031	3.231	3.178
C11	3.019	3.45	2.456	2.888	4.443	4.534	3.938	3.614	3.39	3.407	3.708	4.053	4.186	3.672	3.331	3.684	3.558	3.839	3.121	3.456	3.022	1.789	1.881	1.996	1.852	1.955	1.133	0	1.274	2.079	1.981	2.138	1.98	2.494	2.613	3.006	3.365	3.059	3.197	3.075
E2	3.65	3.622	2.951	2.934	3.961	3.961	3.224	3.227	2.718	2.937	3.286	3.591	3.78	3.275	2.911	3.117	2.88	3.33	2.708	2.639	2.007	1.794	1.793	2.246	1.854	1.543	1.202	1.324	0	1.182	1.224	2.004	1.641	2.142	2.055	2.34	2.656	2.411	2.487	2.57
D2	4.462	4.279	3.467	3.415	3.302	3.134	2.484	2.998	2.226	2.488	2.651	2.936	2.972	2.656	2.212	2.329	2.587	2.625	2.032	1.976	1.154	2.181	1.827	2.766	2.303	2.024	2.037	2.077	1.24	0	1.069	1.655	1.069	1.674	1.533	1.713	1.921	1.642	1.728	1.806
C8	4.591	4.228	3.709	3.616	3.272	2.823	2.555	2.937	2.422	2.364	2.482	2.859	2.991	2.351	2.284	2.436	2.412	2.464	2.269	1.915	1.418	2.007	2.267	3.096	2.486	2.457	1.971	2.031	1.335	1.018	0	1.64	1.102	1.487	1.51	1.93	1.774	1.644	1.919	1.967
D11	4.895	5.067	4.005	4.406	2.979	3.062	2.599	2.515	2.066	1.97	2.304	2.725	2.954	2.326	1.961	2.206	1.991	2.086	1.957	2.294	1.675	1.587	1.8	3.281	3.146	2.745	2.259	2.169	2.045	1.631	1.549	0	0.887	1.292	1.71	2.024	2.077	1.854	1.844	1.871
D5	4.882	4.949	3.891	4.017	2.624	2.622	2.158	2.22	1.76	1.792	1.927	2.338	2.353	1.946	1.606	2.013	1.955	1.881	1.426	1.681	1.076	2.022	2.073	3.102	2.604	2.466	2.14	1.968	1.596	0.935	1.137	0.882	0	1.136	1.137	1.602	1.669	1.376	1.439	1.278
B1	4.945	4.622	4.303	4.435	2.567	2.62	2.345	1.977	1.228	1.814	1.635	1.99	1.996	1.526	1.384	1.695	1.721	2.257	1.761	1.681	1.48	2.488	2.709	3.205	2.964	2.511	2.275	2.639	2.079	1.679	1.477	1.298	1.133	0	0.931	1.119	1.421	1.249	1.529	1.572
E1	5.218	4.913	4.385	4.185	2.251	2.35	2.023	1.936	1.374	1.451	1.598	1.907	1.922	1.543	1.238	1.839	1.7	1.853	1.372	1.207	1.288	2.57	3.045	3.595	2.899	2.888	2.527	2.615	1.866	1.357	1.378	1.684	1.071	1.092	0	1.012	1.365	1.125	0.971	1.161
B11	5.182	4.857	4.539	4.526	2.244	2.267	1.949	1.987	0.979	1.772	1.722	1.695	1.835	1.371	1.563	1.58	1.629	2.154	1.715	1.355	1.4	2.768	3.074	3.493	3.306	2.774	2.651	3.049	2.334	1.654	1.88	1.925	1.544	1.021	0.901	0	1.252	1.186	1.108	1.379
D10	5.675	5.314	4.875	4.501	2.105	2.071	1.873	2.392	1.511	1.722	1.291	1.632	1.823	1.389	1.511	1.85	2.006	1.755	1.679	1.428	1.302	3.3	3.525	4.054	3.379	3.306	3.274	3.255	2.449	1.802	1.801	2.123	1.662	1.482	1.325	1.379	0	0.658	0.945	1.326
B6	5.592	5.307	4.661	4.394	1.919	1.948	1.708	2.205	1.251	1.6	1.427	1.617	1.617	1.198	1.313	1.603	1.908	1.889	1.513	1.398	1.093	3.125	3.282	3.862	3.205	3.041	3.003	3.097	2.317	1.574	1.797	1.912	1.371	1.256	1.085	1.05	0.705	0	0.76	1.11
B4	5.873	5.552	4.91	4.61	1.968	1.796	1.297	1.829	1.338	1.651	1.649	1.667	1.63	1.351	1.091	1.308	1.573	1.6	1.242	1.188	0.877	2.948	3.341	4.202	3.604	3.495	3.337	3.285	2.438	1.644	1.908	1.914	1.355	1.534	1.203	1.155	1.039	0.876	0	0.932
B2	5.912	5.939	4.967	4.969	1.652	1.722	1.124	1.2	1.572	1.581	1.501	1.684	1.381	1.109	0.962	1.249	1.347	1.26	0.922	0.988	1.377	2.7	3.253	4.169	3.592	3.458	3.138	3.033	2.557	1.871	2.035	1.852	1.237	1.565	1.29	1.238	1.439	1.144	0.901	0

## Sheet: 0-6s
Source Data Supplementary Figure 1
GL2500 time-resolved VR SAXS similarity matrix (SSM) map - t = 0.6 s
VR calculated for q-range 0.015 - 0.15 A-1. Matrix is clustered using the SIBYLS SAXS similarity web application.
	NADH-DMSO	D3	C12	D1	C3	DMSO	B12	B7	D9	B5	C6	C2	C4	B3	C1	C7	B8	D4	B9	B10	D6	E3	D12	D7	C9	C10	D8	C11	E2	D2	C8	D11	D5	B1	E1	B11	D10	B6	B4	B2
NADH-DMSO	0	4.577	4.14	5.201	7.601	7.538	7.061	7.084	6.662	7.188	7.732	7.645	7.444	7.164	7.752	7.501	7.693	7.982	7.646	7.423	6.409	6.569	7.371	5.826	6.028	7.145	7.001	6.252	6.894	6.277	7.192	7.073	7.398	7.203	7.397	7.07	7.312	7.433	7.606	7.233
D3	4.592	0	1.824	1.884	3.758	3.633	3.088	3.018	2.53	3.203	3.314	3.755	3.572	3.147	3.262	3.634	3.687	4.045	3.74	3.644	2.449	2.171	3.488	1.597	1.882	2.651	3.286	1.755	3.077	2.587	2.891	3.367	3.647	3.198	2.842	3.148	2.96	3.316	3.573	3.396
C12	4.284	1.735	0	1.628	3.777	4.107	3.252	3.542	3.715	3.591	4.118	4.105	3.641	3.609	4.494	3.757	4.29	3.791	3.625	3.382	3.518	2.965	3.211	2.489	2.302	3.482	3.124	2.811	2.95	2.716	3.691	3.161	3.489	3.416	3.711	2.893	3.726	3.628	3.648	3.285
D1	5.032	1.91	1.565	0	2.817	2.886	2.563	3.04	3.328	3.095	3.592	2.826	3.184	3.208	3.879	3.339	2.972	2.919	2.678	2.782	2.966	2.326	2.616	2.113	1.974	3.03	2.241	2.485	2.719	2.08	2.909	2.536	2.929	2.31	3.237	2.147	2.889	2.403	3.172	2.861
C3	7.689	3.789	3.712	2.745	0	0.911	0.958	1.113	1.699	1.925	1.511	0.91	1.355	1.305	2.02	1.648	1.794	1.115	0.909	0.975	2.409	1.845	2.106	2.475	2.522	2.228	1.572	2.782	1.564	1.859	1.523	1.561	1.117	1.022	1.863	1.371	1.435	1.104	1.33	0.803
DMSO	7.518	3.687	3.994	2.935	0.88	0	1.013	1.285	1.427	1.832	1.797	0.882	1.483	1.411	1.789	1.578	1.623	1.349	1.205	1.207	2.212	1.89	2.47	2.245	2.453	2.136	1.698	2.805	1.622	1.862	1.455	1.866	1.151	1.086	2.011	1.731	1.107	1.14	1.305	1.095
B12	7.121	3.161	3.217	2.535	0.938	1.062	0	1.011	1.42	1.688	1.519	1.068	1.5	1.212	1.962	1.166	1.682	1.391	0.903	0.831	1.866	1.382	1.741	2.02	2.018	2.077	1.09	2.191	1.422	1.271	1.303	1.508	1.242	0.699	1.389	1.283	1.012	0.737	1.007	1.162
B7	7.014	3.024	3.649	2.969	1.154	1.334	0.984	0	1.219	1.637	1.287	1.335	1.578	1.42	1.347	1.443	2.175	1.999	1.346	1.321	1.813	1.506	2.582	2.223	2.544	2.037	1.73	2.346	1.52	1.653	1.444	2.201	1.29	1.285	1.611	2.003	1.48	1.192	1.365	1.138
D9	6.634	2.583	3.746	3.234	1.686	1.466	1.37	1.219	0	1.439	1.699	1.745	1.661	1.467	1.677	1.805	1.586	2.149	1.851	1.685	1.316	1.558	2.875	1.606	2.398	2.19	2.038	2.045	1.761	1.637	1.256	2.203	1.508	1.762	1.711	2.235	1.302	1.641	1.691	1.581
B5	7.09	3.044	3.703	3.153	1.995	1.949	1.678	1.621	1.433	0	1.658	2.051	1.223	1.326	1.456	1.756	1.883	1.956	2.047	1.751	1.909	1.638	2.985	1.807	2.195	2.205	2.056	2.197	1.471	1.644	1.316	2.128	1.569	1.569	1.599	1.934	1.653	1.841	2.202	1.684
C6	7.673	3.441	4.009	3.435	1.41	1.737	1.456	1.238	1.612	1.648	0	1.538	1.901	1.405	1.501	1.084	2.025	1.933	1.703	1.793	2.134	1.585	2.735	2.268	2.385	1.751	2.173	2.323	1.807	1.781	1.446	1.979	1.534	1.546	1.332	2.319	1.515	1.577	1.583	1.456
C2	7.632	3.743	4.058	2.68	0.878	0.892	1.077	1.237	1.84	2.054	1.54	0	1.798	1.303	1.886	1.449	1.665	0.939	1.212	1.329	2.358	1.937	2.365	2.41	2.561	2.253	1.715	2.803	1.752	1.923	1.547	1.823	1.488	0.982	1.921	1.705	1.33	1.019	1.447	1.366
C4	7.481	3.612	3.574	3.178	1.335	1.524	1.46	1.516	1.724	1.206	1.886	1.773	0	1.453	1.88	1.967	2.178	1.355	1.566	1.423	2.542	1.698	2.586	2.312	2.569	2.311	2.096	2.618	1.175	1.692	1.51	1.807	1.049	1.586	1.759	1.644	1.922	1.642	1.553	0.973
B3	7.01	3.097	3.453	3.019	1.352	1.583	1.221	1.163	1.407	1.354	1.407	1.291	1.33	0	1.892	1.228	1.931	1.462	1.698	1.315	2.012	1.699	2.419	1.896	2.15	2.004	1.94	2.135	1.457	1.396	1.116	1.776	1.607	0.964	1.257	1.518	1.216	1.453	1.558	1.251
C1	7.542	3.187	4.405	3.68	2.01	1.791	1.967	1.407	1.567	1.557	1.379	1.868	1.735	1.663	0	1.86	2.095	2.131	2.113	2.079	1.737	1.725	3.281	2.429	2.664	2.016	2.631	2.559	1.632	2.152	1.664	2.5	1.697	2.057	1.794	2.811	1.627	2.201	2.184	1.838
C7	7.378	3.462	3.656	3.505	1.652	1.623	1.217	1.335	1.695	1.674	1.073	1.593	1.898	1.205	1.728	0	1.961	2.045	1.746	1.381	2.172	1.785	2.301	2.408	2.227	1.929	1.675	2.48	1.873	1.471	1.702	1.53	1.36	1.367	1.529	2.044	1.435	1.381	1.02	1.313
B8	7.683	3.63	4.144	2.879	1.734	1.595	1.604	2.038	1.595	1.826	1.908	1.714	2.081	1.817	2.169	1.912	0	1.927	1.66	1.63	1.884	1.892	2.574	2.233	2.308	2.546	1.637	2.735	2.377	1.64	1.659	1.929	1.567	1.671	1.8	2.218	1.118	1.271	1.976	1.876
D4	7.87	4.051	3.903	2.849	1.114	1.244	1.382	1.844	2.179	1.78	1.943	0.998	1.406	1.495	2.225	1.886	1.886	0	0.898	1.292	2.787	2.169	1.883	2.703	2.707	2.528	1.891	2.923	1.287	2.079	1.708	1.275	1.509	1.073	2.019	1.171	1.824	1.516	1.792	1.494
B9	7.792	3.827	3.547	2.779	0.902	1.206	0.965	1.402	1.96	2.151	1.834	1.272	1.733	1.676	2.193	1.654	1.758	1.007	0	0.861	2.381	1.778	1.346	2.682	2.593	2.572	1.319	2.851	1.332	1.729	1.908	1.212	1.092	1.086	1.829	1.234	1.39	0.978	1.509	1.216
B10	7.479	3.466	3.342	2.825	1.043	1.288	0.795	1.296	1.734	1.721	1.757	1.373	1.39	1.455	2.223	1.321	1.763	1.37	0.852	0	1.986	1.648	1.911	2.255	2.266	2.446	1.237	2.546	1.264	1.375	1.523	1.071	1.022	1.051	1.559	1.216	1.127	0.885	1.217	1.033
D6	6.334	2.324	3.415	2.865	2.515	2.356	1.859	1.787	1.256	1.966	2.154	2.376	2.535	1.9	1.668	2.28	1.809	2.827	2.252	1.954	0	1.371	2.697	1.582	2.335	1.869	2.012	1.521	1.895	1.459	1.446	2.287	2.164	2.127	1.494	2.376	1.296	1.907	2.365	2.125
E3	6.38	2.159	2.896	2.185	1.935	2.033	1.432	1.531	1.324	1.678	1.571	1.992	1.666	1.569	1.722	2.094	1.908	2.122	1.836	1.735	1.341	0	2.156	0.961	1.644	1.5	1.72	1.286	1.541	1.026	1.261	1.885	1.588	1.673	1.356	1.84	1.456	1.616	1.806	1.556
D12	7.436	3.37	3.185	2.679	2.128	2.428	1.744	2.499	2.773	2.794	2.78	2.399	2.656	2.519	3.109	2.263	2.713	2.001	1.475	1.802	2.686	2.039	0	2.403	2.363	2.483	1.46	2.587	1.907	1.832	2.679	1.32	2.197	1.703	2.564	1.561	2.124	1.827	2.036	2.002
D7	5.664	1.561	2.604	2.009	2.462	2.197	1.929	2.166	1.493	1.823	2.183	2.446	2.33	1.873	2.428	2.522	2.359	2.763	2.476	2.325	1.592	0.96	2.49	0	1.262	1.633	1.928	1.172	1.922	1.336	1.485	2.016	2.296	1.994	1.822	2.053	1.786	2.259	2.459	2.013
C9	5.825	1.817	2.215	2.034	2.523	2.391	1.927	2.55	2.283	2.126	2.449	2.6	2.542	1.967	2.675	2.269	2.405	2.786	2.502	2.304	2.313	1.489	2.328	1.222	0	1.98	1.906	1.498	2.41	1.507	2.082	1.95	2.373	2.026	2.032	2.206	1.846	2.15	2.349	2.348
C10	7.056	2.642	3.429	2.934	2.207	2.178	2.056	1.984	2.116	2.174	1.746	2.28	2.286	1.959	1.945	2.114	2.544	2.51	2.463	2.484	1.891	1.475	2.473	1.588	1.946	0	1.771	1.675	1.907	1.818	1.464	2.315	2.229	2.004	1.522	2.391	1.851	2.114	1.853	1.975
D8	6.94	3.013	2.993	2.236	1.77	1.701	1.022	1.667	1.719	2.028	2.086	1.835	1.989	1.9	2.502	1.51	1.749	2.14	1.5	1.211	1.854	1.503	1.607	1.814	1.842	1.651	0	2.231	1.756	1.126	1.75	1.381	1.394	1.255	2.051	1.644	1.389	0.993	1.032	1.476
C11	6.152	1.704	2.706	2.65	2.761	2.74	2.07	2.276	1.936	2.284	2.238	2.772	2.526	2.086	2.401	2.486	2.744	3.082	2.748	2.542	1.468	1.33	2.551	1.063	1.44	1.576	2.333	0	2.22	1.786	1.82	2.282	2.664	2.212	1.249	2.182	1.948	2.438	2.584	2.437
E2	7.021	3.068	3.005	2.731	1.565	1.651	1.409	1.5	1.758	1.504	1.869	1.749	1.17	1.558	1.718	1.941	2.532	1.281	1.343	1.282	1.864	1.526	1.81	1.953	2.485	1.944	1.827	2.295	0	1.494	1.756	1.228	1.157	1.437	1.804	1.408	1.661	1.733	1.811	1.268
D2	6.251	2.591	2.551	2.048	1.794	1.922	1.208	1.644	1.621	1.659	1.825	1.953	1.747	1.511	2.303	1.519	1.697	2.041	1.604	1.327	1.533	1.125	1.794	1.446	1.567	1.842	1.182	1.733	1.432	0	1.463	1.178	1.312	1.445	1.501	1.599	1.509	1.321	1.529	1.378
C8	7.076	2.828	3.562	2.857	1.445	1.423	1.343	1.453	1.179	1.261	1.462	1.559	1.573	1.032	1.661	1.635	1.576	1.727	1.761	1.508	1.47	1.178	2.632	1.461	2.113	1.443	1.807	1.946	1.712	1.391	0	2.003	1.653	1.216	1.169	1.487	1.126	1.403	1.939	1.435
D11	7.168	3.136	2.943	2.712	1.678	1.916	1.466	2.101	1.954	2.136	1.944	1.822	1.685	1.561	2.319	1.649	2.012	1.432	1.188	1.092	2.179	1.485	1.504	1.952	2.024	2.116	1.46	2.357	1.229	1.08	1.897	0	1.255	1.407	1.851	1.34	1.611	1.653	1.479	1.274
D5	7.474	3.584	3.452	2.939	1.107	1.154	1.212	1.26	1.476	1.558	1.647	1.511	1	1.689	1.695	1.414	1.626	1.506	1.128	1.058	2.145	1.46	2.165	2.234	2.417	2.167	1.423	2.709	1.114	1.358	1.707	1.262	0	1.49	1.825	1.827	1.455	1.274	1.123	0.754
B1	7.183	3.264	3.293	2.315	0.996	1.06	0.663	1.285	1.835	1.579	1.503	1.039	1.512	1.186	2.038	1.207	1.75	1.23	0.98	1.029	2.138	1.606	1.736	2.117	2.105	2.032	1.187	2.195	1.347	1.452	1.286	1.354	1.539	0	1.435	0.927	1.238	0.843	1.373	1.325
E1	7.309	2.847	3.602	3.287	1.854	2.071	1.37	1.618	1.609	1.599	1.234	1.939	1.735	1.233	1.627	1.511	1.854	2.053	1.836	1.513	1.397	1.303	2.555	1.798	2.05	1.475	2.035	1.235	1.686	1.454	1.176	1.866	1.794	1.477	0	2.008	1.3	1.647	1.895	1.736
B11	7.098	3.108	3.011	2.366	1.496	1.733	1.254	1.953	2.147	1.982	2.377	1.807	1.82	1.54	2.876	2.087	2.288	1.18	1.202	1.312	2.403	1.896	1.465	2.106	2.351	2.372	1.53	2.26	1.472	1.656	1.581	1.327	1.964	1.008	2.026	0	1.865	1.595	1.901	1.556
D10	7.105	2.919	3.654	2.883	1.296	1.057	0.965	1.395	1.215	1.572	1.492	1.293	1.945	1.188	1.765	1.352	1.165	1.647	1.226	1.09	1.433	1.459	2.056	1.782	1.787	1.882	1.373	2.123	1.601	1.354	1.192	1.613	1.482	1.07	1.386	1.71	0	0.917	1.492	1.383
B6	7.512	3.58	3.473	2.411	1.061	1.153	0.775	1.202	1.882	1.86	1.781	1.118	1.472	1.645	2.205	1.485	1.53	1.417	0.837	0.831	2.006	1.601	1.74	2.321	2.312	2.226	0.769	2.568	1.588	1.413	1.564	1.508	1.167	0.812	1.772	1.192	1.184	0	1.171	1.131
B4	7.529	3.622	3.568	3.175	1.316	1.361	1.081	1.407	1.581	2.131	1.715	1.547	1.508	1.537	2.253	0.996	1.978	1.812	1.402	1.223	2.333	1.88	2.056	2.504	2.406	1.906	1.099	2.591	1.739	1.574	1.895	1.561	1.038	1.455	1.915	1.963	1.587	1.354	0	1.035
B2	7.27	3.362	3.278	2.881	0.928	1.242	1.218	1.134	1.512	1.674	1.593	1.444	1.151	1.49	1.893	1.42	1.934	1.482	1.073	1.035	2.176	1.577	2.041	2.123	2.448	1.998	1.577	2.532	1.167	1.394	1.483	1.364	0.813	1.304	1.751	1.453	1.515	1.305	1.08	0

## Sheet: 0-9s
Source Data Supplementary Figure 1
GL2500 time-resolved VR SAXS similarity matrix (SSM) map - t = 0.9 s
VR calculated for q-range 0.015 - 0.15 A-1. Matrix is clustered using the SIBYLS SAXS similarity web application.
	NADH-DMSO	D3	C12	D1	C3	DMSO	B12	B7	D9	B5	C6	C2	C4	B3	C1	C7	B8	D4	B9	B10	D6	E3	D12	D7	C9	C10	D8	C11	E2	D2	C8	D11	D5	B1	E1	B11	D10	B6	B4	B2
NADH-DMSO	0	2.436	2.194	2.799	7.462	7.368	6.473	7.433	6.809	6.824	7.346	7.526	7.178	6.859	7.599	6.969	7.783	6.779	7.137	6.338	5.711	6.246	5.314	4.178	4.106	5.491	5.159	4.585	6.376	5.262	7.099	6.343	6.85	6.371	6.203	6.55	6.645	6.5	6.78	6.699
D3	2.443	0	1.214	1.23	5.73	5.262	4.635	5.202	4.643	5.076	5.64	5.385	5.396	4.659	5.851	5.155	6.077	5.095	4.986	4.674	3.958	4.489	3.239	2.623	2.617	3.845	3.082	2.533	4.122	3.485	5.432	4.443	5.068	4.486	4.468	4.526	4.786	4.648	4.553	5.008
C12	2.263	1.342	0	1.746	6.106	5.416	5.068	5.247	5.008	5.48	6.041	5.523	5.831	4.944	6.219	5.51	6.442	5.509	5.388	5.143	4.499	4.98	3.544	2.891	2.72	4.166	3.271	3.567	4.316	3.924	5.754	4.826	5.426	4.946	4.872	5.316	5.245	5.042	5.059	5.364
D1	2.766	1.318	1.559	0	5.106	4.972	3.878	4.822	4.156	4.257	4.752	5.088	4.586	4.312	4.96	4.389	5.317	4.331	4.555	4.132	3.435	3.682	2.931	2.14	1.725	2.969	2.805	2.71	3.712	2.676	4.492	3.738	4.195	3.876	3.717	4.37	4.248	4.002	4.258	4.21
C3	7.695	5.976	6.177	5.169	0	2.342	1.722	2.035	2.09	1.32	1.41	2.072	1.613	1.543	1.114	1.131	2.039	1.752	1.704	1.613	2.16	2.594	3.028	3.515	3.847	3.113	3.487	4.203	2.625	2.863	1.452	2.401	1.619	2.104	2.192	2.15	2.062	1.97	1.617	1.655
DMSO	7.369	5.134	5.37	4.888	2.164	0	1.331	1.37	1.458	1.774	1.626	0.908	1.727	1.421	2.147	2.045	2.431	1.78	1.793	1.427	2.127	2.708	2.908	3.717	3.826	3.359	2.248	3.316	1.526	2.341	2.643	2.564	2.017	1.498	1.705	2.158	1.266	1.532	1.683	1.622
B12	6.428	4.676	4.979	3.848	1.683	1.435	0	1.558	0.916	1.21	1.224	1.591	1.289	1.266	1.559	1.071	1.806	1.481	1.342	1.245	1.536	2.008	2.351	2.642	2.893	2.469	2.083	3.224	1.385	1.434	1.959	1.797	1.635	1.421	1.462	1.771	1.366	1.099	1.342	0.819
B7	7.434	5.255	5.438	4.815	1.907	1.381	1.583	0	1.6	1.716	1.795	1.607	1.438	0.851	1.907	1.52	2.267	1.752	1.757	1.858	1.975	2.765	2.991	3.708	3.705	3.106	2.535	3.404	1.599	2.223	2.468	2.528	1.858	1.477	2.077	1.933	1.544	1.602	1.504	1.717
D9	6.883	4.731	4.892	4.317	2.16	1.468	0.949	1.489	0	1.789	1.573	1.398	1.769	1.272	2.021	1.424	1.676	1.314	1.274	1.755	1.925	2.399	2.29	3.147	3.178	2.563	1.956	3.357	1.086	1.642	2.078	1.79	1.767	1.416	1.901	1.864	1.247	1.149	1.33	1.187
B5	6.771	5.118	5.382	4.198	1.22	1.804	1.044	1.675	1.646	0	0.754	1.878	1.386	1.184	1.29	1.176	1.57	1.315	1.396	1.022	1.203	1.58	2.464	2.672	2.828	2.236	2.387	3.234	1.598	1.793	1.293	1.743	0.837	1.321	1.045	1.324	1.441	1.438	1.553	1.121
C6	7.276	5.508	5.855	4.66	1.39	1.584	1.15	1.582	1.273	1.051	0	1.646	1.406	1.378	1.391	1.34	1.622	1.368	1.544	1.457	1.706	2.11	2.628	3.226	3.413	2.765	2.85	3.631	1.763	2.125	1.688	1.898	1.333	1.395	1.598	1.691	1.163	1.426	1.429	1.19
C2	7.547	5.35	5.559	5.112	1.993	0.947	1.611	1.613	1.463	1.951	1.886	0	1.683	1.535	1.683	1.753	2.207	1.73	1.46	1.679	2.522	2.927	3.064	3.949	3.935	3.505	2.432	3.442	1.782	2.568	1.978	2.294	2.378	1.374	2.155	2.367	1.289	1.391	1.541	1.8
C4	7.172	5.467	5.786	4.549	1.6	1.813	1.226	1.385	1.627	1.471	1.376	1.587	0	1.28	1.105	1.441	1.866	1.368	1.94	1.621	1.888	2.332	3.237	3.491	3.458	2.837	2.748	3.312	2.114	1.986	2.17	2.356	1.871	1.234	1.408	1.821	1.692	1.276	1.474	1.492
B3	6.858	4.646	4.921	4.358	1.454	1.427	1.312	0.869	1.304	1.205	1.329	1.452	1.332	0	1.624	1.064	1.932	1.438	1.408	1.382	1.52	2.341	2.448	2.978	3.17	2.795	2.205	2.951	1.479	1.914	1.727	2.161	1.541	1.026	1.686	1.474	1.158	1.397	0.831	1.483
C1	7.518	5.78	6.169	4.932	1.173	2.128	1.499	1.898	1.904	1.286	1.224	1.624	1.154	1.564	0	1.256	1.903	1.533	1.193	1.734	1.898	2.081	2.888	3.411	3.455	2.603	3.267	3.696	2.257	2.346	1.26	1.883	1.641	1.595	1.816	1.915	1.748	1.627	1.711	1.416
C7	7.047	5.015	5.417	4.566	1.123	2.037	1.229	1.482	1.427	1.31	1.602	1.7	1.638	1.091	1.381	0	1.78	1.63	0.868	1.64	1.847	2.426	2.447	2.997	3.161	2.662	2.72	3.458	1.884	2.06	1.476	1.833	1.597	1.541	2.235	1.575	1.504	1.597	1.231	1.059
B8	7.741	5.969	6.349	4.993	1.91	2.386	1.732	2.148	1.485	1.469	1.401	2.134	1.787	1.95	1.775	1.689	0	1.557	1.894	2.074	2.283	1.895	3.322	3.701	3.684	2.844	3.258	4.11	2.137	2.494	1.874	2.338	1.334	1.998	1.997	2.326	1.79	1.627	1.964	1.536
D4	6.673	4.947	5.384	4.257	1.675	1.857	1.365	1.698	1.128	1.447	1.382	1.668	1.324	1.343	1.533	1.395	1.724	0	1.655	1.303	1.547	2.124	2.731	3.09	3.073	2.486	2.442	2.851	1.508	1.631	1.55	1.938	1.325	0.763	1.509	1.59	1.056	0.895	1.486	1.365
B9	7.185	4.992	5.342	4.536	1.704	1.817	1.385	1.689	1.164	1.542	1.546	1.442	1.949	1.434	1.225	1.007	2.011	1.639	0	1.756	1.861	1.918	1.994	3.012	3.141	2.359	2.52	3.446	1.284	1.928	1.25	1.38	1.681	1.623	2.093	1.739	1.519	1.417	1.553	1.114
B10	6.246	4.543	5.042	4.149	1.624	1.408	1.125	1.784	1.67	1.053	1.377	1.679	1.582	1.284	1.692	1.522	2.056	1.263	1.739	0	1.057	2.168	2.473	2.669	2.986	2.647	2.154	2.693	1.803	1.829	1.701	2.275	1.128	1.146	0.984	1.542	1.045	1.285	1.247	1.356
D6	5.773	3.96	4.366	3.533	2.114	2.059	1.521	1.846	1.818	1.321	1.85	2.393	2.04	1.437	2.141	1.756	2.431	1.723	1.755	1.301	0	1.577	1.589	2.199	2.406	1.789	1.702	2.106	1.317	1.226	1.832	1.482	1.354	1.305	1.072	1.103	1.439	1.363	1.611	1.727
E3	6.24	4.517	4.931	3.572	2.717	2.783	2.008	2.685	2.187	1.492	2.125	2.87	2.313	2.372	2.114	2.303	2.168	2.216	2.084	2.131	1.437	0	1.803	2.528	2.647	1.257	1.895	2.843	1.529	1.394	1.673	1.124	1.47	1.87	1.434	1.965	2.301	1.819	2.52	1.916
D12	5.291	3.372	3.567	3.053	3.097	2.954	2.433	2.964	2.206	2.5	2.786	3.073	3.303	2.454	2.946	2.51	3.41	2.838	2.072	2.431	1.699	1.893	0	1.552	2.091	1.211	1.447	2.072	1.803	1.654	2.314	1.79	2.271	2.425	2.441	2.224	2.426	2.64	2.308	2.517
D7	4.221	2.667	2.713	2.18	3.346	3.728	2.668	3.616	2.909	2.87	3.217	3.83	3.571	2.999	3.537	2.871	3.971	3.156	3.046	2.794	2.185	2.446	1.468	0	1.274	1.982	1.915	1.986	2.367	1.721	3.092	2.425	2.789	2.795	2.783	2.714	3.012	3.057	2.978	2.689
C9	4.097	2.58	2.742	1.674	3.785	3.865	2.868	3.643	3.068	2.991	3.458	3.941	3.458	3.226	3.479	3.122	3.776	3.104	3.179	3.136	2.407	2.67	2.049	1.1	0	1.865	2.392	2.259	2.707	1.858	3.011	2.743	2.982	2.884	2.98	3.043	3.18	3.046	3.21	2.706
C10	5.475	3.82	4.066	2.964	3.245	3.424	2.488	3.082	2.52	2.288	2.629	3.514	2.855	2.853	2.583	2.629	3.011	2.427	2.329	2.591	1.709	1.346	1.188	1.838	1.781	0	1.75	2.258	2.095	1.378	1.955	1.474	2.195	2.292	2.045	2.444	2.641	2.257	2.802	2.342
D8	5.119	3.01	3.222	2.887	3.363	2.348	2.051	2.482	2.064	2.416	2.911	2.403	2.743	2.167	3.221	2.679	3.415	2.451	2.416	2.259	1.832	1.936	1.451	1.852	2.361	1.724	0	1.675	1.465	1.415	2.922	1.725	2.568	1.884	1.793	2.296	2.322	1.998	2.362	2.575
C11	4.549	2.414	3.345	2.635	3.945	3.285	3.183	3.298	3.125	3.222	3.725	3.306	3.26	2.881	3.685	3.556	4.116	2.873	3.364	2.741	2.128	2.748	1.976	2.013	2.197	2.309	1.603	0	2.532	2.201	3.463	2.705	3.159	2.329	2.529	2.396	2.686	2.609	2.867	3.576
E2	6.392	4.239	4.281	3.82	2.546	1.571	1.46	1.533	1.134	1.66	2.045	1.787	2.219	1.524	2.291	1.849	2.268	1.734	1.442	1.882	1.35	1.677	1.759	2.572	2.679	2.135	1.529	2.647	0	1.286	1.998	1.562	1.756	1.474	1.741	1.569	1.607	1.371	1.941	1.537
D2	5.26	3.536	3.811	2.666	2.686	2.337	1.45	2.182	1.58	1.887	2.25	2.532	2.055	1.875	2.372	1.885	2.565	1.745	1.876	1.883	1.158	1.39	1.563	1.656	1.767	1.35	1.407	2.255	1.2	0	2.087	1.337	1.842	1.324	1.487	1.946	1.66	1.457	2.001	1.504
C8	7.123	5.317	5.747	4.571	1.681	2.82	2.01	2.467	2.032	1.308	1.608	2.101	2.232	1.95	1.247	1.55	1.95	1.617	1.256	1.842	1.758	1.744	2.346	2.986	3.095	1.899	3.077	3.434	2.108	2.092	0	1.574	1.523	1.697	1.965	1.885	1.659	1.87	1.799	1.792
D11	6.373	4.279	4.71	3.746	2.599	2.47	1.8	2.5	1.772	1.936	2.152	2.305	2.424	2.075	1.986	1.887	2.51	1.991	1.223	2.401	1.541	1.342	1.588	2.621	2.827	1.488	1.807	2.674	1.265	1.361	1.554	0	2.169	1.676	1.821	1.918	2.022	1.474	2.268	1.871
D5	6.628	4.925	5.314	4.158	1.366	1.929	1.443	1.71	1.577	0.746	1.126	2.238	1.733	1.33	1.55	1.411	1.539	1.218	1.535	1.066	0.97	1.681	2.184	2.568	2.783	2.011	2.47	3.01	1.598	1.663	1.361	1.931	0	1.444	1.158	1.351	1.297	1.64	1.374	1.351
B1	6.415	4.304	4.677	4.044	1.994	1.593	1.416	1.401	1.308	1.352	1.715	1.338	1.31	0.958	1.698	1.61	2.195	0.989	1.514	1.309	1.369	2.123	2.282	3.039	2.946	2.315	1.774	2.331	1.389	1.444	1.68	1.701	1.78	0	1.336	1.55	0.861	0.796	1.154	1.684
E1	6.119	4.404	4.79	3.754	2.091	1.76	1.372	2.004	1.723	1.132	1.435	2.072	1.401	1.553	1.723	2.057	2.184	1.479	2.092	1.019	0.914	1.42	2.359	2.637	2.834	2.113	1.786	2.509	1.606	1.396	1.837	1.73	1.312	1.269	0	1.417	1.556	1.166	1.688	1.588
B11	6.556	4.618	5.232	4.425	2.038	2.199	1.755	1.958	1.891	1.325	1.794	2.377	1.789	1.487	1.953	1.605	2.365	1.686	1.69	1.565	1.173	1.856	2.209	2.784	3.032	2.438	2.334	2.434	1.523	1.962	1.717	1.869	1.407	1.529	1.454	0	1.727	1.666	1.647	1.806
D10	6.574	4.716	5.103	4.088	1.668	1.398	1.32	1.566	1.114	1.229	1.16	1.368	1.536	1.09	1.645	1.47	1.728	0.797	1.573	0.92	1.475	2.224	2.367	2.998	2.959	2.439	2.281	2.702	1.564	1.629	1.475	1.989	1.253	0.771	1.411	1.754	0	0.993	0.908	1.488
B6	6.484	4.675	5.031	3.982	2.037	1.649	1.095	1.561	1.019	1.363	1.486	1.47	1.362	1.347	1.518	1.471	1.675	0.997	1.417	1.278	1.356	1.855	2.617	2.99	3.022	2.252	1.935	2.735	1.304	1.354	1.664	1.38	1.58	0.823	1.073	1.673	1.169	0	1.476	1.213
B4	6.684	4.642	4.88	4.325	1.552	1.789	1.369	1.371	1.185	1.696	1.563	1.497	1.553	0.798	1.743	1.39	2.112	1.619	1.597	1.394	1.674	2.621	2.261	2.987	3.208	2.836	2.322	2.907	1.749	1.982	1.781	2.45	1.663	1.303	1.79	1.701	0.997	1.634	0	1.789
B2	6.625	4.995	5.233	4.086	1.485	1.688	0.901	1.684	1.057	1.093	1.241	1.841	1.521	1.49	1.385	0.913	1.646	1.488	1.045	1.389	1.594	2.036	2.472	2.567	2.719	2.339	2.547	3.643	1.448	1.51	1.679	1.803	1.42	1.495	1.676	1.811	1.403	1.353	1.686	0

## Sheet: 1-2s
Source Data Supplementary Figure 1
GL2500 time-resolved VR SAXS similarity matrix (SSM) map - t = 1.2 s
VR calculated for q-range 0.015 - 0.15 A-1. Matrix is clustered using the SIBYLS SAXS similarity web application.
	NADH-DMSO	D3	C12	D1	C3	DMSO	B12	B7	D9	B5	C6	C2	C4	B3	C1	C7	B8	D4	B9	B10	D6	E3	D12	D7	C9	C10	D8	C11	E2	D2	C8	D11	D5	B1	E1	B11	D10	B6	B4	B2
NADH-DMSO	0	2.747	1.834	2.382	7.37	7.138	7.227	7.417	6.367	6.274	6.486	6.916	7.442	6.662	6.959	7.568	7.163	7.426	6.325	7.122	5.665	5.255	4.039	3.66	3.519	4.681	4.956	3.596	5.496	5.278	6.011	5.5	6.427	6.275	6.393	6.113	6.502	6.178	6.549	6.631
D3	2.699	0	2.328	2.026	6.542	5.644	5.336	6.048	5.443	5.261	6.025	6.324	6.042	5.694	5.822	5.526	5.782	5.807	6.017	5.083	4.478	4.396	4.366	2.659	2.466	3.231	3.028	3.356	4.015	3.929	5.107	4.18	5.192	5.154	5.181	5.371	5.72	5.837	5.83	5.51
C12	1.885	1.997	0	1.857	6.136	5.894	5.954	6.583	5.618	5.413	5.833	6.007	6.408	5.884	5.737	6.074	6.237	6.134	5.717	5.841	4.45	4.292	3.79	2.523	2.257	3.752	3.631	3.338	4.464	4.287	5.079	4.434	5.076	5.41	5.13	5.736	5.55	5.805	5.474	5.203
D1	2.537	1.776	2.037	0	5.784	5.655	5.553	6.224	5.697	5.601	5.522	5.71	6.361	5.864	5.475	5.559	5.471	5.247	5.594	5.464	4.199	4.378	3.985	2.535	2.798	3.801	3.533	3.658	4.136	3.664	4.922	4.111	4.984	5.634	4.65	5.583	5.677	6.031	5.015	5.345
C3	7.205	6.411	6.202	5.576	0	1.355	1.54	1.731	1.697	1.744	1.853	1.317	1.461	1.499	1.432	1.554	1.368	1.55	1.52	1.97	2.015	2.553	4.017	4.051	4.346	3.461	3.827	4.17	2.562	2.906	2.21	2.521	1.803	2.6	1.74	2.291	1.651	2.122	1.029	1.177
DMSO	6.585	5.669	5.841	5.72	1.292	0	1.179	1.497	1.261	1.251	1.818	1.745	1.446	1.378	1.609	1.621	1.449	1.499	1.384	1.87	1.865	1.993	3.573	3.297	3.722	2.633	3.18	3.744	2.314	2.283	1.971	2.006	1.75	2.284	1.723	2.039	1.493	2.064	0.956	1.054
B12	6.759	5.322	6.198	5.622	1.665	1.137	0	1.411	1.091	1.365	1.846	1.786	1.519	1.619	1.645	1.413	1.159	1.43	1.617	1.783	1.788	2.331	3.616	3.396	3.763	2.709	2.944	3.835	1.97	2.019	2.431	1.633	1.776	2.229	1.443	1.927	1.845	1.914	1.36	1.397
B7	7.431	5.979	6.781	6.296	1.794	1.424	1.454	0	1.398	1.595	2.232	2.107	1.284	1.354	1.645	2.04	1.775	1.896	2.185	2.357	2.296	2.752	3.529	4.083	4.26	3.098	3.82	4.319	2.305	2.635	2.856	2.453	2.193	2.093	2.487	1.616	2.336	2.443	1.715	1.716
D9	6.359	5.439	5.723	5.542	1.679	1.466	1.253	1.352	0	1.015	1.523	1.59	1.396	1.171	1.528	2.002	1.475	1.806	1.294	2.14	1.7	1.861	2.879	3.363	3.58	2.425	3.226	3.198	1.84	2.1	2.108	1.844	1.379	1.428	1.74	1.096	1.369	1.254	1.304	1.451
B5	6.243	5.13	5.569	5.396	1.799	1.245	1.565	1.561	1.061	0	1.893	1.919	1.164	1.263	1.474	2.008	1.385	1.669	1.526	1.7	1.563	1.547	2.944	3.138	3.273	2.3	2.957	3.137	1.498	1.927	1.559	1.721	1.197	1.208	1.677	1.126	1.34	1.828	1.206	1.376
C6	6.178	5.947	5.584	5.436	1.741	1.844	1.797	2.171	1.462	1.762	0	0.978	2.076	1.325	1.514	2.047	2.102	1.859	1.412	2.446	1.529	2.16	3.151	3.469	3.877	3.114	3.506	3.462	2.057	2.299	2.342	2.072	1.428	1.93	2.293	1.679	1.621	2	1.539	1.368
C2	6.578	6.229	5.742	5.511	1.306	1.745	1.7	1.991	1.47	1.727	1.037	0	1.815	1.812	1.491	1.987	1.861	1.634	1.413	2.37	1.911	2.191	3.531	3.83	4.158	3.402	3.649	3.594	2.414	2.707	2.448	2.333	1.462	2.162	1.928	1.833	1.259	1.832	1.359	1.418
C4	7.446	6.096	6.833	6.387	1.625	1.569	1.484	1.229	1.321	1.254	2.133	1.973	0	1.47	1.326	1.868	1.284	1.716	1.778	2.12	2.289	2.66	4.014	4.119	4.219	3.027	3.967	4.209	2.256	2.758	2.419	2.53	1.815	1.668	2.293	1.685	1.931	2.139	1.743	1.532
B3	6.706	5.57	6.112	5.709	1.636	1.25	1.708	1.237	1.22	1.279	1.655	1.927	1.355	0	1.397	1.782	1.709	1.691	1.851	1.722	1.9	2.064	3.321	3.587	3.723	2.637	3.595	3.647	1.903	2.256	2.132	2.121	1.669	1.866	2.189	1.454	1.819	2.001	1.136	1.191
C1	6.628	5.725	5.894	5.271	1.424	1.59	1.559	1.626	1.468	1.525	1.534	1.57	1.349	1.476	0	1.666	1.599	1.372	1.564	1.919	1.655	1.985	3.466	3.481	3.918	3.06	3.313	3.823	1.883	2.04	2.124	2.024	1.421	2.15	2.078	1.8	1.801	2.396	1.344	1.197
C7	7.278	5.408	6.232	5.544	1.555	1.546	1.361	2.034	1.988	2.053	2.135	2.123	1.798	1.83	1.58	0	1.202	1.194	2.016	1.007	1.942	2.66	4.12	3.807	4.13	3.159	2.978	4.557	2.273	2.31	1.975	2.33	1.784	2.454	1.554	2.441	1.896	2.471	1.393	1.127
B8	7.124	5.685	6.013	5.595	1.488	0.957	1.054	1.577	1.308	1.397	1.816	1.533	1.384	1.544	1.312	1.389	0	0.681	1.64	1.294	2.009	2.072	3.994	3.518	3.939	2.849	3.059	4.009	2.057	2.288	1.978	1.977	1.297	2.164	1.385	1.816	1.24	1.808	1.246	1.123
D4	6.958	5.725	6.171	5.153	1.537	1.466	1.355	1.813	1.597	1.598	1.889	1.633	1.613	1.715	1.222	1.161	0.51	0	1.732	1.245	1.843	2.234	3.942	3.525	4.004	2.923	3.143	4.123	2.037	2.109	1.822	2.007	1.559	2.336	1.281	1.871	1.454	2.157	1.097	1.413
B9	6.227	5.894	5.355	5.569	1.332	1.589	1.628	2.082	1.25	1.377	1.425	1.402	1.701	1.536	1.595	2.028	1.654	1.843	0	2.084	1.709	1.794	2.803	3.54	3.796	2.814	3.345	2.833	2.21	2.322	1.84	2.017	1.346	1.983	1.697	1.48	1.185	1.188	1.19	1.374
B10	7.074	5.01	6.064	5.563	2.038	1.536	1.614	2.179	2.102	1.777	2.446	2.289	2.133	1.783	1.892	0.95	1.369	1.188	2.053	0	2.027	1.934	3.94	3.53	3.788	2.706	2.589	3.905	2.129	2.275	1.684	1.97	1.615	2.351	1.458	2.039	1.748	2.515	1.524	1.36
D6	5.439	4.357	4.768	4.213	2.157	2.015	1.693	2.22	1.71	1.593	1.844	1.968	2.283	1.923	1.834	1.912	2.237	1.983	1.912	2.073	0	1.668	2.428	2.211	2.66	1.898	2.219	2.817	0.661	1.159	1.651	1.084	1.388	1.596	1.455	1.604	2.078	2.196	1.629	1.452
E3	4.932	4.308	4.193	4.419	2.408	1.903	2.319	2.776	1.849	1.571	2.104	2.377	2.593	1.824	2.022	2.525	2.378	2.223	1.795	2.09	1.452	0	2.226	2.08	2.554	1.468	1.977	2.051	1.411	1.3	1.501	1.394	1.35	2.009	2.049	1.567	1.664	2.243	1.799	1.89
D12	4.014	4.211	3.672	3.833	4.01	3.712	3.652	3.543	2.738	2.846	3.065	3.507	3.913	3.298	3.59	4.12	4.012	4.131	2.915	3.906	2.427	2.089	0	2.19	2.647	1.863	2.06	1.703	2.238	2.079	2.825	2.106	2.931	2.416	3.039	2.332	3.204	2.925	3.225	3.329
D7	3.485	2.627	2.795	2.688	4.13	3.409	3.448	4.044	3.441	3.206	3.613	3.981	4.189	3.685	3.562	3.919	3.65	3.724	3.634	3.532	2.323	2.134	2.2	0	1.126	1.27	1.391	1.555	2.173	1.818	2.989	1.919	3.141	3.363	3.032	3.409	3.59	3.805	3.329	3.184
C9	3.377	2.474	2.508	2.724	4.36	3.762	3.928	4.42	3.571	3.294	3.899	4.273	4.244	3.812	3.956	4.114	4.084	4.074	3.871	3.87	2.638	2.645	2.64	1.092	0	1.548	2.122	1.798	2.466	2.623	3.363	2.427	3.244	3.344	3.406	3.59	3.616	3.677	3.649	3.216
C10	4.698	3.269	3.896	4.018	3.468	2.717	2.818	2.966	2.507	2.374	3.295	3.48	3.188	2.699	3.166	3.16	3.119	3.066	3.061	2.66	1.965	1.652	1.807	1.323	1.552	0	1.518	1.622	1.61	1.568	2.639	1.427	2.349	2.493	2.363	2.415	2.946	2.883	2.802	2.607
D8	4.691	2.998	3.892	3.635	3.93	3.145	2.741	3.865	3.229	2.996	3.474	3.735	3.826	3.562	3.271	2.987	3.193	3.203	3.361	2.618	2.238	2.043	2.204	1.295	1.974	1.447	0	2.181	2.02	1.692	2.752	1.676	2.774	3.002	2.555	3.192	3.186	3.547	3.263	2.915
C11	3.663	3.227	2.819	3.41	3.938	3.764	3.846	4.119	3.122	3.006	3.354	3.461	4.074	3.364	3.609	4.308	4.18	4.075	2.857	3.886	2.599	1.992	1.597	1.362	1.694	1.413	2.077	0	2.495	2.421	3.115	2.244	2.991	3.106	3.239	2.836	3.104	2.836	3.366	3.511
E2	5.45	3.951	4.796	4.22	2.705	2.227	2.107	2.2	1.761	1.604	2.186	2.459	2.262	2.007	1.964	2.206	2.36	2.005	2.307	2.279	0.681	1.391	2.348	2.167	2.501	1.538	1.984	2.578	0	0.889	1.768	1.157	1.478	1.561	1.967	1.545	2.156	2.267	2.157	1.857
D2	5.167	3.852	4.347	3.908	2.896	2.318	1.957	2.617	2.157	2.038	2.428	2.768	2.85	2.135	2.205	2.326	2.451	2.326	2.521	2.244	1.145	1.485	2.12	1.862	2.489	1.506	1.619	2.642	0.874	0	2.109	1.023	1.808	2.204	1.981	2.103	2.658	2.846	2.08	2.254
C8	5.903	5.001	5.072	4.776	2.122	1.961	2.439	2.818	2.065	1.544	2.317	2.563	2.36	1.885	2.049	2.062	1.789	1.816	1.795	1.657	1.458	1.514	3.049	2.953	3.344	2.473	2.735	3.275	1.665	1.876	0	2.089	1.091	1.609	1.763	1.916	1.523	2.437	1.669	1.812
D11	5.231	4.09	4.536	4.206	2.567	2.005	1.672	2.378	1.733	1.649	2.169	2.444	2.583	2.252	2.11	2.263	2.164	2.081	2.105	2.063	1.091	1.454	2.018	1.964	2.496	1.404	1.723	2.36	1.237	1.018	2.194	0	1.675	1.999	1.241	1.825	2.267	2.283	1.847	1.779
D5	5.917	5.108	5.062	4.945	1.787	1.658	1.631	2.095	1.251	1.006	1.525	1.608	1.709	1.507	1.276	1.604	1.773	1.487	1.373	1.725	1.203	1.412	2.829	2.95	3.113	2.302	2.619	3.175	1.379	1.67	1.286	1.535	0	1.142	1.556	1.463	1.065	1.743	1.472	1.242
B1	6.293	5.227	5.525	5.485	2.76	2.433	2.446	2.039	1.433	1.214	2.002	2.304	1.946	1.874	2.198	2.617	2.434	2.67	2.062	2.384	1.55	2.061	2.522	3.331	3.474	2.482	3.169	3.222	1.584	2.135	1.651	2.087	1.247	0	2.314	1.101	1.751	2.086	2.162	2.029
E1	6.31	5.103	5.352	4.652	1.915	1.651	1.453	2.426	1.741	1.764	2.355	2.007	2.445	2.35	2.214	1.643	1.444	1.364	1.625	1.448	1.551	2.08	3.128	3.106	3.555	2.492	2.522	3.416	1.953	2.004	1.756	1.301	1.682	2.287	0	2.153	1.682	2.225	1.32	1.673
B11	6.081	5.352	5.538	5.453	2.283	2.113	1.93	1.625	1.117	1.028	1.805	1.885	1.669	1.313	1.677	2.407	1.965	1.944	1.609	1.995	1.615	1.406	2.339	3.35	3.413	2.271	3.2	2.926	1.543	1.985	1.868	1.749	1.228	1.066	2.107	0	1.579	1.747	1.736	1.844
D10	6.28	5.685	5.303	5.545	1.583	1.472	1.855	2.312	1.273	1.241	1.632	1.227	1.889	1.694	1.765	1.874	1.387	1.536	1.115	1.789	2.007	1.583	3.366	3.5	3.592	2.83	3.179	3.254	2.107	2.504	1.593	2.214	0.941	1.747	1.586	1.604	0	1.237	1.439	1.322
B6	6.336	5.891	5.502	5.849	2.149	2.25	1.988	2.416	1.22	1.736	2.019	1.894	2.213	1.944	2.437	2.471	2.142	2.371	1.3	2.505	2.112	2.253	2.722	3.674	3.688	2.809	3.636	2.62	2.348	2.812	2.428	2.255	1.92	2.046	2.171	1.685	1.248	0	1.972	1.619
B4	6.489	5.725	5.525	4.953	1.071	1.017	1.384	1.719	1.282	1.19	1.52	1.283	1.636	1.106	1.242	1.535	1.282	1.417	1.152	1.571	1.537	1.696	3.288	3.26	3.665	2.715	3.223	3.419	2.155	2.056	1.784	1.839	1.237	2.167	1.367	1.606	1.39	1.971	0	1.09
B2	6.497	5.404	5.495	5.333	1.342	1.155	1.409	1.612	1.413	1.44	1.377	1.473	1.412	1.315	1.357	1.049	1.257	1.4	1.442	1.449	1.363	1.956	3.441	3.098	3.233	2.511	2.925	3.467	1.849	2.141	1.936	1.759	1.328	1.944	1.685	1.808	1.391	1.578	1.109	0

## Sheet: 1-5s
Source Data Supplementary Figure 1
GL2500 time-resolved VR SAXS similarity matrix (SSM) map - t = 1.5 s
VR calculated for q-range 0.015 - 0.15 A-1. Matrix is clustered using the SIBYLS SAXS similarity web application.
	NADH-DMSO	D3	C12	D1	C3	DMSO	B12	B7	D9	B5	C6	C2	C4	B3	C1	C7	B8	D4	B9	B10	D6	E3	D12	D7	C9	C10	D8	C11	E2	D2	C8	D11	D5	B1	E1	B11	D10	B6	B4	B2
NADH-DMSO	0	1.881	2.122	1.367	7.726	6.973	6.783	6.858	6.3	6.23	6.71	6.725	6.641	6.382	6.783	6.29	6.675	6.365	6.007	6.492	5.431	4.715	3.407	3.105	3.216	3.581	3.572	3.617	4.21	4.476	5.71	4.918	5.315	5.792	5.552	5.735	5.995	5.872	6.352	6.197
D3	1.909	0	2.306	1.75	7.011	6.381	6.039	6.365	5.748	5.651	6.08	6.532	6.669	6.474	6.108	5.951	6.456	6.466	5.718	5.616	5.216	4.778	3.525	3.321	2.291	2.944	3.049	3.728	4.444	4.556	5.226	5.004	5.389	5.855	5.676	5.673	5.656	5.635	6.172	6.328
C12	1.979	2.391	0	1.546	7.389	6.526	6.459	6.361	5.917	5.772	6.297	6.546	5.804	5.553	6.385	5.841	5.904	5.507	5.544	5.984	4.921	4.034	3.395	3.012	3.166	3.426	3.573	2.62	3.813	3.855	5.365	4.391	4.737	5.271	4.722	5.21	5.653	5.356	5.448	5.564
D1	1.421	1.806	1.535	0	6.895	6.223	6.041	5.989	5.467	5.419	5.813	5.939	5.763	5.551	5.987	5.439	5.895	5.676	5.216	5.688	4.587	3.799	2.961	2.6	2.538	2.76	3.14	2.83	3.47	3.692	4.944	4.144	4.424	5.063	4.77	4.903	5.185	5.082	5.527	5.2
C3	7.571	6.933	7.342	6.718	0	2.038	1.709	1.274	2.008	2.567	2.291	1.915	1.91	2.398	1.745	1.932	2.586	3.076	1.846	1.987	2.759	3.897	4.504	5.919	5.022	4.004	4.394	5.178	3.613	4.227	3.312	3.314	3.191	3.148	2.981	2.549	2.242	2.082	2.417	2.671
DMSO	7.027	6.307	6.446	6.107	2.015	0	1.906	1.859	1.824	1.517	1.478	2.095	1.653	1.661	1.361	1.342	1.385	2.013	1.792	1.671	2.266	3.628	3.996	5.29	4.508	3.58	3.751	4.264	2.948	3.183	2.311	2.916	2.034	2.014	2.34	1.544	1.771	1.945	1.751	1.642
B12	6.687	5.847	6.545	5.909	1.62	1.979	0	1.485	1.459	1.951	1.795	1.567	2.022	1.896	1.504	1.486	2.074	2.559	1.368	0.981	2.183	3.216	3.565	4.958	3.881	3.188	3.38	4.293	2.8	3.358	2.498	2.678	2.567	2.641	2.508	2.155	1.324	1.827	2.024	2.137
B7	6.954	6.512	6.448	6.253	1.384	2.084	1.278	0	1.753	2.028	2.007	2.189	1.256	1.83	1.71	1.341	2.451	2.379	1.518	1.55	1.882	3.09	3.702	4.955	4.616	3.619	3.993	4.465	3.022	3.112	2.592	2.447	2.449	2.239	2.148	2.143	2.092	1.791	2.044	1.793
D9	6.217	5.819	5.936	5.385	2.011	1.909	1.573	1.722	0	1.624	1.723	1.878	1.941	1.847	1.306	1.345	2.349	2.554	1.527	1.36	1.839	2.997	3.31	4.516	4.005	3.034	3.505	4.022	2.674	3.142	2.252	2.246	2.01	2.474	2.078	1.471	1.452	1.602	1.956	1.952
B5	6.216	5.731	5.785	5.37	2.539	1.654	1.948	2.022	1.6	0	1.58	2.518	2.164	1.457	1.838	1.469	1.662	1.718	1.507	1.443	1.522	2.601	3.172	4.446	3.847	2.796	3.18	3.561	2.366	2.31	1.271	2.109	1.362	1.774	1.703	1.554	1.925	1.344	1.729	1.522
C6	6.492	6.018	6.133	5.735	2.351	1.443	1.824	1.856	1.733	1.596	0	1.657	1.837	1.352	1.469	1.474	1.496	2.081	1.126	1.36	1.908	2.729	3.427	4.842	4.173	3.371	3.483	3.819	2.337	2.804	2.267	2.119	1.741	2.041	1.793	1.367	1.077	1.361	1.388	1.612
C2	6.624	6.379	6.393	5.849	1.792	1.861	1.557	1.81	1.699	2.356	1.435	0	1.836	1.595	1.458	1.647	1.726	2.593	1.184	1.681	2.47	2.86	3.389	4.92	4.546	3.723	3.829	4.191	2.649	3.298	3.127	2.336	2.524	2.802	2.154	2.071	1.149	1.49	1.602	2.191
C4	6.67	6.82	5.794	5.907	1.938	1.651	2.208	1.113	2.009	2.291	2	1.947	0	1.169	2.099	1.184	1.506	1.507	1.598	2.1	1.72	2.642	3.228	4.394	4.99	3.853	4.31	3.766	2.616	2.471	2.751	2.004	1.978	1.722	1.445	1.658	2.016	1.614	1.255	1.322
B3	6.347	6.409	5.55	5.539	2.539	1.701	2.096	1.636	1.887	1.329	1.547	1.811	1.122	0	2.05	1.317	1.247	1.391	0.979	1.843	1.651	2.301	3.022	4.336	4.672	3.531	4.048	3.432	2.334	2.369	2.374	1.861	1.625	1.676	1.244	1.234	1.675	1.056	0.914	1.184
C1	6.79	5.946	6.32	5.911	1.743	1.439	1.45	1.642	1.265	1.839	1.467	1.557	2.025	2.052	0	1.426	1.847	2.502	1.488	1.218	2.196	3.524	3.807	5.008	3.811	3.324	3.472	4.231	2.772	3.472	2.657	2.796	2.502	2.655	2.349	1.71	1.148	1.975	1.838	2.058
C7	6.365	5.984	5.699	5.485	2.006	1.432	1.607	1.287	1.324	1.421	1.586	1.869	1.289	1.457	1.384	0	1.61	1.78	1.518	1.483	1.847	3.007	3.191	4.543	4.311	3.067	3.424	3.755	2.496	2.545	2.081	2.209	1.591	1.936	1.756	1.422	1.621	1.447	1.667	1.133
B8	6.457	6.242	5.989	5.606	2.416	1.157	1.912	2.414	2.144	1.45	1.27	1.57	1.515	1.299	1.821	1.588	0	1.165	1.482	1.73	1.952	2.794	3.316	4.711	4.223	3.558	3.674	3.714	2.334	2.579	2.394	2.151	1.747	1.615	1.662	1.418	1.317	1.527	1.44	1.404
D4	6.536	6.616	5.613	5.648	3.22	2.072	2.841	2.493	2.648	1.829	2.146	2.577	1.477	1.518	2.723	1.786	1.323	0	2.153	2.372	1.737	2.597	3.153	3.807	4.975	3.791	4.092	3.283	2.356	2.21	2.297	2.076	1.806	1.344	1.145	1.772	2.124	2.221	1.646	1.43
B9	6.024	5.748	5.654	5.138	1.925	1.775	1.459	1.429	1.551	1.502	1.267	1.271	1.665	1.016	1.472	1.465	1.7	2.033	0	1.285	1.365	2.179	2.932	4.284	3.936	2.885	3.282	3.437	1.872	2.53	2.416	1.653	1.681	1.76	1.469	1.406	0.945	0.625	1.108	1.484
B10	6.414	5.596	5.891	5.703	1.938	1.728	0.967	1.64	1.224	1.478	1.36	1.885	1.964	1.814	1.272	1.501	1.835	2.282	1.337	0	1.858	2.974	3.325	4.75	3.584	3.047	3.019	3.627	2.449	2.872	2.086	2.112	2.219	2.36	1.965	1.489	1.22	1.348	1.78	2.059
D6	5.506	5.284	5.004	4.667	2.857	2.215	2.161	1.63	1.872	1.602	1.966	2.713	1.835	1.731	2.071	1.693	2.277	1.863	1.377	1.837	0	1.695	2.312	3.389	3.435	2.354	2.779	3.131	1.672	1.529	1.911	1.16	1.142	1.129	0.874	1.294	1.683	1.399	1.9	1.498
E3	4.618	4.74	4.257	3.841	3.85	3.455	3.277	2.784	2.998	2.453	2.865	3.056	2.744	2.322	3.349	2.752	3.009	2.75	2.048	2.821	1.524	0	1.85	2.732	3.275	1.976	2.452	2.433	1.519	1.079	2.4	1.076	1.782	1.93	1.743	2.204	2.493	1.881	2.6	2.308
D12	3.459	3.501	3.536	2.87	4.583	3.784	3.584	3.655	3.401	3.276	3.564	3.621	3.33	3.136	3.763	3.109	3.376	2.977	2.878	3.41	2.214	1.808	0	1.657	2.194	1.48	1.474	1.596	1.321	1.427	2.792	1.726	2.372	2.66	2.213	2.715	2.959	2.79	3.079	3.202
D7	3.141	3.387	2.938	2.563	5.903	5.247	5.097	4.931	4.484	4.574	4.883	4.805	4.377	4.335	5.088	4.434	4.518	3.82	4.271	4.758	3.372	2.633	1.617	0	2.409	2.133	2.405	1.644	2.532	2.518	3.999	2.789	3.552	3.512	3.219	3.989	4.276	4.101	3.988	4.126
C9	3.161	2.238	3.265	2.507	5.044	4.471	3.895	4.581	3.954	3.824	4.107	4.504	4.966	4.674	3.877	4.368	4.395	4.92	3.994	3.529	3.516	3.439	2.239	2.519	0	1.573	1.695	2.308	2.932	3.271	3.601	3.317	3.73	4.145	4.066	3.918	3.659	3.898	4.334	4.82
C10	3.621	3.005	3.485	2.801	4.099	3.626	3.205	3.54	3.036	2.794	3.417	3.94	3.888	3.59	3.292	3.152	3.786	3.795	2.974	3.028	2.389	2.183	1.56	2.217	1.5	0	1.194	1.639	1.696	2.153	2.623	2.301	2.658	3.066	2.879	2.843	3.068	2.828	3.399	3.522
D8	3.497	2.865	3.647	3.023	4.493	3.777	3.43	3.89	3.517	3.196	3.501	3.964	4.317	3.974	3.572	3.553	3.919	4.135	3.322	3.089	2.846	2.57	1.47	2.538	1.647	1.2	0	1.616	1.775	2.093	2.787	2.585	2.764	3.449	3.211	3.282	3.164	3.254	3.672	3.766
C11	3.557	3.568	2.507	2.622	5.128	4.123	4.249	4.32	4.016	3.387	3.885	4.166	3.675	3.34	4.213	3.546	3.443	3.302	3.329	3.595	2.854	2.342	1.491	1.828	2.185	1.452	1.463	0	1.594	1.852	3.173	2.268	2.669	3.069	2.541	3.095	3.434	3.033	3.031	3.449
E2	4.17	4.356	3.993	3.321	3.593	2.943	2.927	2.826	2.608	2.18	2.52	2.833	2.67	2.349	2.792	2.293	2.592	2.473	1.81	2.516	1.458	1.621	1.231	2.721	2.757	1.63	1.691	1.674	0	1.394	2.016	1.226	1.569	2.061	1.497	1.892	1.938	1.833	2.252	2.144
D2	4.453	4.585	3.884	3.778	4.251	3.169	3.423	3.098	3.189	2.42	2.923	3.383	2.584	2.444	3.487	2.464	2.735	2.262	2.491	2.889	1.517	1.086	1.523	2.607	3.261	2.114	2.11	1.934	1.365	0	2.018	1.214	1.447	1.772	1.555	2.161	2.72	2.135	2.423	2.093
C8	5.654	5.234	5.363	4.882	3.406	2.416	2.549	2.63	2.35	1.387	2.358	3.317	2.851	2.471	2.689	2.115	2.54	2.288	2.421	2.128	2.046	2.536	2.7	4.069	3.62	2.702	2.762	3.214	2.084	2.085	0	1.994	1.676	2.1	2.007	2.204	2.709	2.171	2.383	2.33
D11	4.943	5.013	4.472	4.098	3.479	2.853	2.702	2.346	2.352	2.088	2.177	2.566	2.145	1.911	2.677	2.08	2.444	2.165	1.662	2.087	1.094	1.183	1.84	2.782	3.257	2.224	2.619	2.352	1.29	1.119	1.975	0	1.306	1.376	1.189	1.472	1.752	1.455	2.047	1.882
D5	5.358	5.325	4.84	4.521	3.24	1.899	2.618	2.257	2.055	1.211	1.869	2.678	2.009	1.766	2.39	1.495	1.967	1.742	1.735	2.072	1.019	1.866	2.429	3.522	3.72	2.475	2.745	2.699	1.705	1.488	1.683	1.285	0	1.313	1.078	1.285	1.951	1.488	1.882	1.216
B1	5.836	5.818	5.23	5.027	3.371	2.031	2.774	2.241	2.638	1.734	2.201	2.973	1.845	1.774	2.619	1.9	1.747	1.353	1.769	2.31	1.13	2.084	2.745	3.464	4.035	2.941	3.352	3.209	2.144	1.752	2.036	1.418	1.256	0	1.251	1.502	2.014	1.853	2.049	1.229
E1	5.602	5.657	4.8	4.697	3.185	2.17	2.498	2.071	2.222	1.561	2.048	2.492	1.446	1.254	2.285	1.701	1.567	1.167	1.413	2.02	0.813	1.683	2.175	3.157	4.028	2.875	3.263	2.683	1.63	1.416	2.094	1.093	1.005	1.11	0	1.371	1.755	1.422	1.307	1.402
B11	5.749	5.575	5.216	4.955	2.665	1.525	2.089	2.08	1.528	1.385	1.622	2.258	1.659	1.325	1.752	1.33	1.571	1.588	1.398	1.521	1.158	2.396	2.665	3.994	3.809	2.785	3.251	3.12	1.889	2.129	2.188	1.503	1.256	1.561	1.388	0	1.324	1.402	1.697	1.281
D10	6.013	5.565	5.718	5.151	2.189	1.785	1.311	1.829	1.445	1.834	1.126	1.291	1.942	1.718	1.108	1.4	1.667	2.136	0.911	1.13	1.603	2.497	3.006	4.256	3.689	2.931	3.123	3.462	2.022	2.692	2.615	1.773	1.893	2.038	1.683	1.273	0	1.392	1.608	1.827
B6	5.728	5.685	5.315	4.852	2.253	1.928	1.864	1.599	1.608	1.399	1.55	1.598	1.529	1.045	1.988	1.391	1.725	2.015	0.602	1.355	1.324	1.863	2.637	4.031	3.882	2.781	3.203	3.108	1.813	2.159	2.179	1.334	1.479	1.753	1.416	1.363	1.552	0	1.288	1.543
B4	6.26	6.004	5.286	5.444	2.422	1.647	2.058	1.867	1.874	1.587	1.504	1.678	1.168	0.925	1.689	1.525	1.258	1.489	0.975	1.721	1.653	2.409	2.958	4.08	4.264	3.265	3.607	3.005	2.173	2.283	2.33	1.927	1.75	1.706	1.158	1.723	1.516	1.24	0	1.633
B2	6.24	6.371	5.538	5.365	2.725	1.613	2.191	1.822	2.038	1.458	1.719	2.421	1.464	1.302	2.098	1.133	1.54	1.482	1.53	2.005	1.443	2.536	3.212	4.212	4.632	3.454	3.585	3.5	2.24	2.127	2.261	1.959	1.187	1.3	1.455	1.323	1.846	1.592	1.768	0

## Sheet: 1-8s
Source Data Supplementary Figure 1
GL2500 time-resolved VR SAXS similarity matrix (SSM) map - t = 1.8 s
VR calculated for q-range 0.015 - 0.15 A-1. Matrix is clustered using the SIBYLS SAXS similarity web application.
	NADH-DMSO	D3	C12	D1	C3	DMSO	B12	B7	D9	B5	C6	C2	C4	B3	C1	C7	B8	D4	B9	B10	D6	E3	D12	D7	C9	C10	D8	C11	E2	D2	C8	D11	D5	B1	E1	B11	D10	B6	B4	B2
NADH-DMSO	0	2.357	2.607	2.41	6.798	6.828	5.683	6.252	5.473	5.613	6.118	6.286	6.449	6.511	6.226	6.055	6.542	6.22	5.892	6.232	5.083	3.646	3.651	2.398	2.378	3.522	2.925	2.555	3.938	4.215	4.652	5.559	4.696	5.218	5.132	5.601	5.555	5.493	5.902	6.242
D3	2.425	0	1.634	1.524	6.657	6.302	5.655	6.001	5.132	5.607	5.99	6.024	6.341	6.031	5.754	5.772	6.298	6.06	5.402	5.85	4.767	3.866	2.789	2.954	2.328	2.724	3.612	2.715	3.401	4.179	4.388	5.109	5.067	5.056	4.848	5.09	5.482	5.377	5.466	5.476
C12	2.534	1.631	0	1.522	7.239	7.294	6.128	6.668	5.597	5.821	6.481	6.552	6.911	6.124	6.76	6.544	7.042	6.765	5.932	6.079	5.572	4.34	3.643	2.992	3.031	3.048	3.823	3.185	4.198	4.88	5.184	4.55	5.386	5.57	5.417	6.037	5.98	5.644	6.335	6.187
D1	2.386	1.353	1.621	0	6.505	6.377	5.628	5.866	4.735	5.092	5.537	5.81	6.12	5.259	6.086	5.844	6.094	5.852	5.176	5.153	4.791	3.978	2.647	2.483	2.784	2.602	3.095	2.536	3.499	4.459	4.451	4.258	4.562	4.765	4.589	5.269	5.228	5.034	5.595	5.437
C3	6.738	6.642	7.292	6.703	0	1.651	1.408	1.453	1.998	2.042	1.738	1.584	1.181	1.986	1.471	1.346	1.496	2.049	2.108	2.006	2.541	3.385	4.124	4.866	4.574	4.714	4.325	4.39	3.405	3.296	2.5	3.807	2.85	2.504	2.383	2.052	1.688	1.881	1.607	2.465
DMSO	6.762	6.331	7.293	6.451	1.705	0	1.56	1.349	1.863	2.163	1.604	1.645	1.181	1.519	1.134	1.146	1.569	1.595	1.929	1.825	1.85	3.384	3.66	4.978	4.558	4.247	4.034	4.382	3.297	2.795	2.546	3.106	2.464	1.822	1.906	1.551	1.66	1.722	1.595	1.304
B12	5.772	5.521	6.155	5.497	1.473	1.436	0	1.148	1.376	1.248	1.756	1.177	1.095	1.789	1.265	1.219	1.64	2.088	1.882	2.196	1.716	2.333	3.069	4.142	3.722	3.725	3.532	3.268	2.963	2.708	2.178	2.866	2.043	1.545	1.299	1.881	1.28	1.317	1.484	1.599
B7	6.327	5.981	6.61	5.816	1.529	1.243	1.214	0	1.596	2.138	1.816	1.781	1.504	1.339	1.915	1.271	1.768	1.842	1.918	1.872	1.929	3.166	3.259	4.615	4.175	4.023	3.822	3.773	2.952	2.583	2.31	3.013	2.409	2.109	2.083	1.929	1.782	1.748	1.973	1.61
D9	5.416	5.032	5.465	4.801	1.877	1.89	1.311	1.54	0	1.496	1.175	1.347	1.615	1.181	1.524	1.464	1.656	1.705	1.296	1.374	1.398	2.289	2.575	3.661	3.515	2.801	3.207	3.047	2.438	2.316	1.658	2.033	1.63	1.168	0.903	1.377	1.34	0.907	1.393	1.415
B5	5.419	5.574	5.992	5.289	1.934	1.876	1.141	2.053	1.635	0	1.329	1.543	1.436	2.206	1.142	1.67	1.71	1.925	1.884	1.91	1.713	2.165	2.894	3.369	3.337	3.558	2.729	3.079	2.621	2.096	1.725	2.634	1.36	1.277	1.24	1.927	1.014	1.039	1.405	2.095
C6	5.987	5.868	6.396	5.581	1.704	1.501	1.599	1.779	1.217	1.322	0	1.676	1.6	1.481	1.455	1.587	1.236	1.416	1.412	1.318	1.313	2.725	3.178	4.001	3.852	3.669	3.14	3.642	2.784	2.166	1.814	2.581	1.835	1.416	1.551	1.565	1.145	0.972	1.554	1.798
C2	6.243	5.93	6.656	5.985	1.535	1.465	1.075	1.714	1.505	1.493	1.643	0	0.813	1.538	1.089	1.069	1.682	2.114	1.467	2.201	1.944	2.642	3.481	4.706	4.264	3.779	3.984	3.793	3.285	3.121	2.488	2.853	2.292	1.775	1.394	1.807	1.762	1.597	1.745	1.726
C4	6.413	6.253	6.901	6.226	1.131	1.136	1.006	1.495	1.583	1.559	1.526	0.851	0	1.572	1.129	0.947	1.547	1.621	1.703	1.95	2.106	2.972	3.762	4.463	4.276	3.926	3.853	4.008	3.467	3.042	2.391	2.982	2.332	1.695	1.571	1.772	1.538	1.439	1.693	1.749
B3	6.363	5.981	6.046	5.297	1.983	1.558	1.773	1.364	1.1	2.079	1.548	1.491	1.57	0	2.061	1.431	1.925	1.819	1.454	1.163	2.099	3.469	3.401	4.585	4.49	3.408	4.177	4.222	3.213	2.974	2.681	2.06	2.42	1.811	1.745	1.674	1.998	1.536	1.987	1.519
C1	6.23	5.729	6.683	5.942	1.531	1.079	1.217	1.788	1.388	1.189	1.397	1.293	1.023	1.964	0	1.38	1.41	1.898	1.954	1.922	1.671	2.584	3.274	4.225	3.881	4.014	3.637	3.785	3.028	2.63	1.884	3.068	2.042	1.581	1.559	1.61	1.215	1.24	0.995	1.654
C7	6.032	5.708	6.542	5.741	1.375	1.032	1.205	1.229	1.371	1.705	1.556	1.152	0.978	1.281	1.418	0	1.622	1.632	1.35	1.737	1.954	3.135	3.177	4.48	3.879	3.538	3.783	3.727	2.734	2.618	2.101	2.905	2.438	1.862	1.573	1.356	1.544	1.486	1.282	1.295
B8	6.475	6.301	6.971	6.231	1.474	1.515	1.645	1.696	1.692	1.771	1.26	1.756	1.515	1.984	1.344	1.632	0	1.426	1.687	1.474	1.879	2.936	3.644	4.417	4.293	4.184	3.845	4.054	3.037	2.762	2.001	3.256	2.232	1.824	1.985	1.664	1.244	1.29	1.665	2.058
D4	6.207	5.978	6.596	5.725	1.988	1.502	2.053	1.801	1.706	2.081	1.456	2.184	1.711	1.853	1.822	1.539	1.437	0	1.653	1.472	1.821	3.319	3.284	4.209	3.983	3.62	3.354	3.813	2.77	2.208	1.857	2.702	2.282	1.749	1.84	1.655	1.097	1.581	1.92	1.763
B9	5.785	5.348	6.028	5.16	1.924	1.72	1.834	1.904	1.298	1.88	1.426	1.564	1.631	1.39	1.917	1.296	1.664	1.637	0	0.969	1.678	2.744	2.884	4.16	3.793	2.959	3.733	3.754	2.127	2.51	2.099	2.766	2.205	1.724	1.564	0.834	1.827	1.243	1.656	1.772
B10	6.114	5.829	5.974	5.138	1.966	1.727	2.144	1.855	1.309	1.809	1.194	2.127	1.906	1.168	1.951	1.741	1.555	1.527	1.011	0	1.677	3.123	3.131	3.955	4.007	3.43	3.667	4.056	2.585	2.277	2.035	2.541	2.147	1.608	1.88	1.148	1.7	1.206	1.632	2.064
D6	5.103	4.678	5.611	4.945	2.552	1.876	1.907	2.031	1.455	1.904	1.435	2.138	2.164	2.163	1.686	2.078	1.984	1.904	1.787	1.783	0	1.852	2.17	3.358	3.043	2.948	2.744	2.876	2.066	1.374	1.374	2.201	1.437	0.873	1.208	1.301	1.548	1.291	1.971	1.879
E3	3.71	3.733	4.308	3.79	3.403	3.259	2.171	3.062	2.205	2.318	2.78	2.69	2.95	3.203	2.671	3.07	3.035	3.4	2.758	3.051	1.815	0	2.009	2.407	2.217	1.97	2.201	1.741	1.731	1.731	1.856	2.735	1.66	1.915	1.76	2.578	2.42	2.163	2.826	3.145
D12	3.69	2.79	3.623	2.743	4.197	3.809	3.139	3.278	2.592	3.058	3.284	3.625	3.806	3.351	3.473	3.236	3.717	3.354	2.888	3.148	2.195	2.05	0	2.19	1.843	1.473	1.575	1.409	1.154	1.718	1.839	2.451	2.376	2.37	2.284	2.631	2.736	2.787	3.109	2.956
D7	2.291	2.874	3.026	2.456	4.797	4.912	4.091	4.572	3.716	3.287	3.903	4.454	4.487	4.684	4.256	4.414	4.471	4.19	4.143	4.086	3.311	2.312	2.089	0	1.312	2.12	1.247	1.152	2.355	2.432	2.637	3.673	2.744	3.277	3.292	3.87	3.496	3.32	4.032	4.618
C9	2.406	2.263	3.085	2.577	4.693	4.518	3.712	4.236	3.6	3.493	4.051	4.433	4.356	4.511	3.965	3.838	4.343	4.094	3.839	4.059	2.939	2.219	1.792	1.356	0	1.86	1.613	1.207	1.749	2.035	2.399	3.637	2.938	3.323	3.301	3.306	3.341	3.375	3.645	4.126
C10	3.452	2.769	3.025	2.739	4.726	4.341	3.787	4.116	2.84	3.514	3.711	3.696	3.997	3.485	4.117	3.604	4.279	3.767	2.953	3.468	2.958	2.086	1.558	2.144	1.932	0	2.262	1.891	1.686	2.395	2.605	2.532	2.861	2.957	2.538	3.07	3.5	3.143	3.848	3.22
D8	2.945	3.459	3.96	3.104	4.348	3.928	3.493	3.828	3.272	2.966	3.245	4.108	3.926	4.043	3.625	3.697	3.916	3.399	3.831	3.682	2.616	2.171	1.548	1.499	1.457	2.293	0	0.953	1.959	1.824	2.114	3.167	2.243	2.691	2.736	3.323	2.811	2.944	3.557	3.755
C11	2.701	2.737	3.25	2.47	4.489	4.241	3.333	3.769	3.247	3.152	3.76	3.955	4.128	4.233	3.732	3.712	4.095	3.915	3.806	4.026	2.787	1.799	1.329	1.356	1.183	1.895	1.074	0	1.782	2.167	2.28	3.245	2.605	2.83	2.74	3.471	3.111	3.139	3.606	3.83
E2	3.965	3.293	4.177	3.513	3.567	3.214	2.999	2.956	2.429	2.832	2.894	3.489	3.527	3.188	3.089	2.727	3.143	2.873	2.212	2.628	2.077	1.654	1.135	2.435	1.781	1.58	2.07	1.85	0	1.427	1.497	2.743	2.097	2.368	2.269	1.911	2.373	2.402	2.573	2.962
D2	4.268	4.143	4.886	4.217	3.453	2.67	2.65	2.536	2.26	2.236	2.314	3.319	3.091	2.942	2.575	2.606	2.872	2.296	2.654	2.371	1.356	1.699	1.654	2.417	2.042	2.302	1.961	2.239	1.4	0	1.192	2.536	1.537	1.865	2.036	2.043	1.898	2.008	2.295	2.649
C8	4.772	4.328	5.239	4.35	2.66	2.351	2.255	2.406	1.716	1.684	1.894	2.581	2.455	2.697	1.746	2.096	2.084	1.987	2.21	2.066	1.425	1.905	1.752	2.787	2.471	2.581	2.381	2.329	1.516	1.206	0	2.367	1.479	1.641	1.5	1.622	1.293	1.527	1.474	2.097
D11	5.642	5.193	4.407	4.393	3.863	3.146	2.83	3.136	2.15	2.575	2.711	2.766	2.986	2.264	3.13	2.924	3.378	2.642	2.726	2.655	2.207	2.893	2.661	3.543	3.722	2.649	3.147	3.175	2.864	2.357	2.195	0	1.906	1.616	1.836	2.712	2.599	2.169	3.325	2.223
D5	4.573	5.009	5.323	4.591	2.94	2.592	1.781	2.276	1.607	1.405	1.925	2.211	2.322	2.567	2.037	2.38	2.341	2.304	2.162	2.284	1.449	1.49	2.316	2.812	2.893	2.814	2.13	2.376	1.976	1.426	1.245	1.953	0	1.083	1.252	2.076	1.419	1.277	2.368	2.401
B1	5.082	5.004	5.445	4.465	2.354	1.805	1.537	2.091	1.066	1.233	1.32	1.58	1.757	1.713	1.604	1.964	1.91	1.773	1.682	1.635	0.799	2.022	2.345	3.263	3.345	2.862	2.543	2.778	2.362	1.852	1.575	1.793	1.041	0	0.587	1.689	1.238	0.947	1.987	1.972
E1	5.07	4.737	5.314	4.566	2.328	1.953	1.248	2.082	0.933	1.282	1.474	1.376	1.617	1.778	1.698	1.7	1.902	1.807	1.598	1.929	1.094	2.02	2.236	3.336	3.187	2.559	2.795	2.66	2.246	2.135	1.52	1.683	1.313	0.622	0	1.489	1.199	0.931	1.82	1.649
B11	5.676	5.017	6.027	5.259	2.124	1.423	1.869	1.88	1.259	1.96	1.543	1.902	1.828	1.708	1.602	1.263	1.676	1.763	0.891	1.162	1.421	2.462	2.634	3.966	3.32	3.001	3.496	3.349	1.916	2.007	1.612	2.74	2.083	1.589	1.424	0	1.595	1.328	1.206	1.544
D10	5.548	5.417	6.121	5.248	1.709	1.568	1.327	1.687	1.333	1.173	1.184	1.889	1.599	1.952	1.151	1.471	1.276	1.169	1.775	1.562	1.35	2.326	2.712	3.483	3.329	3.429	2.851	3.064	2.227	1.794	1.257	2.456	1.429	1.138	1.165	1.488	0	0.801	1.19	1.768
B6	5.363	5.273	5.694	4.768	1.833	1.607	1.215	1.717	0.691	0.933	0.941	1.475	1.407	1.482	1.227	1.412	1.401	1.619	1.312	1.289	1.133	2.117	2.738	3.411	3.326	3.051	2.956	3.031	2.298	1.999	1.544	2.066	1.167	0.834	0.918	1.238	0.933	0	1.467	1.648
B4	5.914	5.525	6.309	5.692	1.679	1.529	1.538	1.949	1.421	1.503	1.589	1.94	1.679	1.995	1.007	1.326	1.713	1.928	1.753	1.616	1.926	2.807	3.058	4.092	3.635	3.826	3.544	3.682	2.651	2.326	1.603	3.189	2.206	1.878	1.839	1.193	1.248	1.418	0	1.567
B2	6.343	5.483	6.181	5.745	2.481	1.295	1.773	1.662	1.479	2.138	1.803	1.807	1.768	1.637	1.751	1.359	2.032	1.867	1.833	2.113	1.946	3.277	3.002	4.711	4.22	3.266	3.882	3.839	3.095	2.746	2.135	2.374	2.485	1.965	1.703	1.552	1.923	1.748	1.599	0

## Sheet: 2-1s
Source Data Supplementary Figure 1
GL2500 time-resolved VR SAXS similarity matrix (SSM) map - t = 2.1 s
VR calculated for q-range 0.015 - 0.15 A-1. Matrix is clustered using the SIBYLS SAXS similarity web application.
	NADH-DMSO	D3	C12	D1	C3	DMSO	B12	B7	D9	B5	C6	C2	C4	B3	C1	C7	B8	D4	B9	B10	D6	E3	D12	D7	C9	C10	D8	C11	E2	D2	C8	D11	D5	B1	E1	B11	D10	B6	B4	B2
NADH-DMSO	0	2.131	2.304	2.542	7.228	7.391	6.537	6.292	5.087	5.412	5.971	6.115	6.692	6.382	6.162	6.522	6.337	6.676	6.176	6.205	5.459	4.004	4.008	2.321	2.541	2.711	2.792	3.049	3.533	4.379	4.622	4.868	4.957	4.906	5.091	5.242	5.746	5.627	5.846	5.918
D3	2.384	0	1.61	1.22	7.053	6.851	6.481	6.177	5.06	5.645	5.869	5.888	6.448	6.039	5.938	6.089	6.131	6.593	6.177	5.793	5.227	4.359	4.178	2.348	2.465	2.464	3.029	3.496	3.54	4.159	4.206	5.129	4.951	4.545	4.89	4.727	5.286	5.293	5.474	5.827
C12	2.262	1.784	0	1.178	6.331	6.369	5.625	5.524	5.125	5.346	5.586	5.944	6.027	5.567	5.242	5.657	5.663	5.807	5.244	5.309	4.577	3.226	3.075	2.433	2.283	2.186	2.233	2.501	2.875	3.529	3.781	4.045	4.016	4.355	4.486	4.557	4.933	4.714	4.979	5.031
D1	2.619	1.295	1.12	0	6.194	6.265	5.401	5.636	5.144	5.135	5.362	5.78	5.891	5.372	5.163	5.625	5.551	5.683	5.327	5.17	4.34	3.562	3.661	2.49	2.135	2.328	2.491	2.783	2.695	3.36	3.491	4.338	3.982	4.345	4.328	4.551	4.657	4.525	4.587	5.041
C3	7.212	6.993	6.261	6.112	0	1.768	1.743	1.482	2.127	2.108	2.127	1.525	1.027	1.24	1.44	1.428	1.745	1.835	1.801	2.076	2.612	3.968	4.371	5.45	4.797	4.771	4.441	4.352	3.945	3.186	3.241	3.039	2.572	2.484	2.398	2.246	2.168	1.884	1.884	1.518
DMSO	7.115	6.801	6.179	5.866	1.696	0	1.23	1.635	2.377	2.768	1.95	2.11	1.645	1.298	1.861	1.515	1.557	1.846	1.76	1.537	2.085	4.011	4.454	5.361	4.866	4.556	4.409	4.331	3.688	2.803	2.5	3.043	2.445	2.43	2.184	1.977	1.973	1.854	1.607	1.47
B12	6.561	6.539	5.644	5.542	1.705	1.281	0	1.592	2.236	2.283	2.188	2.32	1.753	1.189	1.852	1.744	1.715	1.297	1.388	1.173	1.576	3.489	4.054	4.968	4.487	4.254	3.969	3.88	3.308	2.57	2.596	2.63	1.997	2.415	2.117	1.934	1.911	1.624	1.333	1.071
B7	6.413	6.247	5.596	5.839	1.578	1.819	1.495	0	2.059	2.45	2.191	2.149	1.432	1.553	1.378	1.365	1.498	2.12	1.558	1.639	2.448	3.291	3.891	4.744	4.583	4.062	3.81	3.616	3.288	2.82	2.85	2.431	2.23	2.049	1.993	2.034	2.497	2.21	1.835	1.133
D9	5.329	4.984	4.908	4.969	2.262	2.689	2.216	1.96	0	1.248	1.408	1.308	1.678	1.651	1.583	1.758	2.048	1.982	1.527	1.85	1.73	2.984	3.175	3.301	3.164	2.925	2.964	3.345	2.876	1.989	2.317	1.985	1.749	1.333	1.279	1.077	1.362	1.285	1.249	1.356
B5	5.445	5.526	5.238	5.048	2.114	2.845	2.219	2.299	1.253	0	1.241	1.277	1.693	1.662	1.408	2.053	2.03	1.44	1.565	2.088	2.099	2.936	3.334	3.707	3.203	3.446	3.068	3.265	2.874	2.466	2.361	2.046	1.678	1.764	1.393	1.684	1.624	1.495	1.65	1.495
C6	5.859	5.774	5.574	5.316	2.176	2.157	2.167	2.069	1.379	1.272	0	1.522	1.582	1.39	1.42	2.101	2.067	1.71	1.769	1.75	2.078	3.591	3.963	4.002	3.516	3.796	3.456	3.689	3.177	2.649	2.424	2.395	1.884	1.694	1.479	1.655	1.211	1.402	1.573	1.471
C2	6.166	5.813	5.829	5.571	1.644	2.351	2.354	2.11	1.226	1.249	1.45	0	1.223	1.424	1.326	1.375	1.959	1.801	1.714	1.963	2.229	3.633	4.08	4.356	3.825	4.027	3.816	3.971	3.545	2.784	2.791	2.747	2.339	1.93	1.839	1.594	1.582	1.681	1.562	1.572
C4	6.612	6.505	6.006	5.84	1.016	1.697	1.781	1.351	1.601	1.763	1.441	1.244	0	1.182	1.324	1.431	1.999	1.768	1.573	1.885	2.335	3.914	4.35	4.795	4.195	4.192	3.926	4.118	3.621	2.921	3.035	2.959	2.308	2.043	1.892	1.746	1.772	1.562	1.571	1.379
B3	6.243	5.925	5.462	5.209	1.26	1.372	1.289	1.523	1.517	1.768	1.388	1.281	1.189	0	1.161	1.164	1.314	1.646	1.413	1.354	1.851	3.336	3.865	4.607	4.056	3.833	3.531	3.61	3.234	2.539	2.42	2.349	1.941	1.359	1.434	1.325	1.467	1.19	1.274	0.999
C1	6.201	5.91	5.236	5.208	1.575	1.916	1.863	1.33	1.663	1.508	1.308	1.407	1.36	1.225	0	0.873	1.3	1.401	1.231	1.304	1.609	3.025	3.377	4.49	3.87	3.745	3.429	3.243	2.864	2.186	2.26	1.989	1.652	1.323	1.309	1.627	1.545	1.31	1.051	1.02
C7	6.519	6.12	5.632	5.771	1.554	1.564	1.786	1.5	1.825	2.205	2.091	1.568	1.506	1.455	0.965	0	1.127	1.602	1.399	1.571	1.624	3.237	3.486	4.825	4.41	4.094	3.825	3.898	3.36	2.368	2.459	2.232	2.125	1.717	2.058	1.767	1.95	1.692	1.413	1.299
B8	6.47	6.099	5.706	5.693	1.847	1.759	1.716	1.565	2.064	2.193	2.118	1.965	2.084	1.419	1.349	1.081	0	1.6	1.235	1.257	1.957	2.91	3.508	4.936	4.448	4.248	3.772	3.576	3.032	2.524	2.452	2.13	2.022	1.697	1.811	1.744	2.123	1.904	1.663	1.418
D4	6.676	6.605	5.733	5.513	1.655	1.851	1.288	1.925	1.821	1.386	1.678	1.691	1.735	1.421	1.259	1.586	1.383	0	0.942	1.097	1.63	2.86	3.335	4.821	4.193	4.137	3.845	3.611	3.203	2.463	2.407	2.018	1.793	2.16	1.832	2.043	1.724	1.761	1.493	1.133
B9	6.15	6.242	5.251	5.394	1.828	1.783	1.342	1.712	1.578	1.61	1.691	1.757	1.614	1.495	1.301	1.414	1.452	0.985	0	1.006	1.587	2.853	3.286	4.474	3.831	3.865	3.386	3.144	2.819	2.097	2.303	1.998	1.355	1.893	1.528	1.755	1.741	1.572	1.31	0.921
B10	6.227	5.86	5.347	5.197	2.141	1.643	1.11	1.845	1.895	2.092	1.742	2.032	1.919	1.357	1.35	1.55	1.386	1.167	1.112	0	1.064	3.119	3.675	4.594	3.937	3.929	3.614	3.451	2.719	1.976	1.955	2.371	1.701	1.661	1.252	1.433	1.463	1.355	1.246	0.918
D6	5.462	5.164	4.487	4.333	2.701	2.106	1.559	2.422	1.677	2.186	2.091	2.297	2.358	1.894	1.58	1.76	2.013	1.806	1.599	1.124	0	2.653	2.787	3.799	3.25	3.013	2.784	2.852	2.081	1.124	1.509	1.701	1.137	1.457	1.344	1.342	1.328	1.102	0.962	1.379
E3	4.158	4.397	3.345	3.807	4.102	4.176	3.492	3.343	3.192	3.041	3.695	3.755	4.016	3.425	3.123	3.364	2.997	2.954	2.867	3.134	2.831	0	1.821	3.049	3.244	2.449	2.089	1.764	1.957	2.213	2.206	1.684	2.154	2.489	2.659	2.893	3.43	3.253	3.145	2.91
D12	4.068	4.199	3.102	3.802	4.473	4.598	4.1	3.972	3.378	3.426	3.977	4.078	4.385	3.957	3.406	3.525	3.555	3.61	3.244	3.648	2.82	1.893	0	2.142	2.545	1.786	1.933	1.91	1.993	1.827	2.312	1.832	2.145	2.758	3.038	3.247	3.529	3.317	3.432	3.318
D7	2.38	2.287	2.391	2.487	5.411	5.583	5.005	4.65	3.325	3.77	4.253	4.338	4.919	4.586	4.388	4.704	4.788	5.016	4.414	4.572	3.781	3.039	2.035	0	1.002	1.219	1.32	2.038	2.148	2.758	2.982	3.153	3.142	3.307	3.44	3.501	4.041	3.913	4.199	4.228
C9	2.634	2.5	2.203	2.145	4.781	5.09	4.423	4.479	3.256	3.243	3.533	3.896	4.237	4.136	3.847	4.298	4.404	4.325	3.717	3.889	3.227	3.112	2.536	1.023	0	1.39	1.241	1.876	1.751	2.277	2.413	3.123	2.575	3.036	2.88	3.225	3.378	3.228	3.585	3.573
C10	2.833	2.557	2.175	2.367	4.751	5.089	4.217	4.026	3.102	3.624	3.846	4.154	4.316	4.021	3.768	4.04	4.196	4.491	3.814	3.848	3.069	2.406	1.756	1.215	1.505	0	1.233	1.958	1.45	1.937	2.311	2.681	2.562	2.643	2.827	2.776	3.3	3.267	3.415	3.526
D8	2.771	3.037	2.181	2.515	4.444	4.593	3.977	3.675	3.003	3.159	3.504	3.937	3.971	3.527	3.377	3.768	3.699	3.954	3.42	3.611	2.963	2.024	1.882	1.298	1.266	1.289	0	1.064	1.206	2.004	1.894	2.259	2.124	2.22	2.432	2.663	3.207	3.031	3.231	3.178
C11	3.019	3.45	2.456	2.888	4.443	4.534	3.938	3.614	3.39	3.407	3.708	4.053	4.186	3.672	3.331	3.684	3.558	3.839	3.121	3.456	3.022	1.789	1.881	1.996	1.852	1.955	1.133	0	1.274	2.079	1.981	2.138	1.98	2.494	2.613	3.006	3.365	3.059	3.197	3.075
E2	3.65	3.622	2.951	2.934	3.961	3.961	3.224	3.227	2.718	2.937	3.286	3.591	3.78	3.275	2.911	3.117	2.88	3.33	2.708	2.639	2.007	1.794	1.793	2.246	1.854	1.543	1.202	1.324	0	1.182	1.224	2.004	1.641	2.142	2.055	2.34	2.656	2.411	2.487	2.57
D2	4.462	4.279	3.467	3.415	3.302	3.134	2.484	2.998	2.226	2.488	2.651	2.936	2.972	2.656	2.212	2.329	2.587	2.625	2.032	1.976	1.154	2.181	1.827	2.766	2.303	2.024	2.037	2.077	1.24	0	1.069	1.655	1.069	1.674	1.533	1.713	1.921	1.642	1.728	1.806
C8	4.591	4.228	3.709	3.616	3.272	2.823	2.555	2.937	2.422	2.364	2.482	2.859	2.991	2.351	2.284	2.436	2.412	2.464	2.269	1.915	1.418	2.007	2.267	3.096	2.486	2.457	1.971	2.031	1.335	1.018	0	1.64	1.102	1.487	1.51	1.93	1.774	1.644	1.919	1.967
D11	4.895	5.067	4.005	4.406	2.979	3.062	2.599	2.515	2.066	1.97	2.304	2.725	2.954	2.326	1.961	2.206	1.991	2.086	1.957	2.294	1.675	1.587	1.8	3.281	3.146	2.745	2.259	2.169	2.045	1.631	1.549	0	0.887	1.292	1.71	2.024	2.077	1.854	1.844	1.871
D5	4.882	4.949	3.891	4.017	2.624	2.622	2.158	2.22	1.76	1.792	1.927	2.338	2.353	1.946	1.606	2.013	1.955	1.881	1.426	1.681	1.076	2.022	2.073	3.102	2.604	2.466	2.14	1.968	1.596	0.935	1.137	0.882	0	1.136	1.137	1.602	1.669	1.376	1.439	1.278
B1	4.945	4.622	4.303	4.435	2.567	2.62	2.345	1.977	1.228	1.814	1.635	1.99	1.996	1.526	1.384	1.695	1.721	2.257	1.761	1.681	1.48	2.488	2.709	3.205	2.964	2.511	2.275	2.639	2.079	1.679	1.477	1.298	1.133	0	0.931	1.119	1.421	1.249	1.529	1.572
E1	5.218	4.913	4.385	4.185	2.251	2.35	2.023	1.936	1.374	1.451	1.598	1.907	1.922	1.543	1.238	1.839	1.7	1.853	1.372	1.207	1.288	2.57	3.045	3.595	2.899	2.888	2.527	2.615	1.866	1.357	1.378	1.684	1.071	1.092	0	1.012	1.365	1.125	0.971	1.161
B11	5.182	4.857	4.539	4.526	2.244	2.267	1.949	1.987	0.979	1.772	1.722	1.695	1.835	1.371	1.563	1.58	1.629	2.154	1.715	1.355	1.4	2.768	3.074	3.493	3.306	2.774	2.651	3.049	2.334	1.654	1.88	1.925	1.544	1.021	0.901	0	1.252	1.186	1.108	1.379
D10	5.675	5.314	4.875	4.501	2.105	2.071	1.873	2.392	1.511	1.722	1.291	1.632	1.823	1.389	1.511	1.85	2.006	1.755	1.679	1.428	1.302	3.3	3.525	4.054	3.379	3.306	3.274	3.255	2.449	1.802	1.801	2.123	1.662	1.482	1.325	1.379	0	0.658	0.945	1.326
B6	5.592	5.307	4.661	4.394	1.919	1.948	1.708	2.205	1.251	1.6	1.427	1.617	1.617	1.198	1.313	1.603	1.908	1.889	1.513	1.398	1.093	3.125	3.282	3.862	3.205	3.041	3.003	3.097	2.317	1.574	1.797	1.912	1.371	1.256	1.085	1.05	0.705	0	0.76	1.11
B4	5.873	5.552	4.91	4.61	1.968	1.796	1.297	1.829	1.338	1.651	1.649	1.667	1.63	1.351	1.091	1.308	1.573	1.6	1.242	1.188	0.877	2.948	3.341	4.202	3.604	3.495	3.337	3.285	2.438	1.644	1.908	1.914	1.355	1.534	1.203	1.155	1.039	0.876	0	0.932
B2	5.912	5.939	4.967	4.969	1.652	1.722	1.124	1.2	1.572	1.581	1.501	1.684	1.381	1.109	0.962	1.249	1.347	1.26	0.922	0.988	1.377	2.7	3.253	4.169	3.592	3.458	3.138	3.033	2.557	1.871	2.035	1.852	1.237	1.565	1.29	1.238	1.439	1.144	0.901	0

## Sheet: 2-4s
Source Data Supplementary Figure 1
GL2500 time-resolved VR SAXS similarity matrix (SSM) map - t = 2.4 s
VR calculated for q-range 0.015 - 0.15 A-1. Matrix is clustered using the SIBYLS SAXS similarity web application.
	NADH-DMSO	D3	C12	D1	C3	DMSO	B12	B7	D9	B5	C6	C2	C4	B3	C1	C7	B8	D4	B9	B10	D6	E3	D12	D7	C9	C10	D8	C11	E2	D2	C8	D11	D5	B1	E1	B11	D10	B6	B4	B2
NADH-DMSO	0	1.721	2.234	1.522	6.505	5.912	5.533	5.965	4.622	4.989	5.424	6.323	6.275	6.187	5.416	5.587	5.957	5.632	4.999	5.556	4.358	3.49	3.053	2.105	1.854	1.996	2.544	3.049	2.874	3.361	3.911	4.017	3.989	4.115	5.423	5.072	5.174	4.974	4.852	5.166
D3	1.796	0	1.702	1.219	6.726	6.224	5.503	6.163	4.81	5.218	5.303	6.536	6.522	6.107	5.402	5.796	6.101	5.795	5.198	5.509	4.566	3.084	3.036	2.541	2.27	2.018	2.603	2.657	3.187	3.526	3.808	3.98	3.974	4.315	5.349	5.069	5.057	4.889	4.991	5.195
C12	2.287	1.631	0	1.728	6.86	6.228	6.265	6.262	4.825	5.958	5.883	6.963	7.05	5.768	5.94	5.805	6.142	6.07	5.694	5.03	4.834	3.521	3.007	2.626	2.499	2.413	3.478	2.872	3.327	4.371	3.587	4.812	4.496	4.792	4.556	5.065	5.383	5.061	5.515	5.492
D1	1.557	0.988	1.678	0	6.229	5.736	5.495	5.728	4.522	5.142	5.097	6.114	6.242	5.972	5.325	5.342	5.644	5.53	4.9	5.213	4.217	2.877	2.796	2.31	2.007	1.846	2.504	2.493	2.734	3.479	3.588	3.984	3.707	4.028	5.003	4.771	5.031	4.664	4.725	4.951
C3	6.544	6.6	6.855	6.181	0	1.417	1.489	1.598	2.679	2.181	2.266	2.041	1.544	2.013	1.556	1.106	1.512	2.392	2.007	2.226	2.576	4.11	4.185	5.203	4.825	4.872	4.876	4.316	4.45	3.379	3.299	2.856	2.815	2.575	3.141	2.534	2.471	2.243	2.023	2.105
DMSO	5.857	6.118	6.273	5.63	1.493	0	1.407	1.029	1.733	2.044	1.683	1.546	1.207	1.462	1.433	0.994	1.458	1.554	1.177	1.684	1.76	3.48	3.574	4.271	4.038	4.29	4.341	4.146	3.958	2.921	2.91	2.914	2.41	1.952	2.254	1.314	1.979	2.109	1.382	1.239
B12	5.532	5.378	6.244	5.536	1.559	1.393	0	1.493	2.032	1.648	1.637	1.898	1.604	1.526	1.036	1.211	1.621	2.076	1.411	1.706	1.76	3.076	3.701	4.494	4.046	3.997	3.923	3.666	3.864	2.345	2.857	1.782	1.977	1.793	2.633	2.032	1.644	1.752	1.29	1.283
B7	5.961	6.08	6.302	5.84	1.629	1.074	1.571	0	1.897	2.428	1.791	2.064	1.586	2.069	1.573	1.446	2.056	2.318	1.518	2.188	1.628	3.501	3.583	4.54	4.256	4.268	4.719	4.293	3.878	3.21	3.167	3.006	2.427	2.275	2.509	1.785	2.208	2.471	1.565	1.455
D9	4.765	4.875	4.931	4.391	2.754	1.792	2.065	1.915	0	1.822	1.538	2.318	2.492	1.952	1.788	1.843	2.174	1.954	1.197	1.238	0.804	2.611	2.357	3.858	3.327	3.133	3.618	2.959	3.201	2.188	1.919	1.943	1.487	1.484	1.62	0.999	1.475	1.224	1.285	1.242
B5	4.93	5.105	5.916	4.901	2.144	2.027	1.515	2.425	1.887	0	1.563	1.801	1.915	2.01	1.329	1.687	1.64	1.633	1.183	1.728	1.401	2.897	3.279	3.354	3.465	3.515	2.884	3.37	3.777	1.764	2.451	1.623	1.654	1.322	2.299	2.014	1.304	1.871	1.381	1.732
C6	5.423	5.325	5.915	5.287	2.338	1.716	1.598	1.915	1.368	1.651	0	2.09	1.745	2.051	1.546	1.657	2.1	1.97	1.215	1.754	1.287	2.908	3.212	4.14	3.888	3.704	3.898	3.827	3.481	2.486	2.578	2.324	1.747	1.682	1.759	1.603	1.557	1.802	0.993	1.056
C2	6.208	6.401	7.146	6.109	2.092	1.671	1.753	2.086	2.399	1.72	2.007	0	1.392	2.443	1.65	1.568	2.251	1.58	1.471	2.299	2.141	3.93	4.393	4.663	4.632	4.675	4.174	4.54	4.738	3.105	3.461	2.909	2.574	2.238	2.954	2.399	2.269	2.356	1.709	2.082
C4	6.224	6.383	7.038	6.152	1.597	1.173	1.588	1.582	2.564	1.793	1.829	1.448	0	2.236	1.768	1.393	2.158	2.072	1.472	2.484	2.223	3.736	4.368	4.412	4.51	4.691	4.237	4.79	4.52	3.141	3.558	3.183	2.759	2.268	2.932	2.418	2.307	2.752	1.561	1.673
B3	6.326	6.171	5.598	5.779	2.04	1.438	1.53	2.168	1.899	2.218	2.078	2.358	2.243	0	1.596	1.416	1.359	2.167	1.872	0.929	2.157	3.372	3.514	4.792	4.473	4.565	4.535	3.601	3.947	3.16	2.41	2.722	2.441	2.384	2.194	1.679	1.667	1.649	1.964	1.615
C1	5.403	5.349	6.254	5.362	1.649	1.425	0.885	1.644	1.949	1.27	1.506	1.669	1.825	1.722	0	1.2	1.412	1.56	1.399	1.527	1.555	2.988	3.515	4.12	3.822	3.835	3.706	3.532	4.034	2.255	2.397	1.634	1.683	1.635	2.416	1.673	1.234	1.673	1.274	1.538
C7	5.642	5.668	5.926	5.268	1.175	0.944	1.101	1.387	1.72	1.763	1.603	1.529	1.378	1.435	1.153	0	1.176	1.674	1.177	1.499	1.64	3.116	3.374	4.289	3.792	3.953	4.093	3.649	3.576	2.492	2.313	2.384	1.848	1.684	2.298	1.643	1.996	1.613	1.052	1.321
B8	5.966	5.955	5.98	5.565	1.519	1.456	1.451	1.98	2.096	1.592	1.945	2.056	2.105	1.287	1.291	1.131	0	1.806	1.642	1.461	1.997	3.502	3.47	4.538	4.218	4.213	4.3	3.566	3.6	2.816	2.557	2.342	2.223	2.079	2.586	1.706	1.771	1.843	1.858	1.929
D4	5.479	5.767	6.112	5.344	2.376	1.455	1.924	2.228	1.843	1.668	1.82	1.448	2.081	2.081	1.474	1.658	1.712	0	1.293	1.669	1.777	3.493	3.501	3.907	3.805	3.979	3.858	3.833	4.235	2.743	2.649	2.347	2.075	1.95	2.402	1.442	1.803	1.715	1.651	1.855
B9	4.934	5.137	5.823	4.826	2.038	1.172	1.338	1.543	1.322	1.136	1.153	1.549	1.482	1.894	1.399	1.159	1.878	1.401	0	1.559	0.93	2.741	3.218	3.705	3.29	3.384	3.35	3.593	3.517	1.818	2.431	1.93	1.367	1.008	1.88	1.515	1.647	1.657	0.691	1
B10	5.681	5.497	4.985	5.276	2.383	1.815	1.791	2.238	1.373	1.718	1.863	2.421	2.591	1.177	1.468	1.617	1.654	1.806	1.636	0	1.61	3.017	3.032	4.291	3.912	3.92	3.972	3.047	3.863	2.69	1.95	2.278	1.846	1.909	1.598	1.354	1.437	1.368	1.704	1.402
D6	4.331	4.503	5.024	4.296	2.582	1.76	1.729	1.613	0.971	1.507	1.24	2.212	2.267	2.337	1.51	1.632	2.103	1.882	0.964	1.569	0	2.177	2.354	3.159	2.851	2.624	3.097	3.045	2.799	1.607	1.841	1.459	0.928	0.939	1.751	1.261	1.544	1.537	0.996	1.099
E3	3.471	3.054	3.581	2.945	4.226	3.583	3.14	3.628	2.751	3.088	2.938	4.172	3.837	3.445	2.902	3.316	3.707	3.642	2.836	3.082	2.3	0	1.94	2.396	2.367	1.685	2.286	1.926	2.285	1.864	1.906	2.16	1.746	2.056	3.069	2.565	2.704	2.937	2.661	2.582
D12	3.264	3.102	3.037	2.824	4.233	3.645	3.768	3.663	2.275	3.348	3.313	4.239	4.448	3.434	3.399	3.448	3.642	3.567	3.234	2.873	2.214	1.94	0	2.217	2.22	1.795	1.955	1.367	1.695	2.107	1.292	2.217	2.057	2.368	3.005	2.472	2.889	2.531	3.161	2.97
D7	2.019	2.505	2.595	2.184	5.03	4.168	4.251	4.323	3.734	3.643	3.999	4.793	4.548	4.579	4.072	4.201	4.446	3.994	3.625	3.996	3.113	2.159	2.043	0	1.093	1.312	1.952	2.14	2.237	2.417	2.401	3.188	2.633	2.801	3.864	3.487	3.658	3.971	3.559	3.586
C9	1.796	2.211	2.676	1.958	4.811	4.078	4.002	4.306	3.447	3.562	3.847	4.64	4.587	4.496	3.852	3.869	4.207	3.871	3.371	3.892	2.823	2.194	2.329	1.181	0	1.278	1.74	2.08	2.17	2.187	2.211	2.749	2.301	2.465	3.694	3.381	3.521	3.555	3.208	3.406
C10	2.041	2.079	2.612	1.995	4.979	4.342	4.007	4.236	3.067	3.577	3.73	4.78	4.764	4.549	3.823	4.019	4.386	4.056	3.469	3.919	2.641	1.702	1.757	1.446	1.308	0	1.685	1.844	2.03	2.151	2.234	2.589	2.299	2.537	3.843	3.408	3.506	3.297	3.219	3.493
D8	2.497	2.458	3.523	2.431	4.836	4.323	3.931	4.6	3.561	2.987	3.792	4.298	4.31	4.651	3.775	4.025	4.292	3.828	3.364	3.941	3.078	2.265	1.871	1.742	1.671	1.577	0	1.659	2.449	1.752	2.419	2.363	2.522	2.603	4.045	3.616	3.652	3.712	3.486	3.663
C11	3.058	2.611	2.9	2.585	4.391	4.116	3.616	4.308	2.878	3.446	3.74	4.405	4.815	3.57	3.343	3.649	3.675	3.89	3.489	3.035	2.874	1.938	1.363	2.214	1.936	1.679	1.608	0	1.842	2.365	1.571	2.284	2.127	2.649	3.517	3.027	2.943	2.823	3.409	3.476
E2	2.995	3.161	3.293	2.794	4.522	3.999	3.953	3.918	3.134	3.848	3.411	4.698	4.641	3.887	3.969	3.577	3.685	4.423	3.567	3.833	2.76	2.211	1.651	2.494	2.171	2.128	2.583	1.884	0	2.332	2.313	2.864	2.466	2.712	3.31	3.166	3.964	3.379	3.256	3.416
D2	3.33	3.442	4.371	3.426	3.475	2.914	2.358	3.11	2.182	1.823	2.493	3.158	3.179	3.159	2.439	2.532	2.926	2.859	1.836	2.563	1.705	1.868	2.001	2.581	2.241	2.173	1.72	2.364	2.249	0	1.664	1.243	1.071	1.026	2.582	2.317	2.384	2.403	1.867	2.309
C8	3.903	3.776	3.74	3.467	3.316	2.891	2.758	3.073	1.793	2.411	2.536	3.456	3.616	2.577	2.489	2.426	2.639	2.77	2.411	1.834	1.828	1.754	1.283	2.503	2.287	2.25	2.304	1.521	2.3	1.54	0	1.619	0.981	1.495	2.132	1.764	1.799	1.794	2.309	2.122
D11	4.087	3.931	4.853	4.138	2.973	2.94	1.849	3.046	1.972	1.7	2.248	2.927	3.228	2.679	1.712	2.409	2.464	2.518	1.984	2.198	1.534	2.076	2.259	3.286	2.805	2.622	2.504	2.395	2.83	1.195	1.617	0	0.911	1.263	2.574	2.105	1.588	1.527	1.892	2.091
D5	4.023	3.947	4.46	3.855	2.942	2.508	1.925	2.524	1.328	1.752	1.795	2.743	2.83	2.428	1.702	1.994	2.433	2.313	1.49	1.752	0.964	1.674	1.927	2.966	2.489	2.302	2.435	2.166	2.479	1.186	1.101	0.851	0	0.82	1.924	1.438	1.508	1.483	1.389	1.518
B1	4.028	4.238	4.907	3.931	2.66	1.993	1.862	2.186	1.369	1.511	1.707	2.328	2.233	2.472	1.733	1.711	2.171	2.023	1.027	1.982	0.955	1.901	2.41	2.891	2.518	2.529	2.673	2.741	2.766	1.047	1.715	1.288	0.778	0	2.027	1.533	1.65	1.68	1.127	1.505
E1	5.465	5.428	4.602	5.208	3.214	2.2	2.745	2.576	1.658	2.445	1.786	2.931	2.926	2.321	2.503	2.275	2.767	2.52	1.974	1.637	1.794	3.15	3.037	3.981	3.714	3.889	4.126	3.487	3.293	2.591	2.202	2.585	1.965	2.046	0	1.804	2.08	2.226	1.638	1.76
B11	5.092	5.127	5.066	4.839	2.548	1.317	1.996	1.849	0.886	2.056	1.624	2.275	2.316	1.678	1.542	1.652	1.851	1.559	1.462	1.113	1.14	2.487	2.384	3.673	3.261	3.341	3.638	2.918	3.198	2.326	1.772	2.07	1.477	1.571	1.783	0	1.433	1.394	1.342	1.214
D10	5.227	5.103	5.501	5.061	2.512	1.986	1.718	2.244	1.51	1.358	1.632	2.401	2.39	1.695	1.047	1.993	1.903	1.8	1.724	1.429	1.536	2.799	2.892	3.788	3.558	3.555	3.651	2.965	3.928	2.414	1.916	1.621	1.686	1.64	2.082	1.516	0	1.572	1.597	1.688
B6	5.062	5.016	5.085	4.668	2.282	2.119	1.814	2.65	1.159	2.006	1.878	2.443	2.781	1.77	1.625	1.682	1.961	1.805	1.681	1.149	1.53	2.956	2.532	4.066	3.6	3.368	3.741	2.801	3.507	2.417	1.845	1.634	1.536	1.794	2.172	1.548	1.516	0	1.804	1.57
B4	4.833	4.828	5.556	4.686	2.067	1.389	1.225	1.565	1.405	1.483	1.028	1.823	1.596	2.071	1.222	1.108	1.903	1.807	0.815	1.641	1.054	2.622	3.223	3.742	3.258	3.243	3.376	3.59	3.166	1.744	2.396	1.821	1.435	1.142	1.681	1.509	1.56	1.869	0	0.965
B2	5.127	5.131	5.477	5.045	2.17	1.311	1.363	1.424	1.409	1.701	1.072	2.052	1.633	1.557	1.319	1.362	1.953	1.971	0.911	1.413	1.105	2.522	2.931	3.642	3.423	3.387	3.73	3.522	3.4	2.227	2.323	2.107	1.573	1.659	1.776	1.201	1.652	1.56	0.974	0

## Sheet: 2-7s
Source Data Supplementary Figure 1
GL2500 time-resolved VR SAXS similarity matrix (SSM) map - t = 2.7 s
VR calculated for q-range 0.015 - 0.15 A-1. Matrix is clustered using the SIBYLS SAXS similarity web application.
	NADH-DMSO	D3	C12	D1	C3	DMSO	B12	B7	D9	B5	C6	C2	C4	B3	C1	C7	B8	D4	B9	B10	D6	E3	D12	D7	C9	C10	D8	C11	E2	D2	C8	D11	D5	B1	E1	B11	D10	B6	B4	B2
NADH-DMSO	0	1.86	1.951	2.111	6.435	6.236	5.112	5.8	4.341	4.492	5.005	5.715	6.137	5.203	5.456	5.725	5.366	5.151	5.112	4.696	4.295	3.607	2.606	1.413	2.336	2.286	2.094	1.797	2.298	3.093	3.358	3.691	4.012	3.984	4.211	4.604	4.918	4.584	5.21	5.08
D3	1.939	0	1.667	1.917	7.189	6.859	5.62	6.208	5.149	5.271	5.617	6.329	6.87	5.913	6.124	6.392	5.956	5.826	4.983	5.495	4.266	3.806	2.996	2.658	3.206	2.308	2.062	2.563	3.094	3.817	4.009	4.45	4.796	4.865	4.961	5.381	5.738	5.307	5.892	5.179
C12	2.108	1.47	0	1.613	6.585	6.068	5.652	5.455	4.358	4.883	5.553	6.252	6.48	5.499	5.577	5.61	5.924	5.64	5.324	5.192	4.937	2.976	2.872	2.237	2.606	2.143	2.634	2.414	2.448	3.39	3.815	3.759	4.086	4.786	4.828	4.764	5.027	5.224	5.222	4.888
D1	2.191	1.843	1.5	0	6.403	5.887	5.822	6.131	4.54	4.746	5.713	6.021	6.151	5.836	5.44	5.595	5.73	5.392	5.746	5.108	5.39	3.332	3.223	2.29	2.303	2.713	3.129	2.398	2.485	3.703	3.195	4.251	3.826	4.755	4.992	4.776	4.762	4.811	5.005	5.221
C3	6.489	7.304	6.46	6.35	0	1.848	2.032	1.853	2.359	2.453	2.75	2.005	1.452	1.46	1.814	1.401	2.054	2.39	2.772	2.007	3.448	4.528	4.646	5.153	5.151	5.68	5.651	4.851	4.231	3.64	3.932	3.075	3.112	3.067	3.298	2.213	2.354	2.427	2.289	2.546
DMSO	6.227	6.911	5.964	5.91	1.877	0	1.476	1.54	1.971	1.855	2.242	1.358	0.825	1.894	1.44	1.31	2.106	1.648	2.464	1.772	3.224	3.903	4.225	4.994	4.323	5.066	5.526	4.497	4.029	3.207	3.055	2.892	2.223	2.552	2.423	1.899	1.595	1.906	1.08	2.017
B12	5.079	5.61	5.449	5.697	1.908	1.401	0	1.667	1.709	1.459	1.534	1.263	1.384	1.246	1.39	1.559	1.375	1.571	1.498	1.338	1.974	3.809	3.571	4.194	4.588	4.07	4.175	3.616	3.553	2.232	3.265	2.584	2.513	1.989	1.894	1.703	1.87	1.093	1.717	1.47
B7	5.813	6.244	5.548	6.1	1.832	1.499	1.653	0	1.758	1.98	2.127	1.937	1.572	1.379	1.445	1.345	2.169	1.94	1.752	1.863	2.68	3.549	3.584	4.64	4.845	4.382	4.76	4.299	3.868	2.782	3.476	2.393	2.832	2.94	2.589	1.886	2.097	2.356	1.778	1.393
D9	4.393	5.084	4.241	4.516	2.47	1.853	1.776	1.755	0	0.894	1.708	2.101	2.35	1.502	1.498	1.573	1.77	1.705	1.581	1.259	1.717	2.435	2.393	3.172	3.398	3.289	3.58	2.859	2.371	1.351	2.027	1.135	1.159	1.891	1.884	1.042	1.119	1.434	1.284	1.553
B5	4.463	5.253	4.592	4.722	2.293	1.807	1.33	1.922	0.721	0	1.247	1.638	1.913	1.402	1.387	1.642	1.498	1.337	1.562	0.982	1.647	3.045	2.811	3.285	3.452	3.592	3.631	2.733	2.421	1.492	2.15	1.572	1.338	1.393	1.316	1.095	0.87	1.116	1.023	1.48
C6	4.902	5.506	5.351	5.581	2.666	2.146	1.466	2.15	1.652	1.279	0	1.588	2.244	1.741	1.501	2.227	1.65	1.32	1.55	1.343	2.075	3.418	3.516	3.901	4.17	3.824	3.779	3.36	3.166	2.131	2.867	2.227	2.469	1.823	1.615	1.538	1.434	1.646	1.807	1.989
C2	5.64	6.22	6.044	5.885	2.055	1.311	1.14	1.838	1.856	1.579	1.344	0	1.211	1.568	1.387	1.655	1.309	1.225	1.634	1.585	2.357	4.198	4.172	4.786	4.493	4.633	4.494	3.969	3.841	2.859	3.101	2.9	2.497	1.849	1.662	1.81	1.456	1.404	1.583	1.956
C4	6.156	6.868	6.062	5.981	1.269	0.96	1.45	1.373	2.097	1.904	2.086	1.208	0	1.569	1.287	1.62	1.844	1.593	2.263	1.652	3.164	4.042	4.319	4.896	4.553	5.019	5.398	4.327	4.008	3.163	3.183	2.912	2.636	2.389	2.283	1.846	1.541	1.729	1.543	1.959
B3	5.252	5.921	5.389	5.731	1.455	1.855	1.231	1.381	1.45	1.429	1.774	1.687	1.757	0	1.216	1.075	1.514	1.579	1.436	1.207	2.207	3.571	3.512	4.127	4.402	4.286	4.247	3.788	3.437	2.335	3.05	1.941	2.392	2.431	2.508	1.421	1.799	1.708	1.731	1.598
C1	5.443	6.083	5.396	5.342	1.712	1.308	1.349	1.427	1.516	1.375	1.555	1.517	1.394	1.253	0	1.263	1.415	1.052	1.73	1.263	2.679	3.14	3.614	4.154	4.111	4.208	4.671	3.726	3.397	2.476	2.686	1.975	2.389	2.07	1.935	1.154	1.458	1.323	1.385	1.574
C7	5.713	6.434	5.489	5.538	1.469	1.234	1.459	1.426	1.469	1.553	2.351	1.685	1.785	1.092	1.236	0	1.504	1.809	2.077	1.641	2.848	3.5	3.696	4.45	4.4	4.757	4.979	3.943	3.485	2.683	3.104	2.232	2.175	2.743	2.609	1.636	1.865	1.961	1.327	1.888
B8	5.119	5.782	5.649	5.794	2.112	2.081	1.239	2.005	1.539	1.397	1.62	1.375	2.183	1.38	1.464	1.525	0	1.584	1.285	1.555	2.14	3.553	3.649	4.275	4.451	4.249	4.174	3.564	3.627	2.451	3.122	2.182	2.643	2.274	2.05	1.686	1.92	1.413	1.986	1.697
D4	5.102	5.717	5.488	5.35	2.263	1.603	1.473	1.874	1.593	1.277	1.194	1.197	1.592	1.465	1.017	1.791	1.412	0	1.486	1.165	2.375	3.233	3.589	4.232	3.949	3.941	4.335	3.358	3.408	2.337	2.487	2.054	2.335	1.56	1.26	1.332	1.201	1.215	1.512	1.938
B9	5.099	4.992	5.516	5.754	2.798	2.356	1.485	1.856	1.651	1.617	1.683	1.823	2.361	1.557	1.738	2.132	1.472	1.607	0	1.619	1.258	3.493	2.998	4.321	4.499	3.735	3.269	3.644	3.652	2.429	3.082	2.302	2.65	2.538	2.21	1.868	1.914	1.511	1.939	1.102
B10	4.685	5.464	4.988	5.255	2.067	1.851	1.316	1.71	1.21	1.072	1.389	1.615	1.768	1.038	1.315	1.848	1.57	1.241	1.616	0	2.095	3.006	3.061	3.609	3.818	3.619	3.985	3.076	2.943	1.819	2.361	1.687	1.97	1.766	1.751	0.84	1.517	1.282	1.523	1.75
D6	4.229	4.177	4.941	5.465	3.506	3.187	1.946	2.705	1.864	1.64	2.173	2.446	3.221	2.292	2.635	2.885	2.24	2.369	1.35	2.127	0	3.828	2.57	3.679	4.29	3.554	2.654	3.208	3.218	1.975	3.092	2.329	2.173	2.035	1.837	2.132	2.153	1.878	2.431	1.683
E3	3.741	3.944	2.848	3.421	4.618	3.81	3.896	3.44	2.486	3.04	3.557	4.201	4.322	3.624	3.302	3.377	3.754	3.308	3.587	2.999	3.992	0	2.544	2.658	2.981	2.093	3.585	2.461	2.144	2.48	2.565	2.365	2.754	3.262	3.169	2.572	3.275	3.219	3.084	3.268
D12	2.691	3.066	2.998	3.217	4.732	4.229	3.63	3.465	2.44	2.899	3.572	4.349	4.427	3.535	3.611	3.737	3.898	3.675	3.018	3.247	2.505	2.448	0	2.015	2.457	2.17	2.005	1.895	1.986	1.524	2.223	2.006	2.175	2.717	2.93	2.812	3.057	3.085	3.213	2.614
D7	1.412	2.55	2.024	2.3	5.116	5.017	4.282	4.559	3.233	3.419	4.099	4.82	5.051	4.052	4.308	4.541	4.472	4.276	4.174	3.677	3.662	2.48	1.847	0	1.892	1.392	1.525	1.118	1.162	2.253	2.45	2.506	2.854	3.215	3.361	3.399	3.648	3.751	4.055	3.814
C9	2.21	3.085	2.458	2.226	5.172	4.287	4.558	4.879	3.312	3.423	4.168	4.48	4.411	4.382	4.045	4.385	4.419	3.855	4.307	3.638	4.219	2.885	2.349	1.704	0	2.123	2.61	1.525	1.942	2.486	1.733	2.794	2.468	3.196	3.441	3.308	3.438	3.519	3.405	4.182
C10	2.199	2.403	2.135	2.672	5.581	4.927	4.063	4.39	3.392	3.414	4	4.65	4.951	4.14	4.02	4.673	4.37	3.987	3.875	3.585	3.518	1.974	1.999	1.249	2.005	0	2.197	1.474	1.716	2.152	2.27	2.604	3.023	3.345	3.132	3.362	3.907	3.484	3.955	3.575
D8	1.962	1.957	2.75	2.921	5.319	5.322	4.099	4.756	3.548	3.625	3.845	4.62	5.29	4.231	4.602	4.851	4.239	4.313	3.287	3.822	2.675	3.376	1.776	1.499	2.572	1.8	0	1.419	1.681	2.371	2.818	3.068	3.182	3.381	3.533	3.847	3.928	3.757	4.412	3.615
C11	1.66	2.314	2.211	2.528	4.814	4.545	3.448	4.278	2.854	2.962	3.451	4.081	4.574	3.726	3.85	4.081	3.685	3.546	3.566	3.165	3.065	2.479	1.648	1.096	1.713	1.449	1.206	0	0.989	1.465	1.872	2.269	2.437	2.689	2.889	2.989	3.481	3.067	3.597	3.574
E2	2.321	3.046	2.282	2.501	4.184	4.04	3.602	3.863	2.327	2.463	3.257	3.95	4.193	3.445	3.429	3.622	3.778	3.486	3.786	2.897	3.126	2.089	1.921	1.13	2.069	1.786	1.667	0.904	0	1.561	1.96	2.222	1.993	2.537	2.845	2.49	2.796	3.045	3.008	3.324
D2	3.073	3.732	3.23	3.725	3.534	3.092	2.311	2.825	1.374	1.485	2.277	2.897	3.16	2.298	2.445	2.698	2.65	2.357	2.374	1.938	1.969	2.312	1.467	2.181	2.509	2.274	2.434	1.547	1.658	0	1.286	1.204	1.232	1.655	1.762	1.599	2.063	1.952	2.133	2.213
C8	3.325	3.886	3.661	3.146	3.913	2.983	3.215	3.404	1.992	2.128	2.747	3.024	3.257	3.054	2.641	3.085	3.125	2.44	3.063	2.194	3.05	2.419	2.14	2.364	1.919	2.299	2.822	1.849	1.94	1.263	0	1.635	1.382	2.213	2.196	1.913	2.245	2.331	2.244	2.926
D11	3.745	4.441	3.724	4.16	3.105	2.915	2.636	2.355	1.161	1.652	2.275	2.935	3.204	1.909	1.994	2.247	2.254	2.113	2.147	1.751	2.26	2.377	1.919	2.511	2.758	2.57	3.108	2.275	2.201	1.263	1.74	0	1.598	1.971	1.987	1.316	1.798	2.137	2.01	1.992
D5	4.089	4.829	3.909	3.84	3.128	2.179	2.46	2.819	1.151	1.345	2.457	2.512	2.618	2.397	2.467	2.135	2.588	2.32	2.672	1.887	2.218	2.678	2.216	2.797	2.589	3.152	3.334	2.418	2.155	1.356	1.398	1.52	0	1.693	1.83	1.625	1.37	1.816	1.302	2.287
B1	4.085	4.862	4.58	4.606	3.029	2.283	2.172	2.871	1.832	1.379	1.84	1.922	2.205	2.423	2.128	2.768	2.555	1.606	2.594	1.671	1.997	3.287	2.654	3.046	3.198	3.506	3.393	2.586	2.476	1.646	2.225	2.014	1.534	0	1.104	1.519	1.192	1.319	1.885	2.441
E1	4.05	5.07	4.565	4.942	3.237	2.385	1.843	2.426	1.641	1.186	1.424	1.867	2.378	2.313	1.804	2.533	1.994	1.357	2.136	1.677	1.98	3.145	2.785	3.079	3.535	3.029	3.646	2.619	2.691	1.592	2.42	1.83	1.996	0.875	0	1.382	1.209	1.319	1.785	2.071
B11	4.599	5.343	4.61	4.697	2.173	1.757	1.69	1.898	1.015	1.05	1.576	1.867	1.966	1.485	1.222	1.598	1.71	1.369	1.787	0.872	2.142	2.437	2.789	3.362	3.36	3.616	3.954	2.917	2.42	1.584	1.985	1.379	1.529	1.592	1.505	0	1.317	1.315	1.21	1.684
D10	4.806	5.586	4.897	4.665	2.309	1.618	1.712	1.939	1.075	0.629	1.381	1.556	1.751	1.737	1.298	1.748	1.595	1.143	1.82	1.325	2.077	2.968	2.937	3.422	3.657	3.762	3.947	3.042	2.575	1.903	2.373	1.756	1.424	1.245	1.164	1.264	0	1.06	1.266	1.486
B6	4.607	5.328	5.005	4.67	2.373	1.796	1.246	2.341	1.334	1.096	1.576	1.531	1.788	1.676	1.273	1.964	1.647	1.298	1.547	1.235	1.97	3.186	3.033	3.622	3.573	3.553	3.815	3.039	3.046	1.869	2.347	2.137	1.646	1.214	1.322	1.233	0.976	0	1.339	1.378
B4	5.174	5.886	4.834	4.823	2.348	1.088	1.553	1.669	1.12	1.064	1.568	1.547	1.568	1.623	1.354	1.237	1.976	1.429	1.776	1.262	2.339	3.06	3.168	3.874	3.511	4.044	4.356	3.362	2.99	2.104	2.146	1.906	1.315	1.958	1.718	1.129	0.953	1.315	0	1.57
B2	5.081	5.185	5.031	5.18	2.542	2.014	1.436	1.374	1.545	1.564	2.049	2.109	2.033	1.595	1.581	1.834	1.906	1.996	1.05	1.755	1.715	3.186	2.532	3.936	4.22	3.594	3.69	3.67	3.313	2.232	3.023	2.056	2.288	2.431	2.118	1.625	1.551	1.38	1.601	0

## Sheet: 3-0s
Source Data Supplementary Figure 1
GL2500 time-resolved VR SAXS similarity matrix (SSM) map - t = 3.0 s
VR calculated for q-range 0.015 - 0.15 A-1. Matrix is clustered using the SIBYLS SAXS similarity web application.
	NADH-DMSO	D3	C12	D1	C3	DMSO	B12	B7	D9	B5	C6	C2	C4	B3	C1	C7	B8	D4	B9	B10	D6	E3	D12	D7	C9	C10	D8	C11	E2	D2	C8	D11	D5	B1	E1	B11	D10	B6	B4	B2
NADH-DMSO	0	2.236	2.602	3.171	6.034	5.952	5.287	6.064	4.3	4.574	4.989	5.856	6.592	5.308	4.805	5.207	5.626	5.591	5.157	5.392	4.464	3.567	3.36	1.576	2.229	2.578	2.175	2.859	2.673	3.267	3.072	3.792	3.863	4.364	4.554	4.983	4.846	4.787	4.825	5.243
D3	2.274	0	1.11	1.788	6.559	5.762	5.226	6.058	4.553	5.259	5.286	5.88	6.521	5.225	5.428	5.838	5.623	5.614	5.119	5.271	4.551	3.291	3.19	1.987	2.057	1.952	2.141	2.463	2.467	3.292	3.15	4.157	3.787	4.309	4.473	4.965	4.752	4.589	4.734	5.371
C12	2.656	1.074	0	2.092	6.39	5.796	5.529	6.288	4.746	5.105	5.197	5.882	6.574	5.527	5.357	5.934	5.606	5.556	4.842	5.33	4.345	3.435	2.918	2.257	1.977	2.44	2.108	2.463	2.544	3.339	3.108	4.243	3.949	4.341	4.558	4.984	4.809	4.795	4.718	5.644
D1	3.116	1.988	2.119	0	6.996	5.663	5.668	5.873	5.066	5.161	6.022	6	5.946	5.688	5.798	6.36	5.708	5.494	5.114	4.68	4.602	3.818	3.123	2.72	2.821	2.121	2.409	2.362	2.386	4.056	3.661	4.983	3.735	4.303	4.4	4.512	4.887	4.728	5.048	5.434
C3	6.04	6.375	6.391	6.944	0	1.598	1.911	1.989	3.298	2.706	3.106	1.639	1.708	1.913	1.89	2.553	2.551	2.237	2.065	2.68	2.716	4.635	4.156	5.124	4.728	5.288	5.022	4.924	4.953	3.298	3.567	3.347	3.585	3.429	2.884	2.59	2.598	2.448	2.117	2.671
DMSO	5.891	5.729	5.69	5.744	1.562	0	1.125	1.357	2.397	2.033	2.626	1.145	1.15	1.404	1.766	2.052	1.746	1.177	1.254	1.452	1.838	4.12	3.034	4.459	4.189	4.34	4.058	3.66	4.042	2.964	3.096	2.833	2.401	2.425	1.727	1.666	1.505	1.435	1.402	2.062
B12	5.204	5.3	5.522	5.697	2.005	1.144	0	1.315	1.87	1.983	2.094	1.601	1.857	0.666	1.323	1.473	1.771	1.459	1.789	1.378	1.925	3.5	3.105	3.857	4.07	4.033	3.962	3.668	3.892	2.475	2.62	2.326	2.362	2.367	1.715	1.912	1.438	1.224	1.274	1.859
B7	6.014	6.056	6.271	5.923	2.056	1.395	1.343	0	2.461	2.654	2.938	1.941	1.284	1.484	1.875	2.037	2.309	1.91	2.332	1.505	2.678	4.419	3.731	4.797	4.854	4.513	4.395	4.333	3.903	3.182	3.427	3.097	2.8	2.198	2.317	1.967	2.155	1.645	2.041	2.077
D9	4.371	4.495	4.773	5.001	3.357	2.534	2.065	2.431	0	2.261	1.447	2.497	2.673	1.923	2.11	1.839	2.065	1.875	2.501	1.885	2.151	3.246	2.561	3.136	3.426	3.212	2.957	2.965	2.925	1.551	2.567	1.225	1.499	1.479	1.737	1.55	1.395	1.459	2.288	1.755
B5	4.704	5.043	4.995	5.257	2.552	1.953	1.884	2.633	2.106	0	1.889	2.143	2.885	2.067	1.402	2.204	1.937	2.049	1.602	1.632	1.714	3.35	2.778	3.756	3.35	3.886	3.48	3.237	3.698	2.416	2.532	2.442	2.151	2.155	1.706	2.098	1.452	1.608	1.581	2.638
C6	4.854	5.226	5.368	6.066	3.221	2.529	2.02	2.817	1.399	2.082	0	2.184	3.02	1.828	1.762	1.448	1.718	1.939	2.449	2.289	2.368	3.835	3.471	3.729	3.867	4.091	3.877	3.786	4.004	2.072	3.135	1.465	2.282	2.324	1.832	2.311	1.557	1.699	2.204	2.135
C2	5.652	5.79	5.7	5.833	1.636	1.075	1.502	1.872	2.471	2.072	2.287	0	1.616	1.468	1.249	2.182	1.228	1.081	1.11	1.56	1.614	4.13	3.349	4.389	4.102	4.571	4.398	3.888	4.309	2.574	2.929	2.415	2.473	2.63	1.744	1.735	1.297	1.602	1.485	2.135
C4	6.562	6.504	6.55	6.099	1.738	1.186	1.83	1.212	2.67	2.98	2.978	1.596	0	1.739	2.249	2.403	2.169	1.665	2.151	1.767	2.757	5.021	3.883	5.261	4.921	4.989	4.794	4.427	4.244	3.357	3.779	3.121	2.996	2.629	2.459	1.855	2.153	2.096	2.15	2.016
B3	5.137	5.33	5.555	5.786	1.987	1.395	0.668	1.527	1.843	2.203	1.86	1.516	1.793	0	1.38	1.418	1.512	1.369	1.82	1.725	1.974	3.569	3.341	3.904	4.094	4.06	4.016	3.77	3.93	2.228	2.686	2.085	2.568	2.488	1.817	1.828	1.444	1.285	1.377	1.464
C1	4.745	5.414	5.365	5.678	1.762	1.54	1.17	1.735	2.018	1.38	1.648	1.245	2.24	1.227	0	1.618	1.492	1.482	1.615	1.465	1.594	3.311	3.21	3.956	3.667	3.985	4.009	3.683	3.923	2.197	2.518	1.972	2.288	2.293	1.537	1.741	1.188	1.048	1.418	2.017
C7	5.046	5.813	6.083	6.367	2.571	2.132	1.558	2.392	1.956	2.288	1.396	2.096	2.484	1.469	1.757	0	1.986	2.266	2.684	2.561	2.644	3.678	4.261	4.113	4.385	4.597	4.497	4.343	4.596	2.809	3.545	1.907	2.794	2.963	2.339	2.609	2.096	2.098	2.441	2.016
B8	5.628	5.601	5.616	5.595	2.782	1.631	1.735	2.225	1.869	2.027	1.832	1.285	2.128	1.495	1.625	2.031	0	1.27	1.927	1.394	2.191	4.216	3.31	4.331	3.972	4.175	4.065	3.515	4.094	2.401	3.264	2.324	2.191	2.235	1.649	1.958	1.149	1.442	2.043	1.989
D4	5.507	5.455	5.534	5.261	2.462	1.308	1.423	1.815	1.828	2.173	1.922	1.024	1.597	1.347	1.433	2.208	1.308	0	1.636	1.013	1.632	4.002	2.775	4.254	3.914	3.902	3.75	3.414	3.669	2.322	2.913	2.28	2.104	1.996	1.474	1.464	1.011	1.177	1.515	1.896
B9	5.152	5.082	4.812	5.202	2.042	1.272	1.693	2.304	2.41	1.687	2.235	1.255	2.169	1.721	1.516	2.405	1.877	1.59	0	1.497	1.115	3.515	2.557	3.749	3.502	4.053	3.763	3.346	3.775	2.322	2.224	2.342	2.329	2.495	1.654	1.739	1.523	1.322	0.853	1.997
B10	5.42	5.263	5.288	4.67	2.738	1.411	1.418	1.532	1.88	1.606	2.225	1.551	1.741	1.665	1.507	2.45	1.505	1.084	1.525	0	1.506	3.675	2.571	4.048	3.598	3.567	3.513	3.048	3.071	2.376	2.518	2.426	1.74	1.394	1.255	1.181	1.081	0.84	1.326	1.907
D6	4.404	4.507	4.307	4.439	2.681	1.792	1.878	2.714	2.102	1.664	2.298	1.784	2.731	1.856	1.655	2.561	2.046	1.719	1.079	1.536	0	2.964	1.972	3.175	2.683	3.445	3.294	2.681	3.205	1.827	1.569	1.752	1.671	1.949	1.221	1.333	1.318	1.42	0.943	2.303
E3	3.504	3.137	3.466	3.825	4.841	4.096	3.559	4.469	3.169	3.518	3.713	4.073	5.004	3.627	3.5	3.662	4.112	4.12	3.719	3.753	2.895	0	2.924	2.382	3.07	2.479	2.883	2.775	2.646	2.56	2.367	2.591	2.703	3.429	3.08	3.278	3.321	3.072	3.536	3.782
D12	3.523	3.111	2.785	3.02	4.327	3.158	3.295	3.819	2.479	2.902	3.68	3.418	3.836	3.338	3.264	4.234	3.405	2.841	2.505	2.596	2.014	2.939	0	2.25	1.896	2.459	1.668	1.401	1.661	1.724	1.277	2.711	1.668	2.208	1.998	2.383	2.347	2.379	2.393	3.315
D7	1.583	2.029	2.282	2.766	5.207	4.412	3.964	4.835	3.127	3.84	3.746	4.482	5.273	3.998	4.085	4.094	4.279	4.212	3.846	4.06	3.244	2.399	2.213	0	1.459	1.616	0.991	1.493	1.609	1.994	2.013	2.546	2.548	3.237	3.271	3.612	3.504	3.443	3.574	3.937
C9	2.109	1.884	1.973	2.948	4.771	4.258	4.089	4.802	3.357	3.339	3.781	4.059	4.953	4.09	3.855	4.294	3.954	3.931	3.492	3.751	2.717	3.145	1.852	1.429	0	1.914	1.473	1.481	1.727	2.227	1.804	2.825	2.44	2.843	2.993	3.485	3.185	3.35	3.227	4.223
C10	2.502	2.069	2.467	2.041	5.363	4.434	4.042	4.506	3.203	4.046	4.05	4.672	4.953	3.931	4.048	4.48	4.312	4.015	4.15	3.688	3.477	2.541	2.408	1.579	2.022	0	1.449	1.54	1.483	2.349	2.311	3.18	2.339	2.89	3.194	3.365	3.377	3.071	3.587	3.978
D8	2.261	2.15	2.199	2.378	5.152	4.214	3.97	4.369	2.935	3.708	3.912	4.5	4.744	3.99	4.055	4.612	4.266	3.866	3.789	3.514	3.34	3.028	1.712	1.073	1.613	1.471	0	1.127	1.017	1.976	1.915	2.973	2.071	2.506	3.016	3.128	3.322	3.037	3.6	3.786
C11	2.862	2.481	2.351	2.382	4.894	3.66	3.799	4.378	2.945	3.186	3.898	3.912	4.428	3.781	3.825	4.295	3.631	3.52	3.193	3.132	2.7	2.91	1.35	1.476	1.5	1.539	1.056	0	1.392	1.913	2.002	2.809	1.797	2.592	2.429	2.848	2.827	2.84	3.15	3.696
E2	2.696	2.35	2.565	2.512	5.047	4.1	3.861	3.902	2.879	3.781	4.001	4.407	4.321	3.903	3.999	4.642	4.192	3.742	3.745	3.111	3.184	2.643	1.721	1.574	1.712	1.519	0.976	1.416	0	2.047	1.786	3.068	2.073	2.255	2.888	2.867	3.223	2.89	3.393	3.589
D2	3.192	3.293	3.35	4.072	3.448	2.8	2.41	3.065	1.514	2.564	2.148	2.628	3.344	2.204	2.253	2.785	2.395	2.446	2.351	2.348	1.864	2.63	1.665	1.977	2.317	2.261	1.953	1.767	2.068	0	1.38	1.215	1.113	1.528	1.623	1.827	1.557	1.598	2.085	2.295
C8	3.067	3.084	3.099	3.558	3.662	3.078	2.589	3.407	2.492	2.734	3.155	2.995	3.763	2.605	2.536	3.45	3.098	2.972	2.354	2.591	1.626	2.354	1.351	1.924	1.919	2.309	1.926	1.965	1.83	1.36	0	1.948	1.66	2.21	2.07	2.208	2.399	2.03	1.894	2.961
D11	3.724	4.268	4.354	5.032	3.417	2.75	2.277	3.11	1.171	2.531	1.528	2.385	3.079	2.025	2.139	1.863	2.263	2.292	2.521	2.45	1.79	2.618	2.43	2.534	2.849	3.309	2.87	2.793	3.05	1.157	1.953	0	1.411	1.683	1.589	1.818	1.564	1.821	2.284	1.92
D5	3.886	3.791	3.858	3.779	3.673	2.485	2.363	2.792	1.498	2.28	2.288	2.58	3.022	2.378	2.275	2.688	2.286	2.192	2.391	1.835	1.767	2.77	1.658	2.509	2.48	2.236	2.113	1.81	2.053	1.069	1.684	1.422	0	1.027	1.07	1.155	1.448	1.364	2.068	2.192
B1	4.295	4.316	4.275	4.485	3.512	2.568	2.352	2.187	1.448	2.356	2.254	2.708	2.643	2.354	2.306	3.014	2.349	2.029	2.468	1.444	1.96	3.533	2.277	3.205	2.885	2.921	2.529	2.595	2.199	1.515	2.227	1.629	1.057	0	1.458	1.357	1.437	1.541	2.132	2.423
E1	4.591	4.473	4.486	4.403	3.004	1.732	1.656	2.299	1.681	1.714	1.863	1.779	2.43	1.673	1.598	2.427	1.667	1.554	1.61	1.19	1.257	3.099	2.081	3.264	2.992	3.128	2.916	2.445	2.796	1.588	2.013	1.613	1.034	1.393	0	1.149	0.869	0.818	1.326	1.67
B11	4.854	4.748	4.812	4.557	2.776	1.697	1.884	1.908	1.558	2.169	2.423	1.827	1.925	1.897	1.737	2.498	2.073	1.524	1.73	1.194	1.319	3.185	2.301	3.577	3.524	3.187	3.098	2.846	2.851	1.835	2.098	1.883	1.152	1.435	1.16	0	1.202	1.054	1.625	1.573
D10	4.808	4.786	4.818	4.774	2.579	1.468	1.553	2.102	1.304	1.607	1.525	1.394	2.151	1.418	1.266	1.976	1.24	0.942	1.55	1.001	1.384	3.255	2.342	3.505	3.141	3.36	3.251	2.744	3.173	1.654	2.359	1.627	1.46	1.362	0.793	1.17	0	0.822	1.481	1.778
B6	4.658	4.742	4.878	4.643	2.529	1.536	1.215	1.582	1.468	1.742	1.716	1.76	2.085	1.232	1.272	1.975	1.606	1.294	1.461	0.982	1.593	3.051	2.359	3.348	3.419	3.068	2.988	2.875	2.912	1.762	2.105	1.74	1.327	1.421	0.975	1.156	0.814	0	1.353	1.317
B4	4.841	4.644	4.635	4.947	2.232	1.38	1.261	2.029	2.135	1.715	2.323	1.512	2.155	1.317	1.485	2.392	1.933	1.432	0.864	1.303	0.947	3.505	2.323	3.602	3.262	3.541	3.47	3.128	3.314	2.135	1.915	2.405	2.081	2.112	1.41	1.599	1.404	1.174	0	1.939
B2	5.093	5.341	5.604	5.346	2.688	2.149	1.937	2.179	1.823	2.725	2.213	2.083	2.049	1.537	2.055	1.801	2.021	1.977	2.077	1.954	2.271	3.694	3.242	3.822	4.218	4.037	3.839	3.667	3.638	2.335	2.885	1.985	2.234	2.536	1.669	1.638	1.761	1.34	1.933	0
