# Supplementary material for: Chemical screening by time-resolved X-ray scattering to discover allosteric probes
Source: Nat Chem Biol. Author manuscript; Available in PMC 2024 Sep 1. (PMC11358040; doi:10.1038/s41589-024-01609-1)
Supplement: Supplementary Data 3 [file NIHMS2003799-supplement-Supplementary_Data_3.xlsx]

## Sheet: C12
Source Data Supplementary Figure 2
TR-SAXS characterization of the CX1 chemotype - C12
					Scattering Intensity I(q)									Kratky Transform [I(q) * q2]									Gunier Transform ln[I]
					Time(s)									Time(s)									Time (s)
	Time (s)	I(0)		q	0.3	0.6	0.9	1.2	1.5	1.8	2.1		q	0.3	0.6	0.9	1.2	1.5	1.8	2.1		q2	0.3	2.1
	0.3	24.3		0.011428	27.4567	31.9505	43.1238	39.1337	42.0679	46.2275	45.7129		0.01143	0.003586	0.004173	0.005632	0.005111	0.005494	0.006037	0.00597		0.000131	3.31261	3.82238
	0.6	34.2		0.011985	24.8207	32.5118	38.8225	40.7995	41.6776	42.7554	43.7584		0.01199	0.003565	0.00467	0.005576	0.00586	0.005987	0.006141	0.006285		0.000144	3.21168	3.77868
	0.9	42.3		0.012543	24.4085	33.832	38.7306	41.9532	43.763	42.5223	39.4036		0.01254	0.00384	0.005323	0.006093	0.0066	0.006885	0.00669	0.006199		0.000157	3.19493	3.67386
	1.2	45.7		0.0131	21.2903	32.7447	39.2931	40.284	40.7169	42.5376	43.3895		0.0131	0.003654	0.005619	0.006743	0.006913	0.006987	0.0073	0.007446		0.000172	3.05825	3.77022
	1.5	45.6		0.013658	24.6374	32.2421	38.7008	40.8178	39.6311	41.9662	41.5285		0.01366	0.004596	0.006014	0.007219	0.007614	0.007393	0.007828	0.007747		0.000187	3.20427	3.72638
	1.8	47.3		0.014215	24.056	30.3128	37.3876	39.9252	39.7704	42.5366	42.7608		0.01422	0.004861	0.006125	0.007555	0.008068	0.008036	0.008595	0.008641		0.000202	3.18038	3.75562
	2.1	47.6		0.014772	22.871	31.6112	35.2321	40.5775	39.9764	41.1264	40.8316		0.01477	0.004991	0.006898	0.007688	0.008854	0.008723	0.008974	0.00891		0.000218	3.12987	3.70946
	2.4	47.4		0.01533	22.7105	32.0229	36.7953	39.0939	39.7709	39.3106	39.9156		0.01533	0.005337	0.007526	0.008647	0.009187	0.009347	0.009238	0.009381		0.000235	3.12283	3.68677
	2.7	48.7		0.015887	22.4784	30.5484	35.376	37.8565	40.1441	39.6148	39.4358		0.01589	0.005673	0.00771	0.008929	0.009555	0.010132	0.009999	0.009953		0.000252	3.11256	3.67467
	3	48.5		0.016445	21.6755	30.1482	34.7588	38.7912	38.5479	39.6676	40.7281		0.01645	0.005862	0.008153	0.0094	0.010491	0.010425	0.010728	0.011014		0.00027	3.07618	3.70692
				0.017002	23.607	29.8093	35.7368	37.6899	38.1921	38.6961	38.915		0.017	0.006824	0.008617	0.01033	0.010895	0.01104	0.011186	0.011249		0.000289	3.16154	3.66138
				0.01756	21.7991	29.1603	34.0954	36.8855	37.0385	38.4477	38.7871		0.01756	0.006722	0.008992	0.010513	0.011374	0.011421	0.011855	0.01196		0.000308	3.08187	3.65809
				0.018117	22.4528	28.7037	34.626	36.569	36.3866	38.1075	38.0012		0.01812	0.00737	0.009421	0.011365	0.012003	0.011943	0.012508	0.012473		0.000328	3.11142	3.63762
				0.018675	21.6123	28.769	33.3194	36.2944	37.0166	37.6417	36.8645		0.01868	0.007537	0.010033	0.01162	0.012658	0.01291	0.013128	0.012857		0.000349	3.07326	3.60725
				0.019232	22.0121	28.1336	33.3265	36.0769	35.2655	36.9789	37.9215		0.01923	0.008142	0.010406	0.012326	0.013344	0.013044	0.013677	0.014026		0.00037	3.09159	3.63552
				0.019789	21.8818	27.83	33.2901	34.2629	34.9645	36.3765	36.2598		0.01979	0.008569	0.010898	0.013037	0.013418	0.013692	0.014245	0.0142		0.000392	3.08565	3.59071
				0.020347	21.9434	28.1022	32.6216	34.2725	35.3317	35.9649	35.6015		0.02035	0.009085	0.011634	0.013505	0.014189	0.014627	0.014889	0.014739		0.000414	3.08847	3.57239
				0.020904	20.6619	27.0085	31.7966	33.8201	34.1373	34.6624	35.2999		0.0209	0.009029	0.011802	0.013894	0.014779	0.014917	0.015147	0.015425		0.000437	3.02829	3.56388
				0.021462	20.2104	27.242	31.1989	33.2921	34.5207	34.0658	34.6523		0.02146	0.009309	0.012548	0.014371	0.015335	0.015901	0.015691	0.015961		0.000461	3.0062	3.54536
				0.022019	20.5765	26.9604	30.4852	32.7761	33.9712	34.38	33.4121		0.02202	0.009976	0.013071	0.01478	0.015891	0.01647	0.016669	0.016199		0.000485	3.02415	3.50892
				0.022577	21.3775	26.3375	30.8886	32.0512	32.8697	33.4658	33.4105		0.02258	0.010897	0.013425	0.015745	0.016337	0.016754	0.017058	0.01703		0.00051	3.06234	3.50887
				0.023134	20.1956	26.0575	30.3622	32.3423	32.4865	33.8439	32.1087		0.02313	0.010808	0.013946	0.016249	0.017309	0.017386	0.018113	0.017184		0.000535	3.00547	3.46913
				0.023692	20.6722	25.5185	29.4817	30.5873	30.6237	32.7254	32.5455		0.02369	0.011604	0.014324	0.016548	0.017169	0.017189	0.018369	0.018268		0.000561	3.02879	3.48264
				0.024249	20.0441	25.1476	28.8392	30.464	31.562	32.0727	31.6321		0.02425	0.011786	0.014787	0.016958	0.017913	0.018559	0.018859	0.0186		0.000588	2.99793	3.45417
				0.024807	19.6878	25.1225	28.7112	30.3137	30.2839	30.8599	30.9895		0.02481	0.012116	0.01546	0.017669	0.018655	0.018636	0.018991	0.019071		0.000615	2.98	3.43365
				0.025364	19.5481	25.5997	27.8378	29.6965	29.8071	31.0164	31.1703		0.02536	0.012576	0.016469	0.017909	0.019105	0.019176	0.019954	0.020053		0.000643	2.97288	3.43947
				0.025921	19.2156	24.2943	28.2231	29.367	29.3798	29.7621	30.2511		0.02592	0.012911	0.016323	0.018963	0.019732	0.01974	0.019997	0.020326		0.000672	2.95572	3.40953
				0.026479	19.1154	23.8966	27.0997	28.1622	28.7847	28.9381	29.7291		0.02648	0.013403	0.016755	0.019001	0.019746	0.020182	0.02029	0.020844		0.000701	2.95049	3.39213
				0.027036	19.2116	23.7274	27.1396	27.5879	28.0938	28.5976	29.2718		0.02704	0.014043	0.017343	0.019838	0.020165	0.020535	0.020903	0.021396		0.000731	2.95551	3.37663
				0.027594	19.2732	23.6411	26.7683	27.503	27.8607	28.7156	28.6994		0.02759	0.014675	0.018001	0.020382	0.020942	0.021214	0.021865	0.021853		0.000761	2.95872	3.35688
				0.028151	18.566	22.7693	25.6254	26.7131	27.2837	28.2258	28.5403		0.02815	0.014713	0.018044	0.020308	0.02117	0.021622	0.022368	0.022618		0.000792	2.92133	3.35132
				0.028709	18.3786	22.456	25.4694	26.3952	27.1233	27.2497	27.1948		0.02871	0.015148	0.018508	0.020992	0.021755	0.022355	0.022459	0.022414		0.000824	2.91119	3.30303
				0.029266	18.2283	21.9831	24.7575	26.3046	26.436	26.0241	27.1215		0.02927	0.015612	0.018828	0.021205	0.02253	0.022642	0.02229	0.02323		0.000856	2.90297	3.30033
				0.029824	18.0062	21.9437	24.6908	25.4348	25.8798	26.6243	25.9735		0.02982	0.016016	0.019518	0.021962	0.022624	0.023019	0.023682	0.023103		0.000889	2.89072	3.25708
				0.030381	17.8698	21.3539	23.7591	24.892	26.0465	25.7179	25.7279		0.03038	0.016494	0.01971	0.02193	0.022975	0.024041	0.023738	0.023747		0.000923	2.88311	3.24757
				0.030938	17.6255	21.4889	23.9987	24.9679	24.7006	25.22	25.0739		0.03094	0.01687	0.020568	0.022971	0.023898	0.023642	0.02414	0.024		0.000957	2.86935
				0.031496	17.156	20.6991	23.271	24.1663	24.7793	25.0371	24.761		0.0315	0.017019	0.020533	0.023085	0.023973	0.024581	0.024837	0.024563		0.000992	2.84235
				0.032053	17.3689	20.6761	22.8449	23.7748	23.9308	23.511	24.234		0.03205	0.017845	0.021243	0.023471	0.024426	0.024586	0.024155	0.024898		0.001027	2.85468
				0.032611	17.2658	20.2581	22.1319	23.1676	23.5159	23.6259	23.6081		0.03261	0.018362	0.021544	0.023537	0.024638	0.025009	0.025126	0.025107		0.001063	2.84873
				0.033168	16.7394	20.2448	22.3915	22.8728	23.094	23.0112	23.3005		0.03317	0.018415	0.022272	0.024633	0.025163	0.025406	0.025315	0.025633		0.0011	2.81777
				0.033726	16.924	19.6985	21.504	21.8316	22.6212	22.8403	22.7147		0.03373	0.01925	0.022406	0.02446	0.024832	0.02573	0.02598	0.025837		0.001137	2.82873
				0.034283	16.4172	19.508	20.8692	21.8446	21.894	22.3872	22.0314		0.03428	0.019296	0.022928	0.024528	0.025674	0.025732	0.026312	0.025894		0.001175	2.79833
				0.034841	15.9859	18.8314	20.6476	21.4849	21.4266	21.896	21.8722		0.03484	0.019405	0.022859	0.025064	0.02608	0.02601	0.026579	0.026551		0.001214	2.77171
				0.035398	15.8276	18.6739	20.2876	20.8516	21.0549	21.8278	20.9513		0.0354	0.019832	0.023399	0.025421	0.026127	0.026382	0.027351	0.026252		0.001253	2.76176
				0.035955	15.7554	17.807	19.3921	20.5426	20.6539	20.7425	20.9527		0.03596	0.020368	0.02302	0.025069	0.026557	0.026701	0.026815	0.027087		0.001293	2.75719
				0.036513	15.7256	17.2314	19.7142	19.897	19.3829	20.2256	20.1598		0.03651	0.020965	0.022973	0.026283	0.026527	0.025841	0.026965	0.026877		0.001333	2.75529
				0.03707	15.476	17.2328	19.5639	19.0591	19.691	20	19.8236		0.03707	0.021267	0.023681	0.026884	0.026191	0.027059	0.027484	0.027241		0.001374	2.73929
				0.037628	15.4953	17.382	18.3151	19.0603	19.447	19.4109	19.7737		0.03763	0.021939	0.024611	0.025932	0.026987	0.027534	0.027483	0.027997		0.001416	2.74054
				0.038185	14.8405	17.0041	17.7413	18.515	19.0604	18.9604	18.6579		0.03819	0.021639	0.024794	0.025869	0.026997	0.027792	0.027646	0.027205		0.001458	2.69736
				0.038743	14.9154	16.726	17.9332	17.8381	18.5754	18.3801	18.4311		0.03874	0.022388	0.025106	0.026918	0.026775	0.027882	0.027589	0.027665		0.001501	2.7024
				0.0393	14.9089	16.595	17.0486	17.7311	18.0997	18.4048	18.0306		0.0393	0.023027	0.025631	0.026331	0.027386	0.027955	0.028426	0.027848		0.001544	2.70196
				0.039858	14.4792	16.2344	17.0023	17.3032	17.5477	17.9611	17.6421		0.03986	0.023003	0.025791	0.027011	0.027489	0.027877	0.028534	0.028027		0.001589	2.67272
				0.040415	14.4175	16.0418	16.8426	16.631	17.0308	16.8237	17.312		0.04042	0.023549	0.026202	0.02751	0.027165	0.027818	0.027479	0.028277		0.001633	2.66844
				0.040973	13.8645	15.6688	15.8768	16.9687	16.1985	16.9009	17.3603		0.04097	0.023276	0.026305	0.026654	0.028487	0.027194	0.028373	0.029144		0.001679	2.62933
				0.04153	14.0401	15.1898	16.1096	16.465	16.2721	16.411	16.4766		0.04153	0.024216	0.026198	0.027785	0.028398	0.028065	0.028305	0.028418		0.001725	2.64192
				0.042087	13.3369	15.0555	15.5274	15.912	16.0718	16.3191	15.8186		0.04209	0.023624	0.026668	0.027504	0.028185	0.028468	0.028906	0.02802		0.001771	2.59053
				0.042645	13.6023	14.5064	15.3086	15.6867	15.5162	15.3802	15.7966		0.04265	0.024737	0.026381	0.02784	0.028528	0.028218	0.02797	0.028728		0.001819	2.61024
				0.043202	13.468	14.1857	14.8632	15.2837	15.3761	15.3403	15.1782		0.0432	0.025137	0.026476	0.027741	0.028526	0.028698	0.028631	0.028329		0.001866	2.60031
				0.04376	13.0002	13.9411	14.6114	14.9287	14.8481	14.8812	15.0685		0.04376	0.024895	0.026696	0.02798	0.028588	0.028433	0.028496	0.028855		0.001915	2.56496
				0.044317	13.0469	13.7146	14.0698	14.4793	14.7289	14.5379	14.6168		0.04432	0.025624	0.026935	0.027633	0.028437	0.028928	0.028552	0.028707		0.001964	2.56855
				0.044875	12.8801	13.6174	13.7415	13.764	14.3784	14.1783	14.0009		0.04488	0.025937	0.027422	0.027672	0.027717	0.028955	0.028552	0.028195
				0.045432	12.4864	13.4137	13.5225	13.7705	13.8899	13.8647	13.8401		0.04543	0.025773	0.027687	0.027911	0.028423	0.02867	0.028618	0.028567
				0.04599	12.5921	13.2026	13.0529	13.3676	13.54	13.5302	13.4172		0.04599	0.026633	0.027925	0.027608	0.028274	0.028638	0.028617	0.028378
				0.046547	12.054	12.6777	13.0827	13.3854	13.3225	13.6784	13.2617		0.04655	0.026116	0.027468	0.028345	0.029001	0.028865	0.029636	0.028733
				0.047104	11.7726	12.7259	12.7551	12.8201	12.7313	12.8802	13.1008		0.0471	0.026121	0.028236	0.028301	0.028445	0.028248	0.028578	0.029068
				0.047662	11.8787	12.4584	12.6291	12.4978	12.7609	12.6103	12.7753		0.04766	0.026985	0.028301	0.028689	0.028391	0.028989	0.028646	0.029021
				0.048219	11.9707	12.1133	12.0205	12.1696	12.291	12.311	12.2292		0.04822	0.027833	0.028164	0.027948	0.028295	0.028577	0.028624	0.028434
				0.048777	11.6692	11.9914	11.7049	11.9724	11.5949	11.9218	12.0968		0.04878	0.027763	0.02853	0.027848	0.028485	0.027587	0.028364	0.028781
				0.049334	11.4265	11.3907	11.628	11.8202	11.5684	11.8434	11.7343		0.04933	0.02781	0.027723	0.028301	0.028768	0.028156	0.028825	0.02856
				0.049892	11.3091	11.2584	11.0188	11.3553	11.5155	11.3921	11.116		0.04989	0.028151	0.028024	0.027428	0.028266	0.028665	0.028357	0.02767
				0.050449	10.611	10.8977	10.7707	11.1377	11.1361	11.0186	10.9538		0.05045	0.027006	0.027736	0.027413	0.028347	0.028343	0.028043	0.027879
				0.051007	10.7426	10.6782	10.863	11.0598	10.9791	10.8412	10.8359		0.05101	0.027949	0.027782	0.028262	0.028774	0.028565	0.028206	0.028192
				0.051564	10.9635	10.833	10.4399	10.5248	10.5446	10.5119	10.4273		0.05156	0.02915	0.028803	0.027758	0.027984	0.028037	0.027949	0.027725
				0.052121	10.4509	10.3857	10.3694	10.4007	10.1083	10.2436	10.3643		0.05212	0.028391	0.028214	0.02817	0.028255	0.02746	0.027828	0.028156
				0.052679	10.4642	10.4282	9.98629	9.95489	10.3271	9.94991	10.157		0.05268	0.029039	0.028939	0.027713	0.027626	0.028659	0.027612	0.028186
				0.053236	10.43	10.3513	10.2829	9.56863	9.87282	9.77626	9.7719		0.05324	0.029559	0.029336	0.029143	0.027118	0.02798	0.027707	0.027694
				0.053794	9.97834	9.70465	9.73066	9.66122	9.52415	9.69588	9.97709		0.05379	0.028875	0.028083	0.028159	0.027958	0.027561	0.028058	0.028872
				0.054351	9.68138	10.034	9.53115	9.56186	9.25405	9.39081	9.19972		0.05435	0.028599	0.029641	0.028155	0.028246	0.027337	0.027741	0.027176
				0.054909	9.76741	9.54557	9.04875	9.07615	9.20839	9.1799	8.90149		0.05491	0.029449	0.02878	0.027282	0.027365	0.027763	0.027677	0.026838
				0.055466	9.32666	9.24559	8.87931	9.16816	8.73588	8.847	8.83675		0.05547	0.028693	0.028444	0.027317	0.028206	0.026876	0.027218	0.027186
				0.056024	9.26052	9.25847	8.74913	8.90731	8.74898	8.81556	8.30386		0.05602	0.029066	0.029059	0.027461	0.027957	0.02746	0.027669	0.026063
				0.056581	9.1546	8.87553	8.73438	8.63767	8.39247	8.59601	8.24968		0.05658	0.029308	0.028414	0.027962	0.027653	0.026868	0.027519	0.026411
				0.057138	9.14312	8.71078	8.40985	8.40088	8.4265	8.01819	7.93947		0.05714	0.02985	0.028439	0.027456	0.027427	0.02751	0.026177	0.02592
				0.057696	8.97097	8.62904	8.16796	8.15582	8.08976	7.81117	8.18772		0.0577	0.029863	0.028725	0.02719	0.027149	0.026929	0.026002	0.027256
				0.058253	8.52396	8.45779	8.08045	7.89413	7.82379	7.88332	7.80648		0.05825	0.028925	0.028701	0.02742	0.026788	0.026549	0.026751	0.026491
				0.058811	8.64903	8.20547	7.94047	7.80311	7.5279	7.3957	7.52301		0.05881	0.029915	0.028381	0.027464	0.026989	0.026037	0.02558	0.02602
				0.059368	8.47187	7.95781	7.87771	7.5705	7.57422	7.43283	7.61691		0.05937	0.02986	0.028048	0.027765	0.026683	0.026696	0.026197	0.026846
				0.059926	8.25084	7.83586	7.69187	7.61201	7.30598	7.48661	7.20991		0.05993	0.02963	0.02814	0.027622	0.027336	0.026237	0.026885	0.025892
				0.060483	8.0716	7.50816	7.36708	7.22213	6.91146	7.33006	6.88466		0.06048	0.029527	0.027466	0.02695	0.02642	0.025283	0.026815	0.025185
				0.061041	8.19922	7.47201	7.13388	6.93654	6.80276	7.02592	6.96539		0.06104	0.03055	0.027841	0.026581	0.025846	0.025347	0.026179	0.025953
				0.061598	7.81309	7.42808	7.19181	6.87255	6.74895	6.94942	6.78974		0.0616	0.029645	0.028184	0.027288	0.026077	0.025608	0.026368	0.025762
				0.062155	7.89596	7.30984	6.87076	6.89847	6.48367	6.4997	6.37295		0.06216	0.030504	0.02824	0.026543	0.02665	0.025048	0.02511	0.02462
				0.062713	7.6719	7.15592	6.60118	6.62036	6.58291	6.43242	6.47897		0.06271	0.030173	0.028144	0.025962	0.026037	0.02589	0.025298	0.025481
				0.06327	7.37835	7.10856	6.69683	6.38493	6.23467	6.18025	6.20282		0.06327	0.029536	0.028456	0.026808	0.025559	0.024958	0.02474	0.02483
				0.063828	7.60659	6.72496	6.43344	6.10432	6.49968	6.15593	5.77707		0.06383	0.030989	0.027398	0.02621	0.024869	0.02648	0.025079	0.023536
				0.064385	7.25922	6.81381	6.33768	6.13308	6.31603	5.89135	6.03946		0.06439	0.030093	0.028246	0.026272	0.025424	0.026183	0.024422	0.025036
				0.064943	7.16495	6.46662	5.98022	5.97894	6.03073	5.93082	5.90792		0.06494	0.030219	0.027274	0.025222	0.025217	0.025435	0.025014	0.024917
				0.0655	7.07717	6.30774	6.04607	5.97845	5.67796	5.62295	5.71221		0.0655	0.030363	0.027062	0.025939	0.025649	0.02436	0.024124	0.024507
				0.066057	6.78279	6.30667	5.75807	5.79754	5.73167	5.44191	5.27353		0.06606	0.029597	0.027519	0.025126	0.025298	0.02501	0.023746	0.023011
				0.066615	6.63231	6.04431	5.84687	5.65252	5.30207	5.374	5.36967		0.06662	0.029431	0.026822	0.025946	0.025083	0.023528	0.023847	0.023828
				0.067172	6.69429	6.23493	5.51985	5.2243	5.62189	5.19655	5.19089		0.06717	0.030205	0.028132	0.024906	0.023572	0.025366	0.023447	0.023422
				0.06773	6.29419	6.11736	5.21047	5.1795	5.43508	5.24567	5.36591		0.06773	0.028874	0.028062	0.023902	0.02376	0.024933	0.024064	0.024615
				0.068287	6.47532	5.72646	5.33336	5.17639	5.20817	5.09841	4.94905		0.06829	0.030195	0.026703	0.02487	0.024138	0.024286	0.023774	0.023078
				0.068845	6.36377	5.68696	5.22864	5.06722	5.12803	4.77969	4.84266		0.06885	0.030162	0.026954	0.024782	0.024017	0.024305	0.022654	0.022952
				0.069402	6.23042	5.61616	4.93317	4.97223	4.52896	4.82219	4.97529		0.0694	0.03001	0.027051	0.023761	0.023949	0.021814	0.023227	0.023964
				0.06996	5.9931	5.43056	5.18928	4.67585	4.85788	4.65126	4.77853		0.06996	0.029333	0.026579	0.025398	0.022885	0.023776	0.022765	0.023388
				0.070517	6.05016	5.40398	4.85841	4.5765	4.6451	4.66751	4.87776		0.07052	0.030085	0.026872	0.024159	0.022757	0.023098	0.02321	0.024255
				0.071074	6.01443	5.24222	4.85245	4.65187	4.44772	4.58279	4.40151		0.07107	0.030382	0.026481	0.024512	0.023499	0.022468	0.02315	0.022234
				0.071632	5.92621	5.04437	4.54747	4.49919	4.30571	4.50229	4.452		0.07163	0.030408	0.025883	0.023334	0.023086	0.022093	0.023102	0.022844
				0.072189	5.6992	4.89394	4.65457	4.32547	4.33004	4.29764	4.40099		0.07219	0.0297	0.025504	0.024256	0.022541	0.022565	0.022396	0.022935
				0.072747	5.51216	4.96147	4.26053	4.38706	4.2626	4.12588	4.28687		0.07275	0.029171	0.026257	0.022547	0.023217	0.022558	0.021835	0.022687
				0.073304	5.60133	4.78177	4.43771	4.31273	4.07403	4.14676	4.06151		0.0733	0.030099	0.025695	0.023846	0.023174	0.021892	0.022283	0.021824
				0.073862	5.27281	4.60227	4.33696	4.32913	4.11662	4.1782	4.09915		0.07386	0.028766	0.025108	0.023661	0.023618	0.022459	0.022795	0.022363
				0.074419	5.32061	4.81813	4.28596	4.00806	3.8325	3.98437	3.94637		0.07442	0.029467	0.026684	0.023736	0.022197	0.021225	0.022066	0.021856
				0.074977	5.22818	4.48972	4.11853	3.96887	3.91616	3.99614	4.17319		0.07498	0.02939	0.025239	0.023153	0.022311	0.022015	0.022465	0.02346
				0.075534	5.07386	4.37397	4.05186	3.93116	3.94766	3.71892	3.67733		0.07553	0.028948	0.024955	0.023117	0.022429	0.022523	0.021218	0.020981
				0.076091	5.2095	4.38488	3.92734	3.87517	3.87053	3.6788	3.69376		0.07609	0.030162	0.025388	0.022739	0.022437	0.02241	0.0213	0.021386
				0.076649	4.89482	4.51302	3.97731	3.82139	3.61868	3.60181	3.63692		0.07665	0.028757	0.026514	0.023367	0.022451	0.02126	0.021161	0.021367
				0.077206	4.70281	4.20059	3.75714	3.69149	3.70127	3.45605	3.37786		0.07721	0.028032	0.025039	0.022395	0.022004	0.022062	0.020601	0.020135
				0.077764	4.62238	4.24216	3.72383	3.45099	3.49309	3.65587	3.51574		0.07776	0.027953	0.025653	0.022519	0.020869	0.021124	0.022108	0.02126
				0.078321	4.71563	4.06877	3.75132	3.50127	3.48985	3.36143	3.39048		0.07832	0.028927	0.024959	0.023011	0.021477	0.021407	0.02062	0.020798
				0.078879	4.35588	3.89808	3.52116	3.21952	3.43288	3.23462	3.44222		0.07888	0.027102	0.024253	0.021908	0.020032	0.021359	0.020125	0.021417
				0.079436	4.50401	4.10412	3.46233	3.49007	3.27866	3.27401	3.35237		0.07944	0.028421	0.025897	0.021848	0.022023	0.020689	0.020659	0.021154
				0.079993	4.283	3.71471	3.36073	3.28761	3.32812	3.13642	3.19094		0.07999	0.027406	0.02377	0.021505	0.021037	0.021296	0.02007	0.020418
				0.080551	4.47047	3.5605	3.36258	3.14725	3.33091	3.07758	3.03539		0.08055	0.029006	0.023102	0.021818	0.020421	0.021613	0.019969	0.019695
				0.081108	4.15156	3.74203	3.40058	3.11626	3.15981	2.99155	3.23037		0.08111	0.027311	0.024617	0.022371	0.0205	0.020787	0.01968	0.021251
				0.081666	4.09423	3.78862	3.13811	3.19952	3.08993	3.01589	3.11694		0.08167	0.027306	0.025268	0.020929	0.021339	0.020608	0.020114	0.020788
				0.082223	4.07493	3.51668	3.25785	3.09295	2.96259	2.88647	3.09123		0.08222	0.027549	0.023775	0.022025	0.02091	0.020029	0.019514	0.020899
				0.082781	3.9948	3.63572	3.22613	3.00395	3.08729	2.82272	3.03202		0.08278	0.027375	0.024914	0.022108	0.020585	0.021156	0.019343	0.020778
				0.083338	4.03449	3.33463	3.15021	2.93534	3.02576	3.01669	2.92851		0.08334	0.02802	0.02316	0.021879	0.020387	0.021015	0.020952	0.020339
				0.083895	3.81348	3.31966	2.94567	2.86829	2.74301	2.89857	2.83658		0.0839	0.026841	0.023365	0.020733	0.020188	0.019306	0.020401	0.019965
				0.084453	3.75724	3.36813	2.82618	2.96957	2.97527	2.88452	2.86094		0.08445	0.026798	0.024023	0.020157	0.02118	0.021221	0.020573	0.020405
				0.08501	3.80963	3.40401	3.0094	2.95745	2.8985	2.93962	2.8106		0.08501	0.027531	0.0246	0.021748	0.021373	0.020947	0.021244	0.020311
				0.085568	3.70238	3.16786	2.89101	2.66943	2.97652	2.79033	2.93688		0.08557	0.027108	0.023195	0.021168	0.019545	0.021794	0.02043	0.021504
				0.086125	3.73743	3.17279	2.77984	2.80922	2.76261	2.68133	2.62387		0.08613	0.027722	0.023534	0.020619	0.020837	0.020492	0.019889	0.019463
				0.086683	3.53704	3.19073	2.79593	2.71989	2.68045	2.69063	2.71711		0.08668	0.026577	0.023975	0.021008	0.020437	0.020141	0.020217	0.020416
				0.08724	3.54146	2.92076	2.91412	2.64608	2.62987	2.6277	2.66416		0.08724	0.026953	0.022229	0.022179	0.020139	0.020015	0.019999	0.020276
				0.087798	3.55046	2.9933	2.73661	2.49073	2.69109	2.53572	2.56826		0.0878	0.027369	0.023074	0.021095	0.0192	0.020744	0.019547	0.019797
				0.088355	3.37716	3.11359	2.70327	2.59363	2.61318	2.53965	2.57166		0.08836	0.026364	0.024307	0.021103	0.020247	0.0204	0.019826	0.020076
				0.088912	3.44512	2.8741	2.70209	2.67709	2.61867	2.47252	2.47766		0.08891	0.027235	0.022721	0.021361	0.021163	0.020702	0.019546	0.019587
				0.08947	3.37021	2.83331	2.53013	2.60124	2.50819	2.58951	2.55487		0.08947	0.026978	0.02268	0.020253	0.020823	0.020078	0.020729	0.020451
				0.090027	3.33442	2.75363	2.6216	2.63211	2.441	2.43487	2.3251		0.09003	0.027025	0.022318	0.021248	0.021333	0.019784	0.019734	0.018845
				0.090585	3.20539	2.77829	2.53489	2.39259	2.47707	2.37687	2.42231		0.09059	0.026302	0.022798	0.0208	0.019633	0.020326	0.019504	0.019877
				0.091142	3.18011	2.92317	2.43649	2.396	2.3471	2.32678	2.32117		0.09114	0.026417	0.024282	0.02024	0.019903	0.019497	0.019328	0.019282
				0.0917	2.91074	2.93411	2.55447	2.32358	2.40027	2.41737	2.22824		0.0917	0.024476	0.024673	0.02148	0.019539	0.020184	0.020327	0.018737
				0.092257	2.98507	2.62701	2.31197	2.22856	2.27983	2.2902	2.27855		0.09226	0.025407	0.022359	0.019678	0.018968	0.019404	0.019493	0.019394
				0.092814	2.92173	2.56678	2.44137	2.27166	2.3841	2.23801	2.27267		0.09281	0.025169	0.022111	0.021031	0.019569	0.020538	0.019279	0.019578
				0.093372	2.86082	2.72359	2.35306	2.16273	2.24945	2.03713	2.21843		0.09337	0.024942	0.023745	0.020515	0.018855	0.019611	0.01776	0.019341
				0.093929	2.86552	2.3576	2.3994	2.31383	2.24791	2.26208	2.124		0.09393	0.025282	0.0208	0.021169	0.020414	0.019832	0.019958	0.018739
				0.094487	2.8362	2.53894	2.25787	2.13102	2.15705	2.17924	2.1601		0.09449	0.025321	0.022667	0.020158	0.019025	0.019258	0.019456	0.019285
				0.095044	2.78055	2.45645	2.13313	2.20135	2.06839	2.06589	2.0789		0.09504	0.025118	0.02219	0.019269	0.019886	0.018684	0.018662	0.018779
				0.095602	2.57453	2.2976	2.04274	2.00101	2.11257	2.08149	2.0855		0.0956	0.023531	0.020999	0.01867	0.018289	0.019308	0.019024	0.019061
				0.096159	2.62803	2.32359	2.27505	2.0742	1.93256	2.07345	2.03026		0.09616	0.0243	0.021485	0.021036	0.019179	0.017869	0.019172	0.018773
				0.096716	2.63774	2.24744	2.16338	2.14714	1.97682	1.92839	2.14137		0.09672	0.024673	0.021022	0.020236	0.020084	0.018491	0.018038	0.02003
				0.097274	2.56949	2.24096	2.01495	2.07917	2.09925	1.98221	1.93947		0.09727	0.024313	0.021205	0.019066	0.019674	0.019864	0.018756	0.018352
				0.097831	2.42007	2.21442	2.06431	1.96702	2.07737	1.84156	1.93609		0.09783	0.023162	0.021194	0.019757	0.018826	0.019882	0.017625	0.01853
				0.098389	2.39027	2.25165	2.00356	1.95166	1.81479	1.79003	1.96717		0.09839	0.023139	0.021797	0.019395	0.018893	0.017568	0.017328	0.019043
				0.098946	2.41829	2.06789	1.88308	1.92189	1.74973	1.92309	2.10023		0.09895	0.023676	0.020245	0.018436	0.018816	0.01713	0.018828	0.020562
				0.099504	2.33669	2.13383	1.91811	1.90162	1.76722	1.85944	1.80951		0.0995	0.023136	0.021127	0.018991	0.018828	0.017497	0.01841	0.017916
				0.100061	2.19276	2.0623	1.91404	1.83624	1.76904	1.80944	1.83431		0.10006	0.021954	0.020648	0.019164	0.018385	0.017712	0.018116	0.018365
				0.100618	2.30883	2.21508	1.93164	1.81614	1.84423	1.8137	1.76758		0.10062	0.023375	0.022425	0.019556	0.018387	0.018671	0.018362	0.017895
				0.101176	2.21911	2.03477	1.84827	1.74735	1.8076	1.80872	1.84045		0.10118	0.022716	0.020829	0.01892	0.017887	0.018504	0.018515	0.01884
				0.101733	2.24644	2.05113	1.83789	1.73865	1.75435	1.73037	1.65743		0.10173	0.02325	0.021228	0.019021	0.017994	0.018157	0.017909	0.017154
				0.102291	2.20836	1.92983	1.79653	1.76804	1.82027	1.59117	1.64344		0.10229	0.023107	0.020193	0.018798	0.0185	0.019046	0.016649	0.017196
				0.102848	2.10286	1.92894	1.7904	1.64664	1.7448	1.7019	1.78871		0.10285	0.022243	0.020404	0.018938	0.017418	0.018456	0.018002	0.018921
				0.103406	1.87344	1.9033	1.66644	1.72628	1.62052	1.63317	1.52464		0.10341	0.020032	0.020352	0.017819	0.018459	0.017328	0.017463	0.016303
				0.103963	1.93025	1.83453	1.66966	1.62844	1.74152	1.61177	1.58038		0.10396	0.020863	0.019828	0.018046	0.017601	0.018823	0.01742	0.017081
				0.10452	1.92506	1.84017	1.61643	1.71364	1.62368	1.52072	1.51827		0.10452	0.02103	0.020103	0.017659	0.018721	0.017738	0.016613	0.016586
				0.105078	1.96041	1.77652	1.77097	1.5952	1.47025	1.42681	1.58687		0.10508	0.021646	0.019615	0.019554	0.017613	0.016234	0.015754	0.017521
				0.105635	1.89704	1.78841	1.66659	1.62487	1.48808	1.61537	1.5467		0.10564	0.021169	0.019956	0.018597	0.018132	0.016605	0.018025	0.017259
				0.106193	1.85673	1.6762	1.66004	1.57636	1.52769	1.52959	1.48406		0.10619	0.020938	0.018902	0.01872	0.017776	0.017228	0.017249	0.016736
				0.10675	1.90129	1.56529	1.63576	1.45433	1.43139	1.5479	1.50604		0.10675	0.021666	0.017837	0.01864	0.016573	0.016311	0.017639	0.017162
				0.107308	1.73878	1.59759	1.60171	1.46651	1.33908	1.3715	1.43539		0.10731	0.020022	0.018396	0.018444	0.016887	0.01542	0.015793	0.016529
				0.107865	1.69653	1.59093	1.47962	1.39812	1.3385	1.38866	1.46551		0.10787	0.019739	0.01851	0.017215	0.016267	0.015573	0.016157	0.017051
				0.108422	1.59416	1.47141	1.45834	1.42968	1.40891	1.46118	1.35635		0.10842	0.01874	0.017297	0.017143	0.016806	0.016562	0.017177	0.015944
				0.10898	1.55486	1.46416	1.40345	1.45268	1.40433	1.35053	1.30063		0.10898	0.018466	0.017389	0.016668	0.017253	0.016679	0.01604	0.015447
				0.109537	1.62871	1.45316	1.47068	1.33227	1.39741	1.40095	1.31368		0.10954	0.019542	0.017435	0.017646	0.015985	0.016767	0.016809	0.015762
				0.110095	1.50319	1.39944	1.33023	1.37831	1.45502	1.25922	1.26251		0.1101	0.01822	0.016963	0.016124	0.016706	0.017636	0.015263	0.015303
				0.110652	1.5026	1.49194	1.42837	1.39613	1.31536	1.2806	1.31088		0.11065	0.018398	0.018267	0.017489	0.017094	0.016105	0.01568	0.01605
				0.11121	1.51942	1.46634	1.32487	1.35008	1.26495	1.31545	1.30723		0.11121	0.018792	0.018135	0.016386	0.016697	0.015645	0.016269	0.016167
				0.111767	1.44882	1.43615	1.27153	1.30697	1.35866	1.24507	1.17967		0.11177	0.018098	0.01794	0.015884	0.016327	0.016972	0.015553	0.014736
				0.112324	1.50187	1.25061	1.26786	1.2324	1.22242	1.26865	1.20016		0.11232	0.018949	0.015779	0.015996	0.015549	0.015423	0.016006	0.015142
				0.112882	1.39851	1.3524	1.22341	1.27128	1.34677	1.17409	1.20671		0.11288	0.01782	0.017233	0.015589	0.016199	0.017161	0.014961	0.015376
				0.113439	1.47504	1.32437	1.2508	1.24053	1.20948	1.18848	1.14974		0.11344	0.018981	0.017043	0.016096	0.015964	0.015564	0.015294	0.014795
				0.113997	1.35252	1.22311	1.19431	1.21469	1.09654	1.2139	1.20472		0.114	0.017576	0.015895	0.01552	0.015785	0.01425	0.015775	0.015656
				0.114554	1.34643	1.17821	1.21352	1.17408	1.15129	1.26811	1.16623		0.11455	0.017669	0.015461	0.015925	0.015407	0.015108	0.016641	0.015304
				0.115111	1.33885	1.28399	1.24132	1.15882	1.07243	1.13859	1.25035		0.11511	0.017741	0.017014	0.016448	0.015355	0.01421	0.015087	0.016568
				0.115669	1.32339	1.2457	1.20927	1.05133	1.13225	1.12108	1.0349		0.11567	0.017706	0.016667	0.016179	0.014066	0.015149	0.014999	0.013846
				0.116226	1.0958	1.21457	1.11396	1.08128	1.1807	1.19531	1.18034		0.11623	0.014803	0.016407	0.015048	0.014607	0.015949	0.016147	0.015945
				0.116784	1.20166	1.15172	1.17176	1.00915	1.08234	1.11754	1.1476		0.11678	0.016389	0.015708	0.015981	0.013763	0.014762	0.015242	0.015651
				0.117341	1.171	1.10753	1.16657	1.09587	1.10701	1.05947	1.10305		0.11734	0.016123	0.015249	0.016062	0.015089	0.015242	0.014588	0.015188
				0.117899	1.05827	1.11971	1.13562	1.03368	1.15326	1.02215	1.18208		0.1179	0.01471	0.015564	0.015785	0.014368	0.016031	0.014208	0.016431
				0.118456	1.18191	1.09893	0.948447	1.03577	1.05738	1.11365	1.13037		0.11846	0.016584	0.01542	0.013308	0.014534	0.014837	0.015627	0.015861
				0.119013	1.08684	1.05177	1.04272	0.925174	1.07828	0.971903	1.0918		0.11901	0.015394	0.014897	0.014769	0.013104	0.015273	0.013766	0.015464
				0.119571	1.056	1.03561	0.989909	1.00201	0.99641	1.04608	1.06882		0.11957	0.015098	0.014806	0.014153	0.014326	0.014246	0.014956	0.015281
				0.120128	1.10826	0.97712	0.982396	1.03507	1.00094	1.0209	0.956663		0.12013	0.015993	0.014101	0.014177	0.014937	0.014444	0.014732	0.013805
				0.120686	1.08605	1.02252	1.00425	1.0419	0.993167	1.02222	0.939239		0.12069	0.015818	0.014893	0.014627	0.015175	0.014466	0.014889	0.01368
				0.121243	1.0406	0.913644	1.02172	0.93577	0.966302	1.00539	0.878713		0.12124	0.015297	0.01343	0.015019	0.013756	0.014205	0.014779	0.012917
				0.1218	0.981097	0.959788	0.956155	0.946268	0.880967	0.878568	0.909589		0.1218	0.014555	0.014239	0.014185	0.014038	0.013069	0.013034	0.013494
				0.122358	0.999063	0.902778	0.884004	0.985013	1.03623	0.899014	0.881713		0.12236	0.014957	0.013516	0.013235	0.014747	0.015514	0.01346	0.013201
				0.122915	0.961427	0.945648	0.924923	0.882082	0.90343	0.892075	0.885931		0.12292	0.014525	0.014287	0.013974	0.013327	0.013649	0.013478	0.013385
				0.123473	0.922761	0.8978	0.905433	0.868272	0.93579	0.889232	0.856075		0.12347	0.014068	0.013687	0.013804	0.013237	0.014267	0.013557	0.013051
				0.12403	0.917526	1.03654	0.849147	0.848446	0.90479	0.784704	0.825074		0.12403	0.014115	0.015946	0.013063	0.013052	0.013919	0.012071	0.012692
				0.124588	0.903029	0.851415	0.875715	0.84493	0.95448	0.792707	0.865375		0.12459	0.014017	0.013216	0.013593	0.013115	0.014816	0.012305	0.013432
				0.125145	0.86356	0.835279	0.933811	0.801511	0.903537	0.883526	0.892026		0.12515	0.013524	0.013082	0.014625	0.012553	0.014151	0.013837	0.01397
				0.125702	0.853854	0.784484	0.863922	0.900118	0.769397	0.750929	0.783223		0.1257	0.013492	0.012396	0.013651	0.014223	0.012157	0.011865	0.012376
				0.12626	0.849476	0.742671	0.796403	0.888454	0.820265	0.755807	0.742227		0.12626	0.013542	0.011839	0.012696	0.014163	0.013076	0.012049	0.011832
				0.126817	0.827928	0.823061	0.862418	0.814904	0.760806	0.738463	0.77915		0.12682	0.013315	0.013237	0.01387	0.013106	0.012236	0.011876	0.012531
				0.127375	0.806419	0.778596	0.798446	0.812601	0.709622	0.721794	0.845788		0.12738	0.013084	0.012632	0.012954	0.013184	0.011513	0.011711	0.013722
				0.127932	0.8767	0.769428	0.792432	0.774373	0.813063	0.745572	0.780474		0.12793	0.014349	0.012593	0.012969	0.012674	0.013307	0.012202	0.012774
				0.128489	0.802361	0.741742	0.768139	0.667338	0.764494	0.722419	0.832731		0.12849	0.013247	0.012246	0.012682	0.011017	0.012621	0.011927	0.013748
				0.129047	0.761123	0.72137	0.734872	0.769827	0.778884	0.736296	0.730477		0.12905	0.012675	0.012013	0.012238	0.01282	0.012971	0.012262	0.012165
				0.129604	0.700218	0.806688	0.660615	0.752538	0.825061	0.722976	0.738222		0.1296	0.011762	0.01355	0.011096	0.012641	0.013859	0.012144	0.0124
				0.130162	0.724384	0.730301	0.70817	0.693125	0.705061	0.655883	0.620145		0.13016	0.012273	0.012373	0.011998	0.011743	0.011945	0.011112	0.010507
				0.130719	0.718635	0.738022	0.679299	0.730427	0.59783	0.747955	0.666534		0.13072	0.01228	0.012611	0.011607	0.012481	0.010215	0.012781	0.011389
				0.131277	0.746267	0.70919	0.670663	0.736929	0.715842	0.669185	0.702575		0.13128	0.012861	0.012222	0.011558	0.0127	0.012337	0.011533	0.012108
				0.131834	0.662354	0.636084	0.650366	0.670044	0.748121	0.580753	0.715166		0.13183	0.011512	0.011055	0.011303	0.011646	0.013002	0.010094	0.01243
				0.132391	0.70116	0.697341	0.616925	0.617685	0.684296	0.634153	0.676155		0.13239	0.012289	0.012223	0.010813	0.010826	0.011994	0.011115	0.011851
				0.132949	0.692547	0.610787	0.636618	0.583202	0.584107	0.695024	0.632165		0.13295	0.012241	0.010796	0.011252	0.010308	0.010324	0.012285	0.011174
				0.133506	0.597685	0.628651	0.642384	0.581114	0.63764	0.653177	0.655877		0.13351	0.010653	0.011205	0.01145	0.010358	0.011365	0.011642	0.01169
				0.134064	0.680043	0.581393	0.612238	0.605296	0.545659	0.693605	0.560109		0.13406	0.012223	0.010449	0.011004	0.010879	0.009807	0.012466	0.010067
				0.134621	0.672372	0.629039	0.620682	0.721683	0.594829	0.591815	0.676829		0.13462	0.012185	0.0114	0.011249	0.013079	0.01078	0.010725	0.012266
				0.135178	0.66043	0.620246	0.55203	0.564047	0.585805	0.581653	0.605379		0.13518	0.012068	0.011334	0.010087	0.010307	0.010704	0.010629	0.011062
				0.135736	0.622703	0.545218	0.628569	0.449075	0.554748	0.558745	0.570269		0.13574	0.011473	0.010045	0.011581	0.008274	0.010221	0.010294	0.010507
				0.136293	0.625654	0.547944	0.430962	0.565399	0.565104	0.663332	0.592176		0.13629	0.011622	0.010178	0.008005	0.010503	0.010497	0.012322	0.011
				0.136851	0.589497	0.60346	0.519499	0.568017	0.540527	0.653658	0.543902		0.13685	0.01104	0.011302	0.009729	0.010638	0.010123	0.012242	0.010186
				0.137408	0.491764	0.513095	0.51179	0.525259	0.590171	0.631196	0.585368		0.13741	0.009285	0.009688	0.009663	0.009917	0.011143	0.011918	0.011052
				0.137965	0.539744	0.501648	0.553721	0.540073	0.524083	0.594384	0.489789		0.13797	0.010274	0.009549	0.01054	0.01028	0.009976	0.011314	0.009323
				0.138523	0.544275	0.410464	0.535606	0.515996	0.49387	0.450995	0.530074		0.13852	0.010444	0.007876	0.010278	0.009901	0.009477	0.008654	0.010171
				0.13908	0.516301	0.512567	0.504999	0.548679	0.611029	0.559137	0.506173		0.13908	0.009987	0.009915	0.009768	0.010613	0.011819	0.010816	0.009791
				0.139638	0.545896	0.554862	0.478279	0.408987	0.530822	0.497575	0.512163		0.13964	0.010644	0.010819	0.009326	0.007975	0.01035	0.009702	0.009987
				0.140195	0.481989	0.594994	0.432136	0.486761	0.519094	0.545385	0.435904		0.1402	0.009473	0.011694	0.008493	0.009567	0.010203	0.010719	0.008568
				0.140752	0.477972	0.50264	0.471674	0.457731	0.481844	0.480393	0.497522		0.14075	0.009469	0.009958	0.009344	0.009068	0.009546	0.009517	0.009856
				0.14131	0.488919	0.474925	0.529837	0.504883	0.506597	0.469121	0.555204		0.14131	0.009763	0.009484	0.01058	0.010082	0.010116	0.009368	0.011087
				0.141867	0.540371	0.492994	0.376052	0.464366	0.485172	0.437379	0.461909		0.14187	0.010876	0.009922	0.007569	0.009346	0.009765	0.008803	0.009296
				0.142425	0.457301	0.415603	0.42401	0.56151	0.460338	0.481225	0.458488		0.14243	0.009276	0.00843	0.008601	0.01139	0.009338	0.009762	0.0093
				0.142982	0.402884	0.570275	0.41859	0.325592	0.441415	0.472222	0.413621		0.14298	0.008237	0.011659	0.008558	0.006656	0.009024	0.009654	0.008456
				0.14354	0.348938	0.529371	0.384675	0.382312	0.537053	0.376493	0.499246		0.14354	0.007189	0.010907	0.007926	0.007877	0.011065	0.007757	0.010286
				0.144097	0.456091	0.352188	0.507317	0.253756	0.362217	0.412154	0.383696		0.1441	0.00947	0.007313	0.010534	0.005269	0.007521	0.008558	0.007967
				0.144654	0.486976	0.421655	0.459999	0.443227	0.420642	0.46739	0.415076		0.14465	0.01019	0.008823	0.009625	0.009274	0.008802	0.00978	0.008685
				0.145212	0.382714	0.386462	0.444296	0.460212	0.351909	0.416954	0.447772		0.14521	0.00807	0.008149	0.009369	0.009704	0.007421	0.008792	0.009442
				0.145769	0.452446	0.421662	0.478258	0.499249	0.404282	0.35151	0.406867		0.14577	0.009614	0.00896	0.010162	0.010608	0.00859	0.007469	0.008645
				0.146327	0.370408	0.453076	0.462967	0.381345	0.415558	0.422993	0.484864		0.14633	0.007931	0.009701	0.009913	0.008165	0.008898	0.009057	0.010382
				0.146884	0.317247	0.439756	0.428767	0.423842	0.33728	0.404853	0.340067		0.14688	0.006845	0.009488	0.009251	0.009144	0.007277	0.008735	0.007337
				0.147441	0.426573	0.418013	0.348412	0.39452	0.337212	0.393412	0.411739		0.14744	0.009273	0.009087	0.007574	0.008576	0.007331	0.008552	0.008951
				0.147999	0.381593	0.465247	0.422974	0.414765	0.321724	0.326551	0.417113		0.148	0.008358	0.010191	0.009265	0.009085	0.007047	0.007153	0.009136
				0.148556	0.419023	0.458216	0.39898	0.40737	0.32265	0.359908	0.46515		0.14856	0.009247	0.010112	0.008805	0.00899	0.007121	0.007943	0.010265
				0.149114	0.266964	0.342512	0.372767	0.413642	0.41913	0.395432	0.356767		0.14911	0.005936	0.007616	0.008288	0.009197	0.009319	0.008792	0.007933
				0.149671	0.372701	0.409635	0.345059	0.343134	0.483308	0.368888	0.411092		0.14967	0.008349	0.009176	0.00773	0.007687	0.010827	0.008264	0.009209
				0.150228	0.328148	0.40338	0.367787	0.379736	0.287152	0.398356	0.398781		0.15023	0.007406	0.009104	0.0083	0.00857	0.006481	0.00899	0.009
				0.150786	0.426876	0.297743	0.398904	0.335649	0.330599	0.358943	0.394021		0.15079	0.009706	0.00677	0.00907	0.007631	0.007517	0.008161	0.008959
				0.151343	0.319737	0.361781	0.372037	0.344948	0.393091	0.279467	0.363242		0.15134	0.007323	0.008286	0.008521	0.007901	0.009004	0.006401	0.00832
				0.151901	0.367654	0.412974	0.405735	0.321516	0.406447	0.322126	0.356844		0.1519	0.008483	0.009529	0.009362	0.007419	0.009378	0.007433	0.008234
				0.152458	0.319767	0.290454	0.348768	0.432716	0.28055	0.370617	0.320167		0.15246	0.007432	0.006751	0.008107	0.010058	0.006521	0.008614	0.007442
				0.153015	0.328954	0.38565	0.354792	0.364835	0.297704	0.338159	0.323649		0.15302	0.007702	0.009029	0.008307	0.008542	0.00697	0.007918	0.007578
				0.153573	0.322606	0.269345	0.318351	0.383321	0.262902	0.391396	0.284743		0.15357	0.007609	0.006352	0.007508	0.00904	0.0062	0.009231	0.006716
				0.15413	0.354133	0.379019	0.291963	0.30596	0.323849	0.324438	0.341268		0.15413	0.008413	0.009004	0.006936	0.007268	0.007693	0.007707	0.008107
				0.154688	0.316389	0.2355	0.319238	0.312451	0.287622	0.304461	0.360849		0.15469	0.007571	0.005635	0.007639	0.007476	0.006882	0.007285	0.008635
				0.155245	0.310777	0.271995	0.261755	0.302922	0.372176	0.268322	0.263478		0.15525	0.00749	0.006555	0.006309	0.007301	0.00897	0.006467	0.00635
				0.155802	0.305564	0.37391	0.2758	0.281374	0.331524	0.314369	0.201375		0.1558	0.007417	0.009076	0.006695	0.00683	0.008047	0.007631	0.004888
				0.15636	0.351607	0.332336	0.289358	0.287696	0.297653	0.294491	0.307682		0.15636	0.008596	0.008125	0.007074	0.007034	0.007277	0.0072	0.007522
				0.156917	0.29241	0.297912	0.273064	0.258066	0.295363	0.328285	0.326578		0.15692	0.0072	0.007335	0.006724	0.006354	0.007273	0.008083	0.008041
				0.157475	0.242584	0.208321	0.274922	0.284072	0.2914	0.273121	0.239787		0.15748	0.006016	0.005166	0.006818	0.007045	0.007226	0.006773	0.005946
				0.158032	0.372148	0.301297	0.269082	0.338759	0.348223	0.305899	0.282556		0.15803	0.009294	0.007525	0.00672	0.00846	0.008697	0.00764	0.007057
				0.158589	0.278539	0.342853	0.384068	0.220112	0.278266	0.308063	0.284981		0.15859	0.007005	0.008623	0.009659	0.005536	0.006999	0.007748	0.007167
				0.159147	0.246314	0.313961	0.297724	0.289848	0.336245	0.223962	0.303663		0.15915	0.006239	0.007952	0.007541	0.007341	0.008516	0.005672	0.007691
				0.159704	0.240196	0.22326	0.32744	0.32104	0.289161	0.300052	0.281856		0.1597	0.006126	0.005694	0.008351	0.008188	0.007375	0.007653	0.007189
				0.160261	0.353606	0.323599	0.33893	0.308827	0.319455	0.251447	0.265114		0.16026	0.009082	0.008311	0.008705	0.007932	0.008205	0.006458	0.006809
				0.160819	0.230173	0.300678	0.223272	0.254774	0.285651	0.276344	0.25467		0.16082	0.005953	0.007776	0.005774	0.006589	0.007388	0.007147	0.006586
				0.161376	0.306149	0.229643	0.258028	0.26448	0.354732	0.263978	0.294448		0.16138	0.007973	0.00598	0.00672	0.006888	0.009238	0.006875	0.007668
				0.161934	0.2882	0.270536	0.327864	0.27277	0.256194	0.237707	0.206788		0.16193	0.007557	0.007094	0.008597	0.007153	0.006718	0.006233	0.005423
				0.162491	0.339018	0.305889	0.268657	0.30472	0.31871	0.305808	0.196148		0.16249	0.008951	0.008076	0.007093	0.008046	0.008415	0.008074	0.005179
				0.163048	0.190425	0.252704	0.304486	0.3091	0.241351	0.265919	0.292398		0.16305	0.005062	0.006718	0.008095	0.008217	0.006416	0.007069	0.007773
				0.163606	0.34855	0.275027	0.268542	0.315287	0.276592	0.255215	0.250846		0.16361	0.00933	0.007362	0.007188	0.008439	0.007404	0.006831	0.006714
				0.164163	0.27606	0.300384	0.293885	0.319786	0.265701	0.257651	0.278038		0.16416	0.00744	0.008095	0.00792	0.008618	0.007161	0.006944	0.007493
				0.164721	0.274912	0.367875	0.233268	0.258248	0.318204	0.269505	0.266052		0.16472	0.007459	0.009982	0.006329	0.007007	0.008634	0.007312	0.007219
				0.165278	0.27343	0.263697	0.23732	0.186409	0.208095	0.206235	0.256584		0.16528	0.007469	0.007203	0.006483	0.005092	0.005684	0.005634	0.007009
				0.165835	0.168997	0.230608	0.232668	0.237708	0.299304	0.238513	0.245055		0.16584	0.004648	0.006342	0.006399	0.006537	0.008231	0.006559	0.006739
				0.166393	0.269232	0.213361	0.236442	0.266595	0.37103	0.274799	0.305375		0.16639	0.007454	0.005907	0.006546	0.007381	0.010273	0.007608	0.008455
				0.16695	0.304601	0.227444	0.336115	0.2497	0.208779	0.235907	0.242415		0.16695	0.00849	0.006339	0.009368	0.00696	0.005819	0.006575	0.006757
				0.167508	0.231704	0.189522	0.253614	0.281831	0.289476	0.277838	0.266283		0.16751	0.006501	0.005318	0.007116	0.007908	0.008122	0.007796	0.007472
				0.168065	0.301691	0.265386	0.196363	0.263889	0.253804	0.327553	0.311213		0.16807	0.008522	0.007496	0.005546	0.007454	0.007169	0.009252	0.00879
				0.168622	0.197662	0.214503	0.227196	0.231406	0.205205	0.265189	0.249506		0.16862	0.00562	0.006099	0.00646	0.00658	0.005835	0.00754	0.007094
				0.16918	0.186017	0.331321	0.162618	0.217154	0.221148	0.256309	0.263343		0.16918	0.005324	0.009483	0.004654	0.006215	0.00633	0.007336	0.007537
				0.169737	0.244142	0.235711	0.186135	0.248312	0.233404	0.247757	0.224241		0.16974	0.007034	0.006791	0.005363	0.007154	0.006725	0.007138	0.006461
				0.170294	0.242718	0.243608	0.275606	0.213763	0.266172	0.261142	0.232801		0.17029	0.007039	0.007065	0.007993	0.006199	0.007719	0.007573	0.006751
				0.170852	0.221521	0.248934	0.21477	0.224558	0.272346	0.187209	0.223254		0.17085	0.006466	0.007266	0.006269	0.006555	0.00795	0.005465	0.006517
				0.171409	0.236599	0.246375	0.311358	0.268053	0.224061	0.298735	0.190969		0.17141	0.006952	0.007239	0.009148	0.007876	0.006583	0.008777	0.005611
				0.171967	0.216487	0.247643	0.24499	0.202622	0.220453	0.257397	0.217037		0.17197	0.006402	0.007323	0.007245	0.005992	0.006519	0.007612	0.006418
				0.172524	0.263224	0.203997	0.206759	0.220229	0.131833	0.207734	0.21069		0.17252	0.007835	0.006072	0.006154	0.006555	0.003924	0.006183	0.006271
				0.173081	0.24339	0.23091	0.232022	0.253981	0.203926	0.232573	0.205151		0.17308	0.007291	0.006917	0.006951	0.007609	0.006109	0.006967	0.006146
				0.173639	0.188848	0.160887	0.164857	0.239628	0.239321	0.155782	0.189776		0.17364	0.005694	0.004851	0.004971	0.007225	0.007216	0.004697	0.005722
				0.174196	0.269436	0.216356	0.159237	0.18015	0.170408	0.168346	0.219904		0.1742	0.008176	0.006565	0.004832	0.005467	0.005171	0.005108	0.006673
				0.174754	0.197307	0.238104	0.256113	0.200969	0.191508	0.182896	0.220033		0.17475	0.006026	0.007271	0.007821	0.006137	0.005848	0.005585	0.00672
				0.175311	0.329083	0.223085	0.233438	0.248732	0.163711	0.263322	0.150738		0.17531	0.010114	0.006856	0.007174	0.007645	0.005031	0.008093	0.004633
				0.175868	0.222239	0.23431	0.210833	0.316728	0.19757	0.20994	0.253873		0.17587	0.006874	0.007247	0.006521	0.009796	0.006111	0.006493	0.007852
				0.176426	0.202921	0.211829	0.133488	0.229749	0.190211	0.235069	0.174268		0.17643	0.006316	0.006593	0.004155	0.007151	0.005921	0.007317	0.005424
				0.176983	0.238331	0.220417	0.189908	0.176522	0.167703	0.207665	0.173763		0.17698	0.007465	0.006904	0.005948	0.005529	0.005253	0.006505	0.005443
				0.17754	0.268619	0.0966204	0.231401	0.245756	0.259234	0.262282	0.193765		0.17754	0.008467	0.003046	0.007294	0.007746	0.008171	0.008267	0.006108
				0.178098	0.227335	0.165432	0.197318	0.192633	0.213969	0.164512	0.161057		0.1781	0.007211	0.005247	0.006259	0.00611	0.006787	0.005218	0.005109
				0.178655	0.185288	0.14806	0.186099	0.111084	0.257046	0.158958	0.17084		0.17866	0.005914	0.004726	0.00594	0.003546	0.008204	0.005074	0.005453
				0.179213	0.212512	0.144235	0.196897	0.230369	0.144785	0.269386	0.157332		0.17921	0.006825	0.004632	0.006324	0.007399	0.00465	0.008652	0.005053
				0.17977	0.138252	0.211537	0.221894	0.139706	0.176394	0.2218	0.158636		0.17977	0.004468	0.006836	0.007171	0.004515	0.005701	0.007168	0.005127
				0.180327	0.173017	0.157494	0.221603	0.135809	0.144524	0.226877	0.188238		0.18033	0.005626	0.005121	0.007206	0.004416	0.0047	0.007378	0.006121
				0.180885	0.175949	0.194148	0.1915	0.197942	0.120471	0.177652	0.188994		0.18089	0.005757	0.006352	0.006266	0.006477	0.003942	0.005813	0.006184
				0.181442	0.207318	0.200743	0.214173	0.206364	0.23174	0.138204	0.220793		0.18144	0.006825	0.006609	0.007051	0.006794	0.007629	0.00455	0.007269
				0.181999	0.134482	0.186006	0.243734	0.181557	0.217391	0.204242	0.171256		0.182	0.004455	0.006161	0.008073	0.006014	0.007201	0.006765	0.005673
				0.182557	0.189563	0.180461	0.0920154	0.184102	0.207613	0.161364	0.193445		0.18256	0.006318	0.006014	0.003067	0.006136	0.006919	0.005378	0.006447
				0.183114	0.169487	0.228541	0.175996	0.2185	0.168801	0.153525	0.197184		0.18311	0.005683	0.007663	0.005901	0.007326	0.00566	0.005148	0.006612
				0.183672	0.167429	0.169881	0.172438	0.152314	0.14192	0.179795	0.117929		0.18367	0.005648	0.005731	0.005817	0.005138	0.004788	0.006065	0.003978
				0.184229	0.213928	0.186811	0.181446	0.186354	0.154859	0.179054	0.1384		0.18423	0.007261	0.00634	0.006158	0.006325	0.005256	0.006077	0.004697
				0.184786	0.188875	0.177946	0.168497	0.182049	0.216712	0.205375	0.149454		0.18479	0.006449	0.006076	0.005753	0.006216	0.0074	0.007013	0.005103
				0.185344	0.129253	0.119513	0.129956	0.171607	0.203426	0.186376	0.203906		0.18534	0.00444	0.004106	0.004464	0.005895	0.006988	0.006402	0.007005
				0.185901	0.18153	0.223076	0.227718	0.221188	0.154492	0.149768	0.188345		0.1859	0.006274	0.007709	0.00787	0.007644	0.005339	0.005176	0.006509
				0.186458	0.171427	0.186416	0.163202	0.131674	0.138749	0.12374	0.140399		0.18646	0.00596	0.006481	0.005674	0.004578	0.004824	0.004302	0.004881
				0.187016	0.191128	0.209939	0.135633	0.181591	0.146763	0.114192	0.194604		0.18702	0.006685	0.007343	0.004744	0.006351	0.005133	0.003994	0.006806
				0.187573	0.153786	0.206545	0.105052	0.165891	0.245933	0.0948561	0.154242		0.18757	0.005411	0.007267	0.003696	0.005837	0.008653	0.003337	0.005427
				0.188131	0.155416	0.184975	0.153835	0.177669	0.097978	0.125506	0.216656		0.18813	0.005501	0.006547	0.005445	0.006288	0.003468	0.004442	0.007668
				0.188688	0.176609	0.138967	0.108826	0.179918	0.0979366	0.206319	0.188311		0.18869	0.006288	0.004948	0.003875	0.006406	0.003487	0.007346	0.006704
				0.189245	0.174658	0.204255	0.196687	0.0891698	0.151915	0.222957	0.128879		0.18925	0.006255	0.007315	0.007044	0.003193	0.005441	0.007985	0.004616
				0.189803	0.210986	0.0796726	0.0828456	0.170796	0.05584	0.215156	0.202824		0.1898	0.007601	0.00287	0.002985	0.006153	0.002012	0.007751	0.007307
				0.19036	0.0918674	0.151522	0.167039	0.111152	0.145492	0.138871	0.149755		0.19036	0.003329	0.005491	0.006053	0.004028	0.005272	0.005032	0.005427
				0.190917	0.126629	0.170926	0.10689	0.117883	0.125087	0.179361	0.234874		0.19092	0.004616	0.00623	0.003896	0.004297	0.004559	0.006538	0.008561
				0.191475	0.154357	0.167154	0.142231	0.140455	0.147721	0.152032	0.137903		0.19148	0.005659	0.006128	0.005215	0.005149	0.005416	0.005574	0.005056
				0.192032	0.18759	0.195135	0.153037	0.162222	0.218545	0.180472	0.103788		0.19203	0.006918	0.007196	0.005643	0.005982	0.008059	0.006655	0.003827
				0.19259	0.165793	0.118884	0.120998	0.0999122	0.150143	0.201429	0.0978587		0.19259	0.006149	0.00441	0.004488	0.003706	0.005569	0.007471	0.00363
				0.193147	0.211031	0.141062	0.155637	0.100348	0.126768	0.140701	0.0980204		0.19315	0.007873	0.005262	0.005806	0.003744	0.004729	0.005249	0.003657
				0.193704	0.0988545	0.132871	0.19522	0.154466	0.178906	0.156004	0.117588		0.1937	0.003709	0.004986	0.007325	0.005796	0.006713	0.005853	0.004412
				0.194262	0.214165	0.110137	0.118109	0.14987	0.214335	0.165631	0.213921		0.19426	0.008082	0.004156	0.004457	0.005656	0.008089	0.006251	0.008073
				0.194819	0.142769	0.151488	0.132097	0.128071	0.173831	0.157655	0.175208		0.19482	0.005419	0.00575	0.005014	0.004861	0.006598	0.005984	0.00665
				0.195376	0.144289	0.144571	0.157841	0.144088	0.140157	0.198859	0.15451		0.19538	0.005508	0.005519	0.006025	0.0055	0.00535	0.007591	0.005898
				0.195934	0.249294	0.131415	0.132383	0.18926	0.165716	0.164551	0.135076		0.19593	0.00957	0.005045	0.005082	0.007266	0.006362	0.006317	0.005186
				0.196491	0.173037	0.119258	0.0975392	0.139917	0.195118	0.11246	0.138437		0.19649	0.006681	0.004604	0.003766	0.005402	0.007533	0.004342	0.005345
				0.197048	0.122272	0.146238	0.148777	0.176059	0.177242	0.13456	0.169774		0.19705	0.004748	0.005678	0.005777	0.006836	0.006882	0.005225	0.006592
				0.197606	0.134937	0.15247	0.168246	0.101296	0.0397478	0.150903	0.102424		0.19761	0.005269	0.005954	0.00657	0.003955	0.001552	0.005892	0.003999
				0.198163	0.175019	0.145502	0.158186	0.120066	0.12695	0.0988514	0.115331		0.19816	0.006873	0.005714	0.006212	0.004715	0.004985	0.003882	0.004529
				0.198721	0.145053	0.12046	0.192705	0.132153	0.133302	0.115556	0.118172		0.19872	0.005728	0.004757	0.00761	0.005219	0.005264	0.004563	0.004667
				0.199278	0.1502	0.152598	0.172599	0.154717	0.186867	0.160735	0.152031		0.19928	0.005965	0.00606	0.006854	0.006144	0.007421	0.006383	0.006037
				0.199835	0.104993	0.147074	0.141296	0.113582	0.131612	0.170177	0.0833236		0.19984	0.004193	0.005873	0.005643	0.004536	0.005256	0.006796	0.003327
				0.200393	0.0842255	0.149073	0.0998611	0.0824705	0.169566	0.0978298	0.13382		0.20039	0.003382	0.005986	0.00401	0.003312	0.006809	0.003929	0.005374
				0.20095	0.0915844	0.153543	0.119953	0.143301	0.123385	0.160383	0.157769		0.20095	0.003698	0.0062	0.004844	0.005787	0.004982	0.006476	0.006371
				0.201507	0.162296	0.119723	0.147116	0.120862	0.141473	0.148977	0.0729308		0.20151	0.00659	0.004861	0.005974	0.004908	0.005745	0.006049	0.002961
				0.202065	0.123732	0.0926493	0.104133	0.0393588	0.181571	0.122615	0.184325		0.20207	0.005052	0.003783	0.004252	0.001607	0.007414	0.005006	0.007526
				0.202622	0.133121	0.146063	0.120561	0.115276	0.145949	0.12479	0.0199789		0.20262	0.005465	0.005997	0.00495	0.004733	0.005992	0.005123	0.00082
				0.203179	0.153763	0.182549	0.0615067	0.110766	0.117894	0.0977838	0.0892542		0.20318	0.006348	0.007536	0.002539	0.004573	0.004867	0.004037	0.003685
				0.203737	0.130001	0.138062	0.161431	0.103896	0.192363	0.123301	0.144414		0.20374	0.005396	0.005731	0.006701	0.004313	0.007985	0.005118	0.005994
				0.204294	0.0911783	0.156532	0.143926	0.126651	0.121567	0.127814	0.0825344		0.20429	0.003805	0.006533	0.006007	0.005286	0.005074	0.005334	0.003445
				0.204851	0.0979422	0.0916887	0.125349	0.0979617	0.147334	0.142081	0.14162		0.20485	0.00411	0.003848	0.00526	0.004111	0.006183	0.005962	0.005943
				0.205409	0.127613	0.0980859	0.115282	0.188169	0.102347	0.0874837	0.134674		0.20541	0.005384	0.004139	0.004864	0.007939	0.004318	0.003691	0.005682
				0.205966	0.11013	0.093989	0.131547	0.144062	0.0767936	0.14225	0.0867183		0.20597	0.004672	0.003987	0.00558	0.006111	0.003258	0.006035	0.003679
				0.206524	0.0605442	0.050933	0.124729	0.148144	0.0959089	0.0883567	0.142534		0.20652	0.002582	0.002172	0.00532	0.006319	0.004091	0.003769	0.006079
				0.207081	0.108221	0.123298	0.0846408	0.0938626	0.0651289	0.0833918	0.0803442		0.20708	0.004641	0.005287	0.00363	0.004025	0.002793	0.003576	0.003445
				0.207638	0.0487207	0.122818	0.0388808	0.0784635	0.1241	0.0632982	0.127227		0.20764	0.002101	0.005295	0.001676	0.003383	0.00535	0.002729	0.005485
				0.208196	0.120771	0.0944959	0.110809	0.155346	0.127627	0.128877	0.140995		0.2082	0.005235	0.004096	0.004803	0.006734	0.005532	0.005586	0.006112
				0.208753	0.112404	0.0947708	0.0848422	0.106195	0.0597734	0.0976099	0.126776		0.20875	0.004898	0.00413	0.003697	0.004628	0.002605	0.004254	0.005525
				0.20931	0.0999957	0.120418	0.131724	0.0963965	0.125312	-0.00614123	0.100791		0.20931	0.004381	0.005276	0.005771	0.004223	0.00549	-0.00027	0.004416
				0.209868	0.0861126	0.151117	0.0891451	0.0954444	0.0789869	0.0793728	0.185615		0.20987	0.003793	0.006656	0.003926	0.004204	0.003479	0.003496	0.008175
				0.210425	0.0898073	0.105011	0.113139	0.0915211	0.175268	0.0747408	0.15452		0.21043	0.003977	0.00465	0.00501	0.004052	0.007761	0.003309	0.006842
				0.210982	0.0487278	0.0670025	0.078718	0.133278	0.126679	0.0954504	0.118088		0.21098	0.002169	0.002983	0.003504	0.005933	0.005639	0.004249	0.005257
				0.21154	0.0756973	0.111344	0.0772982	0.11858	0.101525	0.16839	0.119872		0.21154	0.003387	0.004983	0.003459	0.005306	0.004543	0.007535	0.005364
				0.212097	0.0747657	0.101416	0.104391	0.186727	0.0840813	0.127717	0.0993839		0.2121	0.003363	0.004562	0.004696	0.0084	0.003782	0.005745	0.004471
				0.212654	0.126182	0.0992795	0.0193458	0.0900817	0.12458	0.0834627	0.13984		0.21265	0.005706	0.00449	0.000875	0.004074	0.005634	0.003774	0.006324
				0.213212	0.131508	0.0759243	0.133022	0.0903447	0.154874	0.0674017	0.0471937		0.21321	0.005978	0.003451	0.006047	0.004107	0.00704	0.003064	0.002145
				0.213769	0.0701402	0.178011	0.0348507	0.133348	0.153432	0.0766925	0.0522564		0.21377	0.003205	0.008135	0.001593	0.006094	0.007011	0.003505	0.002388
				0.214326	0.127992	0.0980634	0.0831871	0.105904	0.065944	0.0697384	0.0609732		0.21433	0.005879	0.004505	0.003821	0.004865	0.003029	0.003203	0.002801
				0.214884	0.100856	0.120746	0.13139	0.0955547	0.0876362	0.107738	0.0917026		0.21488	0.004657	0.005575	0.006067	0.004412	0.004047	0.004975	0.004234
				0.215441	0.132028	0.106321	0.100503	0.0404868	0.0981045	0.0713143	0.0861226		0.21544	0.006128	0.004935	0.004665	0.001879	0.004554	0.00331	0.003997
				0.215999	0.113797	0.0869611	0.0888821	0.0820197	0.11298	0.0690097	0.0554922		0.216	0.005309	0.004057	0.004147	0.003827	0.005271	0.00322	0.002589
				0.216556	0.126383	0.0413436	0.0864973	0.108745	0.12559	0.0685941	0.140642		0.21656	0.005927	0.001939	0.004056	0.0051	0.00589	0.003217	0.006596
				0.217113	0.0952127	0.127954	0.0409693	0.114552	0.154358	0.0805369	0.108498		0.21711	0.004488	0.006031	0.001931	0.0054	0.007276	0.003796	0.005114
				0.217671	0.0942729	0.0788629	0.0536746	0.0908029	0.0621628	0.100934	0.0701732		0.21767	0.004467	0.003737	0.002543	0.004302	0.002945	0.004782	0.003325
				0.218228	0.00869898	0.0963125	0.0740257	0.0318591	0.0665514	0.089332	0.101407		0.21823	0.000414	0.004587	0.003525	0.001517	0.003169	0.004254	0.004829
				0.218785	0.137432	0.0929763	0.00185718	0.0662992	0.0516599	0.0143684	0.0918733		0.21879	0.006578	0.00445	8.89e-05	0.003174	0.002473	0.000688	0.004398
				0.219343	0.109802	0.129236	0.0897985	0.0969797	0.0909364	0.122832	0.0984906		0.21934	0.005283	0.006218	0.00432	0.004666	0.004375	0.00591	0.004739
				0.2199	0.0732347	0.106414	0.122599	0.10386	0.0681215	0.0779424	0.114704		0.2199	0.003541	0.005146	0.005928	0.005022	0.003294	0.003769	0.005547
				0.220457	0.0979384	0.0806588	0.132594	0.0880738	0.0541837	0.105701	0.0877391		0.22046	0.00476	0.00392	0.006444	0.004281	0.002633	0.005137	0.004264
				0.221015	0.079808	0.125545	0.154172	0.109965	0.0731831	0.0383824	0.082517		0.22102	0.003898	0.006133	0.007531	0.005372	0.003575	0.001875	0.004031
				0.221572	0.108107	0.0746828	0.035834	0.0673129	0.0992075	0.07982	0.0152171		0.22157	0.005307	0.003666	0.001759	0.003305	0.004871	0.003919	0.000747
				0.222129	0.058025	0.051684	0.0600094	0.126772	0.0712653	0.102023	0.0517325		0.22213	0.002863	0.00255	0.002961	0.006255	0.003516	0.005034	0.002553
				0.222687	0.103107	0.0917434	0.0858051	0.1291	0.109943	0.0712221	0.0828136		0.22269	0.005113	0.00455	0.004255	0.006402	0.005452	0.003532	0.004107
				0.223244	0.118421	0.0999216	0.140048	0.117867	0.100517	0.134152	0.0217374		0.22324	0.005902	0.00498	0.00698	0.005874	0.00501	0.006686	0.001083
				0.223801	0.14122	0.100197	0.105723	0.0892117	0.0482677	0.0652876	0.0469428		0.2238	0.007073	0.005019	0.005295	0.004468	0.002418	0.00327	0.002351
				0.224359	0.100853	0.0248147	0.0578633	0.127248	0.0950202	0.0893583	0.0836497		0.22436	0.005077	0.001249	0.002913	0.006405	0.004783	0.004498	0.004211
				0.224916	0.0728173	0.08676	0.0280265	0.0709528	0.134816	0.0463682	0.112049		0.22492	0.003684	0.004389	0.001418	0.003589	0.00682	0.002346	0.005668
				0.225473	0.12896	0.0417078	0.109175	0.0605911	-0.0031071	0.150521	0.132513		0.22547	0.006556	0.00212	0.00555	0.00308	-0.00016	0.007652	0.006737
				0.226031	0.070602	0.0892468	0.0083533	0.137058	0.141117	0.0503692	0.104183		0.22603	0.003607	0.00456	0.000427	0.007002	0.00721	0.002573	0.005323
				0.226588	0.0818032	0.0860841	0.0188201	0.0762295	0.0647862	0.0488623	0.10785		0.22659	0.0042	0.00442	0.000966	0.003914	0.003326	0.002509	0.005537
				0.227145	0.0588526	0.08735	0.116604	0.0930401	0.0665683	0.0761444	0.102052		0.22715	0.003036	0.004507	0.006016	0.0048	0.003435	0.003929	0.005265
				0.227703	0.0722654	0.053319	0.100934	0.102774	0.116073	0.0448463	0.0915376		0.2277	0.003747	0.002765	0.005233	0.005329	0.006018	0.002325	0.004746
				0.22826	0.118339	0.0926555	0.0814956	0.085918	0.0907942	0.0832445	0.0636281		0.22826	0.006166	0.004828	0.004246	0.004477	0.004731	0.004337	0.003315
				0.228817	0.0975722	0.121307	0.11526	0.0604736	0.0967173	0.11103	0.113413		0.22882	0.005109	0.006351	0.006035	0.003166	0.005064	0.005813	0.005938
				0.229375	0.0551262	0.119494	0.0696005	0.125539	0.0551039	0.0781105	0.053322		0.22938	0.0029	0.006287	0.003662	0.006605	0.002899	0.00411	0.002805
				0.229932	0.0834295	0.0701804	0.137006	0.0669549	0.119646	0.0794256	0.0640741		0.22993	0.004411	0.00371	0.007243	0.00354	0.006326	0.004199	0.003388
				0.230489	0.126673	0.104076	0.0401261	0.0722134	0.148224	0.074162	0.104261		0.23049	0.00673	0.005529	0.002132	0.003836	0.007874	0.00394	0.005539
				0.231047	0.0595882	0.0772184	0.0901682	0.113895	0.0457829	0.0896223	0.103635		0.23105	0.003181	0.004122	0.004813	0.00608	0.002444	0.004784	0.005532
				0.231604	0.0862791	0.0299328	0.039287	0.134409	0.0765676	0.085565	0.0733799		0.2316	0.004628	0.001606	0.002107	0.00721	0.004107	0.00459	0.003936
				0.232161	0.0877223	0.0951485	0.0630138	0.0601114	0.0132068	0.0618396	0.0718796		0.23216	0.004728	0.005128	0.003396	0.00324	0.000712	0.003333	0.003874
				0.232719	0.0898581	0.106225	0.0659819	0.0548866	0.0592277	0.10225	0.0614831		0.23272	0.004867	0.005753	0.003573	0.002973	0.003208	0.005538	0.00333
				0.233276	0.0729149	0.0994	0.0568956	0.103672	0.0649846	0.0769903	0.138521		0.23328	0.003968	0.005409	0.003096	0.005642	0.003536	0.00419	0.007538
				0.233833	0.104972	0.0775023	0.080733	0.0832714	0.0460769	0.125631	0.0543112		0.23383	0.00574	0.004238	0.004414	0.004553	0.002519	0.006869	0.00297
				0.234391	0.0345095	0.0921846	0.0497389	0.135975	0.103554	0.0663054	0.117909		0.23439	0.001896	0.005065	0.002733	0.00747	0.005689	0.003643	0.006478
				0.234948	0.0197681	0.0422835	0.102974	0.0507611	0.105865	0.0235962	0.119183		0.23495	0.001091	0.002334	0.005684	0.002802	0.005844	0.001303	0.006579
				0.235505	0.0216269	0.125857	0.087734	0.0396152	0.102035	0.0386133	0.0566171		0.23551	0.001199	0.00698	0.004866	0.002197	0.005659	0.002142	0.00314
				0.236063	0.098019	0.0793956	0.0842459	0.0397822	0.120006	0.0398296	0.0278838		0.23606	0.005462	0.004424	0.004695	0.002217	0.006687	0.00222	0.001554
				0.23662	0.105789	0.0549142	0.0890408	0.0532714	0.0792603	0.0568807	0.0962825		0.23662	0.005923	0.003075	0.004985	0.002983	0.004438	0.003185	0.005391
				0.237177	0.0923377	0.0802931	0.0411308	0.0622496	0.0433109	0.0388604	0.0673114		0.23718	0.005194	0.004517	0.002314	0.003502	0.002436	0.002186	0.003786
				0.237735	0.109036	0.0661587	0.0170826	0.0924648	0.0183358	0.100309	0.0859171		0.23774	0.006162	0.003739	0.000965	0.005226	0.001036	0.005669	0.004856
				0.238292	0.0822599	0.0325474	0.0902322	0.103711	0.0628494	0.0678673	0.132444		0.23829	0.004671	0.001848	0.005124	0.005889	0.003569	0.003854	0.007521
				0.238849	0.0663252	0.0837391	0.118189	0.092573	0.0476369	0.147712	0.0690843		0.23885	0.003784	0.004777	0.006743	0.005281	0.002718	0.008427	0.003941
				0.239407	0.119587	0.101732	0.0902965	0.118038	0.00661749	0.0912419	0.0582399		0.23941	0.006854	0.005831	0.005175	0.006765	0.000379	0.00523	0.003338
				0.239964	0.0519294	0.0292766	0.115683	0.0712608	0.0653155	0.0600253	0.0546612		0.23996	0.00299	0.001686	0.006661	0.004103	0.003761	0.003456	0.003148
				0.240521	0.0334261	0.0571636	0.0666895	0.0787053	0.0809032	0.0231737	0.0467876		0.24052	0.001934	0.003307	0.003858	0.004553	0.00468	0.001341	0.002707
				0.241079	0.0592089	0.101706	0.0650185	0.0511542	0.0748185	0.0422164	0.0381139		0.24108	0.003441	0.005911	0.003779	0.002973	0.004348	0.002454	0.002215
				0.241636	0.00802809	0.110854	0.0235356	0.0946018	0.0124087	0.128851	0.0404044		0.24164	0.000469	0.006473	0.001374	0.005524	0.000725	0.007523	0.002359
				0.242193	0.134795	0.0872646	0.0840534	0.0545657	0.10162	0.0575516	0.0952612		0.24219	0.007907	0.005119	0.00493	0.003201	0.005961	0.003376	0.005588
				0.24275	0.098089	0.0843588	0.129242	0.0422091	0.0665454	0.0652836	0.132905		0.24275	0.00578	0.004971	0.007616	0.002487	0.003921	0.003847	0.007832
				0.243308	0.116738	0.0214228	0.112984	0.0595745	0.0761688	0.108759	0.0396104		0.24331	0.006911	0.001268	0.006689	0.003527	0.004509	0.006438	0.002345
				0.243865	0.0825097	0.103933	0.118833	0.0986005	0.109918	0.0836652	0.0678786		0.24387	0.004907	0.006181	0.007067	0.005864	0.006537	0.004976	0.004037
				0.244422	0.0698751	0.116822	0.0586377	0.0776283	0.167264	0.102731	0.0462008		0.24442	0.004174	0.006979	0.003503	0.004638	0.009993	0.006137	0.00276
				0.24498	0.088159	0.0902475	0.125569	0.0485956	0.186129	0.0404952	0.0963068		0.24498	0.005291	0.005416	0.007536	0.002916	0.011171	0.00243	0.00578
				0.245537	0.0448385	0.121115	0.0448108	-0.00700602	0.0506709	0.0564472	0.0338834		0.24554	0.002703	0.007302	0.002702	-0.00042	0.003055	0.003403	0.002043
				0.246094	0.0663526	0.0595328	0.0608725	0.13259	0.0458506	0.101586	0.131031		0.24609	0.004018	0.003605	0.003687	0.00803	0.002777	0.006152	0.007936
				0.246652	0.106832	0.1084	0.104579	0.0680963	0.08864	0.0770491	0.0577134		0.24665	0.006499	0.006595	0.006362	0.004143	0.005393	0.004687	0.003511
				0.247209	0.0890071	0.0779683	0.0450127	0.0606551	0.0428112	0.132141	0.0453542		0.24721	0.005439	0.004765	0.002751	0.003707	0.002616	0.008075	0.002772
				0.247766	0.123605	0.0797702	0.0695232	0.0605629	0.0132347	0.120364	0.0743925		0.24777	0.007588	0.004897	0.004268	0.003718	0.000812	0.007389	0.004567
				0.248324	0.0758912	0.0918804	0.0382512	0.104714	0.0502815	0.102358	0.0745269		0.24832	0.00468	0.005666	0.002359	0.006457	0.003101	0.006312	0.004596
				0.248881	0.10502	0.102947	0.108677	0.117479	0.0862051	0.0693703	0.0744377		0.24888	0.006505	0.006377	0.006732	0.007277	0.00534	0.004297	0.004611
				0.249438	0.0811363	0.108111	0.0343165	0.0572498	0.0884874	0.122811	0.102217		0.24944	0.005048	0.006727	0.002135	0.003562	0.005506	0.007641	0.00636
				0.249996	0.0775532	0.0779507	0.0671667	0.0791372	0.0767248	0.0618531	0.108669		0.25	0.004847	0.004872	0.004198	0.004946	0.004795	0.003866	0.006792
				0.250553	0.0909715	0.0597567	0.0919014	0.0472487	0.0844897	0.0610465	0.0519691		0.25055	0.005711	0.003751	0.005769	0.002966	0.005304	0.003832	0.003262
				0.25111	0.0591981	0.0859532	0.0841248	0.0841425	0.0442088	0.134895	0.0828951		0.25111	0.003733	0.00542	0.005305	0.005306	0.002788	0.008506	0.005227
				0.251667	0.0744771	0.113068	0.0959635	0.0700171	0.0836399	0.0975729	0.0916639		0.25167	0.004717	0.007161	0.006078	0.004435	0.005297	0.00618	0.005806
				0.252225	0.0953378	0.102113	0.0749907	0.0858095	0.0745385	0.0955451	0.120402		0.25223	0.006065	0.006496	0.004771	0.005459	0.004742	0.006078	0.00766
				0.252782	0.0849047	0.14513	0.0469526	0.0955929	0.0922732	0.0929228	0.0607136		0.25278	0.005425	0.009274	0.003	0.006108	0.005896	0.005938	0.00388
				0.253339	0.0544708	0.0990405	0.0633504	0.115399	0.133021	0.0954461	0.0499994		0.25334	0.003496	0.006356	0.004066	0.007406	0.008537	0.006126	0.003209
				0.253897	0.0835409	0.083867	0.0995211	0.0467958	0.0807521	0.0340527	0.0661299		0.2539	0.005385	0.005406	0.006415	0.003017	0.005206	0.002195	0.004263
				0.254454	0.0758663	0.0499511	0.0822311	0.107886	0.119666	0.0996197	0.0690797		0.25445	0.004912	0.003234	0.005324	0.006985	0.007748	0.00645	0.004473
				0.255011	0.0732214	0.0873591	0.128328	0.0487039	0.0864946	0.106316	0.0637698		0.25501	0.004762	0.005681	0.008345	0.003167	0.005625	0.006914	0.004147
				0.255569	0.0839518	0.0524054	0.0426388	0.0859111	0.0334315	0.0457157	0.0381497		0.25557	0.005483	0.003423	0.002785	0.005611	0.002184	0.002986	0.002492
				0.256126	0.0867965	0.0798154	0.0865988	0.0801754	0.086629	0.0367948	0.0379128		0.25613	0.005694	0.005236	0.005681	0.00526	0.005683	0.002414	0.002487
				0.256683	0.0755875	0.0747124	0.081476	0.110984	0.107812	0.0510234	0.101458		0.25668	0.00498	0.004923	0.005368	0.007312	0.007103	0.003362	0.006685
				0.257241	0.0686187	0.0964256	0.101282	0.0797306	0.05715	0.0672589	0.137679		0.25724	0.004541	0.006381	0.006702	0.005276	0.003782	0.004451	0.009111
				0.257798	0.0471572	0.0915094	0.0604343	0.0410136	0.0827689	0.0901141	0.0822654		0.2578	0.003134	0.006082	0.004016	0.002726	0.005501	0.005989	0.005467
				0.258355	0.122275	0.104894	0.0382339	0.0857524	0.0819137	0.102163	0.102117		0.25836	0.008162	0.007001	0.002552	0.005724	0.005468	0.006819	0.006816
				0.258912	0.0712257	0.0956502	0.0868357	0.0968119	0.0874884	0.0709239	0.0368973		0.25891	0.004775	0.006412	0.005821	0.00649	0.005865	0.004754	0.002473
				0.25947	0.0437113	0.0914248	0.054226	0.0832613	0.118646	0.0452462	0.101365		0.25947	0.002943	0.006155	0.003651	0.005606	0.007988	0.003046	0.006824
				0.260027	0.137557	0.098019	0.0831573	0.045148	0.0959462	0.0739588	0.0578087		0.26003	0.009301	0.006627	0.005623	0.003053	0.006487	0.005001	0.003909
				0.260584	0.0595508	0.107976	0.0483197	0.0749287	0.115284	0.0873707	0.0452427		0.26058	0.004044	0.007332	0.003281	0.005088	0.007828	0.005933	0.003072
				0.261142	0.0751479	0.0894571	0.145431	0.0706286	0.0737315	0.105115	0.0988824		0.26114	0.005125	0.006101	0.009918	0.004817	0.005028	0.007168	0.006743
				0.261699	0.0933067	0.131741	0.0907888	0.0523572	0.0375472	0.0925983	-0.0111874		0.2617	0.00639	0.009022	0.006218	0.003586	0.002571	0.006342	-0.00077
				0.262256	0.0405093	0.0295383	0.0776736	0.0946141	0.0477364	0.0781033	0.0589231		0.26226	0.002786	0.002032	0.005342	0.006507	0.003283	0.005372	0.004053
				0.262814	0.0733459	0.0937452	0.0633669	0.0422968	0.0770691	0.0898437	0.0839826		0.26281	0.005066	0.006475	0.004377	0.002921	0.005323	0.006206	0.005801
				0.263371	0.10339	0.0772324	0.0460011	0.0551928	0.133115	0.0916318	0.0200958		0.26337	0.007172	0.005357	0.003191	0.003828	0.009233	0.006356	0.001394
				0.263928	0.0623167	0.0158408	0.0954121	0.0633233	0.116161	0.128217	0.0910768		0.26393	0.004341	0.001103	0.006646	0.004411	0.008092	0.008931	0.006344
				0.264485	0.110808	0.0570104	0.133633	0.0947415	0.0694346	0.0148453	0.117274		0.26449	0.007751	0.003988	0.009348	0.006627	0.004857	0.001038	0.008204
				0.265043	0.124676	0.101648	0.0830257	0.0916879	0.047421	0.0860074	0.0728269		0.26504	0.008758	0.007141	0.005832	0.006441	0.003331	0.006042	0.005116
				0.2656	0.119748	0.0724317	0.0436729	0.12377	0.141576	0.0762322	0.120586		0.2656	0.008447	0.00511	0.003081	0.008731	0.009987	0.005378	0.008507
				0.266157	0.0875019	0.131403	0.07607	0.064499	0.0724077	0.0709391	0.0763554		0.26616	0.006199	0.009309	0.005389	0.004569	0.005129	0.005025	0.005409
				0.266715	0.112269	0.0422066	0.0948436	0.108197	0.10443	0.0883993	0.1069		0.26672	0.007986	0.003002	0.006747	0.007697	0.007429	0.006288	0.007605
				0.267272	0.137242	0.099817	0.113166	0.080991	0.0300941	0.0486219	0.0348254		0.26727	0.009804	0.00713	0.008084	0.005786	0.00215	0.003473	0.002488
				0.267829	0.102175	0.128449	0.0594796	0.0838066	0.0147793	0.0958684	0.0962743		0.26783	0.007329	0.009214	0.004267	0.006012	0.00106	0.006877	0.006906
				0.268386	0.0884079	0.124728	0.0536533	0.0168365	0.0948503	0.0777657	0.0895507		0.26839	0.006368	0.008984	0.003865	0.001213	0.006832	0.005602	0.00645
				0.268944	0.109219	0.105068	0.109559	0.0810932	0.130211	0.0683137	0.0757731		0.26894	0.0079	0.0076	0.007924	0.005866	0.009418	0.004941	0.005481
				0.269501	0.0784059	0.0765155	0.0334157	0.105489	0.0726554	0.0950468	0.0463761		0.2695	0.005695	0.005557	0.002427	0.007662	0.005277	0.006903	0.003368
				0.270058	0.0956902	0.0709335	0.089684	0.127847	0.0739076	0.101526	0.104627		0.27006	0.006979	0.005173	0.006541	0.009324	0.00539	0.007404	0.007631
				0.270616	0.072769	0.102028	0.0600545	0.0863661	0.0779098	0.100831	0.0918088		0.27062	0.005329	0.007472	0.004398	0.006325	0.005706	0.007384	0.006723
				0.271173	0.0631468	0.0772161	0.0891474	0.0446815	0.0732361	0.0794429	0.0659353		0.27117	0.004643	0.005678	0.006555	0.003286	0.005385	0.005842	0.004849
				0.27173	0.0856088	0.073109	0.106488	0.0838375	0.0923149	0.0939867	0.0995798		0.27173	0.006321	0.005398	0.007863	0.00619	0.006816	0.00694	0.007353
				0.272287	0.127091	0.0631264	0.132603	0.102147	0.0794587	0.0708423	0.0325384		0.27229	0.009423	0.00468	0.009831	0.007573	0.005891	0.005252	0.002412
				0.272845	0.125609	0.117169	0.0609234	0.122775	0.0680681	0.119704	0.0262419		0.27285	0.009351	0.008723	0.004535	0.00914	0.005067	0.008911	0.001954
				0.273402	0.0933923	0.0612366	0.0630421	0.0615879	0.103889	0.107205	0.106172		0.2734	0.006981	0.004577	0.004712	0.004604	0.007766	0.008013	0.007936
				0.273959	0.0930394	0.116859	0.0655228	0.128555	0.0765515	0.0541985	0.078177		0.27396	0.006983	0.008771	0.004918	0.009649	0.005745	0.004068	0.005867
				0.274517	0.0940135	0.10855	0.10018	0.0939952	0.0781882	0.085672	0.116894		0.27452	0.007085	0.00818	0.00755	0.007083	0.005892	0.006456	0.008809
				0.275074	0.10513	0.0982645	0.0551747	0.114829	0.0931351	0.0537527	0.107125		0.27507	0.007955	0.007435	0.004175	0.008689	0.007047	0.004067	0.008106
				0.275631	0.0101072	0.0609822	0.0792384	0.0980918	0.0544142	0.0784601	0.0328095		0.27563	0.000768	0.004633	0.00602	0.007452	0.004134	0.005961	0.002493
				0.276188	0.168856	0.0455928	0.034658	0.0563145	0.125973	0.0197784	0.10599		0.27619	0.01288	0.003478	0.002644	0.004296	0.009609	0.001509	0.008085
				0.276746	0.0724716	0.118476	0.0458253	0.127996	0.125573	0.0734015	0.128562		0.27675	0.00555	0.009074	0.00351	0.009803	0.009617	0.005622	0.009846
				0.277303	0.0338321	0.0988893	0.0668818	0.0666754	0.123992	0.00248463	0.107262		0.2773	0.002602	0.007604	0.005143	0.005127	0.009535	0.000191	0.008248
				0.27786	0.0676415	0.122245	0.0503191	0.0809211	0.0909001	0.0233927	0.0743506		0.27786	0.005222	0.009438	0.003885	0.006248	0.007018	0.001806	0.00574
				0.278418	0.0565209	0.0927257	0.0372324	0.0605435	0.0489485	0.0656477	0.0777835		0.27842	0.004381	0.007188	0.002886	0.004693	0.003794	0.005089	0.00603
				0.278975	0.0993154	0.118119	0.0707111	0.075899	0.0661072	0.0922821	0.0566651		0.27898	0.007729	0.009193	0.005503	0.005907	0.005145	0.007182	0.00441
				0.279532	0.153136	0.113592	0.0448311	0.104326	0.107574	0.0665648	0.0411359		0.27953	0.011966	0.008876	0.003503	0.008152	0.008406	0.005201	0.003214
				0.280089	0.0382133	0.114644	0.151689	-0.0147689	0.0671036	0.11986	0.0809442		0.28009	0.002998	0.008994	0.0119	-0.00116	0.005264	0.009403	0.00635
				0.280647	0.0633351	0.117635	0.139952	0.0299357	0.111609	0.0978226	0.0875877		0.28065	0.004988	0.009265	0.011023	0.002358	0.008791	0.007705	0.006899
				0.281204	0.0434353	0.08949	0.0605641	0.0625143	0.0708203	0.0232331	0.0444098		0.2812	0.003435	0.007076	0.004789	0.004943	0.0056	0.001837	0.003512
				0.281761	0.0691708	0.0687779	0.0675895	0.0674613	0.0318438	0.0764377	0.0618801		0.28176	0.005491	0.00546	0.005366	0.005356	0.002528	0.006068	0.004913
				0.282318	0.0885099	0.0993847	0.0861792	0.0824387	0.0605144	0.0609023	0.110067		0.28232	0.007055	0.007921	0.006869	0.006571	0.004823	0.004854	0.008773
				0.282876	0.0825044	0.0855845	0.0691626	0.056158	0.0388759	0.0821025	0.0577966		0.28288	0.006602	0.006848	0.005534	0.004494	0.003111	0.00657	0.004625
				0.283433	0.149978	0.0816196	0.0367696	0.0953835	0.0766293	0.0857566	0.0344041		0.28343	0.012048	0.006557	0.002954	0.007663	0.006156	0.006889	0.002764
				0.28399	0.0841003	0.0807624	0.0396155	0.0738779	0.099008	0.0559373	0.107896		0.28399	0.006783	0.006514	0.003195	0.005958	0.007985	0.004511	0.008702
				0.284548	0.0689667	0.115199	0.0817733	0.0747108	0.0648878	0.0565933	0.0688197		0.28455	0.005584	0.009327	0.006621	0.006049	0.005254	0.004582	0.005572
				0.285105	0.0901213	0.135889	0.138119	0.062019	0.0591583	0.0889184	0.107699		0.28511	0.007326	0.011046	0.011227	0.005041	0.004809	0.007228	0.008754
				0.285662	0.0913966	0.0834016	0.0684051	0.0975259	0.136166	0.13037	0.0913364		0.28566	0.007458	0.006806	0.005582	0.007958	0.011112	0.010639	0.007453
				0.286219	0.0925808	0.0757086	0.152135	0.0949561	0.0932342	0.0573242	0.0443261		0.28622	0.007584	0.006202	0.012463	0.007779	0.007638	0.004696	0.003631
				0.286777	0.0668938	0.131424	0.0899168	0.0486923	0.0972834	0.0789029	0.0708958		0.28678	0.005501	0.010808	0.007395	0.004005	0.008001	0.006489	0.005831
				0.287334	0.0576448	0.077236	0.0805418	0.138623	0.0819512	0.105734	0.0547646		0.28733	0.004759	0.006377	0.00665	0.011445	0.006766	0.008729	0.004521
				0.287891	0.117001	0.117036	0.0848078	0.115338	0.096578	0.104342	0.102668		0.28789	0.009697	0.0097	0.007029	0.009559	0.008005	0.008648	0.008509
				0.288448	0.129142	0.0694812	0.0969986	0.119007	0.0553073	0.104263	0.0778523		0.28845	0.010745	0.005781	0.008071	0.009902	0.004602	0.008675	0.006477
				0.289006	0.0914891	0.130643	0.0535883	0.102508	0.0837837	0.123184	0.116381		0.28901	0.007642	0.010912	0.004476	0.008562	0.006998	0.010289	0.009721
				0.289563	0.0693986	0.0660513	0.0592421	0.0810956	0.0556027	0.0748643	0.0561254		0.28956	0.005819	0.005538	0.004967	0.0068	0.004662	0.006277	0.004706
				0.29012	0.0667432	0.0869785	0.0963254	0.0536436	0.075573	0.0774636	0.118182		0.29012	0.005618	0.007321	0.008108	0.004515	0.006361	0.00652	0.009947
				0.290677	0.0877977	0.0139271	0.0895371	0.0418124	0.114706	0.111819	0.0278058		0.29068	0.007418	0.001177	0.007565	0.003533	0.009692	0.009448	0.002349
				0.291235	0.0856385	0.0759185	0.0714604	0.0611052	0.12759	0.0746433	0.0971755		0.29124	0.007264	0.006439	0.006061	0.005183	0.010822	0.006331	0.008242
				0.291792	0.0616322	0.064804	0.0490944	0.100936	0.0467475	0.109846	0.0942559		0.29179	0.005248	0.005518	0.00418	0.008594	0.00398	0.009353	0.008025
				0.292349	0.0601138	0.0832564	0.10682	0.0736307	0.142294	0.111348	0.0368926		0.29235	0.005138	0.007116	0.00913	0.006293	0.012162	0.009517	0.003153
				0.292906	0.0808342	0.111649	0.0554913	0.125379	0.0682782	0.084558	0.10532		0.29291	0.006935	0.009579	0.004761	0.010757	0.005858	0.007255	0.009036
				0.293464	0.0549961	0.0809251	0.0601107	0.0687642	0.119223	0.11665	0.0947796		0.29346	0.004736	0.006969	0.005177	0.005922	0.010268	0.010046	0.008163
				0.294021	0.0844609	0.145766	0.121041	0.10969	0.109357	0.112884	0.0984485		0.29402	0.007302	0.012601	0.010464	0.009482	0.009454	0.009759	0.008511
				0.294578	0.0926344	0.0711397	0.0867508	0.0141447	0.103918	0.0671054	0.110279		0.29458	0.008038	0.006173	0.007528	0.001227	0.009018	0.005823	0.00957
				0.295136	0.0855787	0.0545813	0.0947339	0.0722659	0.0887686	0.0812265	0.10214		0.29514	0.007454	0.004754	0.008252	0.006295	0.007732	0.007075	0.008897
				0.295693	0.0877369	0.0780344	0.102942	0.0579494	0.107819	0.0284877	0.0795674		0.29569	0.007671	0.006823	0.009001	0.005067	0.009427	0.002491	0.006957
				0.29625	0.106203	0.122933	0.0437209	0.0333878	0.120424	0.129533	0.143866		0.29625	0.009321	0.010789	0.003837	0.00293	0.010569	0.011368	0.012626
				0.296807	0.135609	0.108973	0.0983954	0.0968796	0.0928099	0.0489987	0.084799		0.29681	0.011946	0.0096	0.008668	0.008535	0.008176	0.004317	0.00747
				0.297365	0.107155	0.0934768	0.063431	0.0817209	0.0714397	0.0717774	0.0864217		0.29737	0.009475	0.008266	0.005609	0.007226	0.006317	0.006347	0.007642
				0.297922	0.0689435	0.088654	0.060694	0.129406	0.0929934	0.10646	0.0568955		0.29792	0.006119	0.007869	0.005387	0.011486	0.008254	0.009449	0.00505
				0.298479	0.0835911	0.0906225	0.05866	0.0928708	0.0501911	0.0685125	0.115056		0.29848	0.007447	0.008074	0.005226	0.008274	0.004472	0.006104	0.01025
				0.299036	0.0816904	0.120589	0.0467715	0.0456092	0.0512246	0.0885269	0.0612476		0.29904	0.007305	0.010783	0.004182	0.004078	0.004581	0.007916	0.005477
				0.299594	0.101521	0.112501	0.0634908	0.117847	0.0354218	0.103978	0.0733395		0.29959	0.009112	0.010098	0.005699	0.010578	0.003179	0.009333	0.006583
				0.300151	0.111968	0.0775391	0.101166	0.0155564	0.116097	0.0272006	0.0828576		0.30015	0.010087	0.006986	0.009114	0.001401	0.010459	0.002451	0.007465
				0.300708	0.157722	0.116567	0.0498461	0.0871199	0.0592903	0.105966	0.0685914		0.30071	0.014262	0.010541	0.004507	0.007878	0.005361	0.009582	0.006202
				0.301265	0.0853356	0.107348	0.0736592	0.0378126	0.0647342	0.0618651	0.119468		0.30127	0.007745	0.009743	0.006685	0.003432	0.005875	0.005615	0.010843
				0.301823	0.0421125	0.126674	0.038702	0.0310027	0.109413	0.0986087	0.084847		0.30182	0.003836	0.01154	0.003526	0.002824	0.009967	0.008983	0.007729
				0.30238	0.102894	0.120081	0.0846995	0.0893532	0.121667	0.0669405	0.0488298		0.30238	0.009408	0.010979	0.007744	0.00817	0.011124	0.006121	0.004465
				0.302937	0.119755	0.113325	0.115998	0.0642702	0.107676	0.0671287	0.0488385		0.30294	0.01099	0.0104	0.010645	0.005898	0.009881	0.00616	0.004482
				0.303494	0.0761045	0.0693235	0.094035	0.129897	0.157232	0.0504669	0.0834292		0.30349	0.00701	0.006385	0.008661	0.011965	0.014482	0.004648	0.007685
				0.304052	0.0781326	0.0820958	0.0786079	0.10478	0.126023	0.0963405	0.102271		0.30405	0.007223	0.00759	0.007267	0.009687	0.01165	0.008906	0.009455
				0.304609	0.0847279	0.069311	0.0747568	0.0838016	0.0768156	0.0193153	0.125546		0.30461	0.007862	0.006431	0.006936	0.007776	0.007127	0.001792	0.011649
				0.305166	0.134056	0.0857529	0.0536968	0.0808831	0.0660637	0.0773372	0.0787425		0.30517	0.012484	0.007986	0.005001	0.007532	0.006152	0.007202	0.007333
				0.305723	0.0759204	0.0942239	0.0938825	0.0425334	-7.2893e-05	0.0482119	0.110031		0.30572	0.007096	0.008807	0.008775	0.003975	-6.8e-06	0.004506	0.010284
				0.30628	0.104244	0.113191	0.0783848	0.115778	0.122702	0.0767324	0.109092		0.30628	0.009779	0.010618	0.007353	0.010861	0.01151	0.007198	0.010234
				0.306838	0.0188046	0.135736	0.0127479	0.0503181	0.0798267	0.0945161	0.0968113		0.30684	0.00177	0.01278	0.0012	0.004737	0.007516	0.008899	0.009115
				0.307395	0.0997124	0.104368	0.0579439	0.104362	0.0913893	0.114621	0.0678318		0.3074	0.009422	0.009862	0.005475	0.009861	0.008636	0.010831	0.00641
				0.307952	0.117147	0.121896	0.0523309	0.114214	0.0780284	0.136264	0.0507359		0.30795	0.01111	0.01156	0.004963	0.010831	0.0074	0.012922	0.004812
				0.308509	0.151717	0.121123	0.0708468	0.130191	0.0682697	0.0708019	0.0943664		0.30851	0.01444	0.011528	0.006743	0.012391	0.006498	0.006739	0.008982
				0.309067	0.0818551	0.0781712	0.11136	0.120062	0.0488075	0.0352707	0.0976912		0.30907	0.007819	0.007467	0.010637	0.011469	0.004662	0.003369	0.009332
				0.309624	0.0630138	0.0727182	0.0984572	0.076021	0.0859863	0.0982651	0.0435146		0.30962	0.006041	0.006971	0.009439	0.007288	0.008243	0.00942	0.004172
				0.310181	0.0889774	0.0801498	0.0894375	0.081865	0.0507563	0.0928548	0.14067		0.31018	0.008561	0.007711	0.008605	0.007876	0.004883	0.008934	0.013534
				0.310738	0.148832	0.0903674	0.0911817	0.0706567	0.0447143	0.0918114	0.104967		0.31074	0.014371	0.008726	0.008804	0.006822	0.004318	0.008865	0.010135
				0.311296	0.147505	0.0781014	0.11246	0.0855018	0.0564463	0.0663436	0.0991089		0.3113	0.014294	0.007568	0.010898	0.008286	0.00547	0.006429	0.009604
				0.311853	0.0873933	0.0782908	0.0361204	0.106985	0.0909547	0.119625	0.0870483		0.31185	0.008499	0.007614	0.003513	0.010405	0.008846	0.011634	0.008466
				0.31241	0.066734	0.0898464	0.0305338	0.0712086	0.114395	0.0507023	0.0900992		0.31241	0.006513	0.008769	0.00298	0.00695	0.011165	0.004949	0.008794
				0.312967	0.141536	0.057228	0.0780231	0.100953	0.0658152	0.0778939	0.0597401		0.31297	0.013863	0.005605	0.007642	0.009888	0.006446	0.00763	0.005851
				0.313525	0.111737	0.092921	0.0815581	0.120467	0.070046	0.0585572	0.0790617		0.31353	0.010984	0.009134	0.008017	0.011842	0.006885	0.005756	0.007772
				0.314082	0.100189	0.0832453	0.111642	0.111713	0.0857988	0.087804	0.0569226		0.31408	0.009883	0.008212	0.011013	0.01102	0.008464	0.008662	0.005615
				0.314639	0.0784706	0.05743	0.0640973	0.0717249	0.0949331	0.0653788	0.0905828		0.31464	0.007768	0.005685	0.006345	0.007101	0.009398	0.006472	0.008967
				0.315196	0.0560871	0.11758	0.120071	0.101926	0.0716928	0.101951	0.0257197		0.3152	0.005572	0.011681	0.011929	0.010126	0.007123	0.010129	0.002555
				0.315753	0.0863906	0.0569139	0.132153	0.121844	0.0936212	0.0861264	0.0564436		0.31575	0.008613	0.005674	0.013176	0.012148	0.009334	0.008587	0.005627
				0.316311	0.0363674	0.073834	0.097131	0.0663241	0.0782944	0.114208	0.107108		0.31631	0.003639	0.007387	0.009718	0.006636	0.007834	0.011427	0.010716
				0.316868	0.0687774	0.041624	0.0532305	0.0777941	0.0815347	0.10901	0.0708397		0.31687	0.006906	0.004179	0.005345	0.007811	0.008187	0.010945	0.007113
				0.317425	0.0611434	0.090263	0.0997522	0.0860391	0.063713	-0.00751036	0.073911		0.31743	0.006161	0.009095	0.010051	0.008669	0.00642	-0.00076	0.007447
				0.317982	0.0593822	0.0922136	0.129509	0.0948076	0.128874	0.0634808	0.0582179		0.31798	0.006004	0.009324	0.013095	0.009586	0.013031	0.006419	0.005887
				0.31854	0.0616106	0.087692	0.0876655	0.104772	0.099416	0.0536556	0.0770265		0.31854	0.006251	0.008898	0.008895	0.010631	0.010088	0.005444	0.007816
				0.319097	0.0617909	0.125027	0.105303	0.125132	0.0978801	0.109031	0.0893863		0.3191	0.006292	0.012731	0.010722	0.012741	0.009966	0.011102	0.009102
				0.319654	0.0788936	0.0912082	0.0870234	0.0854576	0.123028	0.110553	0.121757		0.31965	0.008061	0.00932	0.008892	0.008732	0.012571	0.011296	0.012441
				0.320211	0.0647283	0.106015	0.0379277	0.090403	0.0716116	0.0752362	0.0398753		0.32021	0.006637	0.01087	0.003889	0.009269	0.007343	0.007714	0.004089
				0.320768	0.050454	0.0848762	0.0524392	0.0535055	0.102509	0.0914696	0.0879712		0.32077	0.005191	0.008733	0.005396	0.005505	0.010547	0.009411	0.009052
				0.321326	0.113305	0.0899992	0.0562206	0.0906056	0.0838437	0.0986081	0.096611		0.32133	0.011699	0.009292	0.005805	0.009355	0.008657	0.010181	0.009975
				0.321883	0.0961303	0.113967	0.0808487	0.0743534	0.0944451	0.00805234	0.0531557		0.32188	0.00996	0.011808	0.008377	0.007704	0.009785	0.000834	0.005507
				0.32244	0.0743363	0.159347	0.113364	0.0915824	0.0951694	0.0548501	0.0138784		0.32244	0.007729	0.016567	0.011786	0.009522	0.009895	0.005703	0.001443
				0.322997	0.0607236	0.103853	0.125444	0.0282801	0.0738017	0.0660967	0.0432741		0.323	0.006335	0.010835	0.013087	0.00295	0.0077	0.006896	0.004515
				0.323555	0.0707488	0.111747	0.0933027	0.12355	0.0827965	0.0426679	0.0894268		0.32356	0.007407	0.011699	0.009768	0.012934	0.008668	0.004467	0.009362
				0.324112	0.108954	0.0690253	0.111041	0.0616697	0.121818	0.098295	0.0430122		0.32411	0.011445	0.007251	0.011665	0.006478	0.012797	0.010326	0.004518
				0.324669	0.0758375	0.118933	0.0165891	0.0697288	0.0983663	0.0876629	0.0923948		0.32467	0.007994	0.012537	0.001749	0.00735	0.010369	0.009241	0.009739
				0.325226	0.12429	0.0549025	0.0518576	0.0529245	0.118127	0.0434183	0.0663605		0.32523	0.013146	0.005807	0.005485	0.005598	0.012495	0.004592	0.007019
				0.325783	0.0903415	0.12028	0.0639028	0.076602	0.0807535	0.0639424	0.109135		0.32578	0.009588	0.012766	0.006782	0.00813	0.008571	0.006786	0.011583
				0.326341	0.0999548	0.0799934	0.0809159	0.0323744	0.0612403	0.104125	0.0808639		0.32634	0.010645	0.008519	0.008617	0.003448	0.006522	0.011089	0.008612
				0.326898	0.0601392	0.0885297	0.0561926	0.0407945	0.0959374	0.0524267	0.0997323		0.3269	0.006427	0.00946	0.006005	0.004359	0.010252	0.005602	0.010658
				0.327455	0.083339	0.137192	0.0824741	0.109849	0.0451605	0.0471071	0.0799761		0.32746	0.008936	0.014711	0.008843	0.011779	0.004842	0.005051	0.008576
				0.328012	0.125681	0.0732933	0.0444935	0.0863196	0.121281	0.0799411	0.0902468		0.32801	0.013522	0.007886	0.004787	0.009287	0.013049	0.008601	0.00971
				0.328569	0.0792231	0.0632024	0.0921428	0.0772475	0.111182	0.073194	0.0228527		0.32857	0.008553	0.006823	0.009948	0.008339	0.012003	0.007902	0.002467
				0.329127	0.0729063	0.117565	0.0790575	0.0729621	0.0851131	0.107669	0.0974109		0.32913	0.007898	0.012735	0.008564	0.007904	0.00922	0.011663	0.010552
				0.329684	0.124645	0.0622473	0.097311	0.0923181	0.0734693	0.0797886	0.128428		0.32968	0.013548	0.006766	0.010577	0.010034	0.007985	0.008672	0.013959
				0.330241	0.0538909	0.110087	0.0805263	0.0680484	0.0282741	0.112175	0.0873925		0.33024	0.005877	0.012006	0.008782	0.007421	0.003084	0.012234	0.009531
				0.330798	0.075656	0.132652	0.06496	0.0835525	0.0745595	0.0439908	0.0513384		0.3308	0.008279	0.014516	0.007108	0.009143	0.008159	0.004814	0.005618
				0.331355	0.116037	0.122919	0.0639029	0.0427947	0.035094	0.0820446	0.0826839		0.33136	0.01274	0.013496	0.007016	0.004699	0.003853	0.009008	0.009078
				0.331913	0.10343	0.0883531	0.0473041	0.100812	0.106095	0.0892529	0.0749553		0.33191	0.011394	0.009734	0.005211	0.011106	0.011688	0.009833	0.008258
				0.33247	0.0633091	0.0746307	0.0375702	0.14871	0.0589789	0.0721115	0.105438		0.33247	0.006998	0.008249	0.004153	0.016438	0.006519	0.007971	0.011655
				0.333027	0.116644	0.0860961	0.108109	0.0939171	0.0660271	0.0356934	0.0574905		0.33303	0.012937	0.009549	0.01199	0.010416	0.007323	0.003959	0.006376
				0.333584	0.0781583	0.108112	0.072834	0.0972559	0.0046636	0.0726372	0.0629867		0.33358	0.008697	0.012031	0.008105	0.010822	0.000519	0.008083	0.007009
				0.334141	0.0971091	0.0628339	0.106233	0.0745421	0.0556611	0.0873982	0.0856023		0.33414	0.010842	0.007015	0.011861	0.008323	0.006215	0.009758	0.009558
				0.334699	0.0459609	0.119202	0.127355	0.0871567	0.0831955	0.0593503	0.0521292		0.3347	0.005149	0.013353	0.014267	0.009764	0.00932	0.006649	0.00584
				0.335256	0.0556429	0.063996	0.0712065	0.0215903	0.124417	0.0481889	0.034353		0.33526	0.006254	0.007193	0.008003	0.002427	0.013984	0.005416	0.003861
				0.335813	0.0949747	0.0867808	0.057139	0.11435	0.0521471	0.0795211	0.0758918		0.33581	0.01071	0.009786	0.006444	0.012895	0.005881	0.008968	0.008558
				0.33637	0.0835399	0.108688	0.0487463	0.0764217	0.0816673	0.0353274	0.0945046		0.33637	0.009452	0.012297	0.005515	0.008647	0.00924	0.003997	0.010693
				0.336927	0.0840785	0.124731	0.123158	0.0983017	0.102691	0.0490479	0.035249		0.33693	0.009545	0.014159	0.013981	0.011159	0.011658	0.005568	0.004001
				0.337485	0.0866078	0.0564811	0.0702362	0.040324	0.0282295	0.0473236	0.0270663		0.33749	0.009864	0.006433	0.008	0.004593	0.003215	0.00539	0.003083
				0.338042	0.0714172	0.0510949	0.0741546	0.0573007	0.0834495	0.0955801	0.0504175		0.33804	0.008161	0.005839	0.008474	0.006548	0.009536	0.010922	0.005761
				0.338599	0.0556754	0.10043	0.0822632	0.00887203	0.053377	0.0727927	0.103345		0.3386	0.006383	0.011514	0.009431	0.001017	0.00612	0.008346	0.011848
				0.339156	0.0748723	0.101708	0.00394632	0.0646977	0.100128	0.0963529	0.109236		0.33916	0.008612	0.011699	0.000454	0.007442	0.011517	0.011083	0.012565
				0.339713	0.106849	0.076613	0.112257	0.0861168	0.0847249	0.0908881	0.108466		0.33971	0.012331	0.008842	0.012955	0.009938	0.009778	0.010489	0.012518
				0.340271	0.0740934	0.0946947	0.105412	0.0958692	0.128076	0.0263614	0.0841229		0.34027	0.008579	0.010964	0.012205	0.0111	0.014829	0.003052	0.00974
				0.340828	0.0864234	0.0919098	0.0625225	0.0805367	0.101211	0.0647793	0.0821411		0.34083	0.010039	0.010677	0.007263	0.009355	0.011757	0.007525	0.009542
				0.341385	0.0751541	0.0643964	0.0686302	0.0676498	0.0932773	0.114219	0.0978278		0.34139	0.008759	0.007505	0.007998	0.007884	0.010871	0.013312	0.011401
				0.341942	0.0421399	0.0956849	0.0833515	0.11598	0.104068	0.0985672	0.100534		0.34194	0.004927	0.011188	0.009746	0.013561	0.012168	0.011525	0.011755
				0.342499	0.0585642	0.0660169	0.140139	0.0788591	0.0260854	0.0707738	0.0789061		0.3425	0.00687	0.007744	0.016439	0.009251	0.00306	0.008302	0.009256
				0.343057	0.0986553	0.0615642	0.0493062	0.0725883	0.111356	0.0649037	0.0591606		0.34306	0.011611	0.007245	0.005803	0.008543	0.013105	0.007638	0.006962
				0.343614	0.0859837	0.10402	0.0903521	0.0968471	0.101385	0.096596	0.0678316		0.34361	0.010152	0.012282	0.010668	0.011435	0.011971	0.011405	0.008009
				0.344171	0.0271458	0.121839	0.079066	0.0524847	0.047648	0.0396578	0.0966824		0.34417	0.003216	0.014432	0.009366	0.006217	0.005644	0.004698	0.011452
				0.344728	0.0634692	0.0742194	0.0962516	0.0646472	0.0716524	0.0838449	0.0968001		0.34473	0.007543	0.00882	0.011438	0.007683	0.008515	0.009964	0.011503
				0.345285	0.0839815	0.0649023	0.0759062	0.0855574	0.0443263	0.0690013	0.0961536		0.34529	0.010012	0.007738	0.00905	0.0102	0.005285	0.008226	0.011464
				0.345842	0.0791449	0.0767212	0.0411125	0.0153056	0.0904131	0.0620879	0.068128		0.34584	0.009466	0.009176	0.004917	0.001831	0.010814	0.007426	0.008149
				0.3464	0.0564622	0.0139705	0.0907619	0.10862	0.0517087	0.0605154	0.0896431		0.3464	0.006775	0.001676	0.010891	0.013034	0.006205	0.007261	0.010757
				0.346957	0.0725	0.0376658	0.0186909	0.0647195	0.0815896	0.0568384	0.0559499		0.34696	0.008727	0.004534	0.00225	0.007791	0.009822	0.006842	0.006735
				0.347514	0.0833657	0.033047	0.107321	0.0878649	0.0680335	0.0613822	0.090128		0.34751	0.010068	0.003991	0.012961	0.010611	0.008216	0.007413	0.010884
				0.348071	0.0501242	0.0449813	0.0779527	0.0234243	0.106995	0.0458947	0.136882		0.34807	0.006073	0.00545	0.009444	0.002838	0.012963	0.00556	0.016584
				0.348628	0.0317721	0.0904298	0.0411133	0.0463633	0.104555	0.0459047	0.109103		0.34863	0.003862	0.010991	0.004997	0.005635	0.012708	0.005579	0.013261
				0.349186	0.0224327	0.0906718	0.0791198	0.0436945	0.108882	0.0900819	0.0227548		0.34919	0.002735	0.011056	0.009647	0.005328	0.013276	0.010984	0.002775
				0.349743	0.0678796	0.0482037	0.0541148	0.0361873	0.0974768	0.104279	0.0797494		0.34974	0.008303	0.005896	0.006619	0.004426	0.011923	0.012755	0.009755
				0.3503	0.105189	0.0749748	0.0353883	0.0911551	0.107139	0.0924503	0.0668717		0.3503	0.012908	0.0092	0.004343	0.011186	0.013147	0.011345	0.008206
				0.350857	0.0946996	0.033894	0.0828223	0.0683515	0.0790279	0.047405	0.115538		0.35086	0.011658	0.004172	0.010195	0.008414	0.009728	0.005836	0.014223
				0.351414	0.0430969	0.133504	0.110641	0.054605	0.109214	0.00734667	0.0334654		0.35141	0.005322	0.016487	0.013663	0.006743	0.013487	0.000907	0.004133
				0.351971	0.0565735	0.0709423	0.0479638	0.0877883	0.108163	0.0764022	0.0879364		0.35197	0.007009	0.008789	0.005942	0.010876	0.0134	0.009465	0.010894
				0.352529	0.0990771	0.107305	0.063725	0.0793884	0.0888907	0.100985	0.105008		0.35253	0.012313	0.013335	0.00792	0.009866	0.011047	0.01255	0.01305
				0.353086	0.0778331	0.0848819	0.0583171	0.0874923	0.0697684	0.109752	0.0607135		0.35309	0.009703	0.010582	0.00727	0.010908	0.008698	0.013683	0.007569
				0.353643	0.0982954	0.046591	0.10447	0.107852	0.105478	0.0689085	0.0570002		0.35364	0.012293	0.005827	0.013065	0.013488	0.013191	0.008618	0.007129
				0.3542	0.0722631	0.0875911	0.118804	0.106633	0.0478487	0.0389207	0.0528942		0.3542	0.009066	0.010989	0.014905	0.013378	0.006003	0.004883	0.006636
				0.354757	0.0938999	0.0845532	0.0609722	0.0596063	0.0607089	0.0716542	0.118021		0.35476	0.011818	0.010641	0.007674	0.007502	0.00764	0.009018	0.014853
				0.355314	0.0663661	0.0934276	0.109256	0.0715112	0.100419	0.0851598	0.145027		0.35531	0.008379	0.011795	0.013793	0.009028	0.012678	0.010751	0.018309
				0.355872	0.0982033	0.100397	0.0597478	0.0952268	0.0670439	0.0591977	0.107436		0.35587	0.012437	0.012715	0.007567	0.01206	0.008491	0.007497	0.013606
				0.356429	0.112277	0.0534644	0.0819985	0.077951	0.128889	0.0697341	0.120559		0.35643	0.014264	0.006792	0.010417	0.009903	0.016374	0.008859	0.015316
				0.356986	0.0453982	0.0798124	0.0564659	0.0661678	0.049907	0.0518818	0.0623499		0.35699	0.005786	0.010171	0.007196	0.008432	0.00636	0.006612	0.007946
				0.357543	0.0782896	0.0876747	0.0599273	0.10506	0.0789588	0.091004	0.0649031		0.35754	0.010008	0.011208	0.007661	0.013431	0.010094	0.011634	0.008297
				0.3581	0.0975442	0.129216	0.0803205	0.0805467	0.0417672	0.0686466	0.0620266		0.3581	0.012509	0.01657	0.0103	0.010329	0.005356	0.008803	0.007954
				0.358657	0.0772031	0.0701896	0.0702238	0.0714367	0.0829608	0.0647855	0.0813978		0.35866	0.009931	0.009029	0.009033	0.009189	0.010672	0.008334	0.010471
				0.359215	0.0832418	0.0526337	0.117842	0.088641	0.0972516	0.0438268	0.0943501		0.35922	0.010741	0.006792	0.015206	0.011438	0.012549	0.005655	0.012175
				0.359772	0.0524062	0.0756352	0.0944713	0.0727026	0.0951514	0.0923583	0.076707		0.35977	0.006783	0.00979	0.012228	0.00941	0.012316	0.011954	0.009929
				0.360329	0.0940379	0.102768	0.0962047	0.106742	0.0477615	0.0627046	0.0546713		0.36033	0.01221	0.013343	0.012491	0.013859	0.006201	0.008141	0.007098
				0.360886	0.0572091	0.102268	0.124291	0.0884797	0.0518297	0.0704974	0.0657814		0.36089	0.007451	0.013319	0.016188	0.011523	0.00675	0.009181	0.008567
				0.361443	0.0436462	0.0531877	0.0471899	0.0462167	0.0634936	0.0941761	0.0297751		0.36144	0.005702	0.006948	0.006165	0.006038	0.008295	0.012303	0.00389
				0.362	0.0839932	0.0862247	0.0632611	0.0736091	0.103098	0.0335856	0.0596346		0.362	0.011007	0.011299	0.00829	0.009646	0.01351	0.004401	0.007815
				0.362558	0.0422883	0.0965332	0.0723249	0.0608602	0.116987	0.0866466	0.0714585		0.36256	0.005559	0.012689	0.009507	0.008	0.015378	0.01139	0.009393
				0.363115	0.0313631	0.0764527	0.126981	0.110514	0.0772667	0.0700105	0.104069		0.36312	0.004135	0.01008	0.016743	0.014571	0.010188	0.009231	0.013722
				0.363672	0.0818472	0.0732476	0.0724672	0.0570002	0.124154	0.0470482	0.0812219		0.36367	0.010825	0.009688	0.009584	0.007539	0.01642	0.006222	0.010742
				0.364229	0.101188	0.142998	0.0464417	0.130378	0.073419	0.0669661	0.058428		0.36423	0.013424	0.01897	0.006161	0.017296	0.00974	0.008884	0.007751
				0.364786	0.0910952	0.0576127	0.0736786	0.0604716	0.0439004	0.0677992	0.102091		0.36479	0.012122	0.007666	0.009804	0.008047	0.005842	0.009022	0.013585
				0.365343	0.0854354	0.0708068	0.0711933	0.0744062	0.0910271	0.109628	0.0921515		0.36534	0.011404	0.009451	0.009503	0.009931	0.01215	0.014633	0.0123
				0.3659	0.055293	0.0371937	0.151827	0.0615836	0.0955582	0.0960393	0.0864847		0.3659	0.007403	0.00498	0.020327	0.008245	0.012794	0.012858	0.011579
				0.366458	0.0634953	0.068265	0.0827059	0.104765	0.0395908	0.0818773	0.0435659		0.36646	0.008527	0.009167	0.011107	0.014069	0.005317	0.010995	0.005851
				0.367015	0.0625397	0.0828006	0.094838	0.0816837	0.0444065	0.128152	0.0565885		0.36702	0.008424	0.011153	0.012775	0.011003	0.005982	0.017262	0.007622
				0.367572	0.112198	0.116418	0.0535894	0.0817993	0.0800119	0.072821	0.123698		0.36757	0.015159	0.015729	0.00724	0.011052	0.01081	0.009839	0.016713
				0.368129	0.101883	0.0982833	0.0932985	0.053657	0.0649421	0.0601909	0.0725042		0.36813	0.013807	0.013319	0.012644	0.007272	0.008801	0.008157	0.009826
				0.368686	0.0783088	0.0826469	0.0757136	0.0762224	0.0361354	0.0795139	0.0405264		0.36869	0.010644	0.011234	0.010292	0.010361	0.004912	0.010808	0.005509
				0.369243	0.0974418	0.0908777	0.0891575	0.0950062	0.0571746	0.0791492	0.0615126		0.36924	0.013285	0.01239	0.012156	0.012953	0.007795	0.010791	0.008387
				0.369801	0.0272989	0.0830472	0.0791889	0.0403528	0.0178637	0.0743862	0.07331		0.3698	0.003733	0.011357	0.010829	0.005518	0.002443	0.010173	0.010025
				0.370358	0.0804949	0.0458531	0.0883294	0.0957349	0.0861589	0.078266	0.059154		0.37036	0.011041	0.006289	0.012116	0.013131	0.011818	0.010735	0.008114
				0.370915	0.0358632	0.0508284	0.0481067	0.0820364	0.0786576	0.0728036	0.0765453		0.37092	0.004934	0.006993	0.006618	0.011286	0.010822	0.010016	0.010531
				0.371472	0.0545375	0.0618226	0.0880633	0.12699	0.0756622	0.0397377	0.0637179		0.37147	0.007526	0.008531	0.012152	0.017524	0.010441	0.005483	0.008793
				0.372029	0.12714	0.0776704	0.0412102	0.0311954	0.102877	0.0567198	0.072756		0.37203	0.017597	0.01075	0.005704	0.004318	0.014239	0.00785	0.01007
				0.372586	0.0666714	0.0380989	0.0592667	0.0553696	0.0646043	0.0272043	0.0897766		0.37259	0.009255	0.005289	0.008227	0.007686	0.008968	0.003777	0.012463
				0.373143	0.0712396	0.0911937	0.0321169	0.083655	0.0678146	0.0367684	0.0711755		0.37314	0.009919	0.012697	0.004472	0.011648	0.009442	0.005119	0.00991
				0.3737	0.0399889	0.0619272	0.0731509	0.0405265	0.0624951	0.0387492	0.071664		0.3737	0.005585	0.008648	0.010216	0.00566	0.008728	0.005411	0.010008
				0.374258	0.11045	0.0831236	0.0400231	0.0721832	0.0771994	0.0467419	0.0630267		0.37426	0.015471	0.011643	0.005606	0.010111	0.010813	0.006547	0.008828
				0.374815	0.052206	0.0735488	0.0947298	0.0675744	0.0379172	0.0738716	0.0538817		0.37482	0.007334	0.010333	0.013308	0.009493	0.005327	0.010378	0.00757
				0.375372	0.014457	0.0932477	0.0657652	0.0641477	0.0666164	0.0481382	0.118663		0.37537	0.002037	0.013139	0.009267	0.009039	0.009387	0.006783	0.01672
				0.375929	0.0321867	0.117255	0.0682967	0.0631735	0.0519122	0.0506943	0.0780186		0.37593	0.004549	0.016571	0.009652	0.008928	0.007336	0.007164	0.011026
				0.376486	0.057031	0.145406	0.0516034	0.0779559	0.117677	0.0159429	0.0257664		0.37649	0.008084	0.02061	0.007314	0.01105	0.01668	0.00226	0.003652
				0.377043	0.0830188	0.0751974	0.0675666	0.101398	0.0626103	0.0356542	0.0595455		0.37704	0.011802	0.01069	0.009605	0.014415	0.008901	0.005069	0.008465
				0.3776	0.0824582	0.0828108	0.10939	0.0806551	0.008971	0.0418295	0.0994174		0.3776	0.011757	0.011807	0.015597	0.0115	0.001279	0.005964	0.014175
				0.378158	0.0543818	0.0548564	0.0376845	0.137635	0.078227	0.0883902	0.0518689		0.37816	0.007777	0.007845	0.005389	0.019682	0.011187	0.01264	0.007417
				0.378715	0.0528655	0.0596022	0.0337607	0.0343061	0.118817	0.0281971	0.0921767		0.37872	0.007582	0.008548	0.004842	0.00492	0.017041	0.004044	0.01322
				0.379272	0.0804916	0.0905752	0.047542	0.109507	0.0769539	0.0884019	0.0369328		0.37927	0.011579	0.013029	0.006839	0.015752	0.01107	0.012716	0.005313
				0.379829	0.0675452	0.0491273	0.0492565	0.0313646	0.0813086	0.0515962	0.0879611		0.37983	0.009745	0.007088	0.007106	0.004525	0.01173	0.007444	0.01269
				0.380386	0.0687817	0.0921026	0.111259	0.0619083	0.0483902	0.0863443	0.0878672		0.38039	0.009952	0.013327	0.016098	0.008958	0.007002	0.012493	0.012714
				0.380943	0.0944919	0.105328	0.0845293	0.074395	0.0323106	0.0938564	0.112164		0.38094	0.013712	0.015285	0.012267	0.010796	0.004689	0.01362	0.016277
				0.3815	0.0883265	0.109068	0.0858263	0.101621	0.0853643	0.0997799	0.0674256		0.3815	0.012855	0.015874	0.012491	0.01479	0.012424	0.014522	0.009813
				0.382057	0.088946	0.0951406	0.105199	0.0263815	0.103986	0.059937	0.0699343		0.38206	0.012983	0.013887	0.015356	0.003851	0.015179	0.008749	0.010208
				0.382615	0.0610889	0.0527174	0.0674002	0.0971412	0.0698677	0.0530877	0.0699539		0.38262	0.008943	0.007718	0.009867	0.014221	0.010228	0.007772	0.010241
				0.383172	0.0891497	0.0423543	0.0990603	0.112989	0.111772	0.0812681	0.0721295		0.38317	0.013089	0.006218	0.014544	0.016589	0.01641	0.011932	0.01059
				0.383729	0.0409108	0.0439273	0.0431693	0.0817376	0.0415704	0.105289	0.064981		0.38373	0.006024	0.006468	0.006357	0.012036	0.006121	0.015504	0.009568
				0.384286	0.0945199	0.0781864	0.0919792	0.0851339	0.0991411	0.0958077	0.078564		0.38429	0.013958	0.011546	0.013583	0.012572	0.014641	0.014148	0.011602
				0.384843	0.0678007	0.11499	0.0882661	0.0649854	0.0967194	0.0351791	0.081142		0.38484	0.010042	0.017031	0.013073	0.009625	0.014325	0.00521	0.012017
				0.3854	0.0776671	0.0503093	0.0633418	0.103554	0.0482015	0.0902577	0.0875148		0.3854	0.011536	0.007473	0.009408	0.015381	0.00716	0.013406	0.012999
				0.385957	0.0264345	0.0708631	0.0505681	0.0689985	0.11079	0.0601013	0.0656157		0.38596	0.003938	0.010556	0.007533	0.010278	0.016504	0.008953	0.009774
				0.386514	0.0850235	0.062703	0.0944119	0.0940466	0.0990002	0.0851752	0.103563		0.38651	0.012702	0.009367	0.014104	0.01405	0.01479	0.012725	0.015472
				0.387072	0.0528384	0.0598459	0.0549572	0.0966642	0.0661392	0.0302313	0.0659426		0.38707	0.007916	0.008966	0.008234	0.014483	0.009909	0.004529	0.00988
				0.387629	0.0447977	0.0654102	0.0634303	0.0489328	0.113164	0.07049	0.114858		0.38763	0.006731	0.009828	0.009531	0.007352	0.017004	0.010592	0.017258
				0.388186	0.115768	0.0781958	0.0310351	0.0710104	0.0877246	0.076942	0.0647852		0.38819	0.017445	0.011783	0.004677	0.0107	0.013219	0.011594	0.009762
				0.388743	0.0799067	0.09732	0.082756	0.100332	0.0902296	0.0825695	0.0600253		0.38874	0.012076	0.014707	0.012506	0.015162	0.013636	0.012478	0.009071
				0.3893	0.0770187	0.114169	0.0558503	0.0628535	0.0805918	0.0669981	0.0783993		0.3893	0.011673	0.017303	0.008464	0.009526	0.012214	0.010154	0.011882
				0.389857	0.0755464	0.0896911	0.129116	0.0952571	0.0257681	0.0592023	0.0504804		0.38986	0.011482	0.013632	0.019624	0.014478	0.003916	0.008998	0.007672
				0.390414	0.0932087	0.0744694	0.0621542	0.0809175	0.0732188	0.0730225	0.064032		0.39041	0.014207	0.011351	0.009474	0.012334	0.01116	0.01113	0.00976
				0.390971	0.0900605	0.0544728	0.0934604	0.108097	0.109667	0.0463102	0.0454347		0.39097	0.013766	0.008327	0.014286	0.016523	0.016764	0.007079	0.006945
				0.391528	0.0734159	0.0835451	0.0764012	0.0803127	0.0860697	0.159316	0.0801887		0.39153	0.011254	0.012807	0.011712	0.012311	0.013194	0.024422	0.012292
				0.392086	0.061577	0.110057	0.0177634	0.0713665	0.0554972	0.0842719	0.0557767		0.39209	0.009466	0.016919	0.002731	0.010971	0.008532	0.012955	0.008575
				0.392643	0.0555018	0.0656493	0.0444622	0.020488	0.0855606	0.0786613	0.0993879		0.39264	0.008557	0.010121	0.006855	0.003159	0.013191	0.012127	0.015322
				0.3932	0.0711984	0.0711368	0.0362554	0.0495055	0.00450475	0.106094	0.0951992		0.3932	0.011008	0.010998	0.005605	0.007654	0.000696	0.016403	0.014718
				0.393757	0.0597708	0.0469126	0.0632825	0.0970696	0.0981696	0.0825375	0.0247914		0.39376	0.009267	0.007274	0.009812	0.01505	0.015221	0.012797	0.003844
				0.394314	0.0906482	0.137009	0.100393	0.0929634	0.109883	0.121491	0.0266737		0.39431	0.014094	0.021303	0.015609	0.014454	0.017085	0.01889	0.004147
				0.394871	0.0738197	0.0532483	0.080799	0.0897853	0.0843753	0.0658322	0.0622177		0.39487	0.01151	0.008303	0.012598	0.014	0.013156	0.010265	0.009701
				0.395428	0.0681049	0.0948246	0.0684225	0.0671732	0.026601	0.0927807	0.109956		0.39543	0.010649	0.014827	0.010699	0.010503	0.004159	0.014507	0.017193
				0.395985	0.105659	0.0791972	0.0869002	0.106546	0.0867738	0.0923868	0.108513		0.39599	0.016568	0.012418	0.013626	0.016707	0.013606	0.014487	0.017015
				0.396542	0.104155	0.0656201	0.0844117	0.0369304	0.0475333	0.0951427	0.0273264		0.39654	0.016378	0.010318	0.013273	0.005807	0.007474	0.014961	0.004297
				0.397099	0.0858146	0.059479	0.0920928	0.0230916	0.137329	0.0976885	0.10486		0.3971	0.013532	0.009379	0.014522	0.003641	0.021655	0.015404	0.016535
				0.397657	0.092608	0.0796137	0.0765834	0.0905278	0.0680896	0.111484	0.0585975		0.39766	0.014644	0.012589	0.01211	0.014315	0.010767	0.017629	0.009266
				0.398214	0.0317307	0.0917866	0.0343191	0.0699467	0.0899084	0.113608	0.0579747		0.39821	0.005032	0.014555	0.005442	0.011092	0.014257	0.018015	0.009193
				0.398771	0.134479	0.103953	0.0783291	0.083394	0.0309812	0.107406	0.105002		0.39877	0.021385	0.01653	0.012456	0.013261	0.004927	0.01708	0.016697
				0.399328	0.0761688	0.105134	0.0987688	0.0238864	0.0614904	0.0956309	0.0272439		0.39933	0.012146	0.016765	0.01575	0.003809	0.009805	0.01525	0.004344
				0.399885	0.0365679	0.108679	0.116625	0.0703437	0.0991075	0.0490016	0.0407652		0.39989	0.005848	0.017379	0.018649	0.011249	0.015848	0.007836	0.006519
				0.400442	0.0805209	0.0779263	0.10427	0.0747794	0.0484201	0.0798206	0.0725312		0.40044	0.012912	0.012496	0.01672	0.011991	0.007764	0.0128	0.011631
				0.400999	0.0751355	0.127832	0.0510368	0.0555742	0.0638888	0.0667048	0.0619758		0.401	0.012082	0.020555	0.008207	0.008936	0.010273	0.010726	0.009966
				0.401556	0.0447918	0.0497076	0.0205904	0.071791	0.107345	0.0962492	0.0699848		0.40156	0.007223	0.008015	0.00332	0.011576	0.017309	0.01552	0.011285
				0.402113	0.0829658	0.0758913	0.043935	0.0164593	0.0910899	0.0710218	0.0683457		0.40211	0.013415	0.012271	0.007104	0.002661	0.014729	0.011484	0.011051
				0.40267	0.021045	0.0768453	0.120718	0.0205385	0.0030314	0.084488	0.0109985		0.40267	0.003412	0.01246	0.019574	0.00333	0.000492	0.013699	0.001783
				0.403227	0.0723366	0.0960178	0.0497019	0.10381	0.0548922	0.106525	0.0547296		0.40323	0.011761	0.015612	0.008081	0.016879	0.008925	0.01732	0.008899
				0.403785	0.083106	0.0391057	0.0844236	0.0815609	0.0150972	0.0421268	0.0894392		0.40379	0.01355	0.006376	0.013765	0.013298	0.002461	0.006868	0.014582
				0.404342	0.0603878	0.100603	0.0807364	0.00201957	0.111213	0.0710175	0.0369218		0.40434	0.009873	0.016448	0.0132	0.00033	0.018182	0.011611	0.006036
				0.404899	0.059492	0.0727388	0.0380714	0.115134	0.136137	0.109199	0.0415909		0.4049	0.009753	0.011925	0.006242	0.018876	0.022319	0.017902	0.006819
				0.405456	0.0255408	0.0863049	0.0745204	0.0513987	0.037692	0.0301214	0.105866		0.40546	0.004199	0.014188	0.012251	0.00845	0.006196	0.004952	0.017404
				0.406013	0.0767604	0.0812115	0.0470311	0.00292329	0.114003	0.0719032	0.042014		0.40601	0.012654	0.013387	0.007753	0.000482	0.018793	0.011853	0.006926
				0.40657	0.0509623	0.0895853	0.0507637	0.0112393	0.107567	0.0653233	0.0927423		0.40657	0.008424	0.014808	0.008391	0.001858	0.017781	0.010798	0.01533
				0.407127	0.0935488	0.0471949	0.0414574	0.0469796	0.0180112	0.0841663	0.0580217		0.40713	0.015506	0.007823	0.006872	0.007787	0.002985	0.013951	0.009617
				0.407684	0.0479016	0.071608	0.0297612	0.0756381	0.0635184	0.0562638	0.0610421		0.40768	0.007962	0.011902	0.004947	0.012572	0.010557	0.009351	0.010146
				0.408241	0.0816236	0.0783762	0.0388853	0.131947	0.0998038	0.0398872	0.0976898		0.40824	0.013603	0.013062	0.006481	0.02199	0.016633	0.006648	0.016281
				0.408798	0.0751659	-0.000497779	0.0744719	0.0343497	0.00618713	0.0142912	0.0171656		0.4088	0.012561	-8.3e-05	0.012445	0.00574	0.001034	0.002388	0.002869
				0.409355	0.111489	0.0601267	0.0372981	0.0599154	0.044876	0.068798	0.0648678		0.40936	0.018682	0.010076	0.00625	0.01004	0.00752	0.011529	0.01087
				0.409912	0.0291548	0.0260541	0.078527	0.116864	0.0934113	0.0172874	0.0687479		0.40991	0.004899	0.004378	0.013195	0.019636	0.015696	0.002905	0.011552
				0.410469	0.118822	0.0860594	0.0200863	0.0529168	0.0409259	0.0708114	0.070544		0.41047	0.02002	0.0145	0.003384	0.008916	0.006895	0.011931	0.011886
				0.411027	0.062423	0.115944	0.0692258	0.0625988	0.0289308	0.0660615	0.111133		0.41103	0.010546	0.019588	0.011695	0.010576	0.004888	0.011161	0.018775
				0.411584	0.0487517	0.0819019	0.0457704	0.00718678	0.0196832	0.0696494	0.0489941		0.41158	0.008259	0.013874	0.007754	0.001217	0.003334	0.011799	0.0083
				0.412141	0.034815	0.0514125	0.117073	0.0979823	0.0597985	0.0538068	0.0356271		0.41214	0.005914	0.008733	0.019886	0.016643	0.010157	0.00914	0.006052
				0.412698	0.0152612	0.109993	0.0267903	0.0840527	0.0210058	0.037683	0.0737281		0.4127	0.002599	0.018734	0.004563	0.014316	0.003578	0.006418	0.012557
				0.413255	0.117196	0.101693	0.10337	0.0941796	0.0773501	0.0635312	0.0412277		0.41326	0.020015	0.017367	0.017653	0.016084	0.01321	0.01085	0.007041
				0.413812	0.0858378	0.0147752	0.0478953	0.0722988	0.122298	0.0265457	0.0585927		0.41381	0.014699	0.00253	0.008202	0.01238	0.020942	0.004546	0.010033
				0.414369	0.0966473	0.0440411	0.0609367	0.02258	0.103971	0.0273149	0.0112291		0.41437	0.016595	0.007562	0.010463	0.003877	0.017852	0.00469	0.001928
				0.414926	0.0450898	0.031153	0.0933622	0.0952692	0.0500769	0.0626611	0.0776757		0.41493	0.007763	0.005363	0.016074	0.016402	0.008621	0.010788	0.013373
				0.415483	0.0719466	0.0139374	0.0524066	0.0572319	0.0509367	0.034184	0.0652178		0.41548	0.01242	0.002406	0.009047	0.00988	0.008793	0.005901	0.011258
				0.41604	0.00205928	0.111754	0.0607416	0.0618941	0.0736287	0.0806211	0.0127651		0.41604	0.000356	0.019343	0.010514	0.010713	0.012744	0.013955	0.002209
				0.416597	0.0564025	0.0666528	0.0955897	-0.0322969	0.0417482	0.00456228	0.0250213		0.4166	0.009789	0.011568	0.01659	-0.00561	0.007246	0.000792	0.004343
				0.417154	0.0337175	0.0913742	0.0485355	-0.0141491	0.0372013	0.0714763	0.0596833		0.41715	0.005867	0.015901	0.008446	-0.00246	0.006474	0.012438	0.010386
				0.417711	0.0567503	0.0753813	0.0612722	0.0301493	0.0736231	0.101411	0.00813033		0.41771	0.009902	0.013153	0.010691	0.005261	0.012846	0.017694	0.001419
				0.418268	0.0695724	0.0185965	0.0704119	0.0701946	0.0806703	0.0733123	0.0516189		0.41827	0.012172	0.003253	0.012318	0.01228	0.014113	0.012826	0.009031
				0.418825	0.083197	0.114432	0.0763468	0.0444625	0.0565685	0.0750528	0.0768186		0.41883	0.014594	0.020073	0.013392	0.007799	0.009923	0.013165	0.013475
				0.419382	0.100776	0.0760993	0.0914682	0.0304601	0.0703617	0.0652443	0.0424977		0.41938	0.017725	0.013384	0.016088	0.005357	0.012375	0.011475	0.007475
				0.41994	0.0615203	0.0369501	0.0699356	0.0737087	0.072891	0.0714801	0.0299478		0.41994	0.010849	0.006516	0.012333	0.012998	0.012854	0.012605	0.005281
				0.420497	0.0328913	0.0144715	0.0528853	0.0459296	0.0520615	0.0525843	0.0666909		0.4205	0.005816	0.002559	0.009351	0.008121	0.009205	0.009298	0.011792
				0.421054	0.063888	0.0638799	0.0767438	0.0380319	0.0586683	0.0925678	0.0566395		0.42105	0.011326	0.011325	0.013606	0.006743	0.010401	0.016411	0.010041
				0.421611	0.0824644	0.041277	0.0567939	0.0245712	0.0526614	0.104407	0.0260728		0.42161	0.014659	0.007337	0.010095	0.004368	0.009361	0.018559	0.004635
				0.422168	0.0803785	0.0486175	0.035483	0.110677	0.131412	0.0143629	0.0425172		0.42217	0.014326	0.008665	0.006324	0.019725	0.023421	0.00256	0.007578
				0.422725	0.0748394	0.0607529	0.0413865	0.031917	0.0562708	0.0148463	0.0469426		0.42273	0.013374	0.010856	0.007396	0.005703	0.010055	0.002653	0.008388
				0.423282	0.0329205	0.019758	0.0396028	0.0483533	0.0354796	0.0867946	0.0684567		0.42328	0.005898	0.00354	0.007096	0.008663	0.006357	0.015551	0.012265
				0.423839	0.0634477	0.0620625	0.0311636	0.0205088	0.0673598	-0.00820436	0.0867128		0.42384	0.011398	0.011149	0.005598	0.003684	0.0121	-0.00147	0.015577
				0.424396	0.0471215	0.132439	0.0815533	0.00477315	0.0879123	0.0594842	0.0296485		0.4244	0.008487	0.023854	0.014689	0.00086	0.015834	0.010714	0.00534
				0.424953	0.0879433	0.0687029	0.0296945	0.0760225	0.0701655	0.0117322	0.062093		0.42495	0.015881	0.012407	0.005362	0.013729	0.012671	0.002119	0.011213
				0.42551	0.0159741	-0.0105503	-0.0057796	0.046546	0.15531	-0.0192491	0.0367592		0.42551	0.002892	-0.00191	-0.00105	0.008428	0.02812	-0.00349	0.006656
				0.426067	0.00627011	0.0785326	0.089864	0.119316	0.0981511	0.0613436	0.0470432		0.42607	0.001138	0.014256	0.016313	0.02166	0.017818	0.011136	0.00854
				0.426624	0.00756639	0.0380677	0.0721807	0.0444946	0.0675379	0.0870274	0.0225305		0.42662	0.001377	0.006929	0.013137	0.008098	0.012292	0.01584	0.004101
				0.427181	0.130746	0.0470063	0.0268911	-0.0164946	0.00798937	0.0565087	0.0927956		0.42718	0.023859	0.008578	0.004907	-0.00301	0.001458	0.010312	0.016934
				0.427738	0.0278597	0.0935302	0.095785	0.0483083	0.0732106	0.044234	0.0175073		0.42774	0.005097	0.017112	0.017525	0.008838	0.013395	0.008093	0.003203
				0.428295	0.0429408	0.120947	0.0280233	0.0696297	0.0866427	0.0337022	0.0583159		0.4283	0.007877	0.022186	0.00514	0.012773	0.015893	0.006182	0.010697
				0.428852	0.105387	0.0843303	0.0536548	0.052313	0.0239875	0.00288083	0.0539912		0.42885	0.019382	0.01551	0.009868	0.009621	0.004412	0.00053	0.00993
				0.429409	0.0335138	-0.00220277	0.0733521	0.0356082	0.0875906	-0.0124983	0.0421397		0.42941	0.00618	-0.00041	0.013526	0.006566	0.016151	-0.0023	0.00777
				0.429966	0.0868104	0.0925638	0.0717381	0.0816301	0.0603218	0.0884524	-0.0254468		0.42997	0.016049	0.017112	0.013262	0.015091	0.011152	0.016352	-0.0047
				0.430523	0.0959401	0.105815	0.110193	0.0274236	0.00372766	0.0672292	0.061328		0.43052	0.017783	0.019613	0.020424	0.005083	0.000691	0.012461	0.011367
				0.43108	0.0888477	0.0672038	0.115293	0.0694814	0.022309	-0.0158862	0.0292937		0.43108	0.016511	0.012488	0.021425	0.012912	0.004146	-0.00295	0.005444
				0.431637	0.0088486	0.0561265	0.0413104	0.0199031	0.112917	0.126058	0.117504		0.43164	0.001649	0.010457	0.007697	0.003708	0.021038	0.023486	0.021892
				0.432194	0.00728307	0.0630305	0.0534738	0.113417	0.14281	0.012156	0.0248435		0.43219	0.00136	0.011774	0.009988	0.021185	0.026676	0.002271	0.004641
				0.432752	0.0456706	0.104523	0.0382591	0.0841826	0.0243218	0.0799528	0.0382983		0.43275	0.008553	0.019575	0.007165	0.015765	0.004555	0.014973	0.007172
				0.433309	0.0370661	0.0849585	0.0133371	0.0662017	0.0734506	0.084962	-0.0190089		0.43331	0.006959	0.015952	0.002504	0.01243	0.013791	0.015952	-0.00357
				0.433866	0.0364951	0.0745955	0.0734095	0.0725091	0.0928769	0.064774	0.0905844		0.43387	0.00687	0.014042	0.013819	0.013649	0.017483	0.012193	0.017052
				0.434423	0.0580607	0.0297488	0.0354051	0.0157051	0.0796488	0.0691338	0.0489669		0.43442	0.010957	0.005614	0.006682	0.002964	0.015032	0.013047	0.009241
				0.43498	0.0416684	-0.0225936	0.0763805	0.0706917	0.0277502	0.080104	0.0351682		0.43498	0.007884	-0.00427	0.014452	0.013375	0.005251	0.015156	0.006654
				0.435537	0.0629035	0.0557924	0.00898671	0.0654498	0.0732313	0.0383737	0.0306909		0.43554	0.011932	0.010583	0.001705	0.012415	0.013891	0.007279	0.005822
				0.436094	0.0708651	0.0464485	0.0661427	0.0254764	0.0569592	0.0546107	0.0468508		0.43609	0.013477	0.008833	0.012579	0.004845	0.010832	0.010386	0.00891
				0.436651	0.0150919	0.100127	0.0154321	0.072733	-0.0481127	0.0477898	0.0394943		0.43665	0.002877	0.019091	0.002942	0.013868	-0.00917	0.009112	0.00753
				0.437208	0.0514307	0.0499139	0.0544578	0.0213585	0.0438132	0.039149	0.0754285		0.43721	0.009831	0.009541	0.01041	0.004083	0.008375	0.007483	0.014418
				0.437765	-0.0190856	0.0658403	0.13252	0.0335181	0.108127	0.0771708	0.0238981		0.43777	-0.00366	0.012618	0.025396	0.006423	0.020721	0.014789	0.00458
				0.438322	0.0440319	0.0337435	0.0288307	-0.00138594	-0.0476749	0.0494497	0.0439248		0.43832	0.00846	0.006483	0.005539	-0.00027	-0.00916	0.009501	0.008439
				0.438879	0.0865266	0.0328319	0.0220985	0.0868906	0.0268257	0.0501653	0.0572443		0.43888	0.016666	0.006324	0.004257	0.016736	0.005167	0.009663	0.011026
				0.439436	0.0753387	0.0144681	0.112767	0.036931	-0.00403927	0.0879837	0.0423725		0.43944	0.014548	0.002794	0.021776	0.007132	-0.00078	0.01699	0.008182
				0.439993	0.0514203	0.0342743	-0.0169276	0.08248	0.0484312	0.071025	0.0557243		0.43999	0.009955	0.006635	-0.00328	0.015968	0.009376	0.01375	0.010788
				0.44055	0.0930915	0.0966246	-0.00395141	0.0577702	0.0589996	0.0746379	0.0742748		0.44055	0.018068	0.018753	-0.00077	0.011212	0.011451	0.014486	0.014416
				0.441107	0.0508677	0.0579612	0.0356014	0.0641579	0.0965837	0.0314977	0.056582		0.44111	0.009898	0.011278	0.006927	0.012484	0.018793	0.006129	0.011009
				0.441664	0.101322	0.0268132	0.134598	0.100049	0.00249573	0.0829706	0.0679111		0.44166	0.019765	0.00523	0.026256	0.019516	0.000487	0.016185	0.013247
				0.442221	0.0674225	0.0574636	0.102517	0.122357	0.0696483	0.0784968	0.061686		0.44222	0.013185	0.011238	0.020048	0.023928	0.01362	0.015351	0.012063
				0.442778	0.0335022	0.0857044	-0.0375266	0.026175	0.0302674	0.101865	0.070855		0.44278	0.006568	0.016803	-0.00736	0.005132	0.005934	0.019971	0.013891
				0.443335	0.0280338	-0.000877771	0.171085	-0.00307509	0.120212	0.0939401	0.0681993		0.44334	0.00551	-0.00017	0.033626	-0.0006	0.023627	0.018464	0.013404
				0.443892	0.0535135	0.147881	0.0790042	0.10505	0.0859106	0.0596212	0.0272519		0.44389	0.010544	0.029138	0.015567	0.020699	0.016928	0.011748	0.00537
				0.444449	0.0510715	0.0670135	0.087649	0.0336726	0.0305929	0.0875713	0.0340792		0.44445	0.010088	0.013238	0.017314	0.006652	0.006043	0.017298	0.006732
				0.445006	0.0739043	0.0418025	0.0794787	0.0822319	0.0990654	0.0571416	0.0899703		0.44501	0.014635	0.008278	0.015739	0.016284	0.019618	0.011316	0.017817
				0.445563	0.0805569	0.0737094	0.0925295	0.0145173	0.0809194	0.0782587	0.0478133		0.44556	0.015993	0.014633	0.01837	0.002882	0.016065	0.015536	0.009492
				0.44612	0.00398968	0.0751781	0.047623	0.141663	0.0542148	0.00185194	0.0963701		0.44612	0.000794	0.014962	0.009478	0.028194	0.01079	0.000369	0.01918
				0.446677	0.11097	0.0359709	6.46171e-05	0.0276857	0.0233133	0.0861648	0.0238039		0.44668	0.022141	0.007177	1.29e-05	0.005524	0.004651	0.017192	0.004749
				0.447234	0.0753337	0.0970811	-0.0106154	0.06179	0.00654937	0.0635901	0.141951		0.44723	0.015068	0.019418	-0.00212	0.012359	0.00131	0.012719	0.028393
				0.447791	0.114901	0.0548629	0.0737644	0.104827	0.0555165	0.0447089	0.0515424		0.44779	0.02304	0.011001	0.014791	0.02102	0.011132	0.008965	0.010335
				0.448348	0.100525	0.0730376	0.0756737	0.0531194	0.0672523	0.046422	0.0139126		0.44835	0.020207	0.014682	0.015212	0.010678	0.013519	0.009332	0.002797
				0.448905	0.0923545	0.0435929	0.0672786	0.0158998	0.0244405	0.00156102	0.0675039		0.44891	0.018611	0.008785	0.013558	0.003204	0.004925	0.000315	0.013603
				0.449462	0.0439175	0.0633989	0.0295458	-0.00636783	0.0438633	0.0859522	0.0211276		0.44946	0.008872	0.012808	0.005969	-0.00129	0.008861	0.017364	0.004268
				0.450019	0.0725091	0.0627033	0.0149901	0.0779664	0.11473	0.0669147	0.0850326		0.45002	0.014684	0.012698	0.003036	0.01579	0.023235	0.013551	0.017221
				0.450576	0.0513666	0.0835103	0.0396074	0.0746656	-0.00879715	0.0781819	0.0547517		0.45058	0.010428	0.016954	0.008041	0.015159	-0.00179	0.015872	0.011116
				0.451133	0.0406253	0.0797682	0.104962	0.053402	0.0398391	0.0695804	0.0643165		0.45113	0.008268	0.016234	0.021362	0.010868	0.008108	0.014161	0.01309
				0.45169	0.00258931	0.0572689	-0.00586171	0.0592211	0.0715557	0.0937816	-0.00817503		0.45169	0.000528	0.011684	-0.0012	0.012083	0.014599	0.019134	-0.00167
				0.452247	0.051382	0.0980656	0.078073	0.0567403	0.0425247	-0.0251998	-0.00440423		0.45225	0.010509	0.020057	0.015968	0.011605	0.008697	-0.00515	-0.0009
				0.452804	0.0735063	0.0641115	0.131144	-0.00768133	-0.00318475	0.0639372	0.134108		0.4528	0.015071	0.013145	0.026889	-0.00157	-0.00065	0.013109	0.027496
				0.453361	0.0167684	0.0359706	0.0709731	-0.000742848	0.0471952	0.03081	0.109421		0.45336	0.003447	0.007393	0.014588	-0.00015	0.0097	0.006333	0.02249
				0.453918	0.0260509	0.0547912	0.0804097	0.0793295	0.0715169	0.0328065	0.0882385		0.45392	0.005368	0.011289	0.016568	0.016345	0.014735	0.006759	0.018181
				0.454475	0.0714951	0.0483263	0.055453	0.0558783	0.0377676	0.0198086	0.048363		0.45448	0.014767	0.009982	0.011454	0.011542	0.007801	0.004091	0.009989
				0.455032	0.0960757	0.100387	0.0473653	0.0813137	0.0580635	0.0134699	0.0409769		0.45503	0.019893	0.020785	0.009807	0.016836	0.012022	0.002789	0.008484
				0.455589	0.0883616	0.0116721	0.092016	0.0964512	0.124814	-0.0160171	0.0969614		0.45559	0.01834	0.002423	0.019099	0.02002	0.025907	-0.00332	0.020125
				0.456146	0.023524	0.163989	0.101996	0.0599015	0.00758865	0.0808455	0.0841479		0.45615	0.004895	0.034121	0.021222	0.012464	0.001579	0.016821	0.017509
				0.456703	0.0694384	0.0763792	0.151126	0.0891223	0.00411149	0.137068	0.0436029		0.4567	0.014483	0.015931	0.031521	0.018589	0.000858	0.028589	0.009095
				0.45726	0.0508523	0.0842081	0.141872	0.0572128	0.0256741	0.0758815	0.0494007		0.45726	0.010633	0.017607	0.029664	0.011962	0.005368	0.015866	0.010329
				0.457817	0.0392396	0.116343	0.120733	0.0773293	0.0173779	0.0523571	0.0516831		0.45782	0.008224	0.024385	0.025305	0.016208	0.003642	0.010974	0.010833
				0.458374	0.000565976	0.0315219	0.0477155	0.13365	0.135881	0.0578394	0.0896547		0.45837	0.000119	0.006623	0.010025	0.028081	0.02855	0.012152	0.018837
				0.458931	0.0694951	0.109202	0.0508678	0.0760608	0.112816	0.0179801	0.0790896		0.45893	0.014637	0.023	0.010714	0.01602	0.023761	0.003787	0.016658
				0.459488	0.0914462	0.0660303	0.0681856	0.0163975	0.117491	0.0172824	0.0406962		0.45949	0.019307	0.013941	0.014396	0.003462	0.024806	0.003649	0.008592
				0.460045	0.0799128	0.0788866	0.0434158	0.0627444	-0.0026848	0.0700019	0.104664		0.46005	0.016913	0.016696	0.009189	0.013279	-0.00057	0.014815	0.022151
				0.460602	0.0488626	0.0114147	0.130405	-0.0160872	0.0513255	0.0171922	0.0302822		0.4606	0.010366	0.002422	0.027666	-0.00341	0.010889	0.003647	0.006424
				0.461159	0.0922622	0.0868596	0.070584	0.0801348	0.112341	0.106739	0.0706312		0.46116	0.019621	0.018472	0.015011	0.017042	0.023891	0.0227	0.015021
				0.461716	0.0938371	0.105447	0.0344957	0.0538034	0.0430739	0.0552639	0.029314		0.46172	0.020004	0.022479	0.007354	0.01147	0.009183	0.011781	0.006249
				0.462273	0.0931939	0.0664547	0.0672938	0.0387	0.0725298	0.0610278	0.0590697		0.46227	0.019915	0.014201	0.01438	0.00827	0.015499	0.013041	0.012623
				0.46283	0.0762107	-0.0269743	0.0680832	0.0234306	0.104905	0.0257608	0.0613065		0.46283	0.016325	-0.00578	0.014584	0.005019	0.022472	0.005518	0.013133
				0.463387	0.169667	0.129395	0.0894948	0.0206261	0.0576094	0.0725458	0.103757		0.46339	0.036432	0.027785	0.019217	0.004429	0.01237	0.015578	0.02228
				0.463943	0.0517301	0.0716574	0.0613835	0.0622323	0.122271	0.0329381	0.0656619		0.46394	0.011135	0.015424	0.013212	0.013395	0.026318	0.00709	0.014133
				0.4645	-0.0207162	0.0341794	0.0853395	0.0558249	0.0841054	-0.00550936	0.0485832		0.4645	-0.00447	0.007375	0.018413	0.012045	0.018147	-0.00119	0.010482
				0.465057	0.0674562	0.0636668	0.0864693	0.0939472	0.0503052	0.0827206	0.00713515		0.46506	0.014589	0.01377	0.018701	0.020319	0.01088	0.017891	0.001543
				0.465614	0.0517221	0.0574863	0.0544552	0.0936824	0.101477	0.021886	0.0328134		0.46561	0.011213	0.012463	0.011806	0.02031	0.022	0.004745	0.007114
				0.466171	0.062552	0.0548723	0.0920036	0.0576981	-0.0178419	0.162229	0.0945054		0.46617	0.013594	0.011925	0.019994	0.012539	-0.00388	0.035255	0.020537
				0.466728	0.101192	0.0511009	0.0862752	0.0781904	-0.0116316	0.113825	0.0657155		0.46673	0.022043	0.011132	0.018794	0.017033	-0.00253	0.024795	0.014315
				0.467285	0.132774	0.0445302	0.0687366	0.0714422	0.104847	0.11942	0.110551		0.46729	0.028992	0.009723	0.015009	0.0156	0.022894	0.026076	0.024139
				0.467842	0.0603289	0.105689	0.0619946	-0.00799406	0.0317716	0.0810913	0.000684875		0.46784	0.013205	0.023133	0.013569	-0.00175	0.006954	0.017749	0.00015
				0.468399	0.0661208	0.0598901	0.063163	0.0629069	0.00131801	0.0715406	0.0761117		0.4684	0.014507	0.01314	0.013858	0.013802	0.000289	0.015696	0.016699
				0.468956	0.0965122	0.085504	0.0308554	0.0802001	-0.0471428	0.105308	0.118836		0.46896	0.021225	0.018804	0.006786	0.017638	-0.01037	0.023159	0.026134
				0.469513	0.0494387	0.0628015	0.00957051	0.110122	0.0547451	0.122534	0.0565579		0.46951	0.010898	0.013844	0.00211	0.024276	0.012068	0.027012	0.012468
				0.47007	0.0538906	0.00693134	0.0722988	0.0707283	0.115037	0.133603	0.0563311		0.47007	0.011908	0.001532	0.015976	0.015629	0.025419	0.029522	0.012447
				0.470627	-0.0208313	0.120453	0.0544802	0.0795673	0.0691075	0.00577926	0.101512		0.47063	-0.00461	0.026679	0.012067	0.017623	0.015307	0.00128	0.022484
				0.471184	0.0605374	0.0170025	0.0594059	0.0174924	0.0391139	0.114027	0.041025		0.47118	0.01344	0.003775	0.013189	0.003884	0.008684	0.025316	0.009108
				0.471741	0.0905289	0.0951632	0.0393183	0.112553	0.112763	0.0198578	0.0611603		0.47174	0.020146	0.021178	0.00875	0.025047	0.025094	0.004419	0.013611
				0.472298	0.069673	0.0303821	0.0978961	0.0897417	0.126887	0.0726936	0.101636		0.4723	0.015542	0.006777	0.021837	0.020018	0.028304	0.016215	0.022671
				0.472855	0.0853828	0.0763561	0.0622356	0.0252794	0.113762	0.0687052	0.0719296		0.47286	0.019091	0.017073	0.013915	0.005652	0.025436	0.015362	0.016083
				0.473412	0.11397	0.0700149	0.15107	0.0297372	0.118019	0.077542	0.00484378		0.47341	0.025543	0.015692	0.033858	0.006665	0.02645	0.017379	0.001086
				0.473969	0.106152	0.0601582	0.0503213	0.0921418	0.0987653	0.0612403	0.0799975		0.47397	0.023847	0.013514	0.011304	0.020699	0.022187	0.013757	0.017971
				0.474526	0.0518416	0.0477232	0.0762091	0.0482759	0.0294408	0.0659907	0.0571453		0.47453	0.011673	0.010746	0.01716	0.010871	0.006629	0.014859	0.012868
				0.475083	0.0612892	0.071574	-0.0104279	0.0370946	0.122932	0.018543	0.0744408		0.47508	0.013833	0.016155	-0.00235	0.008372	0.027746	0.004185	0.016802
				0.47564	-0.00301541	0.117265	0.131662	0.0382797	0.025479	0.0861902	0.0853133		0.47564	-0.00068	0.026529	0.029786	0.00866	0.005764	0.019499	0.019301
				0.476196	0.105495	0.0231099	0.0618968	0.0698933	0.0569214	0.069326	0.0165175		0.4762	0.023922	0.00524	0.014036	0.015849	0.012908	0.015721	0.003746
				0.476753	0.025582	0.148023	0.0467935	0.0559141	0.0312314	0.0293937	0.0179173		0.47675	0.005815	0.033645	0.010636	0.012709	0.007099	0.006681	0.004072
				0.47731	0.0435972	0.0711329	0.0978779	0.0515566	-0.0347288	0.090206	0.0550554		0.47731	0.009933	0.016206	0.022299	0.011746	-0.00791	0.020551	0.012543
				0.477867	0.0857712	0.0743885	0.0927615	0.0748121	0.117178	0.0715783	0.131141		0.47787	0.019586	0.016987	0.021183	0.017084	0.026758	0.016345	0.029947
				0.478424	0.0402894	0.0884842	-0.0140516	0.159777	0.0114443	0.0840514	0.0730739		0.47842	0.009222	0.020253	-0.00322	0.036571	0.002619	0.019238	0.016726
				0.478981	0.0449015	0.0941539	0.00952143	0.102191	-0.0110742	0.0344343	0.0179352		0.47898	0.010301	0.021601	0.002184	0.023445	-0.00254	0.0079	0.004115
				0.479538	0.0176718	0.0460987	0.027956	0.112486	0.061773	0.0938611	0.0431013		0.47954	0.004064	0.010601	0.006429	0.025867	0.014205	0.021584	0.009911
				0.480095	0.124404	0.0215122	0.0998366	0.0203969	0.0433655	0.196063	0.118871		0.4801	0.028674	0.004958	0.023011	0.004701	0.009995	0.045191	0.027399
				0.480652	0.0471659	0.0722026	0.0770588	0.013108	0.101694	0.0185418	-0.0161619		0.48065	0.010897	0.016681	0.017803	0.003028	0.023494	0.004284	-0.00373
				0.481209	0.0762547	0.0754797	0.0426532	0.0480167	0.040324	0.00786756	0.0637644		0.48121	0.017658	0.017478	0.009877	0.011119	0.009338	0.001822	0.014765
				0.481766	0.103229	0.0866997	0.0102321	0.0841104	0.0552871	0.0686757	0.0322787		0.48177	0.023959	0.020123	0.002375	0.019522	0.012832	0.01594	0.007492
				0.482323	0.0578575	0.0527183	0.123865	0.109852	0.0182419	0.107777	0.0632486		0.48232	0.01346	0.012264	0.028815	0.025556	0.004244	0.025073	0.014714
				0.48288	0.129779	0.0545932	-0.00752806	0.0936217	0.095912	0.0655263	0.0711125		0.48288	0.030261	0.01273	-0.00176	0.02183	0.022364	0.015279	0.016582
				0.483437	0.0601424	0.114582	0.015293	0.0499116	0.0600928	0.110301	0.06128		0.48344	0.014056	0.026779	0.003574	0.011665	0.014044	0.025779	0.014322
				0.483994	0.0829387	0.0170247	0.11209	0.116231	0.0807567	0.0462591	0.0624988		0.48399	0.019428	0.003988	0.026257	0.027227	0.018917	0.010836	0.01464
				0.48455	0.0525892	0.136399	0.0403587	0.0934579	0.0507812	0.104232	0.0926546		0.48455	0.012347	0.032025	0.009476	0.021943	0.011923	0.024472	0.021754
				0.485107	-0.00195903	0.0765621	0.0896477	0.0765001	0.0103273	0.0116514	-0.00572355		0.48511	-0.00046	0.018017	0.021097	0.018003	0.00243	0.002742	-0.00135
				0.485664	0.0846753	0.086669	0.0408705	0.0842315	0.00284289	0.0172056	0.122862		0.48566	0.019972	0.020443	0.00964	0.019868	0.000671	0.004058	0.028979
				0.486221	0.127837	0.0810898	-0.0279893	0.073259	0.0416558	0.0501381	0.00610442		0.48622	0.030222	0.019171	-0.00662	0.017319	0.009848	0.011853	0.001443
				0.486778	0.0105726	0.0441875	0.0401201	0.0645369	0.0782024	0.0884158	0.0763831		0.48678	0.002505	0.01047	0.009507	0.015292	0.01853	0.02095	0.018099
				0.487335	0.0791873	0.120454	0.105392	0.0485192	0.0661502	0.0690199	0.0520356		0.48734	0.018807	0.028607	0.02503	0.011523	0.01571	0.016392	0.012358
				0.487892	0.0435479	0.0201089	0.0486338	0.0481621	0.108076	0.0736748	0.0650546		0.48789	0.010366	0.004787	0.011577	0.011464	0.025726	0.017537	0.015485
				0.488449	0.105323	0.0511056	0.0874773	0.0645159	0.024503	0.084671	0.0699486		0.48845	0.025128	0.012193	0.020871	0.015392	0.005846	0.020201	0.016688
				0.489006	0.0946882	0.0738378	0.100898	0.0665987	0.136289	0.0555619	-0.0453861		0.48901	0.022642	0.017657	0.024128	0.015926	0.03259	0.013286	-0.01085
				0.489563	-0.0162524	0.102035	0.0319812	0.058629	0.135341	0.046162	0.0730649		0.48956	-0.0039	0.024455	0.007665	0.014052	0.032437	0.011064	0.017512
				0.49012	0.0463185	0.0752277	0.0970793	0.0178196	0.0416479	0.111461	0.056281		0.49012	0.011127	0.018071	0.02332	0.004281	0.010005	0.026775	0.01352
				0.490677	0.0749215	0.0585921	0.0879837	0.0899788	0.0147233	0.0607054	0.0817612		0.49068	0.018038	0.014107	0.021183	0.021664	0.003545	0.014616	0.019685
				0.491233	0.01399	0.0828333	0.126297	0.0182929	0.0554674	0.0461484	0.0635035		0.49123	0.003376	0.019988	0.030477	0.004414	0.013385	0.011136	0.015324
				0.49179	0.0938035	0.0454191	0.0324895	0.0712405	0.0919987	0.083893	0.00473483		0.49179	0.022687	0.010985	0.007858	0.01723	0.022251	0.02029	0.001145
				0.492347	0.0625644	0.114789	0.0493408	0.071571	-0.0220746	0.0664674	0.12609		0.49235	0.015166	0.027825	0.01196	0.017349	-0.00535	0.016112	0.030565
				0.492904	0.0794893	0.0812069	0.0458744	0.05909	0.0205669	0.0575468	0.0944505		0.4929	0.019312	0.01973	0.011145	0.014356	0.004997	0.013981	0.022947
				0.493461	0.0133939	0.0815216	0.0986063	0.0485516	-0.00588921	0.078344	0.0696844		0.49346	0.003261	0.019851	0.024011	0.011822	-0.00143	0.019077	0.016968
				0.494018	0.0550803	0.0442927	0.0668312	0.0951063	0.0685227	0.085283	0.0408473		0.49402	0.013443	0.01081	0.01631	0.023211	0.016723	0.020814	0.009969
				0.494575	-0.0374148	0.0546532	0.0902343	0.0629698	0.0884121	0.0696389	0.0266318		0.49458	-0.00915	0.013368	0.022072	0.015403	0.021626	0.017034	0.006514
				0.495132	0.0661153	0.114206	0.0700779	0.0713281	0.18697	0.124499	0.0844423		0.49513	0.016209	0.027998	0.01718	0.017486	0.045837	0.030522	0.020702
				0.495689	0.000669686	0.0773425	0.04213	0.0556355	0.0383379	0.0461706	0.132771		0.49569	0.000165	0.019004	0.010352	0.01367	0.00942	0.011344	0.032623
				0.496246	0.113567	0.036199	0.0673573	0.0406262	0.0592765	0.0980311	0.0594655		0.49625	0.027967	0.008914	0.016587	0.010005	0.014597	0.024141	0.014644
				0.496802	0.0169536	0.2002	0.0651586	0.116667	0.0586819	0.0558752	0.0878219		0.4968	0.004184	0.049412	0.016082	0.028795	0.014483	0.013791	0.021676
				0.497359	0.0964932	0.0788715	0.0645226	0.0988084	0.0735781	0.0260892	0.0430952		0.49736	0.023869	0.01951	0.015961	0.024442	0.018201	0.006454	0.01066
				0.497916	0.137448	0.0755163	0.140208	0.0752123	0.0271389	0.0498803	0.144665		0.49792	0.034076	0.018722	0.03476	0.018647	0.006728	0.012366	0.035865
				0.498473	0.0865269	0.0172323	0.0953753	0.11834	0.0810815	0.0849875	0.0809865		0.49847	0.0215	0.004282	0.023698	0.029405	0.020147	0.021117	0.020123
				0.49903	0.102858	0.0996344	0.0861707	-0.00169103	0.0757764	0.0418892	0.0740674		0.49903	0.025615	0.024812	0.021459	-0.00042	0.018871	0.010432	0.018445
				0.499587	0.0252066	0.102073	0.0943325	0.10449	0.000303104	0.119154	0.117559		0.49959	0.006291	0.025476	0.023544	0.026079	7.57e-05	0.029739	0.029341
				0.500144	0.0624297	0.115256	0.117622	0.0879878	0.00386822	-0.0480448	0.116675		0.50014	0.015616	0.028831	0.029423	0.02201	0.000968	-0.01202	0.029185
				0.500701	0.0208373	0.0419341	0.0534702	0.068583	0.0473904	0.0725064	0.00325015		0.5007	0.005224	0.010513	0.013405	0.017194	0.011881	0.018177	0.000815
				0.501258	0.0480058	0.104251	0.046709	0.0868883	0.0544191	0.118449	0.0691527		0.50126	0.012062	0.026194	0.011736	0.021832	0.013673	0.029762	0.017375
				0.501815	0.0379787	0.116115	0.0796844	0.036312	0.0251944	0.0538725	0.0846354		0.50182	0.009564	0.02924	0.020066	0.009144	0.006344	0.013566	0.021313
				0.502371	0.0433959	0.0611821	0.126062	0.0208267	0.0852571	0.0736384	0.152825		0.50237	0.010952	0.015441	0.031815	0.005256	0.021517	0.018585	0.038569
				0.502928	0.0437337	0.0927539	0.035048	0.0280843	0.119888	0.0722309	0.0754606		0.50293	0.011062	0.023461	0.008865	0.007104	0.030324	0.01827	0.019087
				0.503485	0.121944	0.0490826	0.0892948	0.0748401	-0.0151843	0.140887	0.0616346		0.50349	0.030913	0.012442	0.022636	0.018972	-0.00385	0.035714	0.015624
				0.504042	0.118901	0.0918101	0.023475	0.0250951	0.0755917	0.0203067	0.0689834		0.50404	0.030208	0.023325	0.005964	0.006376	0.019205	0.005159	0.017526
				0.504599	0.011469	0.130767	0.0481688	0.0701144	0.0492267	0.0828147	0.078316		0.5046	0.00292	0.033296	0.012265	0.017853	0.012534	0.021086	0.019941
				0.505156	0.0695858	0.0613906	0.0981218	0.0649046	0.1246	0.0338739	0.0937689		0.50516	0.017757	0.015666	0.025039	0.016563	0.031796	0.008644	0.023928
				0.505713	0.0733506	0.0688303	0.0691941	0.0566063	0.138104	-0.0450701	0.0450936		0.50571	0.018759	0.017603	0.017696	0.014477	0.035319	-0.01153	0.011533
				0.50627	0.0297539	-0.0023976	-0.0112378	0.0519121	0.0709086	0.106987	0.10394		0.50627	0.007626	-0.00061	-0.00288	0.013306	0.018175	0.027422	0.026641
				0.506826	0.131667	0.140237	0.108099	0.122917	0.0633451	0.0580415	0.0918413		0.50683	0.033822	0.036023	0.027768	0.031574	0.016272	0.014909	0.023592
				0.507383	0.0768712	0.05614	0.0445641	0.0997974	0.0199021	-0.0458898	0.0187817		0.50738	0.01979	0.014453	0.011472	0.025692	0.005124	-0.01181	0.004835
				0.50794	0.0595641	0.0655676	0.0496993	0.0574261	-0.00672321	0.0979142	0.0353845		0.50794	0.015368	0.016917	0.012823	0.014816	-0.00173	0.025262	0.009129
				0.508497	0.0935583	0.0902555	-0.00569808	0.0890446	0.0963003	0.0663671	0.0883151		0.5085	0.024191	0.023337	-0.00147	0.023024	0.0249	0.01716	0.022836
				0.509054	0.0640885	0.0650261	0.0609257	0.0423191	0.0147458	0.0579645	0.0523688		0.50905	0.016608	0.016851	0.015788	0.010966	0.003821	0.015021	0.013571
				0.509611	0.0714254	0.0213476	0.164235	0.0398354	-0.0235249	0.081751	0.0655175		0.50961	0.018549	0.005544	0.042652	0.010345	-0.00611	0.021231	0.017015
				0.510168	0.10264	0.0497163	0.0719457	0.0356528	0.056732	-0.0549541	0.114835		0.51017	0.026714	0.01294	0.018725	0.009279	0.014766	-0.0143	0.029888
				0.510725	0.0683246	0.152362	0.0816547	0.0315359	0.0244856	0.0722571	0.0833807		0.51073	0.017822	0.039742	0.021299	0.008226	0.006387	0.018848	0.021749
				0.511281	0.10445	0.0605816	0.0374016	0.104343	0.0493952	0.00174085	0.0232448		0.51128	0.027304	0.015837	0.009777	0.027276	0.012912	0.000455	0.006076
				0.511838	0.140174	0.0936248	0.0729061	0.113076	0.121974	0.0281141	0.0265281		0.51184	0.036722	0.024528	0.0191	0.029623	0.031954	0.007365	0.00695
				0.512395	0.105661	0.148416	0.151238	0.0897152	0.00551832	0.0445969	0.145504		0.5124	0.027741	0.038966	0.039707	0.023555	0.001449	0.011709	0.038202
				0.512952	0.0761986	0.0673653	0.00311994	0.0819653	-0.0106263	0.117478	0.109092		0.51295	0.020049	0.017725	0.000821	0.021567	-0.0028	0.030911	0.028704
				0.513509	0.086486	0.0450927	0.0372362	0.0482098	0.0254614	0.0928148	0.0738085		0.51351	0.022806	0.011891	0.009819	0.012713	0.006714	0.024474	0.019463
				0.514066	0.0407348	0.076665	0.0688087	0.076633	0.128575	0.118945	0.146501		0.51407	0.010765	0.02026	0.018184	0.020251	0.033978	0.031433	0.038715
				0.514623	0.0326962	0.0441615	-0.019896	0.118478	0.0907928	0.0812712	0.104589		0.51462	0.008659	0.011696	-0.00527	0.031377	0.024045	0.021524	0.027699
				0.515179	0.049235	0.0994329	0.106622	0.0927092	0.0949641	0.0549833	0.111743		0.51518	0.013067	0.02639	0.028299	0.024606	0.025204	0.014593	0.029658
				0.515736	0.0988563	0.127085	0.0880567	0.076234	0.101433	0.154013	0.0470724		0.51574	0.026294	0.033803	0.023422	0.020277	0.02698	0.040965	0.01252
				0.516293	0.149471	0.105929	0.057015	0.000981885	-0.0693524	0.043683	0.125132		0.51629	0.039843	0.028236	0.015198	0.000262	-0.01849	0.011644	0.033355
				0.51685	0.0656435	0.077393	0.066562	0.018918	0.119267	0.0791095	0.0893835		0.51685	0.017536	0.020674	0.017781	0.005054	0.03186	0.021133	0.023877
				0.517407	0.0842563	0.061102	0.15227	0.0499682	0.116206	0.0925984	0.0578576		0.51741	0.022556	0.016358	0.040764	0.013377	0.031109	0.02479	0.015489
				0.517964	0.06786	-0.026228	0.135389	0.0411956	0.0649196	0.0953284	0.0960965		0.51796	0.018206	-0.00704	0.036323	0.011052	0.017417	0.025575	0.025781
				0.518521	0.0466568	0.050908	0.16447	0.0676534	0.151096	0.106708	0.0896068		0.51852	0.012544	0.013687	0.04422	0.01819	0.040624	0.02869	0.024092
				0.519077	0.0284936	0.0195934	0.08831	0.0835697	0.0953852	0.098847	0.023237		0.51908	0.007677	0.005279	0.023794	0.022517	0.025701	0.026633	0.006261
				0.519634	0.0395807	-0.0101754	0.0529832	-0.0551822	0.104906	0.0553556	0.0846906		0.51963	0.010688	-0.00275	0.014307	-0.0149	0.028327	0.014947	0.022868
				0.520191	0.08338	0.0368353	0.0671552	0.104716	0.0710767	0.0807769	0.101919		0.52019	0.022563	0.009968	0.018172	0.028336	0.019233	0.021858	0.027579
				0.520748	0.0288545	0.11658	0.0411907	0.0402497	0.0396867	0.114485	0.183542		0.52075	0.007825	0.031614	0.01117	0.010915	0.010762	0.031046	0.049773
				0.521305	-0.00130913	0.0717447	0.0671171	0.0209403	0.126662	0.0884529	0.109679		0.52131	-0.00036	0.019497	0.01824	0.005691	0.034422	0.024038	0.029806
				0.521862	0.0862523	0.039084	0.0464489	0.0653376	0.126297	0.0788053	0.0180526		0.52186	0.02349	0.010644	0.01265	0.017794	0.034396	0.021462	0.004916
				0.522418	-0.0186973	0.033092	0.0398609	0.0543619	0.00311382	-0.0162129	0.0869558		0.52242	-0.0051	0.009031	0.010879	0.014836	0.00085	-0.00442	0.023732
				0.522975	0.0755077	0.0632288	0.0490518	-0.0293976	0.0671259	0.102949	0.0653281		0.52298	0.020652	0.017293	0.013416	-0.00804	0.018359	0.028157	0.017867
				0.523532	0.061163	0.0603271	0.161321	0.135939	0.110218	0.0695664	0.0820085		0.52353	0.016764	0.016535	0.044216	0.037259	0.030209	0.019067	0.022477
				0.524089	-0.022871	0.0898478	0.0403403	0.163006	0.0745225	0.068904	0.0380289		0.52409	-0.00628	0.024678	0.01108	0.044773	0.020469	0.018926	0.010445
				0.524646	0.0367868	0.120764	0.0750333	0.0350803	0.0869015	0.0710463	0.144958		0.52465	0.010126	0.033241	0.020653	0.009656	0.02392	0.019556	0.0399
				0.525203	0.106364	0.0966465	0.00434798	0.112941	0.118485	0.0618285	0.0697261		0.5252	0.029339	0.026659	0.001199	0.031153	0.032683	0.017055	0.019233
				0.525759	0.0627076	0.0306722	0.0328362	0.0673598	0.0114519	0.115905	0.0785897		0.52576	0.017334	0.008478	0.009077	0.01862	0.003166	0.032039	0.021724
				0.526316	0.0665027	0.0294926	0.0881583	0.0146737	0.128207	0.123989	0.0250457		0.52632	0.018422	0.00817	0.024421	0.004065	0.035514	0.034346	0.006938
				0.526873	0.0428992	0.0217794	0.090846	0.0502264	0.032895	0.0888154	0.0195629		0.52687	0.011909	0.006046	0.025218	0.013943	0.009131	0.024655	0.005431
				0.52743	0.086478	0.119215	0.158918	0.0312857	0.0411181	0.0254104	0.05934		0.52743	0.024057	0.033163	0.044208	0.008703	0.011438	0.007069	0.016507
				0.527987	0.0655231	0.0387476	0.0378425	0.0670076	0.187237	0.0217819	0.090457		0.52799	0.018266	0.010802	0.010549	0.01868	0.052196	0.006072	0.025217
				0.528544	0.0503039	0.0998752	0.0141827	0.0109559	0.0772076	0.116513	0.126517		0.52854	0.014053	0.027901	0.003962	0.003061	0.021569	0.032549	0.035344
				0.5291	0.0489001	0.0577834	0.0703652	0.0343131	0.139006	0.0940609	0.145297		0.5291	0.013689	0.016176	0.019699	0.009606	0.038914	0.026332	0.040675
				0.529657	0.166463	0.0515821	0.0825522	0.0325168	0.0741012	0.0818584	0.0092935		0.52966	0.046699	0.014471	0.023159	0.009122	0.020788	0.022964	0.002607
				0.530214	0.0813583	0.186017	0.0843162	0.00377252	0.154564	0.111695	-0.00511516		0.53021	0.022872	0.052294	0.023704	0.001061	0.043452	0.031401	-0.00144
				0.530771	0.0679624	0.150067	0.112314	0.0794915	0.122835	0.109453	0.0486039		0.53077	0.019146	0.042276	0.031641	0.022394	0.034605	0.030835	0.013693
				0.531328	0.0599025	0.0667038	0.0770991	0.00822486	0.0875979	0.185113	0.0614773		0.53133	0.016911	0.018831	0.021766	0.002322	0.02473	0.052259	0.017356
				0.531884	0.00572097	0.116271	0.011539	0.0731416	0.0469807	0.151533	0.0577988		0.53188	0.001618	0.032893	0.003264	0.020692	0.013291	0.042869	0.016351
				0.532441	0.0574246	0.142497	0.062627	0.172782	0.0832655	0.0775868	0.0946442		0.53244	0.01628	0.040397	0.017754	0.048983	0.023605	0.021995	0.026831
				0.532998	0.111396	0.0209426	0.0922059	0.0535944	0.154717	0.0315166	0.130269		0.533	0.031646	0.00595	0.026194	0.015225	0.043953	0.008953	0.037008
				0.533555	0.03962	-0.00773771	-0.00307853	0.0863856	0.0471231	0.0930458	0.0536291		0.53356	0.011279	-0.0022	-0.00088	0.024592	0.013415	0.026488	0.015267
				0.534112	0.0639531	0.0589265	0.0618695	0.161569	0.108569	0.0931992	0.0590284		0.53411	0.018244	0.01681	0.01765	0.046092	0.030972	0.026587	0.016839
				0.534669	0.0680113	0.0878807	-0.0174859	0.0549713	0.221699	0.0747452	0.0546798		0.53467	0.019442	0.025123	-0.005	0.015715	0.063377	0.021367	0.015631
				0.535225	0.10323	0.174484	0.104837	0.0274897	0.039506	0.0831303	0.0795047		0.53523	0.029572	0.049984	0.030032	0.007875	0.011317	0.023814	0.022775
				0.535782	0.049476	0.127591	0.0521374	0.0356384	0.128427	0.00577619	0.0909188		0.53578	0.014203	0.036626	0.014967	0.01023	0.036866	0.001658	0.026099
				0.536339	0.0670003	0.14115	0.105102	0.03348	0.160262	0.0818858	0.0474908		0.53634	0.019273	0.040603	0.030234	0.009631	0.046101	0.023555	0.013661
				0.536896	0.00153081	0.0452014	0.213214	0.0993833	0.152183	-0.00190551	0.157412		0.5369	0.000441	0.01303	0.06146	0.028648	0.043868	-0.00055	0.045375
				0.537453	0.153356	0.0572275	-0.0213521	0.00216227	0.0417766	0.100777	0.0665256		0.53745	0.044298	0.01653	-0.00617	0.000625	0.012067	0.02911	0.019216
				0.538009	0.0170292	0.099841	0.0345328	0.0127158	0.124683	0.0279136	0.0976654		0.53801	0.004929	0.028899	0.009996	0.003681	0.03609	0.00808	0.02827
				0.538566	-0.0107282	0.0363452	0.037902	0.2599	0.0954224	0.144216	0.0526653		0.53857	-0.00311	0.010542	0.010994	0.075385	0.027678	0.04183	0.015276
				0.539123	0.135471	0.187868	-0.0737385	0.0926573	0.00245023	-0.0314618	-0.0346412		0.53912	0.039375	0.054605	-0.02143	0.026931	0.000712	-0.00914	-0.01007
				0.53968	0.0255793	0.27709	-0.0155391	0.291218	0.147662	0.103641	-0.0802109		0.53968	0.00745	0.080704	-0.00453	0.084819	0.043007	0.030186	-0.02336

## Sheet: D1
Source Data Supplementary Figure 2
TR-SAXS characterization of the CX1 chemotype - D1
					Scattering Intensity I(q)									Kratky Transform [I(q) * q2]									Gunier Transform ln[I]
					Time(s)									Time(s)									Time (s)
	Time (s)	I(0)		q	0.3	0.6	0.9	1.2	1.5	1.8	2.1		q	0.3	0.6	0.9	1.2	1.5	1.8	2.1		q2	0.3	2.1
	0.3	22.8		0.01143	18.7069	24.0317	37.3829	37.2887	40.1787	35.135	41.4844		0.01143	0.103	0.138	0.22	0.212	0.229	0.202	0.239		0.000131	2.92889	3.72532
	0.6	29.2		0.01199	22.2678	28.8838	35.0022	37.2637	38.5114	39.9541	39.8875		0.01199	0.135	0.183	0.227	0.233	0.241	0.252	0.252		0.000144	3.10314	3.68606
	0.9	37.6		0.01254	21.8614	26.1458	35.801	38.19	37.1991	40.344	41.3641		0.01254	0.145	0.181	0.254	0.262	0.255	0.279	0.287		0.000157	3.08472	3.72241
	1.2	40.5		0.0131	21.3797	26.9683	33.959	36.899	36.2992	40.8564	38.4093		0.0131	0.155	0.204	0.263	0.276	0.271	0.308	0.29		0.000172	3.06244	3.6483
	1.5	43		0.01366	21.823	26.4962	32.1876	37.1904	37.6855	40.2558	41.26		0.01366	0.172	0.218	0.271	0.302	0.306	0.33	0.339		0.000187	3.08296	3.71989
	1.8	44.3		0.01422	21.6749	27.8251	33.0537	35.4923	37.0553	38.3141	40.8914		0.01422	0.185	0.248	0.302	0.313	0.326	0.34	0.364		0.000202	3.07616	3.71092
	2.1	45.5		0.01477	20.4709	26.4778	33.5225	35.6687	37.7422	38.6121	39.8351		0.01477	0.188	0.255	0.33	0.339	0.359	0.371	0.383		0.000218	3.019	3.68475
	2.4	44.1		0.01533	20.4005	27.4527	32.9252	35.3653	37.7451	39.2232	39.7424		0.01533	0.202	0.284	0.349	0.362	0.386	0.405	0.412		0.000235	3.01556	3.68242
	2.7	47.2		0.01589	20.5038	26.5962	32.7592	35.866	36.8886	37.0622	39.3453		0.01589	0.218	0.296	0.373	0.394	0.406	0.411	0.438		0.000252	3.02061	3.67238
	3	46.4		0.01645	21.7137	26.152	32.5058	34.8639	36.5065	37.3822	38.744		0.01645	0.247	0.312	0.397	0.411	0.43	0.445	0.462		0.00027	3.07794	3.65698
				0.017	21.399	26.7631	31.7067	33.9895	35.6265	35.4153	37.4726		0.017	0.261	0.341	0.414	0.428	0.449	0.45	0.477		0.000289	3.06334	3.62361
				0.01756	22.0978	26.5425	32.343	35.0317	34.8376	35.9568	36.659		0.01756	0.287	0.361	0.45	0.471	0.468	0.488	0.498		0.000308	3.09548	3.60166
				0.01812	20.0693	26.0883	31.3082	35.0515	34.8386	36.1281	37.6231		0.01812	0.278	0.377	0.464	0.501	0.498	0.522	0.544		0.000328	2.99919	3.62762
				0.01868	20.055	25.0903	30.9202	34.0208	34.7296	35.0543	37.4566		0.01868	0.295	0.386	0.487	0.517	0.528	0.538	0.576		0.000349	2.99848	3.62318
				0.01923	20.3298	24.5264	30.6161	32.8842	34.7598	35.8845	36.1464		0.01923	0.317	0.4	0.511	0.53	0.56	0.584	0.589		0.00037	3.01209	3.58758
				0.01979	20.1892	25.2157	29.6868	32.0064	32.9673	34.8052	34.809		0.01979	0.333	0.435	0.525	0.546	0.562	0.599	0.601		0.000392	3.00515	3.54988
				0.02035	18.7479	24.3902	29.4372	31.3025	34.4475	34.1813	34.5847		0.02035	0.327	0.445	0.55	0.565	0.621	0.622	0.631		0.000414	2.93108	3.54341
				0.0209	19.0624	24.8824	29.4269	31.9183	33.3469	32.6402	33.5471		0.0209	0.351	0.479	0.581	0.608	0.635	0.627	0.646		0.000437	2.94772	3.51295
				0.02146	19.5889	24.6694	28.1301	30.6175	31.6847	32.3245	33.3818		0.02146	0.38	0.501	0.585	0.615	0.636	0.655	0.678		0.000461	2.97497	3.50801
				0.02202	19.7241	24.5039	28.2609	29.9099	31.6475	31.9264	33.0944		0.02202	0.403	0.524	0.619	0.632	0.668	0.681	0.707		0.000485	2.98184	3.49937
				0.02258	18.7938	23.3691	27.2992	30.2527	30.7141	31.9097	31.4123		0.02258	0.404	0.525	0.628	0.672	0.682	0.715	0.706		0.00051	2.93353	3.4472
				0.02313	18.9083	23.4075	27.9784	29.4926	29.7164	30.7169	31.0384		0.02313	0.426	0.552	0.676	0.688	0.693	0.723	0.732		0.000535	2.9396	3.43523
				0.02369	18.9674	23.2796	26.9421	28.8388	29.7502	29.7577	30.7962		0.02369	0.449	0.576	0.683	0.705	0.727	0.735	0.762		0.000561	2.94272	3.42739
				0.02425	18.9567	22.0997	27.4793	28.411	29.7376	30.9914	30.8252		0.02425	0.47	0.573	0.73	0.728	0.762	0.801	0.799		0.000588	2.94216	3.42833
				0.02481	18.6797	22.6875	26.4758	27.7757	28.543	29.1559	30.5485		0.02481	0.484	0.615	0.736	0.745	0.765	0.789	0.828		0.000615	2.92744	3.41932
				0.02536	18.5579	21.8303	25.933	27.7633	27.9126	29.6024	29.8134		0.02536	0.503	0.619	0.753	0.778	0.782	0.838	0.845		0.000643	2.92089	3.39496
				0.02592	18.4639	21.5663	25.6759	27.051	28.3232	28.6092	29.3704		0.02592	0.523	0.639	0.779	0.792	0.829	0.845	0.87		0.000672	2.91582	3.37999
				0.02648	18.1323	21.5002	24.7132	27.2528	27.471	27.9335	28.1516		0.02648	0.536	0.664	0.782	0.833	0.839	0.861	0.87		0.000701	2.8977	3.3376
				0.02704	17.9208	21.484	24.8815	26.3473	27.5665	27.7915	28.3446		0.02704	0.552	0.692	0.821	0.839	0.878	0.893	0.913		0.000731	2.88596	3.34444
				0.02759	18.744	20.9054	24.4766	25.7651	26.4518	27.5172	26.7683		0.02759	0.601	0.702	0.841	0.855	0.877	0.921	0.898		0.000761	2.93088	3.28722
				0.02815	17.4661	20.7175	24.1832	26.3465	26.2468	26.817	26.9892		0.02815	0.583	0.724	0.865	0.91	0.906	0.935	0.942		0.000792	2.86026	3.29544
				0.02871	17.4789	20.6862	23.9048	24.7471	25.7433	26.28	26.9376		0.02871	0.607	0.751	0.89	0.889	0.924	0.953	0.978		0.000824	2.86099	3.29352
				0.02927	17.5234	20.4262	23.0596	24.3827	25.0546	25.5755	26.066		0.02927	0.632	0.771	0.892	0.91	0.935	0.963	0.984		0.000856	2.86354	3.26063
				0.02982	16.823	19.8079	22.7764	23.7891	23.9752	25.1851	25.418		0.02982	0.63	0.776	0.915	0.922	0.929	0.985	0.996		0.000889	2.82275	3.23546
				0.03038	16.9808	19.5845	21.9421	23.3705	24.3345	24.4296	24.7998		0.03038	0.66	0.797	0.914	0.94	0.978	0.992	1.01		0.000923	2.83208	3.21083
				0.03094	16.4116	19.2741	22.0244	23.5123	23.3541	23.9027	24.7956		0.03094	0.662	0.813	0.952	0.981	0.974	1.01	1.05		0.000957	2.79799
				0.0315	16.2902	18.7779	21.7587	22.4592	23.4018	22.8716	23.783		0.0315	0.681	0.821	0.974	0.971	1.01	0.998	1.04		0.000992	2.79056
				0.03205	16.5745	18.641	21.2324	22.7478	23.1778	22.9603	23.7244		0.03205	0.717	0.844	0.985	1.02	1.04	1.04	1.07		0.001027	2.80787
				0.03261	16.4408	18.4226	20.4696	21.706	22.4547	22.3022	22.6326		0.03261	0.737	0.863	0.983	1.01	1.04	1.04	1.06		0.001063	2.79977
				0.03317	15.9069	18.3329	20.0318	21.5406	22.2205	21.7241	22.7744		0.03317	0.737	0.889	0.995	1.03	1.06	1.05	1.1		0.0011	2.76675
				0.03373	16.1606	18.3856	19.9179	21.55	21.4606	21.4188	22.3403		0.03373	0.774	0.922	1.02	1.07	1.06	1.07	1.12		0.001137	2.78258
				0.03428	15.7155	17.9498	19.4419	20.7434	21.1804	21.5933	21.1526		0.03428	0.778	0.93	1.03	1.06	1.08	1.12	1.1		0.001175	2.75465
				0.03484	15.2842	17.0876	19.1881	20.0559	20.663	20.5156	21.5749		0.03484	0.782	0.914	1.05	1.06	1.09	1.1	1.15		0.001214	2.72682
				0.0354	15.4313	17.4936	19.0002	19.5238	20.09	20.3129	20.4091		0.0354	0.815	0.966	1.07	1.07	1.1	1.12	1.13		0.001253	2.7364
				0.03596	15.3242	16.9967	18.6567	19.3216	19.7859	20.3757	20.4158		0.03596	0.835	0.968	1.09	1.09	1.11	1.16	1.16		0.001293	2.72943
				0.03651	14.9211	16.4882	18.2737	18.7777	19.263	19.5672	19.6653		0.03651	0.838	0.969	1.1	1.09	1.12	1.15	1.16		0.001333	2.70277
				0.03707	14.8247	16.205	17.8108	18.6827	18.7466	19.3806	19.4405		0.03707	0.858	0.981	1.11	1.12	1.12	1.17	1.18		0.001374	2.6963
				0.03763	14.063	15.8764	17.2806	17.9411	18.6395	18.2642	18.4851		0.03763	0.839	0.991	1.1	1.11	1.15	1.14	1.15		0.001416	2.64355
				0.03819	14.453	15.4959	17.2091	17.3031	17.577	18.0746	18.8601		0.03819	0.888	0.996	1.13	1.1	1.12	1.16	1.21		0.001458	2.6709
				0.03874	14.1554	15.5856	17.1606	17.5712	17.9043	17.9316	18.2487		0.03874	0.895	1.03	1.16	1.15	1.17	1.18	1.21		0.001501	2.6501
				0.0393	13.8063	15.4108	16.3538	17.3919	17.0995	17.4587	17.4874		0.0393	0.898	1.05	1.14	1.17	1.15	1.19	1.19		0.001544	2.62512
				0.03986	13.6969	15.0434	16.2693	16.6972	16.7987	17.0392	17.1387		0.03986	0.917	1.05	1.17	1.16	1.16	1.19	1.2		0.001589	2.61717
				0.04042	13.4521	14.6086	16.1762	16.2521	16.204	16.7929	16.7776		0.04042	0.926	1.05	1.19	1.16	1.15	1.21	1.21		0.001633	2.59913
				0.04097	13.3415	14.3813	15.1444	16.3304	16.1424	16.1187	16.5284		0.04097	0.944	1.06	1.15	1.19	1.18	1.19	1.22		0.001679	2.59088
				0.04153	12.8181	14.5434	15.2091	15.3055	15.5115	16.0154	16.0004		0.04153	0.931	1.11	1.18	1.15	1.17	1.21	1.22		0.001725	2.55085
				0.04209	12.9269	14.01	14.8042	15.1066	15.4514	15.241	15.6439		0.04209	0.965	1.09	1.18	1.17	1.19	1.19	1.22		0.001771	2.55931
				0.04265	12.6569	13.5159	14.5368	14.992	15.0698	14.9335	15.2634		0.04265	0.97	1.08	1.19	1.19	1.19	1.19	1.22		0.001819	2.5382
				0.0432	13.238	13.6977	14.4288	14.6712	14.8047	14.7159	14.8306		0.0432	1.04	1.13	1.22	1.19	1.2	1.21	1.22		0.001866	2.58309
				0.04376	12.5513	13.3551	13.9631	14.1121	14.3847	14.3411	14.6241		0.04376	1.01	1.13	1.21	1.18	1.2	1.21	1.23		0.001915	2.52982
				0.04432	12.4167	13.0605	13.736	14.17	14.1106	14.0582	14.2169		0.04432	1.03	1.13	1.22	1.21	1.21	1.21	1.23		0.001964	2.51905
				0.04488	12.0088	12.6142	13.3678	13.2467	13.5834	13.7685	13.5317		0.04488	1.02	1.12	1.22	1.16	1.19	1.22	1.2
				0.04543	11.9401	12.6629	13.0582	13.4274	13.4448	13.529	13.3297		0.04543	1.04	1.15	1.22	1.21	1.21	1.23	1.21
				0.04599	12.0043	12.4498	12.9629	13.2618	12.9956	12.7634	13.2409		0.04599	1.07	1.16	1.24	1.22	1.2	1.19	1.23
				0.04655	11.8939	12.4925	12.8807	12.7441	12.6692	12.8742	12.5499		0.04655	1.09	1.19	1.26	1.2	1.2	1.23	1.2
				0.0471	11.6408	12.0316	12.5696	12.8976	12.4715	12.3224	12.3688		0.0471	1.09	1.18	1.26	1.25	1.21	1.2	1.21
				0.04766	11.397	11.7914	12.4267	12.5178	12.1914	12.2301	12.3427		0.04766	1.09	1.18	1.27	1.24	1.21	1.22	1.24
				0.04822	11.5171	11.5972	11.8153	12.0598	11.5372	11.6891	11.7341		0.04822	1.13	1.19	1.24	1.22	1.17	1.2	1.2
				0.04878	11.0838	11.0685	11.3407	11.6843	11.6705	11.5612	11.7231		0.04878	1.11	1.16	1.22	1.21	1.21	1.21	1.23
				0.04933	11.012	11.0699	11.1871	11.4786	11.3009	11.1156	11.4742		0.04933	1.13	1.19	1.23	1.22	1.2	1.19	1.23
				0.04989	10.4215	10.6821	10.9647	10.9685	10.9845	11.1638	10.9893		0.04989	1.09	1.17	1.23	1.19	1.19	1.22	1.21
				0.05045	10.5887	10.5751	11.2239	10.5976	10.8423	10.9161	10.6808		0.05045	1.14	1.19	1.29	1.18	1.2	1.22	1.2
				0.05101	10.6827	10.5814	10.6421	10.7738	10.2401	10.5354	10.6217		0.05101	1.17	1.21	1.25	1.22	1.16	1.21	1.22
				0.05156	10.2431	10.1875	10.2571	10.2402	10.2845	10.448	10.3178		0.05156	1.15	1.19	1.23	1.19	1.19	1.22	1.21
				0.05212	10.0517	10.0865	10.076	9.74627	9.92464	10.1577	10.0052		0.05212	1.15	1.21	1.24	1.15	1.17	1.21	1.2
				0.05268	9.85887	9.99322	9.75006	9.80289	9.44349	9.86338	9.41082		0.05268	1.15	1.22	1.22	1.19	1.14	1.2	1.15
				0.05324	9.77894	9.87693	9.81962	9.6514	9.45263	9.34134	9.51562		0.05324	1.17	1.23	1.26	1.19	1.17	1.16	1.19
				0.05379	9.78377	9.4125	9.53788	9.46702	9.20275	9.29433	9.30748		0.05379	1.19	1.2	1.25	1.19	1.16	1.18	1.19
				0.05435	9.64564	9.22445	9.18331	9.24512	9.0323	9.05473	9.09635		0.05435	1.2	1.2	1.22	1.19	1.16	1.18	1.18
				0.05491	9.46435	9.07954	9.17381	8.84859	8.80217	8.73538	8.75533		0.05491	1.2	1.21	1.25	1.16	1.16	1.16	1.16
				0.05547	9.2057	9.1521	8.55201	8.83973	8.78356	8.82664	8.86971		0.05547	1.19	1.24	1.19	1.19	1.18	1.19	1.2
				0.05602	9.03027	8.66095	8.49288	8.72126	8.65838	8.51537	8.15115		0.05602	1.19	1.2	1.2	1.19	1.18	1.18	1.13
				0.05658	8.97278	8.97233	8.22359	8.43672	8.30964	8.20184	8.45219		0.05658	1.21	1.27	1.19	1.18	1.16	1.15	1.19
				0.05714	8.72386	8.60794	8.20424	7.97143	7.9999	8.02462	8.03312		0.05714	1.2	1.24	1.21	1.13	1.14	1.15	1.16
				0.0577	8.46126	8.34915	8.11123	7.98012	8.11543	7.80985	7.85336		0.0577	1.19	1.22	1.22	1.16	1.18	1.14	1.15
				0.05825	8.52303	8.08076	7.80639	7.70382	7.48313	7.48022	7.57696		0.05825	1.22	1.21	1.2	1.14	1.11	1.12	1.13
				0.05881	8.22995	7.80989	7.4694	7.59017	7.72433	7.26766	7.67337		0.05881	1.2	1.19	1.17	1.14	1.16	1.11	1.17
				0.05937	8.19702	7.80239	7.66832	7.28274	7.28762	7.10555	7.14287		0.05937	1.22	1.21	1.22	1.12	1.12	1.1	1.11
				0.05993	8.1283	7.7716	7.63291	7.23514	7.29107	6.91688	6.88955		0.05993	1.23	1.23	1.24	1.13	1.14	1.09	1.09
				0.06048	7.77675	7.62859	7.218	6.88109	6.74957	6.65319	6.97389		0.06048	1.2	1.23	1.19	1.1	1.08	1.07	1.12
				0.06104	7.6723	7.5247	7.2825	6.87694	6.78627	6.73505	6.60739		0.06104	1.2	1.24	1.23	1.12	1.1	1.1	1.08
				0.0616	7.73154	7.2726	6.76916	6.91166	6.65631	6.19525	6.47039		0.0616	1.24	1.22	1.16	1.14	1.1	1.03	1.08
				0.06216	7.48886	7.06356	6.92314	6.2385	6.63879	6.32624	6.12844		0.06216	1.22	1.2	1.21	1.05	1.12	1.07	1.04
				0.06271	7.46236	7.06122	6.56249	6.52773	6.18413	6.35257	6.16739		0.06271	1.24	1.22	1.17	1.12	1.06	1.1	1.07
				0.06327	7.39079	7.03691	6.44552	6.26329	6.19893	6.16086	6.17645		0.06327	1.25	1.24	1.16	1.09	1.08	1.08	1.09
				0.06383	7.11101	6.78153	6.5666	6.2516	6.07798	5.9564	5.9561		0.06383	1.22	1.22	1.21	1.11	1.08	1.07	1.07
				0.06439	6.90122	6.70858	6.37598	5.98039	6.15702	5.90374	5.59845		0.06439	1.21	1.23	1.19	1.08	1.11	1.08	1.02
				0.06494	7.01528	6.68882	6.17841	5.80934	5.85385	5.73433	5.71867		0.06494	1.25	1.24	1.18	1.07	1.08	1.06	1.06
				0.0655	6.91273	6.4555	6.13626	5.71684	5.69693	5.5255	5.33231		0.0655	1.25	1.22	1.19	1.07	1.06	1.04	1.01
				0.06606	6.89681	6.21686	5.88838	5.3321	5.70349	5.34739	5.54524		0.06606	1.27	1.2	1.16	1.01	1.08	1.03	1.07
				0.06662	6.65336	5.93638	5.80385	5.40594	5.33168	5.08723	5.19683		0.06662	1.24	1.16	1.16	1.05	1.03	0.993	1.02
				0.06717	6.65028	6.16358	5.47573	5.24528	5.29379	5.07099	4.97296		0.06717	1.26	1.23	1.12	1.03	1.04	1.01	0.989
				0.06773	6.29665	5.70382	5.5686	5.39296	5.0858	5.09299	5.11189		0.06773	1.22	1.15	1.15	1.08	1.02	1.03	1.03
				0.06829	6.36644	5.88759	5.27489	5.20083	4.88474	5.14813	5.06092		0.06829	1.25	1.21	1.11	1.06	0.992	1.06	1.04
				0.06885	6.26041	5.89781	5.0692	5.17736	4.83722	4.71	4.95324		0.06885	1.25	1.23	1.08	1.07	0.999	0.982	1.03
				0.0694	6.20857	5.57507	5.20859	5.02221	5.05725	4.76781	4.74022		0.0694	1.26	1.18	1.13	1.05	1.06	1.01	1.01
				0.06996	6.11183	5.55935	4.87818	5.08731	4.76296	4.71163	4.81043		0.06996	1.26	1.2	1.08	1.09	1.02	1.01	1.04
				0.07052	5.79843	5.35847	5.0748	4.78346	4.59832	4.51375	4.41503		0.07052	1.21	1.17	1.14	1.04	0.996	0.987	0.967
				0.07107	5.62476	5.18363	4.83634	4.60878	4.48396	4.47472	4.58498		0.07107	1.2	1.15	1.1	1.01	0.987	0.994	1.02
				0.07163	5.80786	5.23317	4.69161	4.66427	4.49289	4.25547	4.25127		0.07163	1.26	1.18	1.09	1.04	1	0.96	0.961
				0.07219	5.41842	4.77177	4.49025	4.49378	4.03662	4.17874	4.21564		0.07219	1.19	1.1	1.06	1.02	0.916	0.958	0.968
				0.07275	5.39712	5.02102	4.65445	4.4291	4.21054	4.01904	4.14528		0.07275	1.2	1.17	1.11	1.02	0.971	0.935	0.967
				0.0733	5.41328	4.93363	4.34166	4.38026	3.95422	3.97395	4.1051		0.0733	1.23	1.17	1.05	1.03	0.926	0.939	0.972
				0.07386	5.3004	4.69808	4.40209	4.11973	3.83349	4.07948	3.88915		0.07386	1.22	1.13	1.08	0.979	0.911	0.979	0.935
				0.07442	5.10027	4.57395	4.09679	3.88128	3.91637	3.97725	3.68295		0.07442	1.19	1.12	1.02	0.937	0.945	0.969	0.899
				0.07498	5.09244	4.73329	3.95404	3.99874	3.95617	3.57808	3.97582		0.07498	1.21	1.17	1	0.98	0.969	0.885	0.985
				0.07553	4.82285	4.44734	4.01816	3.92297	3.53806	3.78435	3.67175		0.07553	1.16	1.12	1.04	0.975	0.879	0.95	0.923
				0.07609	4.69822	4.42878	4.02159	3.93769	3.74731	3.80491	3.55034		0.07609	1.15	1.13	1.05	0.994	0.945	0.969	0.906
				0.07665	4.63292	4.4649	3.78641	3.72726	3.66798	3.50737	3.49083		0.07665	1.15	1.16	1	0.954	0.939	0.906	0.904
				0.07721	4.68395	4.16405	3.59629	3.60314	3.68874	3.53757	3.53375		0.07721	1.18	1.09	0.968	0.936	0.958	0.927	0.928
				0.07776	4.63487	4.07431	3.86776	3.60032	3.46881	3.38165	3.47754		0.07776	1.18	1.09	1.06	0.949	0.914	0.899	0.927
				0.07832	4.46421	4.03749	3.77893	3.44954	3.32322	3.56017	3.33233		0.07832	1.15	1.09	1.05	0.922	0.888	0.96	0.901
				0.07888	4.51272	4.01053	3.67603	3.49577	3.43518	3.35253	3.31249		0.07888	1.18	1.1	1.03	0.948	0.931	0.917	0.908
				0.07944	4.4119	3.97235	3.65391	3.3826	3.18084	3.12729	3.22735		0.07944	1.17	1.1	1.04	0.93	0.874	0.868	0.897
				0.07999	4.30808	3.84967	3.57269	3.42537	3.19779	3.10683	3.25728		0.07999	1.16	1.09	1.03	0.955	0.891	0.874	0.918
				0.08055	4.05522	3.72583	3.50448	3.19337	3.10564	3.00351	3.10514		0.08055	1.11	1.07	1.03	0.903	0.878	0.857	0.888
				0.08111	4.16849	3.61917	3.33607	3.22275	3.04593	3.05088	2.96277		0.08111	1.16	1.05	0.991	0.924	0.873	0.883	0.859
				0.08167	4.03694	3.66223	3.12291	3.19815	2.98747	2.89555	2.9895		0.08167	1.13	1.08	0.94	0.93	0.868	0.849	0.879
				0.08222	3.97921	3.49419	3.32744	3.16078	2.94411	3.08981	2.85879		0.08222	1.13	1.04	1.02	0.931	0.867	0.919	0.852
				0.08278	3.8717	3.62519	3.11596	2.88692	2.79451	2.92819	2.96628		0.08278	1.12	1.09	0.964	0.862	0.834	0.883	0.896
				0.08334	3.78186	3.47325	3.00548	2.97115	2.72915	2.89579	2.69202		0.08334	1.11	1.06	0.942	0.899	0.826	0.885	0.824
				0.0839	3.67153	3.2793	2.85423	2.97419	2.64168	2.77105	2.64634		0.0839	1.09	1.02	0.907	0.912	0.81	0.858	0.821
				0.08445	3.72731	3.40712	2.8833	2.84558	2.86628	2.74778	2.65168		0.08445	1.12	1.07	0.928	0.884	0.891	0.862	0.833
				0.08501	3.56434	3.38366	2.94733	2.8103	3.01398	2.70118	2.85905		0.08501	1.09	1.08	0.962	0.885	0.949	0.859	0.91
				0.08557	3.62534	3.329	3.11085	2.95784	2.63986	2.72936	2.55474		0.08557	1.12	1.07	1.03	0.944	0.842	0.879	0.824
				0.08613	3.4599	3.28188	2.89008	2.52914	2.6894	2.57578	2.7306		0.08613	1.08	1.07	0.968	0.818	0.869	0.84	0.893
				0.08668	3.47427	3.12634	3.00489	2.7459	2.54751	2.55689	2.52637		0.08668	1.1	1.04	1.02	0.899	0.834	0.845	0.836
				0.08724	3.44394	3.2392	2.87347	2.74389	2.55846	2.49357	2.67222		0.08724	1.1	1.09	0.987	0.91	0.848	0.835	0.896
				0.0878	3.32125	3.12177	2.6096	2.66025	2.44114	2.66119	2.45902		0.0878	1.08	1.06	0.908	0.894	0.82	0.902	0.835
				0.08836	3.16435	2.94534	2.56144	2.47448	2.5144	2.47019	2.46353		0.08836	1.04	1.01	0.903	0.842	0.855	0.848	0.847
				0.08891	3.16606	3.03678	2.64968	2.63937	2.50757	2.51432	2.22895		0.08891	1.05	1.06	0.946	0.909	0.864	0.874	0.776
				0.08947	3.12486	3.0199	2.56716	2.48108	2.44574	2.36598	2.40207		0.08947	1.05	1.07	0.928	0.866	0.853	0.833	0.847
				0.09003	3.10729	2.78992	2.5615	2.34132	2.31229	2.18488	2.28183		0.09003	1.06	0.997	0.937	0.827	0.816	0.779	0.815
				0.09059	3.11899	2.84105	2.45299	2.38853	2.34002	2.33975	2.39948		0.09059	1.08	1.03	0.909	0.854	0.836	0.844	0.868
				0.09114	2.9441	2.80856	2.47134	2.30539	2.32037	2.14227	2.27469		0.09114	1.03	1.03	0.927	0.835	0.84	0.783	0.833
				0.0917	2.99333	2.71791	2.5288	2.38333	2.38489	2.21924	2.31773		0.0917	1.06	1.01	0.96	0.873	0.874	0.821	0.859
				0.09226	2.97528	2.61163	2.37365	2.18305	2.32547	2.23681	2.28774		0.09226	1.07	0.98	0.912	0.81	0.862	0.837	0.858
				0.09281	2.99678	2.63942	2.29884	2.21931	2.15309	2.21309	2.14171		0.09281	1.09	1	0.894	0.833	0.808	0.838	0.813
				0.09337	2.70918	2.45541	2.31448	2.33964	2.09771	2.05297	2.06229		0.09337	0.995	0.943	0.911	0.889	0.797	0.787	0.792
				0.09393	2.71009	2.48741	2.37623	2.08405	2.10421	2.05536	2.0155		0.09393	1.01	0.967	0.947	0.801	0.809	0.798	0.784
				0.09449	2.75028	2.50268	2.23111	2.11551	2.25283	1.99141	2.10433		0.09449	1.03	0.985	0.899	0.823	0.876	0.782	0.828
				0.09504	2.59135	2.39774	2.09964	2.32651	1.97883	2.1708	2.16895		0.09504	0.986	0.955	0.856	0.916	0.779	0.862	0.863
				0.0956	2.57343	2.44207	2.04413	1.96126	1.99196	2.00975	2.06351		0.0956	0.991	0.984	0.843	0.781	0.793	0.808	0.831
				0.09616	2.58022	2.41694	2.21567	2.05178	1.97362	1.89105	1.87409		0.09616	1.01	0.985	0.925	0.827	0.795	0.769	0.764
				0.09672	2.49242	2.27829	2.12408	2.07685	1.87084	1.89309	2.003		0.09672	0.982	0.939	0.897	0.847	0.762	0.779	0.826
				0.09727	2.55397	2.25255	2.09065	1.91509	1.97542	1.83097	1.84027		0.09727	1.02	0.939	0.893	0.79	0.814	0.762	0.767
				0.09783	2.43016	2.13739	1.8992	1.90628	1.87583	1.9631	1.8895		0.09783	0.98	0.902	0.821	0.795	0.782	0.826	0.797
				0.09839	2.40584	2.0032	1.93228	1.86911	1.82507	1.8213	1.81126		0.09839	0.981	0.855	0.845	0.789	0.77	0.775	0.773
				0.09895	2.36931	2.00341	1.90153	1.89401	1.94052	1.75975	1.92502		0.09895	0.977	0.864	0.84	0.808	0.828	0.758	0.83
				0.0995	2.20368	2.01635	1.86961	1.86291	1.79197	1.8615	1.7281		0.0995	0.919	0.88	0.836	0.804	0.773	0.811	0.754
				0.10006	2.23827	1.95791	1.82241	1.87421	1.90378	1.72751	1.68786		0.10006	0.944	0.864	0.824	0.818	0.83	0.761	0.745
				0.10062	2.12621	1.99207	1.93081	1.78684	1.63897	1.77314	1.70599		0.10062	0.907	0.889	0.883	0.788	0.723	0.789	0.761
				0.10118	2.03464	1.93367	1.89922	1.70058	1.70673	1.68993	1.63692		0.10118	0.878	0.872	0.878	0.759	0.761	0.761	0.738
				0.10173	1.96033	1.96681	1.70561	1.73556	1.74362	1.69085	1.62831		0.10173	0.855	0.897	0.797	0.783	0.786	0.77	0.743
				0.10229	1.99893	1.85798	1.85538	1.67204	1.70939	1.57742	1.66148		0.10229	0.881	0.857	0.876	0.762	0.779	0.726	0.766
				0.10285	1.95748	1.82797	1.83794	1.74564	1.63698	1.63097	1.545		0.10285	0.872	0.852	0.878	0.805	0.754	0.759	0.72
				0.10341	1.99117	1.78685	1.76057	1.52054	1.49338	1.57365	1.58523		0.10341	0.897	0.842	0.85	0.709	0.696	0.74	0.747
				0.10396	1.91162	1.74442	1.54836	1.64131	1.56543	1.3694	1.57734		0.10396	0.871	0.831	0.756	0.773	0.737	0.651	0.751
				0.10452	1.70678	1.83107	1.67539	1.53904	1.52913	1.57968	1.57675		0.10452	0.786	0.882	0.826	0.733	0.728	0.759	0.759
				0.10508	1.7805	1.72774	1.68138	1.61171	1.53246	1.54875	1.31916		0.10508	0.828	0.841	0.838	0.776	0.737	0.752	0.642
				0.10564	1.72968	1.81456	1.46956	1.59188	1.55389	1.5396	1.5576		0.10564	0.813	0.892	0.74	0.774	0.755	0.756	0.766
				0.10619	1.75318	1.60247	1.38126	1.57659	1.3886	1.30979	1.3978		0.10619	0.833	0.796	0.703	0.775	0.682	0.65	0.695
				0.10675	1.75124	1.68379	1.52019	1.62758	1.53662	1.40798	1.32245		0.10675	0.841	0.846	0.782	0.808	0.763	0.706	0.664
				0.10731	1.70066	1.54743	1.51168	1.47604	1.39777	1.36306	1.53474		0.10731	0.825	0.785	0.786	0.741	0.701	0.69	0.779
				0.10787	1.72139	1.46095	1.49447	1.47307	1.30545	1.28186	1.39246		0.10787	0.844	0.749	0.785	0.747	0.662	0.656	0.714
				0.10842	1.46181	1.57903	1.41442	1.39637	1.3584	1.41775	1.37234		0.10842	0.724	0.818	0.751	0.715	0.696	0.733	0.711
				0.10898	1.59625	1.51253	1.32601	1.45087	1.41435	1.30964	1.37236		0.10898	0.799	0.792	0.711	0.751	0.732	0.684	0.718
				0.10954	1.62781	1.51421	1.31216	1.39316	1.48906	1.39157	1.36051		0.10954	0.823	0.801	0.711	0.728	0.778	0.734	0.719
				0.1101	1.53941	1.40575	1.49784	1.34579	1.34235	1.26398	1.30292		0.1101	0.786	0.751	0.82	0.711	0.709	0.674	0.696
				0.11065	1.43922	1.31733	1.26513	1.24372	1.25748	1.26092	1.27708		0.11065	0.742	0.711	0.699	0.664	0.671	0.679	0.689
				0.11121	1.47612	1.42699	1.42139	1.30209	1.21102	1.33244	1.27625		0.11121	0.769	0.778	0.794	0.702	0.652	0.725	0.696
				0.11177	1.44614	1.31657	1.30028	1.26112	1.33608	1.12008	1.29112		0.11177	0.761	0.725	0.733	0.687	0.727	0.615	0.711
				0.11232	1.4063	1.37694	1.20598	1.18632	1.18344	1.29294	1.32428		0.11232	0.748	0.766	0.687	0.652	0.65	0.717	0.736
				0.11288	1.42383	1.32314	1.25364	1.15838	1.16288	1.20245	1.22642		0.11288	0.764	0.743	0.721	0.643	0.645	0.674	0.689
				0.11344	1.36994	1.33839	1.15899	1.11273	1.19723	1.15888	1.21276		0.11344	0.743	0.759	0.673	0.624	0.671	0.656	0.688
				0.114	1.31268	1.19345	1.11036	1.0383	1.14798	1.09487	1.17798		0.114	0.719	0.684	0.651	0.588	0.65	0.626	0.675
				0.11455	1.30442	1.21898	1.19804	1.0793	1.02507	1.05635	1.23742		0.11455	0.721	0.705	0.71	0.617	0.586	0.61	0.716
				0.11511	1.26534	1.06821	1.17482	1.02148	1.1539	1.0823	1.11859		0.11511	0.706	0.624	0.703	0.59	0.666	0.631	0.653
				0.11567	1.20697	1.19042	1.09155	1.16916	1.09973	1.12866	1.00462		0.11567	0.68	0.702	0.659	0.682	0.641	0.664	0.592
				0.11623	1.05972	1.17459	1.14272	1.11951	1.07291	1.03439	1.04576		0.11623	0.603	0.699	0.697	0.659	0.631	0.615	0.622
				0.11678	1.21249	1.1006	1.06855	1.06133	1.08025	1.07171	0.985986		0.11678	0.697	0.662	0.658	0.631	0.642	0.643	0.593
				0.11734	1.10701	1.17345	1.11948	1.03743	1.16344	1.08277	1.08763		0.11734	0.642	0.712	0.696	0.623	0.698	0.656	0.66
				0.1179	1.14332	1.10826	1.00816	1.01958	1.0487	1.01134	0.96074		0.1179	0.67	0.679	0.633	0.618	0.635	0.618	0.588
				0.11846	1.04427	1.07698	0.958642	0.964726	0.970832	1.0493	1.04419		0.11846	0.617	0.666	0.607	0.59	0.593	0.648	0.646
				0.11901	1.0903	1.14059	1.07169	0.988693	0.979409	1.07541	0.919347		0.11901	0.651	0.712	0.685	0.61	0.604	0.67	0.574
				0.11957	1.10876	1.04908	0.923357	0.950738	0.98739	1.02667	0.923295		0.11957	0.668	0.661	0.596	0.592	0.615	0.646	0.582
				0.12013	1.0239	1.09911	1.00212	1.04479	0.950711	0.911252	0.843778		0.12013	0.623	0.699	0.653	0.657	0.598	0.578	0.537
				0.12069	0.906058	0.983491	0.949229	1.022	0.943586	0.987825	0.85686		0.12069	0.556	0.631	0.624	0.649	0.599	0.633	0.55
				0.12124	0.977599	1.01174	0.998786	0.90832	1.02595	0.919231	0.786199		0.12124	0.605	0.655	0.663	0.582	0.657	0.594	0.509
				0.1218	0.991527	0.827353	0.840652	0.904418	0.860917	0.866636	0.943822		0.1218	0.62	0.541	0.563	0.585	0.556	0.565	0.617
				0.12236	0.882024	0.935552	0.907176	0.971921	0.903188	0.926099	0.909219		0.12236	0.556	0.617	0.613	0.634	0.589	0.61	0.6
				0.12292	0.903139	0.95747	0.865265	0.972871	0.861852	0.777847	0.857646		0.12292	0.575	0.638	0.59	0.641	0.567	0.517	0.571
				0.12347	0.866446	0.861385	0.860932	0.880349	0.873794	0.846892	0.861782		0.12347	0.557	0.579	0.593	0.585	0.58	0.568	0.579
				0.12403	0.8859	0.857137	0.884028	0.783096	0.873779	0.859775	0.866534		0.12403	0.574	0.581	0.614	0.525	0.586	0.582	0.587
				0.12459	0.927295	0.788813	0.875326	0.765472	0.777697	0.712689	0.790004		0.12459	0.606	0.54	0.613	0.518	0.526	0.487	0.54
				0.12515	0.897651	0.742783	0.852138	0.78041	0.844275	0.847301	0.834113		0.12515	0.592	0.513	0.603	0.533	0.576	0.584	0.576
				0.1257	0.843452	0.749831	0.782013	0.768166	0.793304	0.773072	0.768247		0.1257	0.562	0.522	0.558	0.529	0.546	0.537	0.535
				0.12626	0.717121	0.811067	0.802901	0.833242	0.817698	0.746232	0.856168		0.12626	0.482	0.57	0.578	0.579	0.568	0.523	0.601
				0.12682	0.738361	0.814901	0.599117	0.82964	0.785706	0.678513	0.764953		0.12682	0.5	0.578	0.435	0.581	0.55	0.48	0.542
				0.12738	0.810403	0.715938	0.779589	0.783167	0.662747	0.733824	0.725656		0.12738	0.554	0.512	0.571	0.554	0.468	0.524	0.519
				0.12793	0.670913	0.810755	0.767018	0.673516	0.775223	0.696377	0.692002		0.12793	0.463	0.585	0.567	0.48	0.553	0.501	0.499
				0.12849	0.669503	0.731066	0.772489	0.681274	0.791727	0.803294	0.681383		0.12849	0.466	0.532	0.576	0.49	0.569	0.583	0.496
				0.12905	0.718946	0.74035	0.707447	0.689593	0.799238	0.677863	0.65861		0.12905	0.504	0.543	0.532	0.5	0.58	0.496	0.483
				0.1296	0.653727	0.647173	0.603957	0.733261	0.73343	0.705616	0.7005		0.1296	0.463	0.479	0.458	0.537	0.537	0.521	0.518
				0.13016	0.673494	0.821638	0.710254	0.752875	0.727276	0.627253	0.673938		0.13016	0.481	0.613	0.543	0.556	0.537	0.467	0.503
				0.13072	0.645502	0.58771	0.684517	0.751956	0.623077	0.719028	0.723991		0.13072	0.465	0.443	0.528	0.56	0.464	0.54	0.545
				0.13128	0.71341	0.565359	0.630396	0.652392	0.636914	0.643588	0.605389		0.13128	0.518	0.429	0.49	0.49	0.478	0.488	0.46
				0.13183	0.610047	0.619917	0.613795	0.641605	0.709241	0.579679	0.543109		0.13183	0.447	0.475	0.482	0.486	0.537	0.443	0.416
				0.13239	0.58116	0.566851	0.591248	0.660057	0.65254	0.718773	0.687015		0.13239	0.429	0.438	0.468	0.504	0.498	0.554	0.531
				0.13295	0.623841	0.584457	0.685827	0.660276	0.57133	0.637184	0.598686		0.13295	0.465	0.455	0.547	0.509	0.44	0.495	0.466
				0.13351	0.653076	0.620896	0.667492	0.658932	0.558457	0.536427	0.600361		0.13351	0.49	0.488	0.537	0.512	0.434	0.421	0.472
				0.13406	0.628388	0.47156	0.623961	0.556135	0.52905	0.555854	0.543801		0.13406	0.476	0.374	0.506	0.436	0.414	0.439	0.431
				0.13462	0.53623	0.636041	0.50836	0.598726	0.59607	0.637931	0.582957		0.13462	0.409	0.508	0.416	0.473	0.471	0.508	0.466
				0.13518	0.57609	0.52881	0.512863	0.59822	0.578063	0.452066	0.504826		0.13518	0.444	0.426	0.423	0.476	0.46	0.363	0.406
				0.13574	0.509903	0.463745	0.575743	0.552779	0.585693	0.664194	0.503025		0.13574	0.396	0.377	0.479	0.444	0.47	0.538	0.408
				0.13629	0.531436	0.560601	0.647609	0.548517	0.715329	0.563058	0.61742		0.13629	0.416	0.459	0.543	0.444	0.579	0.46	0.505
				0.13685	0.623455	0.477318	0.538205	0.486908	0.50687	0.517641	0.525374		0.13685	0.492	0.394	0.455	0.397	0.414	0.426	0.434
				0.13741	0.571723	0.539093	0.48017	0.523505	0.563164	0.564035	0.538301		0.13741	0.455	0.449	0.409	0.431	0.463	0.468	0.448
				0.13797	0.541363	0.591503	0.487012	0.548039	0.532547	0.58608	0.437471		0.13797	0.434	0.496	0.419	0.455	0.442	0.491	0.367
				0.13852	0.561681	0.389138	0.522216	0.571112	0.482743	0.577277	0.560795		0.13852	0.454	0.329	0.452	0.478	0.404	0.487	0.474
				0.13908	0.512648	0.435952	0.460121	0.434942	0.445425	0.549266	0.549798		0.13908	0.418	0.372	0.402	0.367	0.375	0.467	0.469
				0.13964	0.539997	0.485031	0.494885	0.509893	0.468753	0.487236	0.430881		0.13964	0.444	0.417	0.436	0.433	0.398	0.418	0.37
				0.1402	0.468921	0.429397	0.419987	0.451695	0.577533	0.500307	0.396798		0.1402	0.388	0.372	0.373	0.387	0.494	0.432	0.344
				0.14075	0.522312	0.466711	0.412161	0.385207	0.49411	0.351572	0.515269		0.14075	0.436	0.407	0.369	0.333	0.426	0.306	0.45
				0.14131	0.349663	0.510153	0.468095	0.43056	0.52507	0.45854	0.402561		0.14131	0.294	0.449	0.422	0.375	0.457	0.403	0.354
				0.14187	0.42875	0.499069	0.457241	0.531663	0.495093	0.554657	0.505568		0.14187	0.364	0.443	0.415	0.466	0.434	0.491	0.448
				0.14243	0.490682	0.497786	0.42286	0.380375	0.484213	0.403111	0.481513		0.14243	0.419	0.445	0.387	0.336	0.428	0.36	0.43
				0.14298	0.40984	0.422372	0.428598	0.386927	0.408883	0.327094	0.322596		0.14298	0.353	0.381	0.396	0.345	0.364	0.294	0.291
				0.14354	0.447622	0.422915	0.468341	0.406782	0.461589	0.396762	0.441538		0.14354	0.389	0.384	0.436	0.365	0.414	0.36	0.401
				0.1441	0.491075	0.306342	0.42418	0.374571	0.477155	0.496399	0.409959		0.1441	0.43	0.28	0.398	0.339	0.432	0.453	0.375
				0.14465	0.38727	0.445843	0.380651	0.36034	0.393338	0.419966	0.362903		0.14465	0.341	0.411	0.36	0.329	0.359	0.386	0.335
				0.14521	0.405569	0.379064	0.405316	0.433645	0.444182	0.271357	0.42222		0.14521	0.36	0.352	0.386	0.398	0.408	0.252	0.392
				0.14577	0.445979	0.362897	0.317015	0.371162	0.412345	0.397153	0.389023		0.14577	0.399	0.34	0.304	0.344	0.382	0.371	0.364
				0.14633	0.399452	0.414555	0.400884	0.319311	0.441043	0.351352	0.313123		0.14633	0.36	0.391	0.388	0.298	0.411	0.331	0.295
				0.14688	0.384571	0.414668	0.457343	0.464369	0.306112	0.366012	0.330523		0.14688	0.35	0.394	0.445	0.437	0.288	0.347	0.314
				0.14744	0.414367	0.385761	0.285376	0.477982	0.363522	0.43749	0.389066		0.14744	0.38	0.37	0.28	0.453	0.344	0.418	0.373
				0.148	0.286783	0.291154	0.321243	0.427627	0.388761	0.287497	0.385603		0.148	0.265	0.281	0.318	0.408	0.371	0.277	0.372
				0.14856	0.340662	0.358405	0.276518	0.376329	0.367632	0.371659	0.400386		0.14856	0.317	0.349	0.276	0.362	0.353	0.361	0.389
				0.14911	0.410862	0.343246	0.294228	0.264806	0.310976	0.349046	0.315711		0.14911	0.385	0.336	0.295	0.257	0.301	0.341	0.309
				0.14967	0.314772	0.317131	0.396165	0.429055	0.375241	0.395452	0.4008		0.14967	0.297	0.313	0.401	0.419	0.366	0.39	0.396
				0.15023	0.322399	0.395113	0.303708	0.341715	0.395219	0.352556	0.315575		0.15023	0.307	0.393	0.309	0.336	0.389	0.35	0.314
				0.15079	0.400308	0.346927	0.359366	0.330025	0.433934	0.386442	0.412525		0.15079	0.383	0.348	0.369	0.327	0.43	0.386	0.413
				0.15134	0.401123	0.365079	0.400035	0.312861	0.307531	0.309851	0.355947		0.15134	0.387	0.369	0.414	0.312	0.307	0.312	0.359
				0.1519	0.388503	0.299117	0.266177	0.215212	0.326614	0.372691	0.316942		0.1519	0.378	0.304	0.277	0.216	0.328	0.378	0.322
				0.15246	0.373779	0.347891	0.296755	0.355204	0.38159	0.397728	0.279903		0.15246	0.366	0.356	0.311	0.36	0.386	0.407	0.287
				0.15302	0.365618	0.376608	0.376457	0.312486	0.283344	0.448959	0.326248		0.15302	0.361	0.389	0.398	0.319	0.289	0.462	0.337
				0.15357	0.423825	0.373029	0.322735	0.328371	0.334746	0.283469	0.215957		0.15357	0.421	0.388	0.344	0.338	0.344	0.294	0.224
				0.15413	0.280504	0.264695	0.27793	0.332005	0.305257	0.351847	0.258284		0.15413	0.281	0.277	0.298	0.344	0.316	0.368	0.27
				0.15469	0.302388	0.350029	0.320093	0.399617	0.363762	0.325061	0.236559		0.15469	0.305	0.369	0.346	0.417	0.379	0.342	0.249
				0.15525	0.343054	0.32645	0.352041	0.28294	0.302851	0.314555	0.263258		0.15525	0.348	0.347	0.383	0.297	0.318	0.333	0.28
				0.1558	0.272327	0.23137	0.281568	0.360913	0.301139	0.32914	0.340871		0.1558	0.279	0.248	0.309	0.382	0.318	0.351	0.365
				0.15636	0.390641	0.307985	0.373196	0.282721	0.269451	0.302112	0.220443		0.15636	0.402	0.332	0.412	0.301	0.287	0.325	0.237
				0.15692	0.328959	0.311445	0.329175	0.214013	0.240033	0.32545	0.322531		0.15692	0.341	0.338	0.366	0.23	0.257	0.352	0.35
				0.15748	0.390676	0.361689	0.311166	0.211234	0.315079	0.300548	0.324227		0.15748	0.408	0.395	0.348	0.228	0.34	0.328	0.354
				0.15803	0.393379	0.252098	0.214504	0.244056	0.244397	0.29166	0.333881		0.15803	0.414	0.277	0.242	0.266	0.266	0.32	0.367
				0.15859	0.280967	0.261045	0.276768	0.349132	0.207862	0.365667	0.24152		0.15859	0.298	0.289	0.314	0.383	0.228	0.404	0.268
				0.15915	0.251415	0.302375	0.211898	0.264117	0.347804	0.263834	0.293899		0.15915	0.268	0.338	0.242	0.292	0.384	0.294	0.328
				0.1597	0.279892	0.257009	0.358634	0.211129	0.296949	0.235875	0.295433		0.1597	0.301	0.289	0.413	0.235	0.33	0.265	0.332
				0.16026	0.256857	0.277659	0.316281	0.332224	0.276216	0.358735	0.239906		0.16026	0.278	0.314	0.367	0.372	0.309	0.405	0.272
				0.16082	0.291798	0.351479	0.297756	0.327647	0.271765	0.285831	0.275802		0.16082	0.318	0.401	0.348	0.369	0.306	0.325	0.314
				0.16138	0.298476	0.290899	0.252971	0.300176	0.334463	0.275503	0.258375		0.16138	0.328	0.334	0.297	0.341	0.379	0.316	0.296
				0.16193	0.255235	0.206447	0.268069	0.291067	0.259679	0.302504	0.268003		0.16193	0.282	0.239	0.317	0.333	0.297	0.349	0.31
				0.16249	0.367679	0.309228	0.181185	0.256295	0.268034	0.283596	0.281566		0.16249	0.409	0.36	0.216	0.295	0.308	0.329	0.328
				0.16305	0.231269	0.329638	0.191262	0.218964	0.281409	0.31242	0.274202		0.16305	0.259	0.386	0.23	0.254	0.326	0.365	0.321
				0.16361	0.314033	0.215504	0.278103	0.231201	0.24553	0.252522	0.197272		0.16361	0.354	0.254	0.336	0.27	0.286	0.297	0.233
				0.16416	0.22334	0.298956	0.222577	0.169483	0.234896	0.283162	0.289904		0.16416	0.254	0.355	0.271	0.199	0.276	0.336	0.344
				0.16472	0.22988	0.284883	0.267343	0.191237	0.325247	0.196328	0.253125		0.16472	0.263	0.341	0.327	0.226	0.384	0.234	0.303
				0.16528	0.199974	0.243057	0.193655	0.207978	0.35592	0.268685	0.13916		0.16528	0.23	0.293	0.239	0.248	0.424	0.323	0.168
				0.16584	0.288258	0.225443	0.28496	0.252271	0.255046	0.244054	0.162038		0.16584	0.334	0.273	0.354	0.302	0.306	0.295	0.196
				0.16639	0.314966	0.305891	0.227314	0.197017	0.228889	0.179337	0.245516		0.16639	0.367	0.373	0.284	0.238	0.276	0.218	0.3
				0.16695	0.331869	0.246508	0.162035	0.194756	0.220087	0.279907	0.192486		0.16695	0.39	0.303	0.204	0.237	0.267	0.343	0.236
				0.16751	0.225131	0.274203	0.196079	0.235657	0.150824	0.204721	0.198781		0.16751	0.266	0.339	0.248	0.288	0.184	0.253	0.246
				0.16807	0.281984	0.26082	0.173466	0.242972	0.122303	0.293304	0.180319		0.16807	0.336	0.325	0.221	0.299	0.15	0.364	0.224
				0.16862	0.260946	0.269046	0.20219	0.218089	0.214596	0.19	0.220772		0.16862	0.313	0.337	0.26	0.27	0.266	0.238	0.277
				0.16918	0.167126	0.209582	0.203694	0.292148	0.312491	0.296306	0.180137		0.16918	0.202	0.264	0.263	0.364	0.39	0.373	0.227
				0.16974	0.189957	0.17193	0.193986	0.178893	0.191635	0.212307	0.221452		0.16974	0.231	0.218	0.252	0.225	0.241	0.269	0.281
				0.17029	0.259662	0.209821	0.194135	0.183109	0.209415	0.267786	0.153355		0.17029	0.317	0.268	0.254	0.231	0.265	0.342	0.196
				0.17085	0.337922	0.144222	0.22701	0.214431	0.211665	0.197988	0.237995		0.17085	0.416	0.186	0.299	0.273	0.269	0.254	0.306
				0.17141	0.253326	0.288827	0.179659	0.20314	0.227311	0.184153	0.167516		0.17141	0.314	0.374	0.238	0.26	0.291	0.238	0.217
				0.17197	0.207786	0.256529	0.219223	0.203779	0.18178	0.187758	0.21822		0.17197	0.259	0.334	0.293	0.263	0.234	0.244	0.284
				0.17252	0.264209	0.118157	0.177606	0.266853	0.272474	0.100859	0.213038		0.17252	0.331	0.155	0.239	0.346	0.353	0.132	0.279
				0.17308	0.222949	0.202984	0.268086	0.200528	0.168345	0.1647	0.169131		0.17308	0.281	0.268	0.363	0.262	0.22	0.217	0.223
				0.17364	0.249827	0.187076	0.185897	0.215185	0.169554	0.232641	0.168846		0.17364	0.317	0.249	0.253	0.283	0.223	0.308	0.224
				0.1742	0.242515	0.189814	0.180381	0.0383821	0.177516	0.215198	0.257231		0.1742	0.31	0.254	0.247	0.0508	0.235	0.287	0.344
				0.17475	0.187221	0.212561	0.152392	0.224596	0.175003	0.196242	0.152227		0.17475	0.241	0.286	0.21	0.299	0.233	0.264	0.205
				0.17531	0.223448	0.198263	0.21422	0.262703	0.208499	0.159555	0.169427		0.17531	0.289	0.269	0.297	0.352	0.279	0.216	0.229
				0.17587	0.167197	0.18767	0.157892	0.198135	0.148806	0.217411	0.161418		0.17587	0.218	0.256	0.22	0.267	0.2	0.296	0.22
				0.17643	0.29875	0.183973	0.193004	0.232184	0.293293	0.183433	0.1978		0.17643	0.392	0.252	0.271	0.315	0.398	0.251	0.271
				0.17698	0.17213	0.197437	0.223986	0.158208	0.243218	0.242208	0.17051		0.17698	0.227	0.273	0.317	0.216	0.332	0.334	0.235
				0.17754	0.172221	0.156803	0.242608	0.188586	0.200722	0.280139	0.177535		0.17754	0.229	0.218	0.345	0.259	0.276	0.388	0.247
				0.1781	0.193516	0.159839	0.181988	0.192246	0.139297	0.179213	0.160661		0.1781	0.259	0.223	0.261	0.266	0.192	0.25	0.225
				0.17866	0.133986	0.244279	0.146834	0.237339	0.133425	0.205594	0.202715		0.17866	0.18	0.344	0.212	0.33	0.186	0.289	0.285
				0.17921	0.215916	0.141017	0.208729	0.202541	0.189382	0.178787	0.14201		0.17921	0.292	0.2	0.303	0.283	0.265	0.253	0.201
				0.17977	0.177038	0.156295	0.152321	0.16897	0.199458	0.179334	0.210656		0.17977	0.241	0.223	0.222	0.238	0.281	0.255	0.3
				0.18033	0.185535	0.20101	0.197459	0.222885	0.137928	0.183585	0.177523		0.18033	0.254	0.288	0.29	0.316	0.195	0.263	0.254
				0.18089	0.216835	0.279135	0.203969	0.252489	0.0992078	0.18933	0.129858		0.18089	0.299	0.403	0.301	0.36	0.141	0.272	0.187
				0.18144	0.147427	0.148962	0.20548	0.240348	0.177891	0.190151	0.153728		0.18144	0.204	0.216	0.305	0.345	0.255	0.275	0.223
				0.182	0.23176	0.167605	0.201307	0.181985	0.120923	0.213501	0.130539		0.182	0.323	0.245	0.301	0.263	0.174	0.311	0.191
				0.18256	0.193077	0.145585	0.175575	0.152287	0.193148	0.28148	0.178535		0.18256	0.271	0.214	0.264	0.221	0.28	0.413	0.262
				0.18311	0.104927	0.216104	0.247801	0.134119	0.188001	0.220663	0.159567		0.18311	0.148	0.319	0.375	0.196	0.275	0.325	0.236
				0.18367	0.141897	0.119232	0.179427	0.194358	0.19632	0.16744	0.187562		0.18367	0.202	0.177	0.273	0.286	0.289	0.248	0.279
				0.18423	0.0983293	0.167469	0.243326	0.177433	0.147191	0.175088	0.142724		0.18423	0.141	0.25	0.373	0.262	0.218	0.261	0.213
				0.18479	0.216164	0.206504	0.183417	0.183031	0.164291	0.15796	0.158212		0.18479	0.311	0.311	0.283	0.272	0.244	0.237	0.238
				0.18534	0.23932	0.129501	0.183366	0.186136	0.150684	0.161969	0.212935		0.18534	0.346	0.196	0.284	0.279	0.225	0.245	0.322
				0.1859	0.107347	0.133108	0.183805	0.137621	0.180438	0.192599	0.141336		0.1859	0.156	0.203	0.287	0.207	0.272	0.293	0.215
				0.18646	0.099643	0.130324	0.189045	0.124991	0.113986	0.118466	0.124777		0.18646	0.146	0.2	0.297	0.189	0.173	0.181	0.191
				0.18702	0.138728	0.126656	0.216505	0.207612	0.146739	0.143262	0.174535		0.18702	0.204	0.195	0.342	0.316	0.224	0.22	0.269
				0.18757	0.151947	0.154562	0.0844184	0.115477	0.143388	0.105741	0.115529		0.18757	0.225	0.24	0.134	0.177	0.22	0.164	0.179
				0.18813	0.126894	0.263503	0.154241	0.144066	0.228744	0.144643	0.156633		0.18813	0.189	0.411	0.246	0.222	0.353	0.225	0.244
				0.18869	0.155416	0.106301	0.113911	0.14323	0.155468	0.171796	0.239453		0.18869	0.233	0.167	0.183	0.222	0.241	0.269	0.376
				0.18925	0.225205	0.20184	0.105832	0.181181	0.132986	0.0650102	0.171916		0.18925	0.34	0.319	0.171	0.283	0.207	0.102	0.271
				0.1898	0.130852	0.135345	0.120306	0.182764	0.121452	0.193728	0.117967		0.1898	0.199	0.215	0.196	0.287	0.191	0.307	0.187
				0.19036	0.158721	0.226972	0.19771	0.170243	0.216384	0.15082	0.137147		0.19036	0.242	0.362	0.323	0.269	0.342	0.24	0.219
				0.19092	0.16148	0.183676	0.121901	0.168858	0.127399	0.197905	0.134555		0.19092	0.248	0.295	0.201	0.268	0.202	0.317	0.216
				0.19148	0.0953192	0.101689	0.161756	0.0807845	0.1643	0.16458	0.149922		0.19148	0.147	0.164	0.268	0.129	0.262	0.265	0.242
				0.19203	0.122478	0.155915	0.105189	0.0999418	0.180999	0.151246	0.109783		0.19203	0.19	0.253	0.175	0.161	0.291	0.245	0.178
				0.19259	0.13951	0.157826	0.134695	0.110657	0.18979	0.0973889	0.160479		0.19259	0.218	0.258	0.226	0.179	0.307	0.159	0.262
				0.19315	0.159099	0.164421	0.193819	0.181632	0.1175	0.177655	0.145848		0.19315	0.25	0.27	0.326	0.295	0.191	0.291	0.24
				0.1937	0.125082	0.0988434	0.0911166	0.161016	0.140269	0.131167	0.121914		0.1937	0.198	0.163	0.154	0.263	0.229	0.216	0.202
				0.19426	0.169385	0.130569	0.11292	0.112808	0.175006	0.177596	0.0798917		0.19426	0.269	0.217	0.192	0.186	0.288	0.295	0.133
				0.19482	0.177725	0.212726	0.134727	0.104296	0.132151	0.141291	0.0983027		0.19482	0.284	0.356	0.231	0.173	0.218	0.236	0.164
				0.19538	0.143806	0.154704	0.107973	0.109977	0.10905	0.184288	0.183198		0.19538	0.231	0.26	0.186	0.183	0.181	0.309	0.308
				0.19593	0.0934999	0.118145	0.169678	0.16121	0.15258	0.144508	0.110675		0.19593	0.151	0.2	0.294	0.27	0.255	0.244	0.187
				0.19649	0.177237	0.153961	0.154806	0.135764	0.188505	0.10782	0.12715		0.19649	0.288	0.262	0.27	0.228	0.317	0.183	0.216
				0.19705	0.153024	0.127998	0.0787865	0.138184	0.107202	0.119629	0.215559		0.19705	0.25	0.219	0.138	0.234	0.181	0.204	0.369
				0.19761	0.105776	0.165061	0.123098	0.194098	0.191499	0.140473	0.134682		0.19761	0.174	0.284	0.217	0.33	0.326	0.241	0.232
				0.19816	0.0736325	0.091413	0.16064	0.153588	0.082731	0.114483	0.150489		0.19816	0.122	0.158	0.285	0.263	0.142	0.198	0.26
				0.19872	0.176798	0.156661	0.142212	0.116237	0.154198	0.177058	0.0635956		0.19872	0.294	0.273	0.254	0.2	0.265	0.308	0.111
				0.19928	0.160015	0.153894	0.118142	0.140473	0.12913	0.107043	0.128442		0.19928	0.268	0.269	0.212	0.243	0.223	0.187	0.225
				0.19984	0.103431	0.102735	0.106149	0.133142	0.112555	0.160964	0.122894		0.19984	0.174	0.181	0.191	0.232	0.196	0.283	0.216
				0.20039	0.152727	0.188299	0.140865	0.154586	0.111143	0.15263	0.0673257		0.20039	0.258	0.333	0.255	0.271	0.194	0.27	0.119
				0.20095	0.107308	0.0969517	0.128467	0.1722	0.137461	0.067939	0.0984877		0.20095	0.183	0.173	0.234	0.303	0.242	0.121	0.175
				0.20151	0.143587	0.0897326	0.111216	0.150966	0.148227	0.0386102	0.193553		0.20151	0.246	0.161	0.204	0.267	0.262	0.069	0.346
				0.20207	0.0738126	0.146449	0.0480114	0.0996854	0.0790267	0.0683265	0.133367		0.20207	0.127	0.264	0.0885	0.177	0.141	0.123	0.24
				0.20262	0.0733809	0.0476939	0.146475	0.117498	0.105798	0.11237	0.144297		0.20262	0.127	0.0863	0.272	0.21	0.189	0.203	0.261
				0.20318	0.152919	0.117354	0.0861782	0.064785	0.128545	0.124568	0.0979918		0.20318	0.266	0.214	0.161	0.117	0.231	0.226	0.178
				0.20374	0.0901446	0.128191	0.166748	0.104765	0.1072	0.152456	0.09954		0.20374	0.158	0.235	0.312	0.19	0.194	0.278	0.182
				0.20429	0.0832759	0.0839239	0.117934	0.165432	0.135208	0.0713328	0.103718		0.20429	0.146	0.154	0.222	0.301	0.246	0.131	0.191
				0.20485	0.134535	0.111138	0.0835821	0.109801	0.0866035	0.0702922	0.112492		0.20485	0.238	0.206	0.158	0.201	0.158	0.13	0.208
				0.20541	0.142058	0.136149	0.0749305	0.0952289	0.117839	0.148973	0.177039		0.20541	0.253	0.253	0.143	0.175	0.217	0.276	0.329
				0.20597	0.152456	0.132451	0.16117	0.146611	0.13533	0.143295	0.110643		0.20597	0.272	0.248	0.309	0.271	0.25	0.267	0.207
				0.20652	0.161955	0.143814	0.150563	0.138492	0.129548	0.0897691	0.107479		0.20652	0.291	0.27	0.29	0.257	0.241	0.168	0.202
				0.20708	0.13892	0.0477088	0.169914	0.105121	0.156346	0.0989014	0.136679		0.20708	0.251	0.0902	0.329	0.196	0.292	0.187	0.258
				0.20764	0.0938977	0.0674933	0.0797126	0.102012	0.131274	0.0896173	0.157274		0.20764	0.171	0.128	0.155	0.192	0.247	0.17	0.299
				0.2082	0.0944013	0.0973596	0.14647	0.123934	0.0583529	0.087537	0.112435		0.2082	0.172	0.186	0.287	0.234	0.11	0.167	0.215
				0.20875	0.148988	0.12214	0.189976	0.0492952	0.127375	0.0447771	0.0851683		0.20875	0.274	0.235	0.374	0.0936	0.242	0.0858	0.164
				0.20931	0.183007	0.0300175	0.0579766	0.154661	0.0616016	0.124174	0.105139		0.20931	0.338	0.058	0.115	0.295	0.118	0.239	0.203
				0.20987	0.0684034	0.109156	0.0737754	0.0459102	0.12496	0.080554	0.133322		0.20987	0.127	0.212	0.147	0.0881	0.24	0.156	0.259
				0.21043	0.11688	0.0936043	0.154176	0.115207	0.031625	0.0597517	0.119833		0.21043	0.218	0.183	0.308	0.222	0.061	0.116	0.234
				0.21098	0.0577496	0.0312684	0.0923857	0.118411	0.0935221	0.169261	0.142414		0.21098	0.108	0.0613	0.186	0.23	0.181	0.331	0.279
				0.21154	0.0332766	0.12378	0.0889574	0.102835	0.045564	0.0918743	0.146118		0.21154	0.0627	0.244	0.18	0.201	0.0888	0.181	0.288
				0.2121	0.0830169	0.0684778	0.110918	0.155156	0.112445	0.10506	0.0627012		0.2121	0.157	0.136	0.225	0.304	0.22	0.208	0.124
				0.21265	0.127522	0.0617625	0.100023	0.134616	0.114058	0.0973688	0.0930361		0.21265	0.243	0.123	0.204	0.265	0.225	0.194	0.185
				0.21321	0.0363466	0.060308	0.0421315	0.0603428	0.0821724	0.0285975	0.114124		0.21321	0.0696	0.121	0.0865	0.12	0.163	0.0572	0.229
				0.21377	0.0194442	0.0793966	0.170943	0.129085	0.0673131	0.109083	0.140553		0.01143	0.002443	0.003139	0.004882	0.00487	0.005247	0.004589	0.005418
				0.21433	0.0624813	0.10398	0.0289074	0.0636643	0.0883853	0.122115	0.135595		0.01199	0.003199	0.004149	0.005028	0.005353	0.005532	0.005739	0.005729
				0.21488	0.106568	0.121249	0.0835918	0.129046	0.118238	0.0774823	0.0740959		0.01254	0.003439	0.004113	0.005632	0.006008	0.005852	0.006347	0.006508
				0.21544	0.16702	0.0833237	0.06172	0.152428	0.0721761	0.13207	0.0658399		0.0131	0.003669	0.004628	0.005828	0.006332	0.006229	0.007011	0.006591
				0.216	0.114667	0.103236	0.0547594	0.0591062	0.108654	0.10937	0.0977178		0.01366	0.004071	0.004943	0.006004	0.006938	0.00703	0.007509	0.007697
				0.21656	0.069025	0.0856527	0.125027	0.150605	0.114927	0.0711136	0.0559752		0.01422	0.00438	0.005623	0.006679	0.007172	0.007488	0.007742	0.008263
				0.21711	0.0951743	0.0911707	0.0309422	0.139756	0.0809184	0.0334184	0.089979		0.01477	0.004467	0.005778	0.007315	0.007783	0.008236	0.008426	0.008693
				0.21767	0.0754172	0.115085	0.0716378	0.0694699	0.115185	0.0832321	0.0921668		0.01533	0.004794	0.006452	0.007738	0.008311	0.00887	0.009218	0.00934
				0.21823	0.0881747	0.0653051	0.092206	0.0591976	0.161432	0.0819056	0.0829474		0.01589	0.005175	0.006713	0.008268	0.009052	0.009311	0.009354	0.009931
				0.21879	0.112391	0.113004	0.124195	0.0514536	0.185016	0.114491	0.106878		0.01645	0.005872	0.007072	0.008791	0.009429	0.009873	0.01011	0.010478
				0.21934	0.0773131	0.0863414	0.115516	0.0437144	0.0815956	0.171488	0.125499		0.017	0.006186	0.007736	0.009165	0.009825	0.010298	0.010237	0.010832
				0.2199	0.0981961	0.14411	0.0797853	0.0314403	0.110108	0.102748	0.082129		0.01756	0.006814	0.008184	0.009973	0.010802	0.010742	0.011087	0.011304
				0.22046	0.111933	0.100973	0.106265	0.0671531	0.0626453	0.112792	0.00856529		0.01812	0.006587	0.008563	0.010276	0.011505	0.011435	0.011858	0.012349
				0.22102	0.0853148	0.133728	0.0993265	0.0843536	0.0945455	0.0555017	0.0723463		0.01868	0.006994	0.00875	0.010784	0.011865	0.012112	0.012225	0.013063
				0.22157	0.0812639	0.062103	0.0916346	0.0588549	0.117853	0.0526198	0.106509		0.01923	0.007519	0.009072	0.011324	0.012163	0.012857	0.013273	0.013369
				0.22213	0.0945936	0.0956048	0.152916	0.0527234	0.0753484	0.0977122	0.00888497		0.01979	0.007906	0.009875	0.011625	0.012534	0.01291	0.01363	0.013631
				0.22269	0.0875541	0.0706279	0.0841639	0.0698637	0.0753168	0.0616524	0.110186		0.02035	0.007762	0.010098	0.012187	0.012959	0.014261	0.014151	0.014318
				0.22324	0.120515	0.0729424	0.171145	0.15996	0.066045	0.109425	0.104317		0.0209	0.00833	0.010873	0.012859	0.013948	0.014572	0.014263	0.014659
				0.2238	0.0535048	0.0880878	0.0413373	0.116207	0.0516506	0.119252	0.0652659		0.02146	0.009023	0.011363	0.012957	0.014103	0.014595	0.014889	0.015376
				0.22436	0.0337932	0.0850235	0.0534671	0.0716002	0.100841	0.0535647	0.0723491		0.02202	0.009563	0.01188	0.013702	0.014501	0.015344	0.015479	0.016045
				0.22492	0.10347	0.167204	0.0486057	0.0441001	0.042666	0.107978	0.0624473		0.02258	0.00958	0.011912	0.013915	0.01542	0.015656	0.016265	0.016011
				0.22547	0.0811358	0.115369	0.0476183	0.106374	0.0737755	0.0193218	0.0423805		0.02313	0.010119	0.012527	0.014974	0.015784	0.015904	0.016439	0.016611
				0.22603	0.115966	0.156637	0.033216	0.127148	0.103826	0.119053	0.0998044		0.02369	0.010647	0.013067	0.015123	0.016188	0.016699	0.016703	0.017286
				0.22659	0.0886066	0.084969	0.0189113	0.176132	0.147282	0.0282535	0.0947193		0.02425	0.011147	0.012995	0.016158	0.016706	0.017486	0.018223	0.018126
				0.22715	0.0928548	0.125865	0.0953137	0.0999585	0.108114	0.0228791	0.0566731		0.02481	0.011495	0.013962	0.016293	0.017093	0.017565	0.017942	0.018799
				0.2277	0.0901614	0.0540464	0.0940642	0.0759574	0.171838	-0.010078	0.166741		0.02536	0.011939	0.014044	0.016684	0.017861	0.017957	0.019044	0.01918
				0.22826	0.0861196	0.104723	0.075598	0.107674	0.113482	0.00888083	0.0779447		0.02592	0.012406	0.01449	0.017252	0.018176	0.01903	0.019222	0.019734
				0.22882	0.0487469	0.0256661	0.0736499	0.111329	0.109757	0.0831541	0.138042		0.02648	0.012713	0.015075	0.017327	0.019108	0.019261	0.019585	0.019738
				0.22938	0.0745816	0.0963065	0.109801	0.112374	0.0836523	0.0670251	0.0665651		0.02704	0.013099	0.015704	0.018187	0.019258	0.02015	0.020314	0.020718
				0.22993	0.0952286	0.0260321	0.07584	0.0224986	0.0746343	0.101443	0.0470009		0.02759	0.014272	0.015918	0.018637	0.019618	0.020141	0.020952	0.020382
				0.23049	0.0828971	0.0280176	0.0623368	0.0374811	0.0743558	0.120303	0.11153		0.02815	0.013842	0.016418	0.019165	0.020879	0.0208	0.021252	0.021388
				0.23105	0.096503	0.0648457	0.0382753	0.100016	0.0771565	0.0759383	0.0792433		0.02871	0.014406	0.01705	0.019703	0.020397	0.021218	0.02166	0.022202
				0.2316	0.0625824	0.0541047	0.097624	0.0835267	0.0976809	0.0967666	0.0947521		0.02927	0.015009	0.017495	0.01975	0.020884	0.021459	0.021905	0.022326
				0.23216	0.126245	0.148085	0.0766273	0.0993182	0.122122	0.139939	0.0929756		0.02982	0.014964	0.017619	0.020259	0.02116	0.021325	0.022401	0.022609
				0.23272	0.0796524	0.130456	0.108014	0.0603789	0.0200465	0.0507006	0.0662936		0.03038	0.015673	0.018077	0.020253	0.021571	0.022461	0.022549	0.02289
				0.23328	0.101518	0.12319	0.11667	0.0866242	0.0603615	0.0926212	0.0473396		0.03094	0.015708	0.018448	0.021081	0.022505	0.022354	0.022879	0.023733
				0.23383	0.0720761	0.0607337	0.0941053	0.0707552	0.0748297	0.0673774	0.0177685		0.0315	0.01616	0.018628	0.021585	0.022279	0.023215	0.022689	0.023593
				0.23439	0.0728674	0.105227	0.0789484	0.147449	0.0956968	0.085059	0.0637299		0.03205	0.017029	0.019152	0.021814	0.023371	0.023813	0.023589	0.024374
				0.23495	0.0507307	0.0749321	0.0554285	0.110047	0.0773334	0.0638853	0.0704249		0.03261	0.017484	0.019592	0.021769	0.023084	0.02388	0.023718	0.024069
				0.23551	0.0549194	0.0725359	0.0572872	0.05532	0.109769	0.0391772	0.0997916		0.03317	0.017499	0.020168	0.022037	0.023697	0.024445	0.023899	0.025055
				0.23606	0.0239943	0.0863085	0.0178201	0.0731009	0.122251	0.0801556	0.0709756		0.03373	0.018382	0.020913	0.022655	0.024512	0.02441	0.024363	0.025411
				0.23662	0.118909	0.0635241	0.0880255	0.120829	0.0498294	0.03695	-0.0118772		0.03428	0.018471	0.021097	0.022851	0.02438	0.024894	0.025379	0.024861
				0.23718	0.107697	0.0566711	0.107611	0.122094	0.0567306	0.0535598	0.0982537		0.03484	0.018553	0.020743	0.023292	0.024346	0.025083	0.024904	0.02619
				0.23774	0.0493631	0.0745724	0.148301	0.155324	0.0593792	0.114344	0.0669158		0.0354	0.019336	0.02192	0.023808	0.024464	0.025173	0.025452	0.025573
				0.23829	0.0782017	0.0807794	0.125921	0.0337656	0.0665097	0.0715645	0.0165346		0.03596	0.01981	0.021973	0.024119	0.024978	0.025578	0.026341	0.026393
				0.23885	0.102004	0.0834516	0.0663117	0.0879575	0.0499676	0.113289	0.0296185		0.03651	0.019893	0.021982	0.024363	0.025034	0.025681	0.026087	0.026218
				0.23941	0.0696147	0.0975336	0.118372	0.0612119	0.0511496	0.0213341	0.0511809		0.03707	0.020372	0.022269	0.024475	0.025673	0.025761	0.026633	0.026715
				0.23996	0.113633	0.147023	0.115344	0.129504	0.127867	0.112207	0.120426		0.03763	0.019911	0.022479	0.024467	0.025402	0.026391	0.02586	0.026172
				0.24052	0.0373092	0.0961852	0.0664511	0.0332311	0.0968734	0.106043	0.0621369		0.03819	0.021074	0.022594	0.025093	0.02523	0.025629	0.026355	0.0275
				0.24108	0.0656852	0.0418173	0.0676927	0.0692554	0.108532	0.0336536	0.0728082		0.03874	0.021248	0.023394	0.025758	0.026375	0.026875	0.026916	0.027392
				0.24164	0.0947919	0.0596715	0.115297	0.129243	0.0628569	0.125817	0.0708232		0.0393	0.021324	0.023802	0.025258	0.026862	0.02641	0.026965	0.027009
				0.24219	0.0982703	0.0664802	0.0486443	0.109147	0.109927	0.107676	0.0835188		0.03986	0.02176	0.023899	0.025846	0.026526	0.026687	0.02707	0.027228
				0.24275	0.0832857	0.0536106	0.0531707	0.0603203	0.0420663	0.0323025	0.0738815		0.04042	0.021972	0.023861	0.026422	0.026546	0.026467	0.027429	0.027404
				0.24331	0.0998793	0.101225	0.0325191	0.156558	0.0725132	0.0738687	0.167797		0.04097	0.022397	0.024143	0.025424	0.027415	0.0271	0.02706	0.027748
				0.24387	0.118343	0.0622767	0.0400174	0.061547	0.0468249	0.0608324	0.0814556		0.04153	0.022108	0.025084	0.026232	0.026398	0.026753	0.027622	0.027596
				0.24442	0.0569628	0.0587406	0.0702506	0.0578738	0.0796961	0.107845	0.0888821		0.04209	0.022898	0.024816	0.026223	0.026759	0.027369	0.026997	0.02771
				0.24498	0.0351427	0.0267078	0.0660021	0.110765	0.0564016	0.0106151	0.0780723		0.04265	0.023018	0.02458	0.026436	0.027264	0.027406	0.027158	0.027758
				0.24554	0.128844	0.106071	0.0942354	0.0679512	0.0851371	0.112018	0.0487832		0.0432	0.024708	0.025566	0.02693	0.027382	0.027632	0.027466	0.02768
				0.24609	0.0949868	0.0474486	0.0793782	0.0919486	0.172479	-0.00549124	0.043677		0.04376	0.024035	0.025574	0.026738	0.027024	0.027546	0.027462	0.028004
				0.24665	0.0485954	0.0693889	0.12517	0.0481905	0.173327	0.127582	0.133926		0.04432	0.024386	0.025651	0.026978	0.02783	0.027713	0.02761	0.027922
				0.24721	0.0964469	0.00576366	0.118154	0.0969223	0.0490235	0.0710262	0.0629989		0.04488	0.024183	0.025402	0.02692	0.026676	0.027354	0.027726	0.02725
				0.24777	0.100375	0.0687999	0.110859	0.102179	0.0574922	0.0594814	0.0213876		0.04543	0.024645	0.026137	0.026953	0.027715	0.027751	0.027925	0.027513
				0.24832	0.0764373	0.112208	0.110597	0.117178	0.116768	0.135284	0.119409		0.04599	0.02539	0.026332	0.027418	0.02805	0.027487	0.026996	0.028006
				0.24888	0.0834719	0.0395148	0.0702937	0.120488	0.0841192	0.0719772	0.0848989		0.04655	0.02577	0.027067	0.027908	0.027612	0.027449	0.027894	0.027191
				0.24944	0.0417413	0.114484	0.05449	0.0929649	0.0870485	0.122488	0.100665		0.0471	0.025829	0.026696	0.027889	0.028617	0.027672	0.027341	0.027444
				0.25	0.0828185	0.0768359	0.117544	0.0834201	0.118121	0.132908	0.105397		0.04766	0.02589	0.026786	0.028229	0.028436	0.027695	0.027783	0.028039
				0.25055	0.0308038	0.11718	0.0679372	0.0976302	0.0611512	0.0979478	0.0782608		0.04822	0.026778	0.026964	0.027471	0.02804	0.026825	0.027178	0.027283
				0.25111	0.119412	0.0620141	0.0813449	0.0361362	0.0351613	0.112918	0.109883		0.04878	0.026371	0.026334	0.026982	0.027799	0.027766	0.027506	0.027892
				0.25167	0.0167685	0.112919	0.0879322	0.0533286	0.0908513	0.154368	0.145172		0.04933	0.026802	0.026942	0.027228	0.027937	0.027505	0.027054	0.027926
				0.25223	0.107583	0.0484925	0.106032	0.077203	0.112944	0.0694759	0.138632		0.04989	0.025941	0.02659	0.027293	0.027303	0.027343	0.027789	0.027355
				0.25278	0.0919439	0.13606	0.0841106	0.0567172	0.112017	0.105505	0.103178		0.05045	0.026949	0.026915	0.028566	0.026972	0.027595	0.027783	0.027184
				0.25334	0.138064	0.0689817	0.0268444	0.0888658	0.0803459	0.0612085	0.0958459		0.05101	0.027793	0.02753	0.027688	0.02803	0.026642	0.02741	0.027635
				0.2539	0.0689045	0.0326114	0.0840275	0.10524	0.0457305	0.0738084	0.136917		0.05156	0.027235	0.027087	0.027272	0.027227	0.027345	0.02778	0.027434
				0.25445	0.0782993	0.0373942	0.0484799	0.106042	0.119275	0.118424	0.120127		0.05212	0.027307	0.027401	0.027372	0.026477	0.026961	0.027594	0.02718
				0.25501	0.050207	0.0923785	0.0288358	0.0552508	-0.00990417	0.073421	0.0859123		0.05268	0.027359	0.027732	0.027057	0.027204	0.026206	0.027372	0.026116
				0.25557	0.137171	0.106563	0.039264	0.0709051	0.0621749	0.0564363	0.0284822		0.05324	0.027714	0.027992	0.027829	0.027353	0.026789	0.026474	0.026968
				0.25613	0.0923281	0.0849322	0.0746754	0.0377005	0.118092	0.0712776	0.0949822		0.05379	0.028312	0.027238	0.027601	0.027396	0.026631	0.026896	0.026934
				0.25668	0.106398	0.135473	0.0569874	0.0519917	0.088924	0.0462148	0.115572		0.05435	0.028494	0.027249	0.027128	0.02731	0.026682	0.026748	0.026871
				0.25724	0.126437	0.074066	0.0640932	0.0364552	0.0541765	0.0644331	0.0339363		0.05491	0.028535	0.027375	0.027659	0.026678	0.026539	0.026337	0.026397
				0.2578	0.0798648	0.135185	0.0815429	0.0592861	0.108673	0.0678167	0.133978		0.05547	0.028321	0.028156	0.02631	0.027195	0.027022	0.027155	0.027287
				0.25836	0.17307	0.0471911	0.0427305	0.0458212	0.133512	0.116099	0.0753939		0.05602	0.028343	0.027184	0.026657	0.027373	0.027176	0.026727	0.025584
				0.25891	0.117573	0.0474922	0.0964547	0.0145683	0.142637	0.071443	0.128325		0.05658	0.028726	0.028724	0.026327	0.027009	0.026603	0.026257	0.027059
				0.25947	0.0608423	0.0578559	0.0645092	0.066026	0.10075	0.0660726	0.0839		0.05714	0.028481	0.028103	0.026785	0.026025	0.026118	0.026198	0.026226
				0.26003	0.0819306	0.133418	0.101477	0.0830737	0.121561	0.102043	0.0271771		0.0577	0.028166	0.027793	0.027001	0.026564	0.027015	0.025998	0.026142
				0.26058	0.12186	0.083234	0.07854	0.147005	0.0759049	0.122884	0.0670513		0.05825	0.028922	0.027421	0.02649	0.026142	0.025393	0.025383	0.025712
				0.26114	0.120729	0.0760562	0.0800838	0.071643	0.0785771	0.0890878	0.107236		0.05881	0.028465	0.027012	0.025835	0.026252	0.026716	0.025137	0.02654
				0.2617	0.121602	0.0414307	0.111146	0.0272452	0.0976751	0.162941	0.0837479		0.05937	0.028891	0.0275	0.027027	0.025668	0.025686	0.025044	0.025175
				0.26226	0.119775	0.12132	0.0888502	0.0375357	0.115398	0.053924	0.0493903		0.05993	0.02919	0.027909	0.027411	0.025982	0.026183	0.024839	0.024741
				0.26281	0.0597859	0.0712903	0.081228	0.0177535	0.0769006	0.115795	0.0797556		0.06048	0.028449	0.027907	0.026405	0.025172	0.024691	0.024339	0.025512
				0.26337	0.0907365	0.107787	0.121731	0.0965018	0.10971	0.0537271	0.0428191		0.06104	0.028587	0.028037	0.027135	0.025623	0.025286	0.025095	0.024619
				0.26393	0.103234	0.094664	0.0808608	0.0328617	0.0776919	0.103976	0.0760663		0.0616	0.029336	0.027595	0.025684	0.026225	0.025256	0.023507	0.024551
				0.26449	0.145569	0.0802297	0.118558	0.129508	0.0327734	0.0216854	0.122559		0.06216	0.028931	0.027288	0.026746	0.024101	0.025647	0.02444	0.023676
				0.26504	0.086645	0.060472	0.125527	0.0591139	0.0420369	0.0662827	0.0784186		0.06271	0.029349	0.027771	0.02581	0.025673	0.024322	0.024984	0.024256
				0.2656	0.115837	0.0964669	0.0878726	0.128325	0.121759	0.119349	0.0683194		0.06327	0.029586	0.028169	0.025802	0.025073	0.024815	0.024662	0.024725
				0.26616	0.0864594	0.158571	0.0698733	0.0564883	0.053513	0.0414775	0.0373205		0.06383	0.02897	0.027628	0.026752	0.025469	0.024762	0.024266	0.024265
				0.26672	0.130066	0.027637	0.02174	0.0663416	0.0743049	0.103681	0.10734		0.06439	0.028609	0.02781	0.026431	0.024791	0.025523	0.024474	0.023208
				0.26727	0.0793669	0.101127	0.0835595	0.141147	0.085718	0.0516772	0.0822102		0.06494	0.029588	0.028211	0.026058	0.024501	0.024689	0.024185	0.024119
				0.26783	0.122494	0.0609595	0.0558426	0.132711	0.104799	0.0414972	0.0927521		0.0655	0.029657	0.027696	0.026326	0.024527	0.024441	0.023706	0.022877
				0.26839	0.135311	0.142165	0.0682193	0.0999793	0.0889847	0.0886076	0.0942136		0.06606	0.030094	0.027127	0.025694	0.023267	0.024887	0.023333	0.024197
				0.26894	0.06851	0.0453844	0.0923012	0.0524849	0.0881058	0.0533182	0.0868819		0.06662	0.029525	0.026343	0.025755	0.023989	0.02366	0.022575	0.023061
				0.2695	0.136593	0.100492	0.0953665	0.0809346	0.105263	0.098436	0.078877		0.06717	0.030007	0.027811	0.024707	0.023667	0.023886	0.022881	0.022438
				0.27006	0.116821	0.0703853	-0.0219698	0.0699648	0.0611403	0.0358104	0.0670364		0.06773	0.028885	0.026165	0.025545	0.024739	0.02333	0.023363	0.02345
				0.27062	0.136774	0.0813584	0.0745386	0.0719725	0.0957318	0.0742765	0.0479572		0.06829	0.029687	0.027455	0.024597	0.024252	0.022778	0.024006	0.0236
				0.27117	0.0353746	0.106758	0.106457	0.0374971	0.0544553	0.114251	0.0615149		0.06885	0.029672	0.027953	0.024026	0.024539	0.022927	0.022324	0.023477
				0.27173	0.1105	0.0746478	0.0338244	0.072946	0.0848447	0.106762	0.140404		0.0694	0.029904	0.026853	0.025088	0.02419	0.024359	0.022965	0.022832
				0.27229	0.0890402	0.0880137	0.0759179	0.0658638	0.0308224	0.0412037	0.115026		0.06996	0.029914	0.02721	0.023876	0.024899	0.023312	0.023061	0.023544
				0.27285	0.156948	0.0935785	0.123985	0.115549	0.0878564	0.0234748	0.0304364		0.07052	0.028834	0.026646	0.025235	0.023786	0.022866	0.022445	0.021954
				0.2734	0.11413	0.0601549	0.0237804	0.0977616	0.0635296	0.0579325	0.0815117		0.07107	0.028414	0.026185	0.024431	0.023281	0.022651	0.022604	0.023161
				0.27396	0.0974861	0.111184	0.114982	0.0485979	0.023337	0.0707878	0.0690005		0.07163	0.029801	0.026852	0.024073	0.023933	0.023054	0.021835	0.021814
				0.27452	0.0936424	0.0887887	0.124584	0.0657678	0.0688509	0.136394	0.0743983		0.07219	0.028237	0.024867	0.0234	0.023418	0.021036	0.021776	0.021969
				0.27507	0.160473	0.106692	0.145614	0.130189	0.0337568	0.0957195	0.116184		0.07275	0.028562	0.026572	0.024632	0.023439	0.022283	0.021269	0.021937
				0.27563	0.0653461	0.132824	0.0526549	0.0457725	0.0783067	0.0962558	0.0919994		0.0733	0.029088	0.026511	0.02333	0.023537	0.021248	0.021354	0.022059
				0.27619	0.0704597	0.0955609	0.0852742	0.0731447	0.0877757	0.12784	0.100617		0.07386	0.028917	0.025631	0.024016	0.022476	0.020914	0.022256	0.021218
				0.27675	0.0430362	0.131595	0.105474	0.10955	0.0924671	0.145711	0.0852084		0.07442	0.028246	0.025331	0.022689	0.021495	0.02169	0.022027	0.020397
				0.2773	0.0716777	0.0849192	0.0755078	0.0730289	0.0692933	0.113433	0.10955		0.07498	0.028627	0.026608	0.022228	0.022479	0.02224	0.020114	0.02235
				0.27786	0.0471423	0.0970158	0.0822633	0.042263	0.0762756	0.0412245	0.0986716		0.07553	0.027516	0.025374	0.022925	0.022382	0.020186	0.021591	0.020949
				0.27842	0.0845916	0.0424262	0.0766767	0.0587232	0.0717257	0.033017	0.106932		0.07609	0.027202	0.025642	0.023284	0.022799	0.021696	0.02203	0.020556
				0.27898	0.080829	0.10134	0.019957	0.100736	0.14218	0.0974706	0.140787		0.07665	0.027219	0.026232	0.022245	0.021898	0.02155	0.020606	0.020509
				0.27953	0.0702866	0.0965208	-0.00774637	0.0908316	0.0969435	0.053348	0.0848681		0.07721	0.02792	0.024821	0.021437	0.021477	0.021988	0.021087	0.021064
				0.28009	0.119864	0.100256	0.103854	0.108733	0.103907	0.0640954	0.0288416		0.07776	0.028028	0.024638	0.023389	0.021772	0.020977	0.02045	0.02103
				0.28065	0.0828922	0.180391	0.1555	0.0464672	0.0631535	0.0834344	0.0835893		0.07832	0.027384	0.024767	0.023181	0.02116	0.020385	0.021839	0.020441
				0.2812	0.0449548	0.0494331	0.0954555	0.100781	0.0787696	0.037217	0.110497		0.07888	0.028078	0.024953	0.022872	0.02175	0.021373	0.020859	0.02061
				0.28176	0.148313	0.0726098	0.0549224	0.082473	0.081934	0.116417	0.116429		0.07944	0.027839	0.025066	0.023056	0.021344	0.020071	0.019733	0.020365
				0.28232	0.0777339	0.123872	0.112113	0.109709	0.08365	0.0942484	0.0762236		0.07999	0.027567	0.024634	0.022861	0.021919	0.020462	0.01988	0.020843
				0.28288	0.102636	0.0211529	0.126459	0.0879386	0.0701473	0.0393852	0.0911103		0.08055	0.026312	0.024175	0.022739	0.02072	0.020151	0.019488	0.020148
				0.28343	0.069224	0.0661377	0.0722822	0.119231	0.113563	0.113164	0.0410085		0.08111	0.027422	0.023809	0.021946	0.021201	0.020038	0.02007	0.019491
				0.28399	0.107991	0.102333	0.0630319	0.0756505	0.0796032	0.104363	0.0960507		0.08167	0.026924	0.024425	0.020828	0.02133	0.019924	0.019311	0.019938
				0.28455	0.122032	0.00857621	0.0442004	0.115889	0.072694	0.123296	0.0494511		0.08222	0.026902	0.023623	0.022496	0.021369	0.019904	0.020889	0.019327
				0.28511	0.0696287	0.0637624	0.0429729	0.107806	-0.00871672	0.0540163	0.0970358		0.08278	0.026532	0.024842	0.021353	0.019783	0.01915	0.020066	0.020327
				0.28566	0.0826566	0.104937	0.094841	0.0256675	0.018779	0.0272128	0.0806412		0.08334	0.026266	0.024123	0.020874	0.020635	0.018955	0.020112	0.018697
				0.28622	0.0647114	0.0869389	0.034241	0.125332	0.107981	0.0745648	0.0700257		0.0839	0.025842	0.023081	0.020089	0.020933	0.018593	0.019504	0.018626
				0.28678	0.0970597	0.0647896	0.128432	0.015253	0.0316822	0.0713211	0.0749158		0.08445	0.026584	0.024301	0.020565	0.020296	0.020443	0.019598	0.018913
				0.28733	0.110846	0.129562	0.0465641	0.108395	0.12589	0.067004	0.0226933		0.08501	0.025758	0.024453	0.021299	0.020309	0.021781	0.019521	0.020662
				0.28789	0.136031	0.0969953	0.10589	0.0660292	0.0697059	0.0990802	0.131845		0.08557	0.026544	0.024375	0.022777	0.021657	0.019329	0.019984	0.018705
				0.28845	0.117468	0.049885	0.0844519	0.135467	0.108131	0.0369744	0.055928		0.08613	0.025664	0.024343	0.021437	0.01876	0.019949	0.019106	0.020254
				0.28901	0.0589923	0.0849693	0.101582	0.0616145	0.0909405	0.0667576	0.113392		0.08668	0.026105	0.023491	0.022579	0.020633	0.019142	0.019212	0.018983
				0.28956	0.0919527	0.0970921	0.0996712	0.0425288	0.0360392	0.0368511	0.0719346		0.08724	0.026211	0.024653	0.021869	0.020883	0.019472	0.018978	0.020338
				0.29012	0.0956471	0.0979299	0.106513	0.0846634	0.118167	0.0995489	0.09513		0.0878	0.025602	0.024064	0.020116	0.020507	0.018817	0.020514	0.018955
				0.29068	0.0920953	0.0616729	0.0898649	0.0791967	0.0793421	0.101104	0.071694		0.08836	0.024703	0.022993	0.019996	0.019317	0.019629	0.019284	0.019232
				0.29124	0.0761201	0.0982464	0.0905188	0.0789155	0.136201	0.0516076	0.0720045		0.08891	0.025029	0.024007	0.020947	0.020865	0.019823	0.019877	0.017621
				0.29179	0.0520343	0.08252	0.0601193	0.0718064	0.0309486	0.100062	0.0606508		0.08947	0.025014	0.024174	0.02055	0.019861	0.019578	0.018939	0.019228
				0.29235	0.137377	0.129631	0.024096	0.035623	0.0511317	0.0724079	0.0892575		0.09003	0.025184	0.022612	0.020761	0.018976	0.018741	0.017708	0.018494
				0.29291	0.0851295	0.0614996	0.0189768	0.0944279	0.0477223	0.0877725	0.124387		0.09059	0.025593	0.023313	0.020128	0.019599	0.019201	0.019199	0.019689
				0.29346	0.0851029	0.0949737	0.06859	0.0934144	0.0626644	0.0891984	0.0462915		0.09114	0.024456	0.02333	0.020529	0.019151	0.019275	0.017796	0.018896
				0.29402	0.111278	0.0375327	0.0730813	0.0877443	0.0840754	0.115202	0.0853877		0.0917	0.025171	0.022855	0.021264	0.020041	0.020054	0.018661	0.01949
				0.29458	0.103253	0.0479967	0.0704358	0.016475	0.081701	0.0798878	0.0810716		0.09226	0.025324	0.022229	0.020203	0.018581	0.019793	0.019038	0.019472
				0.29514	0.102656	0.0679244	0.0960526	0.137151	0.0460712	0.0974704	0.116187		0.09281	0.025816	0.022737	0.019803	0.019118	0.018548	0.019065	0.01845
				0.29569	0.0610415	0.0345557	0.0843985	0.0722081	0.0631162	0.0638957	-0.00571908		0.09337	0.023619	0.021407	0.020178	0.020398	0.018289	0.017898	0.01798
				0.29625	0.125202	0.0514807	0.156825	0.0534098	0.0602235	0.107963	0.0697455		0.09393	0.02391	0.021946	0.020965	0.018387	0.018565	0.018134	0.017782
				0.29681	0.0994355	0.0763009	0.0946216	0.133636	0.0787679	0.0391258	0.0916309		0.09449	0.024554	0.022343	0.019919	0.018887	0.020113	0.017779	0.018787
				0.29737	0.157661	0.129022	0.092623	0.101006	0.0749461	0.0929963	0.0562354		0.09504	0.023409	0.02166	0.018967	0.021016	0.017875	0.01961	0.019593
				0.29792	0.0431256	0.107578	0.0810796	0.0521356	0.0910143	0.0877848	0.138881		0.0956	0.02352	0.02232	0.018683	0.017925	0.018206	0.018369	0.01886
				0.29848	0.0725497	0.102877	0.0846123	0.0967887	0.10403	0.0641731	0.101992		0.09616	0.023858	0.022348	0.020487	0.018972	0.018249	0.017486	0.017329
				0.29904	0.0908295	0.0306739	0.0757662	0.117734	0.0872692	0.0686646	0.135026		0.09672	0.023314	0.021311	0.019869	0.019427	0.0175	0.017708	0.018736
				0.29959	0.122381	0.0951383	0.105685	0.0743795	0.00819028	0.0968938	0.115501		0.09727	0.024166	0.021314	0.019782	0.018121	0.018692	0.017325	0.017413
				0.30015	0.100066	0.0856855	0.0354526	0.140594	0.107193	0.0881056	0.0267941		0.09783	0.023259	0.020457	0.018177	0.018245	0.017953	0.018789	0.018084
				0.30071	0.0459618	0.10866	0.0892932	0.106007	0.096942	0.111406	0.0396572		0.09839	0.02329	0.019392	0.018705	0.018094	0.017667	0.017631	0.017534
				0.30127	0.085106	0.071419	0.0542134	0.0774608	0.113849	0.0714122	0.067889		0.09895	0.023196	0.019614	0.018617	0.018543	0.018998	0.017228	0.018847
				0.30182	0.0799736	0.0918711	0.037738	0.0961614	0.0670238	0.0854819	0.0626099		0.0995	0.021819	0.019964	0.018511	0.018445	0.017742	0.018431	0.01711
				0.30238	0.0543448	0.0920537	0.0482313	0.121251	0.102577	0.0466101	0.0551972		0.10006	0.02241	0.019603	0.018246	0.018765	0.019061	0.017296	0.016899
				0.30294	0.119423	0.0887767	0.0919373	0.0598998	0.111887	0.073652	0.0709012		0.10062	0.021526	0.020168	0.019547	0.01809	0.016593	0.017951	0.017271
				0.30349	0.115977	0.116209	0.0761237	0.115089	0.115346	0.133271	0.112114		0.10118	0.020828	0.019794	0.019442	0.017408	0.017471	0.017299	0.016757
				0.30405	0.0762091	0.126645	0.102341	0.0410187	0.0391645	0.0316053	0.0882035		0.10173	0.020289	0.020356	0.017652	0.017962	0.018046	0.0175	0.016852
				0.30461	0.078696	0.120127	0.0741061	0.0905157	0.0959876	0.0740669	0.0534341		0.10229	0.020916	0.019441	0.019414	0.017495	0.017886	0.016505	0.017385
				0.30517	0.179205	0.0966373	0.0640318	0.0407362	0.0485886	0.129004	0.0934609		0.10285	0.020706	0.019336	0.019441	0.018465	0.017315	0.017252	0.016343
				0.30572	0.0716753	0.0568213	0.060619	0.110418	0.116056	0.0994765	0.0962852		0.10341	0.021291	0.019106	0.018825	0.016259	0.015968	0.016827	0.016951
				0.30628	0.0685141	0.0477036	0.100901	0.0599337	0.0508704	0.0646973	0.080104		0.10396	0.020661	0.018854	0.016735	0.01774	0.01692	0.014801	0.017048
				0.30684	0.0925399	0.065054	0.0399375	0.0719799	0.0696587	0.0772972	0.0957579		0.10452	0.018646	0.020003	0.018303	0.016813	0.016705	0.017257	0.017225
				0.3074	0.0302606	0.147989	0.0460816	0.0677456	0.127028	0.0601998	0.0874437		0.10508	0.019659	0.019077	0.018565	0.017796	0.016921	0.0171	0.014565
				0.30795	0.0880505	0.133341	0.0969385	0.0873355	0.0152408	0.0684444	0.0584554		0.10564	0.019301	0.020248	0.016398	0.017763	0.01734	0.01718	0.017381
				0.30851	0.0675254	0.0683512	0.0856656	0.064085	0.0566347	0.111004	0.11638		0.10619	0.019771	0.018071	0.015576	0.017779	0.015659	0.01477	0.015763
				0.30907	0.116113	0.0964193	0.0256928	0.077632	0.0622774	0.130012	0.083279		0.10675	0.019956	0.019188	0.017323	0.018547	0.017511	0.016045	0.01507
				0.30962	0.106278	0.109911	0.140324	0.110249	0.127285	0.0756914	0.1471		0.10731	0.019583	0.017819	0.017407	0.016997	0.016095	0.015696	0.017673
				0.31018	0.119243	0.10784	0.0832298	0.0900336	0.0888973	0.0526405	0.0702298		0.10787	0.020028	0.016998	0.017388	0.017139	0.015189	0.014914	0.016201
				0.31074	0.152204	0.0692195	0.0763859	0.075683	0.0758876	0.0341043	0.0831728		0.10842	0.017184	0.018562	0.016627	0.016415	0.015968	0.016666	0.016132
				0.3113	0.093246	0.165219	0.0710181	0.0589711	0.0666952	0.0911635	0.0745654		0.10898	0.018958	0.017964	0.015749	0.017231	0.016798	0.015554	0.016299
				0.31185	0.156412	0.0719715	0.0571306	0.092813	0.127801	0.0712252	0.121622		0.10954	0.019531	0.018168	0.015744	0.016716	0.017866	0.016697	0.016324
				0.31241	0.0952028	0.0761624	0.06664	0.0416616	0.0916925	0.0653907	0.0438126		0.1101	0.018659	0.017039	0.018155	0.016312	0.016271	0.015321	0.015793
				0.31297	0.0929797	0.099633	0.0557842	0.0773125	0.12152	0.116988	0.107583		0.11065	0.017622	0.016129	0.01549	0.015228	0.015396	0.015439	0.015636
				0.31353	0.0427538	0.124417	0.0692639	0.102073	0.0671914	0.127976	0.0621598		0.11121	0.018256	0.017649	0.017579	0.016104	0.014977	0.016479	0.015784
				0.31408	0.10843	0.0613387	0.0980844	0.15066	0.0626124	0.0850235	0.039577		0.11177	0.018065	0.016446	0.016243	0.015754	0.01669	0.013992	0.016129
				0.31464	0.0815738	0.0961745	0.0882988	-0.0149581	0.084481	0.0563559	0.0910108		0.11232	0.017743	0.017372	0.015215	0.014967	0.014931	0.016313	0.016708
				0.3152	0.0690965	0.0791533	0.0501748	0.115125	0.0624604	0.0467147	0.09912		0.11288	0.018143	0.01686	0.015974	0.01476	0.014818	0.015322	0.015627
				0.31575	0.0621594	0.0377428	0.140644	0.0676304	0.0640955	0.128764	0.0334628		0.11344	0.017629	0.017223	0.014914	0.014319	0.015406	0.014913	0.015606
				0.31631	0.13663	0.0786175	0.098448	0.090044	0.0808108	0.111424	0.0220771		0.114	0.017059	0.015509	0.01443	0.013493	0.014918	0.014228	0.015308
				0.31687	0.154972	0.079603	0.0936778	0.0683737	0.0856007	0.083347	0.120972		0.11455	0.017117	0.015996	0.015721	0.014163	0.013452	0.013862	0.016238
				0.31743	0.126627	0.0868802	0.0945076	0.0619491	0.057717	0.05665	0.0797941		0.11511	0.016766	0.014154	0.015567	0.013535	0.01529	0.014341	0.014822
				0.31798	0.0768485	0.135057	0.115636	0.06645	0.075873	0.0876161	0.0692797		0.11567	0.016148	0.015927	0.014604	0.015643	0.014714	0.015101	0.013441
				0.31854	0.109168	0.0628202	0.0631889	0.0768043	0.105048	0.116961	0.0491087		0.11623	0.014315	0.015867	0.015436	0.015123	0.014493	0.013973	0.014127
				0.3191	0.111453	0.0870434	0.0347754	0.0978073	0.076442	0.0525048	0.0431047		0.11678	0.016537	0.015011	0.014573	0.014475	0.014733	0.014617	0.013447
				0.31965	0.0909905	0.0613115	0.0289193	0.111832	0.111317	0.0603333	0.109242		0.11734	0.015242	0.016157	0.015414	0.014284	0.016019	0.014909	0.014975
				0.32021	0.0643521	0.0613192	0.0803025	0.0820695	0.0384174	0.0786558	0.0138751		0.1179	0.015892	0.015405	0.014014	0.014172	0.014577	0.014058	0.013354
				0.32077	0.026263	0.058959	0.123787	0.0841962	0.00875801	0.0694106	0.0882282		0.11846	0.014653	0.015112	0.013451	0.013537	0.013623	0.014724	0.014652
				0.32133	0.0626133	0.105354	0.0655723	0.0923843	0.109241	0.0759574	0.0863294		0.11901	0.015443	0.016155	0.015179	0.014004	0.013872	0.015232	0.013022
				0.32188	0.0400143	0.0805139	0.0677421	0.0793069	0.0830206	0.0375357	0.143152		0.11957	0.015852	0.014999	0.013201	0.013593	0.014117	0.014679	0.013201
				0.32244	0.0751216	0.0784685	0.0447005	0.137774	0.03348	0.0638593	0.130322		0.12013	0.014776	0.015861	0.014461	0.015077	0.013719	0.01315	0.012176
				0.323	0.0717523	0.0932268	0.0564624	0.152603	0.0850815	0.0690986	0.110371		0.12069	0.013197	0.014325	0.013826	0.014886	0.013743	0.014388	0.01248
				0.32356	0.0365929	0.127331	0.0559668	0.0880686	0.132887	0.0490932	0.157229		0.12124	0.014371	0.014872	0.014682	0.013352	0.015081	0.013513	0.011557
				0.32411	0.120216	0.0170249	0.091974	0.102815	0.0860249	0.113396	0.0405118		0.1218	0.01471	0.012274	0.012471	0.013417	0.012772	0.012857	0.014002
				0.32467	0.0922202	0.0493651	0.0935648	0.108799	0.0598404	0.0954693	0.053764		0.12236	0.013205	0.014007	0.013582	0.014551	0.013522	0.013865	0.013612
				0.32523	0.0858572	0.0709875	0.0951943	0.0997662	0.0279836	0.134604	0.116433		0.12292	0.013645	0.014466	0.013073	0.014698	0.013021	0.011752	0.012957
				0.32578	0.125884	0.0562499	0.0725756	0.0925258	0.0466375	0.0583826	0.092235		0.12347	0.013209	0.013132	0.013125	0.013421	0.013322	0.012911	0.013138
				0.32634	0.0596762	0.103666	0.0826405	0.109826	0.163834	0.0307052	0.104054		0.12403	0.013628	0.013186	0.013599	0.012047	0.013442	0.013226	0.01333
				0.3269	0.0486111	0.0880824	0.121673	0.100973	0.0522893	0.0846481	0.0221428		0.12459	0.014394	0.012244	0.013587	0.011882	0.012072	0.011062	0.012263
				0.32746	0.119344	0.111009	0.0543775	0.0356742	0.0937495	0.0650174	0.0573782		0.12515	0.014058	0.011633	0.013346	0.012222	0.013222	0.01327	0.013063
				0.32801	0.0938784	0.0359152	0.138049	0.0890586	0.051242	0.0709617	0.0724069		0.1257	0.013327	0.011848	0.012357	0.012138	0.012535	0.012215	0.012139
				0.32857	0.0587796	0.0764533	0.0723442	0.0261939	0.0789859	0.0942085	0.0242659		0.12626	0.011432	0.01293	0.0128	0.013283	0.013035	0.011896	0.013649
				0.32913	0.0344815	0.114436	0.081263	0.102134	0.109941	0.0885963	0.0802076		0.12682	0.011875	0.013106	0.009635	0.013343	0.012636	0.010912	0.012302
				0.32968	0.0426391	0.121764	0.074556	0.119379	0.0393658	0.110151	0.0639654		0.12738	0.013148	0.011616	0.012648	0.012706	0.010753	0.011906	0.011773
				0.33024	0.10728	0.0532321	0.11707	0.0620227	0.0387831	0.0977206	0.0744638		0.12793	0.010981	0.013269	0.012553	0.011023	0.012688	0.011397	0.011326
				0.3308	0.0958711	0.0589566	0.0489945	0.0834189	0.114468	0.028522	0.104727		0.12849	0.011053	0.012069	0.012753	0.011247	0.013071	0.013262	0.011249
				0.33136	0.0873346	0.0392507	0.0374739	0.0489259	0.125644	0.0628239	0.0204776		0.12905	0.011973	0.012329	0.011781	0.011484	0.01331	0.011289	0.010968
				0.33191	0.06782	0.120774	0.0550665	0.0876594	0.0774774	0.0909257	0.0991358		0.1296	0.010981	0.010871	0.010145	0.012317	0.01232	0.011852	0.011766
				0.33247	0.130425	0.091183	0.0461582	0.0938195	0.0796276	0.112855	0.0635236		0.13016	0.01141	0.01392	0.012033	0.012755	0.012322	0.010627	0.011418
				0.33303	0.0450542	0.0579748	0.0542747	0.0224323	0.0561418	0.0545865	0.0370925		0.13072	0.01103	0.010042	0.011697	0.012849	0.010647	0.012286	0.012371
				0.33358	0.0693955	0.0759998	0.0811953	0.146835	0.0616215	0.109559	0.0785399		0.13128	0.012295	0.009743	0.010864	0.011243	0.010976	0.011091	0.010433
				0.33414	0.0668029	0.107279	0.128032	0.0821996	0.0858246	0.032276	0.0887828		0.13183	0.010603	0.010774	0.010668	0.011151	0.012327	0.010075	0.009439
				0.3347	0.086908	0.0946986	0.0475026	0.056988	0.0729311	0.0759011	0.0489864		0.13239	0.010186	0.009935	0.010363	0.011569	0.011437	0.012598	0.012042
				0.33526	0.130376	0.0968794	0.0730856	0.118112	0.0992247	0.0551287	0.109555		0.13295	0.011027	0.010331	0.012122	0.011671	0.010099	0.011263	0.010582
				0.33581	0.0505256	0.0409058	0.049816	0.0583503	0.0728471	0.0800589	0.0672486		0.13351	0.01164	0.011067	0.011897	0.011745	0.009954	0.009561	0.010701
				0.33637	0.111746	0.0710669	0.0648492	0.0887072	0.0891114	0.0869083	0.0276098		0.13406	0.011294	0.008475	0.011215	0.009996	0.009509	0.00999	0.009774
				0.33693	0.0468368	0.0618032	0.122158	0.0473042	0.0742602	0.065339	0.0557946		0.13462	0.009718	0.011527	0.009213	0.010851	0.010802	0.011561	0.010565
				0.33749	0.0650884	0.13284	0.135558	0.0577096	0.0885998	0.0596685	0.0346541		0.13518	0.010527	0.009663	0.009372	0.010931	0.010563	0.008261	0.009225
				0.33804	0.123995	0.094885	0.0385165	0.0656406	0.0862094	0.0677677	0.0464421		0.13574	0.009395	0.008544	0.010608	0.010185	0.010791	0.012237	0.009268
				0.3386	0.0494893	0.0470109	0.0599116	0.0783076	0.0971311	0.0703958	0.0707114		0.13629	0.009872	0.010414	0.01203	0.010189	0.013288	0.010459	0.011469
				0.33916	0.106658	0.0339524	0.0670938	0.106626	0.101811	0.0671351	0.0494561		0.13685	0.011676	0.008939	0.01008	0.009119	0.009493	0.009694	0.009839
				0.33971	0.123114	0.106141	0.115827	0.0627165	0.0800991	0.0990574	0.0812344		0.13741	0.010795	0.010179	0.009066	0.009884	0.010633	0.01065	0.010164
				0.34027	0.151532	0.0404929	0.0913143	0.104014	0.0743282	0.0761469	0.0868049		0.13797	0.010304	0.011259	0.00927	0.010432	0.010137	0.011156	0.008327
				0.34083	0.0416686	0.0290133	0.0669638	0.102076	0.0740605	0.0667928	0.101703		0.13852	0.010778	0.007467	0.010021	0.010959	0.009263	0.011077	0.010761
				0.34139	0.120219	0.0688146	0.103019	0.0640223	0.0994985	0.0765073	0.0874806		0.13908	0.009916	0.008433	0.0089	0.008413	0.008616	0.010625	0.010635
				0.34194	0.0955034	0.0877483	0.0784662	0.0523887	0.0647029	0.0472752	0.07599		0.13964	0.010529	0.009458	0.00965	0.009942	0.00914	0.009501	0.008402
				0.3425	0.0954479	0.095984	0.0655181	0.0375414	0.089371	0.0497943	0.124275		0.1402	0.009216	0.00844	0.008255	0.008878	0.011351	0.009833	0.007799
				0.34306	0.031531	0.0452361	0.0513412	0.0967102	0.0896943	0.0863124	0.0960227		0.14075	0.010348	0.009246	0.008165	0.007631	0.009789	0.006965	0.010208
				0.34361	0.0536248	0.0656407	0.0526134	0.0566718	0.0724074	0.072163	0.0373576		0.14131	0.006982	0.010187	0.009347	0.008598	0.010485	0.009156	0.008039
				0.34417	0.0454249	0.0655266	0.0486011	0.117482	0.081859	0.0686818	0.026329		0.14187	0.008629	0.010044	0.009203	0.0107	0.009964	0.011163	0.010175
				0.34473	0.0517736	0.125446	0.0638104	0.0187834	0.09806	0.0415304	0.108185		0.14243	0.009953	0.010098	0.008578	0.007716	0.009822	0.008177	0.009767
				0.34529	0.0700672	0.148015	0.0715891	0.0739317	0.106199	0.0869731	0.0557055		0.14298	0.008379	0.008635	0.008762	0.00791	0.008359	0.006687	0.006595
				0.34584	0.0776319	0.0918386	0.0666949	0.0814941	0.0621855	0.115614	0.0437021		0.14354	0.009223	0.008714	0.00965	0.008381	0.00951	0.008175	0.009097
				0.3464	0.115066	0.106005	0.116498	0.0589645	0.0829652	0.0531405	0.0365864		0.1441	0.010197	0.006361	0.008808	0.007778	0.009908	0.010307	0.008512
				0.34696	0.0760869	0.0841271	0.0938872	0.0788423	0.079056	0.13547	0.107189		0.14465	0.008104	0.009329	0.007965	0.00754	0.008231	0.008788	0.007594
				0.34751	0.0673735	0.0419242	0.118796	0.12092	0.0642741	0.087897	0.0695377		0.14521	0.008552	0.007993	0.008547	0.009144	0.009366	0.005722	0.008903
				0.34807	0.0733452	0.0312606	0.0933238	0.0584743	0.0805103	0.068244	0.105964		0.14577	0.009476	0.007711	0.006736	0.007887	0.008762	0.008439	0.008266
				0.34863	0.0818721	0.0834366	0.0597771	0.107044	0.0598684	0.0287244	0.0450215		0.14633	0.008553	0.008876	0.008584	0.006837	0.009443	0.007523	0.006704
				0.34919	0.0616492	0.0665371	0.00463636	0.0381234	0.0679665	0.0717527	0.0749138		0.14688	0.008297	0.008946	0.009867	0.010019	0.006604	0.007897	0.007131
				0.34974	0.101607	0.0788102	0.0279507	0.0856412	0.0774383	0.053963	0.0734831		0.14744	0.009008	0.008386	0.006204	0.010391	0.007903	0.009511	0.008458
				0.3503	0.07316	0.082545	0.00349886	0.121135	0.0658792	0.0981478	0.0613091		0.148	0.006282	0.006377	0.007036	0.009367	0.008515	0.006297	0.008446
				0.35086	0.0342529	0.110504	0.115772	0.0820966	0.0817568	0.102076	0.0646757		0.14856	0.007518	0.00791	0.006102	0.008305	0.008113	0.008202	0.008836
				0.35141	0.121967	0.100916	0.126472	0.0547043	0.13129	0.08689	0.0776473		0.14911	0.009136	0.007632	0.006542	0.005888	0.006915	0.007761	0.00702
				0.35197	0.0782549	0.0684434	0.0585289	0.05434	0.0865418	0.0759274	0.0445362		0.14967	0.007051	0.007104	0.008875	0.009611	0.008406	0.008859	0.008978
				0.35253	0.040671	0.133478	-0.00934608	0.0931488	0.0896497	0.0831998	0.0803935		0.15023	0.007276	0.008917	0.006854	0.007712	0.008919	0.007957	0.007122
				0.35309	0.115759	0.0486381	0.059281	0.0887346	0.0220672	0.074309	0.0506088		0.15079	0.009102	0.007888	0.008171	0.007504	0.009866	0.008786	0.009379
				0.35364	0.0827756	0.117146	0.0466297	0.0814683	0.0362645	0.130705	0.0899415		0.15134	0.009188	0.008362	0.009163	0.007166	0.007044	0.007097	0.008153
				0.3542	0.0310668	0.0398621	0.0687916	0.0843551	0.10152	0.0970949	0.0550746		0.1519	0.008964	0.006902	0.006142	0.004966	0.007536	0.008599	0.007313
				0.35476	0.070905	0.0726895	0.0550616	0.0150935	0.054368	0.127291	0.0817777		0.15246	0.008688	0.008086	0.006898	0.008256	0.008869	0.009245	0.006506
				0.35531	0.0884723	0.101561	0.071366	0.0735284	0.0522138	0.0756705	0.0288499		0.15302	0.00856	0.008818	0.008814	0.007316	0.006634	0.010512	0.007639
				0.35587	0.0687878	0.0696868	0.0653525	0.0739478	0.0556951	0.0628289	0.0657379		0.15357	0.009996	0.008798	0.007612	0.007745	0.007895	0.006686	0.005093
				0.35643	0.114195	0.0559842	0.0268466	0.0640231	0.0531565	0.0722764	0.0575844		0.15413	0.006664	0.006288	0.006603	0.007887	0.007252	0.008358	0.006136
				0.35699	0.0579865	0.0580976	0.0303265	0.078247	0.106651	0.0817134	0.0885213		0.15469	0.007236	0.008376	0.007659	0.009562	0.008704	0.007778	0.00566
				0.35754	0.0764156	0.100053	0.0946441	0.0759104	0.0488335	0.113596	0.0658403		0.15525	0.008268	0.007868	0.008485	0.006819	0.007299	0.007581	0.006345
				0.3581	0.0236607	0.0706315	0.108162	0.0601812	0.0709338	0.0355993	0.131476		0.1558	0.006611	0.005616	0.006835	0.008761	0.00731	0.00799	0.008274
				0.35866	0.0992326	0.0573378	0.063209	0.108798	0.0101942	0.122176	0.0997332		0.15636	0.009551	0.00753	0.009124	0.006912	0.006588	0.007386	0.005389
				0.35922	0.108384	0.0434283	0.00869189	0.072972	0.0635364	0.0679407	0.0666902		0.15692	0.0081	0.007669	0.008105	0.00527	0.00591	0.008014	0.007942
				0.35977	0.0775659	0.0817405	0.038303	0.100887	0.0634644	0.0525601	0.0861354		0.15748	0.009688	0.008969	0.007716	0.005238	0.007813	0.007453	0.00804
				0.36033	0.0460127	0.0515297	0.0707167	0.0778351	0.0507868	0.039605	0.0356411		0.15803	0.009824	0.006296	0.005357	0.006095	0.006104	0.007284	0.008338
				0.36089	0.0732126	0.0786244	0.0259287	0.016062	0.0840163	0.0685975	0.0515966		0.15859	0.007066	0.006565	0.006961	0.008781	0.005228	0.009197	0.006074
				0.36144	0.0571173	0.0665737	0.110086	0.0800053	0.0689061	0.0893684	0.0634606		0.15915	0.006368	0.007658	0.005367	0.006689	0.008809	0.006682	0.007444
				0.362	0.0271139	0.0696272	0.0716437	0.0618551	0.0660518	0.0820662	0.0683039		0.1597	0.007139	0.006555	0.009147	0.005385	0.007574	0.006016	0.007535
				0.36256	0.0710117	0.086975	0.0456155	0.055019	0.0203382	0.0936111	0.0973476		0.16026	0.006597	0.007131	0.008123	0.008533	0.007094	0.009214	0.006162
				0.36312	0.0533461	0.0886848	0.105325	0.0816325	0.0653038	0.0460383	0.0477348		0.16082	0.007547	0.00909	0.007701	0.008474	0.007029	0.007392	0.007133
				0.36367	0.0936528	0.0719219	0.0623462	0.109286	0.0833705	0.0472198	0.0699356		0.16138	0.007773	0.007576	0.006588	0.007817	0.00871	0.007175	0.006729
				0.36423	0.0652375	0.0846965	0.0302659	0.0630808	0.0533324	0.0764082	0.0412061		0.16193	0.006693	0.005414	0.007029	0.007633	0.006809	0.007932	0.007028
				0.36479	0.0717022	0.0351622	0.101234	0.0772845	0.0615773	0.0579564	0.0855826		0.16249	0.009708	0.008165	0.004784	0.006767	0.007077	0.007488	0.007434
				0.36534	0.0662854	0.0692163	0.0715671	0.0445629	0.117399	0.0594319	0.0524333		0.16305	0.006148	0.008763	0.005085	0.005821	0.007481	0.008306	0.00729
				0.3659	0.063927	0.0534279	0.0479592	0.0645426	0.043593	0.0570056	0.00344509		0.16361	0.008406	0.005768	0.007444	0.006189	0.006572	0.006759	0.00528
				0.36646	0.111356	0.0715213	0.0710658	0.0429281	0.0648562	0.0567523	0.0470547		0.16416	0.006019	0.008057	0.005998	0.004567	0.00633	0.007631	0.007813
				0.36702	0.0780382	0.0754358	0.0781323	0.0366661	0.0384695	0.0366637	0.0831077		0.16472	0.006237	0.00773	0.007254	0.005189	0.008825	0.005327	0.006868
				0.36757	0.0698208	0.0947227	0.0428808	0.111561	0.0424488	0.0931882	0.0621879		0.16528	0.005463	0.00664	0.00529	0.005681	0.009723	0.00734	0.003801
				0.36813	0.0708648	0.0728615	0.0555424	0.0551823	0.0900565	0.125349	0.0705733		0.16584	0.007927	0.0062	0.007837	0.006938	0.007014	0.006712	0.004456
				0.36869	0.0853813	0.090838	0.0815309	0.0757254	0.0894442	0.0253448	0.037419		0.16639	0.00872	0.008469	0.006294	0.005455	0.006337	0.004965	0.006798
				0.36924	0.055982	0.0783013	0.0404218	0.0928271	0.0209781	0.0809591	0.0803706		0.16695	0.00925	0.006871	0.004516	0.005428	0.006134	0.007802	0.005365
				0.3698	0.0546787	0.012219	0.0418118	0.0482705	0.0833181	0.0474492	0.0364513		0.16751	0.006317	0.007694	0.005502	0.006612	0.004232	0.005744	0.005578
				0.37036	0.0697809	0.107973	0.0319017	0.0319966	0.0637119	0.124233	0.0808102		0.16807	0.007965	0.007367	0.0049	0.006863	0.003455	0.008285	0.005093
				0.37092	0.104226	0.024862	0.0565971	0.0584878	0.0666986	0.0664584	0.0493368		0.16862	0.00742	0.00765	0.005749	0.006201	0.006102	0.005402	0.006277
				0.37147	0.0557415	0.10319	0.0767305	0.0549273	0.0974378	0.0272138	0.100798		0.16918	0.004783	0.005999	0.00583	0.008362	0.008944	0.008481	0.005156
				0.37203	0.0721342	0.0954551	0.0132073	0.0275589	0.044275	0.0744133	0.0834801		0.16974	0.005473	0.004953	0.005589	0.005154	0.005521	0.006117	0.00638
				0.37259	0.0680424	0.0790122	0.0929626	0.0662185	0.0430275	0.0667538	0.0827233		0.17029	0.00753	0.006085	0.00563	0.00531	0.006073	0.007766	0.004447
				0.37314	0.100919	0.0990033	0.0656398	0.0551867	0.07037	0.0551644	0.0440867		0.17085	0.009864	0.00421	0.006627	0.006259	0.006179	0.005779	0.006947
				0.3737	0.0395776	-0.00440752	0.096923	0.0862168	0.0621626	0.0482001	-0.00950876		0.17141	0.007443	0.008486	0.005279	0.005968	0.006679	0.005411	0.004922
				0.37426	0.0357933	0.0561626	0.0353134	0.0697488	0.0903574	0.0667236	0.0407267		0.17197	0.006145	0.007586	0.006483	0.006026	0.005376	0.005552	0.006453
				0.37482	0.0830069	0.0740367	0.07471	0.0208926	0.0737875	0.0776688	0.0321524		0.17252	0.007864	0.003517	0.005286	0.007943	0.00811	0.003002	0.006341
				0.37537	0.0671595	0.0491105	0.0857489	0.104012	0.0572104	0.0997557	0.0892528		0.17308	0.006679	0.006081	0.008031	0.006007	0.005043	0.004934	0.005067
				0.37593	0.0755865	0.0588469	0.0323959	0.0569205	0.0696376	0.0885965	0.0782603		0.17364	0.007532	0.00564	0.005605	0.006488	0.005112	0.007014	0.005091
				0.37649	0.0888754	0.0401776	0.0524658	0.0674168	0.115961	0.0781931	0.0475107		0.1742	0.007359	0.00576	0.005474	0.001165	0.005387	0.00653	0.007805
				0.37704	0.130618	0.123206	0.0764114	0.0630283	0.0374892	0.0339188	0.0857762		0.17475	0.005718	0.006491	0.004654	0.006859	0.005344	0.005993	0.004649
				0.3776	0.0846841	0.127679	0.0704098	0.0550412	0.0967381	0.088831	0.0752559		0.17531	0.006867	0.006093	0.006584	0.008074	0.006408	0.004904	0.005207
				0.37816	0.0607015	0.0697006	0.037165	0.0472953	0.0661745	0.0497484	0.0606407		0.17587	0.005171	0.005805	0.004884	0.006128	0.004602	0.006724	0.004993
				0.37872	0.0316448	0.0723403	0.0457019	0.122007	0.0734194	0.0708482	0.0444366		0.17643	0.009299	0.005726	0.006007	0.007227	0.009129	0.00571	0.006157
				0.37927	0.0613803	0.098111	0.0429622	0.0664649	0.086312	0.0572409	0.0538814		0.17698	0.005392	0.006184	0.007016	0.004956	0.007618	0.007587	0.005341
				0.37983	-0.0110993	0.0803041	0.0771947	-0.0151444	0.0693438	0.123055	0.0139745		0.17754	0.005428	0.004943	0.007647	0.005944	0.006327	0.00883	0.005596
				0.38039	0.083289	0.0485023	0.100383	0.0646005	0.0493482	0.0771264	0.074346		0.1781	0.006138	0.00507	0.005772	0.006098	0.004418	0.005684	0.005096
				0.38094	0.0816022	0.0725819	0.0551553	0.0695648	0.11882	0.0628852	0.0895042		0.17866	0.004277	0.007797	0.004687	0.007575	0.004259	0.006562	0.00647
				0.3815	0.0422272	0.0260777	0.068588	0.0243055	0.0532229	0.0408488	0.0475675		0.17921	0.006935	0.004529	0.006704	0.006505	0.006082	0.005742	0.004561
				0.38206	0.0742164	0.0301302	0.079427	0.0350173	0.101742	0.0927959	0.0718093		0.17977	0.005721	0.005051	0.004923	0.005461	0.006446	0.005796	0.006808
				0.38262	0.0494134	0.0266005	0.0847049	0.0636683	0.0623312	0.0104956	0.0907589		0.18033	0.006033	0.006536	0.006421	0.007248	0.004485	0.00597	0.005773
				0.38317	0.0365747	0.068886	0.0485086	0.0915445	0.042891	0.0507945	0.062056		0.18089	0.007095	0.009133	0.006674	0.008261	0.003246	0.006195	0.004249
				0.38373	0.0758863	0.0813956	0.0418559	0.0751773	0.0551952	0.0446973	0.102285		0.18144	0.004853	0.004904	0.006765	0.007913	0.005856	0.00626	0.005061
				0.38429	0.0741904	0.059319	0.101707	0.0804466	0.0865241	0.0894982	0.0688002		0.182	0.007677	0.005552	0.006668	0.006028	0.004005	0.007072	0.004324
				0.38484	0.0453722	0.0779326	0.0523949	0.114933	0.00861344	0.0441867	0.00693222		0.18256	0.006435	0.004852	0.005851	0.005075	0.006437	0.009381	0.00595
				0.3854	0.084838	0.0628582	0.0454436	-0.00858765	0.114007	0.0228079	0.105702		0.18311	0.003518	0.007246	0.008309	0.004497	0.006304	0.007399	0.00535
				0.38596	0.0824821	0.0404185	0.0507968	-0.0074349	0.0229457	0.0943767	0.0551025		0.18367	0.004787	0.004022	0.006053	0.006557	0.006623	0.005649	0.006327
				0.38651	0.0185957	0.0613444	0.120537	0.0941379	0.0413944	0.0617346	0.0166354		0.18423	0.003337	0.005684	0.008259	0.006022	0.004996	0.005943	0.004844
				0.38707	0.0656045	0.0651629	0.0550869	0.109057	0.0146455	0.0502221	0.0625568		0.18479	0.007381	0.007051	0.006263	0.00625	0.00561	0.005394	0.005402
				0.38763	0.0786546	0.0474242	0.0617508	0.0776174	0.053338	0.0584283	0.0470467		0.18534	0.008221	0.004449	0.006299	0.006394	0.005176	0.005564	0.007315
				0.38819	0.0394526	0.0851379	0.0641935	0.104914	0.0879515	0.0278298	0.0534626		0.1859	0.00371	0.0046	0.006352	0.004756	0.006236	0.006656	0.004884
				0.38874	0.0307094	0.0529002	0.0672248	0.0225454	0.0676307	0.0457313	0.0873938		0.18646	0.003464	0.004531	0.006572	0.004346	0.003963	0.004119	0.004338
				0.3893	0.0588972	0.0750512	0.0483631	0.0383929	0.0823556	0.0539013	0.0845151		0.18702	0.004852	0.00443	0.007572	0.007261	0.005132	0.005011	0.006104
				0.38986	0.0846776	0.0373062	0.118298	0.0848647	0.0741238	0.12588	0.0720061		0.18757	0.005346	0.005438	0.00297	0.004063	0.005045	0.00372	0.004065
				0.39041	0.0431218	0.0471645	0.0562004	0.054862	0.0872526	0.0850246	0.0742233		0.18813	0.004491	0.009326	0.005459	0.005099	0.008096	0.005119	0.005544
				0.39097	0.0979664	0.023568	0.0809017	0.0441461	0.0424572	0.105174	0.0745622		0.18869	0.005533	0.003785	0.004056	0.005099	0.005535	0.006116	0.008525
				0.39153	0.0951282	0.0789883	0.0827336	0.0541335	0.0571047	0.0543262	0.0801087		0.18925	0.008065	0.007229	0.00379	0.006489	0.004763	0.002328	0.006157
				0.39209	0.0786002	0.0682339	0.0888133	0.0499081	0.0874922	0.0250454	0.0583822		0.1898	0.004714	0.004876	0.004334	0.006584	0.004375	0.006979	0.00425
				0.39264	0.109431	0.0830685	0.0521852	0.0207666	0.0757702	0.0380901	0.0554312		0.19036	0.005752	0.008225	0.007164	0.006169	0.007841	0.005465	0.00497
				0.3932	0.0874728	0.0728182	0.0668605	0.0700267	0.0140836	0.0545052	0.108314		0.19092	0.005886	0.006695	0.004443	0.006155	0.004644	0.007214	0.004904
				0.39376	0.0704401	0.082062	0.0904757	0.0191876	0.0286042	0.0758598	0.0344976		0.19148	0.003495	0.003728	0.00593	0.002962	0.006024	0.006034	0.005497
				0.39431	0.0783885	0.0492727	0.0692425	0.10003	0.0587811	0.0492172	0.0799799		0.19203	0.004517	0.00575	0.003879	0.003685	0.006675	0.005577	0.004048
				0.39487	0.0843925	0.0901032	0.0440435	0.0667404	0.0189419	0.0466549	0.0766627		0.19259	0.005175	0.005854	0.004996	0.004104	0.007039	0.003612	0.005952
				0.39543	0.0592755	0.0664186	0.0473533	-0.0129007	0.0694614	0.0406153	0.0759288		0.19315	0.005935	0.006134	0.007231	0.006776	0.004383	0.006628	0.005441
				0.39599	0.0126106	0.067072	0.0564657	0.0744839	0.106454	0.0704107	0.0418934		0.1937	0.004693	0.003709	0.003419	0.006042	0.005263	0.004922	0.004574
				0.39654	0.0477734	0.0706683	0.0405629	0.0347729	0.0603899	0.0652736	0.133241		0.19426	0.006392	0.004927	0.004261	0.004257	0.006604	0.006702	0.003015
				0.3971	0.0794126	0.0811315	0.0377613	0.103632	0.0220682	0.0573218	0.040253		0.19482	0.006745	0.008074	0.005113	0.003959	0.005016	0.005363	0.003731
				0.39766	0.0624139	0.0877988	0.081397	0.0335395	0.0435549	0.0508043	0.0460393		0.19538	0.005489	0.005905	0.004122	0.004198	0.004163	0.007035	0.006993
				0.39821	0.0567287	0.0511436	0.0915502	0.0412282	0.0881812	0.0379792	0.100392		0.19593	0.003589	0.004536	0.006514	0.006189	0.005858	0.005548	0.004249
				0.39877	0.0488421	0.0343264	0.0803655	0.0846516	0.0571035	0.0742823	0.107848		0.19649	0.006843	0.005944	0.005977	0.005242	0.007278	0.004163	0.004909
				0.39933	0.0547061	0.0728938	0.05629	0.0366685	0.0512365	0.0629094	0.0214757		0.19705	0.005942	0.00497	0.003059	0.005365	0.004162	0.004645	0.00837
				0.39989	0.0715833	0.0156073	0.0603102	0.0736063	0.086253	0.0717376	0.1113		0.19761	0.00413	0.006445	0.004807	0.007579	0.007478	0.005485	0.005259
				0.40044	0.0702046	-0.00173375	0.0741207	0.0785366	0.0939087	0.0864869	0.0677064		0.19816	0.002891	0.00359	0.006308	0.006031	0.003249	0.004496	0.00591
				0.401	0.0792503	0.0710418	0.0236987	0.0494347	0.0793916	0.0531445	0.0263964		0.19872	0.006982	0.006187	0.005616	0.00459	0.006089	0.006992	0.002511
				0.40156	0.0792239	0.044151	0.0750547	0.0774139	0.0649558	0.168741	0.0291306		0.19928	0.006354	0.006111	0.004692	0.005578	0.005128	0.004251	0.005101
				0.40211	0.111315	0.0532442	0.0694613	0.050844	0.0614549	0.0550334	0.0275035		0.19984	0.00413	0.004103	0.004239	0.005317	0.004495	0.006428	0.004908
				0.40267	0.0729723	0.0286455	0.0824476	0.027578	0.0645582	0.0310415	0.0350295		0.20039	0.006133	0.007562	0.005657	0.006208	0.004463	0.006129	0.002704
				0.40323	0.0155602	-0.0258767	0.0900852	0.0720724	0.0620674	0.0802889	0.0711455		0.20095	0.004333	0.003915	0.005188	0.006954	0.005551	0.002743	0.003977
				0.40379	0.0511162	-0.0524717	0.0561691	0.0610944	0.00421347	0.0839334	0.0715074		0.20151	0.00583	0.003644	0.004516	0.00613	0.006019	0.001568	0.007859
				0.40434	0.0257579	0.0104518	0.0832563	0.0685397	0.062151	0.0287431	0.0130041		0.20207	0.003014	0.00598	0.00196	0.00407	0.003227	0.00279	0.005445
				0.4049	0.00647309	0.042054	0.0404919	-0.0119687	0.0851992	0.100814	0.0428679		0.20262	0.003013	0.001958	0.006014	0.004824	0.004344	0.004613	0.005924
				0.40546	0.0350229	0.0245279	0.0343488	0.0555808	0.0712436	0.0731921	0.00406438		0.20318	0.006313	0.004845	0.003558	0.002674	0.005307	0.005142	0.004045
				0.40601	0.0885537	0.0706102	0.0169922	0.0631829	0.101119	0.0163386	0.0905164		0.20374	0.003742	0.005321	0.006922	0.004349	0.00445	0.006328	0.004132
				0.40657	0.0652113	0.103442	0.0475408	0.0771577	0.0949972	0.0466874	0.0725896		0.20429	0.003476	0.003503	0.004922	0.006904	0.005643	0.002977	0.004329
				0.40713	0.0548129	0.00126891	0.113109	0.0249379	0.0975317	0.0136815	0.0378106		0.20485	0.005646	0.004664	0.003507	0.004608	0.003634	0.00295	0.004721
				0.40768	0.0310666	0.0796795	0.0800937	0.00998244	0.0564466	0.0940927	0.0650194		0.20541	0.005994	0.005745	0.003162	0.004018	0.004972	0.006286	0.00747
				0.40824	0.0521255	0.013123	0.0589635	0.0157578	0.0430833	0.0240541	0.0564649		0.20597	0.006467	0.005619	0.006837	0.00622	0.005741	0.006079	0.004694
				0.4088	-0.0371772	0.0675766	0.0961853	0.0447226	0.0957555	0.0828912	0.00291182		0.20652	0.006908	0.006134	0.006422	0.005907	0.005526	0.003829	0.004584
				0.40936	0.00325677	0.0179552	0.0705409	0.0922433	0.0254995	0.0920136	0.0658613		0.20708	0.005957	0.002046	0.007286	0.004508	0.006704	0.004241	0.005861
				0.40991	0.0584638	0.0225122	0.0459791	0.0116187	0.068971	0.0347836	0.060384		0.20764	0.004048	0.00291	0.003437	0.004398	0.00566	0.003864	0.006781
				0.41047	0.00904988	0.0297658	-0.0177977	0.0552103	0.104655	0.0718388	0.0758636		0.2082	0.004092	0.00422	0.006349	0.005372	0.002529	0.003794	0.004874
				0.41103	0.096032	0.0619907	0.114385	0.0846575	0.0450283	0.0437872	0.033231		0.20875	0.006493	0.005323	0.008279	0.002148	0.005551	0.001951	0.003711
				0.41158	0.022938	0.047676	0.0726408	0.0716012	0.0665659	0.00528814	0.0285737		0.20931	0.008018	0.001315	0.00254	0.006776	0.002699	0.00544	0.004606
				0.41214	0.0749238	0.0631947	0.0292847	0.0940779	-0.00396946	0.100605	0.0830156		0.20987	0.003013	0.004808	0.003249	0.002022	0.005504	0.003548	0.005872
				0.4127	0.0440491	0.0208869	0.116787	0.10466	0.0604962	0.0379348	0.0846631		0.21043	0.005175	0.004145	0.006827	0.005101	0.0014	0.002646	0.005306
				0.41326	0.0324304	0.0513798	0.0781067	0.0698052	0.0782426	0.13841	0.0745142		0.21098	0.002571	0.001392	0.004112	0.005271	0.004163	0.007534	0.006339
				0.41381	0.0545835	0.0173299	0.0563193	-0.0141738	0.0715997	0.100232	0.0115088		0.21154	0.001489	0.005539	0.003981	0.004602	0.002039	0.004111	0.006539
				0.41437	0.0919324	0.065608	0.081718	0.0535523	0.0862644	0.0600965	0.0828437		0.2121	0.003735	0.00308	0.00499	0.00698	0.005058	0.004726	0.002821
				0.41493	0.057949	-0.0421658	0.0984351	0.0543959	0.0256613	0.0314976	0.0923903		0.21265	0.005767	0.002793	0.004523	0.006088	0.005158	0.004403	0.004207
				0.41548	0.0981904	0.0438773	0.066297	0.0848371	0.175168	0.0312392	-0.055661		0.21321	0.001652	0.002742	0.001915	0.002743	0.003736	0.0013	0.005188
				0.41604	0.0423721	0.06153	-0.0147448	0.0693438	0.0912041	0.0631139	0.0290694		0.21377	0.000889	0.003628	0.007812	0.005899	0.003076	0.004985	0.006423
				0.4166	0.120523	0.0676525	0.0129461	0.0461386	0.0620337	0.0269134	-0.044903		0.21433	0.00287	0.004776	0.001328	0.002924	0.00406	0.005609	0.006229
				0.41715	0.0253015	0.0758252	-0.0228918	0.0691068	0.110312	0.128196	0.00417238		0.21488	0.004921	0.005599	0.00386	0.005959	0.00546	0.003578	0.003421
				0.41771	0.0223979	0.0355962	0.0290006	0.0883137	0.0569699	0.0729696	-0.011157		0.21544	0.007752	0.003867	0.002865	0.007075	0.00335	0.00613	0.003056
				0.41827	0.0834573	0.0981222	-0.00423836	0.0716243	-0.00469173	0.00588355	0.0328563		0.216	0.00535	0.004817	0.002555	0.002758	0.005069	0.005103	0.004559
				0.41883	0.0664191	0.000531903	0.0353138	0.0249736	0.102286	0.123009	0.047079		0.21656	0.003237	0.004017	0.005863	0.007063	0.00539	0.003335	0.002625
				0.41938	0.0738824	0.0043323	0.109627	0.0348192	0.0943294	-0.00798941	0.10732		0.21711	0.004486	0.004298	0.001459	0.006588	0.003814	0.001575	0.004241
				0.41994	-0.0103469	0.0535906	0.0377193	0.0501839	0.0229178	0.0732643	0.0607901		0.21767	0.003573	0.005453	0.003394	0.003292	0.005458	0.003944	0.004367
				0.4205	0.0371572	0.0336746	0.0513339	0.0587066	0.113404	-0.0267266	0.0376583		0.21823	0.004199	0.00311	0.004391	0.002819	0.007688	0.003901	0.00395
				0.42105	0.0457115	0.0886929	0.0751471	0.0193301	0.0278027	0.0405464	0.0325837		0.21879	0.00538	0.005409	0.005945	0.002463	0.008856	0.00548	0.005116
				0.42161	0.0206559	0.105189	0.0806644	0.0237233	0.11205	0.0436838	0.027153		0.21934	0.00372	0.004154	0.005558	0.002103	0.003926	0.008251	0.006038
				0.42217	0.0747833	0.115381	0.0651539	-0.069291	0.0117868	0.0798264	0.0716935		0.2199	0.004748	0.006969	0.003858	0.00152	0.005324	0.004968	0.003971
				0.42273	0.0896459	0.025964	0.0926185	-0.00884243	0.103519	0.0744802	-0.00983897		0.22046	0.00544	0.004907	0.005165	0.003264	0.003045	0.005482	0.000416
				0.42328	0.0769414	0.00170474	0.0834132	0.0753564	0.132988	0.0267287	0.0402948		0.22102	0.004167	0.006532	0.004852	0.00412	0.004618	0.002711	0.003534
				0.42384	-0.00154573	0.0890161	0.0752651	-0.022731	0.0392517	0.066686	0.13984		0.22157	0.00399	0.003049	0.004499	0.002889	0.005786	0.002583	0.005229
				0.4244	0.0380088	0.0795103	0.0613823	0.0441248	0.0775039	0.00243541	0.0215168		0.22213	0.004667	0.004717	0.007545	0.002601	0.003718	0.004821	0.000438
				0.42495	0.036198	0.0552331	0.0671099	0.030955	0.0577025	0.0960897	-0.0135564		0.22269	0.004342	0.003502	0.004174	0.003465	0.003735	0.003057	0.005464
				0.42551	0.0721203	0.055692	0.0449672	0.0664799	0.0516711	0.057056	0.0836372		0.22324	0.006006	0.003635	0.00853	0.007972	0.003292	0.005453	0.005199
				0.42607	0.0367742	0.0516766	0.00628867	0.0683092	0.0276375	0.0931695	0.0321528		0.2238	0.00268	0.004412	0.00207	0.00582	0.002587	0.005973	0.003269
				0.42662	0.0207245	0.0510144	0.109275	-0.0348454	0.0223389	0.0747468	0.0118868		0.22436	0.001701	0.00428	0.002691	0.003604	0.005076	0.002696	0.003642
				0.42718	0.146414	0.0383523	0.0529477	-0.0153839	0.0892094	0.0507253	0.0770334		0.22492	0.005234	0.008458	0.002459	0.002231	0.002158	0.005462	0.003159
				0.42774	0.0588775	0.0707414	0.0466189	0.0884923	0.014138	0.0423438	0.048043		0.22547	0.004125	0.005865	0.002421	0.005408	0.003751	0.000982	0.002155
				0.4283	0.0815263	0.0118826	0.00254872	0.0473651	0.0858826	0.129847	-0.00315123		0.22603	0.005925	0.008003	0.001697	0.006496	0.005304	0.006082	0.005099
				0.42885	0.102161	0.0731632	0.0345986	-0.0122851	0.0183801	-0.00714607	0.0257917		0.22659	0.004549	0.004362	0.000971	0.009043	0.007562	0.001451	0.004863
				0.42941	0.0416115	0.0700325	0.0461877	0.0374702	0.0539258	0.0632847	0.0371248		0.22715	0.004791	0.006494	0.004918	0.005157	0.005578	0.00118	0.002924
				0.42997	0.0627664	0.0928054	0.0194871	0.00993485	0.0607548	0.0593805	0.0483369		0.2277	0.004675	0.002802	0.004877	0.003938	0.00891	-0.00052	0.008645
				0.43052	0.0641046	0.0620762	0.0209279	0.136605	0.0877655	0.0989524	0.096918		0.22826	0.004487	0.005456	0.003939	0.00561	0.005913	0.000463	0.004061
				0.43108	-0.00428916	0.0402285	0.0323733	0.0453451	-0.0294121	0.0882308	0.12742		0.22882	0.002552	0.001344	0.003856	0.005829	0.005747	0.004354	0.007227
				0.43164	0.19073	-0.00410483	-0.00987483	0.0100485	0.0769828	0.0672768	0.0480229		0.22938	0.003924	0.005067	0.005777	0.005912	0.004401	0.003526	0.003502
				0.43219	0.0618333	0.127437	0.0810398	0.145152	0.0278173	0.0979759	0.0810162		0.22993	0.005035	0.001376	0.00401	0.001189	0.003946	0.005363	0.002485
				0.43275	-0.0083121	-0.0522293	0.127266	2.02274e-05	0.0832326	0.0440486	0.107089		0.23049	0.004404	0.001488	0.003312	0.001991	0.00395	0.006391	0.005925
				0.43331	0.126095	0.0340296	0.0641771	-0.00526805	-0.0121569	-0.00151396	0.0358586		0.23105	0.005152	0.003462	0.002043	0.005339	0.004119	0.004054	0.00423
				0.43387	-0.0390181	0.12949	0.0821088	0.0393176	0.122084	0.0123586	0.0802863		0.2316	0.003357	0.002902	0.005237	0.00448	0.00524	0.005191	0.005083
				0.43442	0.044383	0.0699168	0.0544388	0.0839361	0.0537967	0.094006	-0.0450753		0.23216	0.006804	0.007982	0.00413	0.005353	0.006582	0.007543	0.005011
				0.43498	0.0333866	0.041123	0.0576431	0.0892892	0.00385552	-0.0530098	0.0058662		0.23272	0.004314	0.007065	0.00585	0.00327	0.001086	0.002746	0.00359
				0.43554	0.0643336	0.0139976	0.0981972	0.0574074	0.0349907	0.0898816	0.0611561		0.23328	0.005524	0.006704	0.006349	0.004714	0.003285	0.00504	0.002576
				0.43609	0.0563351	0.0526583	0.0527792	0.0648265	0.0452132	0.0524034	0.10276		0.23383	0.003941	0.003321	0.005145	0.003869	0.004092	0.003684	0.000972
				0.43665	-0.00853989	0.0921341	-0.0245383	0.0765738	-0.00853429	0.103864	0.0726196		0.23439	0.004003	0.005781	0.004337	0.008101	0.005257	0.004673	0.003501
				0.43721	0.0670155	0.0080084	0.0892908	0.0439641	0.0202751	0.0833165	0.0146304		0.23495	0.0028	0.004136	0.00306	0.006075	0.004269	0.003527	0.003887
				0.43777	0.0312493	0.0376891	0.0190441	0.0815676	0.0472769	0.0905945	0.0778197		0.23551	0.003046	0.004023	0.003177	0.003068	0.006088	0.002173	0.005535
				0.43832	0.127835	0.0340631	0.0173055	0.0719653	0.092441	0.0874677	0.100995		0.23606	0.001337	0.00481	0.000993	0.004074	0.006813	0.004467	0.003955
				0.43888	0.0199775	0.0425943	0.0914928	-0.00152944	0.0293691	0.0310991	0.0730761		0.23662	0.006658	0.003557	0.004928	0.006765	0.00279	0.002069	-0.00066
				0.43944	0.0601625	0.0677049	0.0365137	0.0526177	0.0743096	0.015778	0.0912213		0.23718	0.006058	0.003188	0.006053	0.006868	0.003191	0.003013	0.005527
				0.43999	0.0263111	0.0376605	-0.0101256	0.123422	0.0786652	0.0561377	0.0791827		0.23774	0.00279	0.004215	0.008382	0.008779	0.003356	0.006462	0.003782
				0.44055	0.087122	0.102062	0.0346763	-0.00373156	0.0257596	0.0274938	0.0441039		0.23829	0.004441	0.004587	0.00715	0.001917	0.003777	0.004064	0.000939
				0.44111	0.0501011	0.00491405	0.0503472	0.0917326	0.0536057	0.0502028	-0.0108147		0.23885	0.005819	0.004761	0.003783	0.005018	0.002851	0.006463	0.00169
				0.44166	0.0375177	-0.0539438	0.0469342	-0.031492	0.0639813	0.0898867	0.0535539		0.23941	0.00399	0.00559	0.006785	0.003508	0.002932	0.001223	0.002933
				0.44222	0.054765	0.080514	0.00881299	0.0237845	0.00387952	0.023795	0.0830264		0.23996	0.006543	0.008466	0.006642	0.007457	0.007363	0.006461	0.006934
				0.44278	-0.00877157	0.0503024	0.0153945	0.124052	0.0546206	0.0176539	0.0247757		0.24052	0.002158	0.005564	0.003844	0.001922	0.005604	0.006135	0.003595
				0.44334	0.0467908	0.0487917	0.0832545	0.0203466	0.00246606	0.0473792	0.0576733		0.24108	0.003818	0.00243	0.003934	0.004025	0.006308	0.001956	0.004232
				0.44389	0.0831212	0.0798882	0.0676656	0.033946	0.130281	0.0218909	0.0735023		0.24164	0.005535	0.003484	0.006732	0.007546	0.00367	0.007346	0.004135
				0.44445	0.0151776	0.0490093	0.0114188	0.0791796	0.079309	0.103467	-0.0406587		0.24219	0.005764	0.0039	0.002853	0.006402	0.006448	0.006316	0.004899
				0.44501	0.0627378	0.0947498	0.0948715	0.0821364	0.0746827	0.0667428	0.0404709		0.24275	0.004908	0.003159	0.003133	0.003555	0.002479	0.001904	0.004354
				0.44556	0.0577077	0.0937394	0.0351621	0.0595702	0.0696242	0.0445409	-0.0695486		0.24331	0.005913	0.005992	0.001925	0.009268	0.004293	0.004373	0.009933
				0.44612	0.0302364	0.0202744	-0.0150425	0.0931419	0.0429515	0.0722954	0.0122909		0.24387	0.007038	0.003704	0.00238	0.00366	0.002785	0.003618	0.004844
				0.44668	0.111582	0.0405806	0.123957	0.0262923	0.0704609	0.0538752	0.0825613		0.24442	0.003403	0.003509	0.004197	0.003458	0.004761	0.006443	0.00531
				0.44723	0.00926632	0.0731328	0.0554296	0.000137605	0.0121927	0.0318545	-0.0341593		0.24498	0.002109	0.001603	0.003961	0.006648	0.003385	0.000637	0.004686
				0.44779	0.0163251	0.0248872	0.0508498	0.000552595	0.118145	0.11031	0.0680008		0.24554	0.007768	0.006395	0.005681	0.004097	0.005133	0.006753	0.002941
				0.44835	0.000195785	0.0630485	0.090363	0.049718	0.114074	0.0729672	0.0570083		0.24609	0.005753	0.002874	0.004807	0.005569	0.010446	-0.00033	0.002645
				0.44891	0.0636832	0.043972	0.0482922	0.0670413	0.0453481	0.0172114	0.1111		0.24665	0.002956	0.004221	0.007615	0.002932	0.010545	0.007762	0.008148
				0.44946	0.0536774	0.0739296	0.0406713	0.00378682	0.0782184	0.100439	0.0664821		0.24721	0.005894	0.000352	0.007221	0.005923	0.002996	0.004341	0.00385
				0.45002	0.113554	0.0572376	-7.86255e-05	0.0830808	-0.0151328	0.0186446	0.0797231		0.24777	0.006162	0.004223	0.006805	0.006273	0.003529	0.003651	0.001313
				0.45058	0.0192492	0.0607425	0.00497701	0.0589467	0.108363	0.0654277	0.00934521		0.24832	0.004713	0.006919	0.00682	0.007226	0.0072	0.008342	0.007363
				0.45113	0.0365557	0.023571	0.0890167	0.0582554	0.0361073	0.027351	-4.83074e-05		0.24888	0.00517	0.002448	0.004354	0.007463	0.00521	0.004458	0.005259
				0.45169	0.0118498	0.0222217	0.0679686	0.16893	0.0677237	0.0637692	0.0198568		0.24944	0.002597	0.007123	0.00339	0.005784	0.005416	0.007621	0.006263
				0.45225	0.0455339	0.112485	0.0611407	0.0885997	0.0443119	0.0506584	0.0227308		0.25	0.005176	0.004802	0.007346	0.005214	0.007382	0.008306	0.006587
				0.4528	0.018593	0.0789174	0.162698	0.0208801	0.0780608	0.0549379	-0.0220659		0.25055	0.001934	0.007356	0.004265	0.006129	0.003839	0.006149	0.004913
				0.45336	0.129202	0.0195767	0.024394	0.161234	0.099476	0.0763164	0.0164359		0.25111	0.00753	0.00391	0.005129	0.002279	0.002217	0.00712	0.006929
				0.45392	0.0667464	0.0629218	0.149711	0.0658784	0.0360693	0.00917221	0.0310923		0.25167	0.001062	0.007152	0.005569	0.003378	0.005754	0.009777	0.009195
				0.45448	-0.0142632	0.0624391	0.0592217	0.0627309	0.0844487	-0.00495382	0.142888		0.25223	0.006844	0.003085	0.006745	0.004911	0.007185	0.00442	0.008819
				0.45503	0.0327593	0.0135288	0.0603997	0.126933	0.00820169	0.101744	0.0796208		0.25278	0.005875	0.008694	0.005375	0.003624	0.007158	0.006742	0.006593
				0.45559	0.147082	0.0688172	0.047208	0.0841524	0.0767951	-0.00627534	-0.0107072		0.25334	0.008861	0.004427	0.001723	0.005703	0.005157	0.003928	0.006151
				0.45615	0.0825969	-0.0139885	0.156763	0.041843	0.184432	0.0394961	0.101285		0.2539	0.004442	0.002102	0.005417	0.006784	0.002948	0.004758	0.008826
				0.4567	0.0749964	0.0498697	0.0503138	0.0817634	0.105875	0.0407333	0.0877152		0.25445	0.00507	0.002421	0.003139	0.006866	0.007723	0.007668	0.007778
				0.45726	0.0550002	0.0423087	0.0948714	0.114919	0.109843	0.0958487	0.098057		0.25501	0.003265	0.006007	0.001875	0.003593	-0.00064	0.004775	0.005587
				0.45782	0.052305	0.0577351	0.0935242	0.0628437	0.0430606	-0.00192581	0.049493		0.25557	0.008959	0.00696	0.002565	0.004631	0.004061	0.003686	0.00186
				0.45837	-0.0149413	0.127626	0.0436406	0.0983666	0.0436892	0.0627247	-0.0593107		0.25613	0.006057	0.005572	0.004899	0.002473	0.007747	0.004676	0.006231
				0.45893	0.0373993	0.0813331	0.039264	0.108173	0.0751392	0.0731526	0.0690771		0.25668	0.00701	0.008926	0.003755	0.003426	0.005859	0.003045	0.007615
				0.45949	0.071338	0.03256	0.0567204	0.0432672	0.0327235	-0.0528124	0.0144598		0.25724	0.008367	0.004901	0.004241	0.002412	0.003585	0.004264	0.002246
				0.46005	0.148404	0.0836959	-0.0206774	0.0958011	0.034011	0.119942	0.134823		0.2578	0.005308	0.008984	0.005419	0.00394	0.007222	0.004507	0.008904
				0.4606	0.0401665	0.0596565	0.0910289	0.0945128	0.0656693	0.0588984	0.0477267		0.25836	0.011552	0.00315	0.002852	0.003058	0.008912	0.007749	0.005032
				0.46116	0.0589288	0.0105787	0.0278578	0.0817165	0.124393	0.0383742	0.0061113		0.25891	0.007882	0.003184	0.006466	0.000977	0.009562	0.004789	0.008602
				0.46172	0.0688479	0.087253	0.0636477	0.0957079	0.111289	0.0523021	0.123357		0.25947	0.004096	0.003895	0.004343	0.004445	0.006783	0.004448	0.005649
				0.46227	-0.00299456	0.0787712	-0.0119389	0.0787731	-0.0685319	0.0985008	0.132096		0.26003	0.00554	0.009021	0.006861	0.005617	0.008219	0.0069	0.001838
				0.46283	0.0658373	0.0265067	0.0541146	0.0609313	0.134454	0.0423305	0.0859447		0.26058	0.008275	0.005652	0.005333	0.009982	0.005154	0.008344	0.004553
				0.46339	0.0420067	0.0780984	0.0585295	0.040564	0.0402431	0.0294457	0.0373469		0.26114	0.008233	0.005187	0.005461	0.004886	0.005359	0.006075	0.007313
				0.46394	0.102297	0.0788151	0.0862359	0.0635509	0.0599187	0.0496158	0.0903521		0.2617	0.008328	0.002837	0.007612	0.001866	0.006689	0.011159	0.005736
				0.4645	0.0717055	0.107261	0.0313017	0.0845358	0.0463941	0.0315086	0.00672747		0.26226	0.008238	0.008344	0.006111	0.002582	0.007937	0.003709	0.003397
				0.46506	0.0698171	0.0598072	0.109878	0.0270698	0.0664446	0.126299	0.117946		0.26281	0.004129	0.004924	0.005611	0.001226	0.005312	0.007998	0.005509
				0.46561	0.0539291	0.110861	0.0336743	0.0348789	0.0939106	0.0635438	0.0789585		0.26337	0.006294	0.007477	0.008444	0.006694	0.00761	0.003727	0.00297
				0.46617	0.0704822	0.122942	0.021858	0.0630147	0.133397	0.0509497	-0.0127829		0.26393	0.007191	0.006594	0.005633	0.002289	0.005412	0.007243	0.005299
				0.46673	0.056516	0.0611596	0.0779355	0.0579907	0.142168	0.0525056	0.121863		0.26449	0.010183	0.005612	0.008293	0.009059	0.002293	0.001517	0.008573
				0.46729	0.00555375	0.0244192	0.0863035	-0.0359574	0.121332	0.0242402	-0.0189126		0.26504	0.006087	0.004248	0.008818	0.004153	0.002953	0.004656	0.005509
				0.46784	-0.00302348	0.0425618	0.0400219	0.0463543	0.0408959	0.0706377	0.00435173		0.2656	0.008172	0.006805	0.006199	0.009053	0.008589	0.008419	0.004819
				0.4684	0.083372	0.0412568	0.0836781	0.0657873	0.0912831	0.0179425	0.0969704		0.26616	0.006125	0.011233	0.00495	0.004002	0.003791	0.002938	0.002644
				0.46896	0.0578717	0.0895001	0.0544497	0.0922275	0.0381803	0.129181	0.0704903		0.26672	0.009252	0.001966	0.001547	0.004719	0.005286	0.007376	0.007636
				0.46951	0.0118141	0.0791756	0.0501957	0.072669	0.13719	0.0196414	0.014264		0.26727	0.00567	0.007224	0.005969	0.010083	0.006123	0.003692	0.005873
				0.47007	-0.00722001	-0.0171684	0.0129998	0.0976544	0.0571626	0.0217064	0.0598478		0.26783	0.008787	0.004373	0.004006	0.00952	0.007518	0.002977	0.006653
				0.47063	0.048074	0.0320156	0.0735837	0.0373556	-0.0121894	0.0387122	0.0672993		0.26839	0.009747	0.01024	0.004914	0.007202	0.00641	0.006383	0.006786
				0.47118	0.0167483	0.106161	0.0194357	-0.0497072	0.0335946	0.0324365	0.0874507		0.26894	0.004955	0.003283	0.006676	0.003796	0.006373	0.003857	0.006284
				0.47174	0.0712143	0.0131149	0.0462588	0.10758	-0.0132791	0.107902	0.0479347		0.2695	0.009921	0.007299	0.006927	0.005878	0.007645	0.007149	0.005729
				0.4723	0.068636	0.0833727	0.0904967	-0.0268442	0.0641588	0.0184692	0.0703838		0.27006	0.00852	0.005133	-0.0016	0.005103	0.004459	0.002612	0.004889
				0.47286	-0.0312094	0.0239153	0.0825128	0.1022	0.149308	0.0305757	-0.012918		0.27062	0.010016	0.005958	0.005459	0.005271	0.007011	0.005439	0.003512
				0.47341	0.0678865	0.0661688	0.0238409	0.088443	0.0286679	-0.023411	0.00535792		0.27117	0.002601	0.00785	0.007828	0.002757	0.004004	0.008401	0.004523
				0.47397	0.0502029	0.046286	-0.00837456	0.0675367	0.0948652	0.0530729	0.0325572		0.27173	0.008159	0.005512	0.002498	0.005386	0.006265	0.007883	0.010367
				0.47453	-0.0184438	0.0406287	0.0986338	0.076942	0.0547444	0.0483064	0.0789785		0.27229	0.006601	0.006525	0.005629	0.004883	0.002285	0.003055	0.008528
				0.47508	0.0823497	0.023686	0.0963482	0.152637	0.0504833	0.00848435	0.0700847		0.27285	0.011684	0.006966	0.00923	0.008602	0.00654	0.001748	0.002266
				0.47564	0.0205364	0.101748	0.0293652	0.0279381	0.121137	0.0879051	0.0789499		0.2734	0.008531	0.004496	0.001778	0.007308	0.004749	0.00433	0.006093
				0.4762	-0.0239352	0.0378323	0.123778	0.128469	0.0675588	0.0848257	0.0126341		0.27396	0.007317	0.008345	0.00863	0.003647	0.001752	0.005313	0.005179
				0.47675	0.0671563	0.0729891	0.0295312	0.108263	0.0828328	0.0665758	0.0454682		0.27452	0.007057	0.006691	0.009389	0.004956	0.005189	0.010279	0.005607
				0.47731	0.0367318	0.111239	0.0665075	0.0278245	0.0197799	0.0466163	0.0613593		0.27507	0.012142	0.008073	0.011018	0.009851	0.002554	0.007243	0.008791
				0.47787	0.0352408	0.0570498	0.0408779	0.156331	0.0136397	0.129613	0.19503		0.27563	0.004965	0.010091	0.004	0.003477	0.005949	0.007313	0.006989
				0.47842	-0.0487712	0.0509269	0.0152832	0.0141076	0.0606369	0.05762	0.00955828		0.27619	0.005375	0.007289	0.006505	0.005579	0.006696	0.009752	0.007675
				0.47898	0.0607242	0.0299638	0.0763653	0.1304	-0.0240302	0.0434922	0.0703627		0.27675	0.003296	0.010079	0.008078	0.00839	0.007082	0.01116	0.006526
				0.47954	0.0709733	0.105797	0.137737	0.081312	0.0629965	0.0879988	0.0518415		0.2773	0.005512	0.00653	0.005806	0.005616	0.005328	0.008723	0.008424
				0.4801	0.0618145	0.0043982	0.057842	0.0159181	0.0766407	0.0601713	0.0691774		0.27786	0.00364	0.00749	0.006351	0.003263	0.005889	0.003183	0.007618
				0.48065	0.136438	0.096814	0.0773648	0.080979	0.0577734	-0.00413262	0.0521573		0.27842	0.006557	0.003289	0.005944	0.004552	0.00556	0.002559	0.008289
				0.48121	0.0346195	0.0275095	-0.00275556	0.0393707	0.0723452	0.0283852	0.0424979		0.27898	0.006291	0.007887	0.001553	0.00784	0.011065	0.007586	0.010957
				0.48177	0.0230888	0.0946902	0.0443827	-0.0363565	0.00164657	0.0839901	0.0544685		0.27953	0.005492	0.007542	-0.00061	0.007097	0.007575	0.004169	0.006631
				0.48232	0.0493491	0.0876221	0.00528819	0.0334932	-0.0058348	0.114947	0.029418		0.28009	0.009403	0.007865	0.008147	0.00853	0.008152	0.005028	0.002263
				0.48288	0.0889093	0.0766157	0.0333283	0.0517357	0.0333429	0.0613308	0.0312952		0.28065	0.006529	0.014208	0.012248	0.00366	0.004974	0.006572	0.006584
				0.48344	0.122232	0.025891	0.0928746	-0.0482016	0.0898133	0.0119338	0.0588728		0.2812	0.003555	0.003909	0.007548	0.007969	0.006229	0.002943	0.008738
				0.48399	0.0661868	-0.00281046	0.0760218	0.0171094	0.0286428	0.0123623	0.0572833		0.28176	0.011774	0.005764	0.00436	0.006547	0.006505	0.009242	0.009243
				0.48455	0.0657413	0.0283213	0.0807055	0.00731667	-0.0101257	0.0300004	0.0587037		0.28232	0.006196	0.009873	0.008936	0.008744	0.006667	0.007512	0.006075
				0.48511	0.0695367	0.0383704	0.0337011	0.0485771	0.0701745	0.064411	0.0324338		0.28288	0.008213	0.001693	0.010119	0.007037	0.005613	0.003152	0.007291
				0.48566	0.0889014	0.0380554	0.0320752	0.106573	0.132194	-0.0462784	0.100129		0.28343	0.005561	0.005313	0.005807	0.009578	0.009123	0.009091	0.003294
				0.48622	-0.0153566	0.0249008	0.0781176	0.0268218	0.0686634	0.0627334	0.132051		0.28399	0.008709	0.008253	0.005084	0.006101	0.00642	0.008417	0.007747
				0.48678	0.0755583	0.107756	-0.0037276	0.0858178	0.0628838	0.111558	0.0650279		0.28455	0.009881	0.000694	0.003579	0.009383	0.005886	0.009983	0.004004
				0.48734	-0.0371952	-0.0148758	0.0729965	0.0320471	0.146006	-0.0540938	0.0717354		0.28511	0.00566	0.005183	0.003493	0.008763	-0.00071	0.004391	0.007888
				0.48789	0.0805487	0.00323348	0.128127	0.130409	0.102535	0.0834008	-0.00758405		0.28566	0.006745	0.008563	0.007739	0.002095	0.001532	0.002221	0.006581
				0.48845	0.0990765	0.0931973	0.0278946	0.104563	0.0670837	0.0477807	0.0763219		0.28622	0.005301	0.007122	0.002805	0.010267	0.008846	0.006108	0.005737
				0.48901	0.0128095	0.023466	0.078746	0.0587686	0.0430187	0.0542226	-0.00857512		0.28678	0.007982	0.005328	0.010562	0.001254	0.002606	0.005866	0.006161
				0.48956	0.00962471	0.0644292	0.00371517	0.0148925	0.070273	0.132071	0.0121425		0.28733	0.009152	0.010697	0.003844	0.008949	0.010394	0.005532	0.001874
				0.49012	0.0245441	0.102103	0.0824254	0.0532718	0.0597008	0.0894823	0.0159188		0.28789	0.011274	0.008039	0.008776	0.005473	0.005777	0.008212	0.010927
				0.49068	0.0170212	0.0304722	0.125279	0.00960784	0.0290759	0.0378845	0.0921221		0.28845	0.009774	0.004151	0.007027	0.011271	0.008997	0.003076	0.004653
				0.49123	-0.016449	0.0382583	0.0177272	0.110892	0.0638517	0.0791322	0.0249762		0.28901	0.004927	0.007097	0.008485	0.005146	0.007596	0.005576	0.009471
				0.49179	0.046634	0.125277	0.0274431	0.0385338	-0.0032179	0.116579	0.0510183		0.28956	0.00771	0.008141	0.008357	0.003566	0.003022	0.00309	0.006031
				0.49235	0.117758	0.0481841	0.112481	0.0297909	-0.0299028	0.0412868	0.00564936		0.29012	0.008051	0.008243	0.008965	0.007126	0.009946	0.008379	0.008007
				0.4929	0.0698622	0.0752559	0.0959107	0.070849	0.0672971	0.0514128	0.0502607		0.29068	0.007781	0.005211	0.007593	0.006692	0.006704	0.008543	0.006058
				0.49346	0.0500459	0.0384069	-8.7481e-05	-0.0376984	0.0512293	-0.0489388	0.0587902		0.29124	0.006456	0.008333	0.007678	0.006693	0.011552	0.004377	0.006107
				0.49402	0.140065	0.051798	0.0341681	0.113329	0.0975428	0.0588811	0.0143013		0.29179	0.00443	0.007026	0.005119	0.006114	0.002635	0.00852	0.005164
				0.49458	0.0641468	-0.00256023	-0.0541632	0.0424266	0.0507507	0.0273874	0.10656		0.29235	0.011741	0.011079	0.002059	0.003045	0.00437	0.006189	0.007629
				0.49513	0.101122	0.17627	0.0460201	0.10373	-0.0559431	0.092779	0.0674983		0.29291	0.007304	0.005276	0.001628	0.008101	0.004094	0.00753	0.010672
				0.49569	0.107759	-0.035936	0.0329013	0.0635077	0.0247836	0.0990653	-0.0188498		0.29346	0.007329	0.008179	0.005907	0.008045	0.005397	0.007682	0.003987
				0.49625	0.060182	0.0393385	0.0355465	-0.0126532	0.0721999	0.0482023	0.139158		0.29402	0.00962	0.003245	0.006318	0.007585	0.007268	0.009959	0.007382
				0.4968	0.0646244	0.0575438	0.021499	0.0394717	-0.0238051	0.0988625	0.106848		0.29458	0.00896	0.004165	0.006112	0.00143	0.00709	0.006932	0.007035
				0.49736	0.0779949	0.026767	0.0346148	0.0650525	0.121542	0.139405	0.124018		0.29514	0.008942	0.005917	0.008367	0.011947	0.004013	0.00849	0.010121
				0.49792	0.0356122	0.102861	0.0526914	0.00332392	0.1036	0.0561146	0.0468212		0.29569	0.005337	0.003021	0.007379	0.006313	0.005519	0.005587	-0.0005
				0.49847	0.062782	0.0935553	-0.0253051	0.0646358	0.0891548	0.0779103	0.0368739		0.29625	0.010988	0.004518	0.013764	0.004687	0.005285	0.009475	0.006121
				0.49903	0.157011	-0.0126656	0.0964618	0.0970878	0.111581	-0.0457109	0.0441275		0.29681	0.00876	0.006722	0.008336	0.011773	0.006939	0.003447	0.008072
				0.49959	0.0947236	0.0707929	0.130171	0.00881911	0.070425	0.156712	0.0759518		0.29737	0.013941	0.011409	0.00819	0.008932	0.006627	0.008223	0.004973
				0.50014	0.131797	0.120345	0.0623658	0.0188397	0.114197	0.0902602	0.125303		0.29792	0.003828	0.009548	0.007196	0.004627	0.008078	0.007792	0.012327
				0.5007	-0.025829	0.0766021	0.102388	0.0907125	0.0975083	0.0844316	0.0520359		0.29848	0.006463	0.009165	0.007538	0.008623	0.009268	0.005717	0.009086
				0.50126	0.0875824	0.0953257	0.0772561	0.0254983	0.0818089	0.0718572	-0.0062706		0.29904	0.008122	0.002743	0.006775	0.010528	0.007804	0.00614	0.012074
				0.50182	0.180769	0.00472748	0.0221737	0.0983976	0.0770079	0.067536	0.0353587		0.29959	0.010984	0.008539	0.009486	0.006676	0.000735	0.008697	0.010367
				0.50237	0.0686554	0.0711359	0.163034	0.0151504	-0.0177544	0.014657	0.138146		0.30015	0.009015	0.007719	0.003194	0.012666	0.009657	0.007937	0.002414
				0.50293	0.0581304	0.124505	0.00990185	0.0502777	0.09901	0.0681989	0.000780156		0.30071	0.004156	0.009826	0.008074	0.009586	0.008766	0.010074	0.003586
				0.50349	0.0147813	0.0586674	0.074574	0.0855597	-0.0164662	0.0539447	0.00585955		0.30127	0.007724	0.006482	0.00492	0.00703	0.010333	0.006481	0.006162
				0.50404	0.0571331	-0.0282077	-0.0126743	0.0426155	0.115549	0.097251	0.017164		0.30182	0.007285	0.008369	0.003438	0.00876	0.006106	0.007787	0.005704
				0.5046	0.152618	0.06442	0.0714886	-0.0312822	0.0564027	0.10799	0.0215662		0.30238	0.004969	0.008417	0.00441	0.011086	0.009379	0.004262	0.005047
				0.50516	0.106704	0.0542145	0.0566788	0.109486	0.115089	0.112671	0.08193		0.30294	0.01096	0.008147	0.008437	0.005497	0.010268	0.006759	0.006507
				0.50571	0.0456689	0.0592784	0.0646247	0.114253	0.080998	0.0514153	-0.0558521		0.30349	0.010682	0.010704	0.007012	0.010601	0.010624	0.012275	0.010327
				0.50627	-0.00511665	0.033921	-0.0144569	0.0495828	0.0420889	0.0716604	0.0295204		0.30405	0.007045	0.011708	0.009461	0.003792	0.003621	0.002922	0.008154
				0.50683	0.0271105	-0.0295295	0.0816906	0.0461933	0.0338099	0.0756651	0.0121558		0.30461	0.007302	0.011146	0.006876	0.008399	0.008906	0.006872	0.004958
				0.50738	0.058659	0.0454049	0.0768496	0.0740832	-0.00784025	-0.00035991	0.0603183		0.30517	0.016689	0.008999	0.005963	0.003794	0.004525	0.012014	0.008704
				0.50794	0.0314773	0.10208	0.0747663	-0.00951514	-0.0231485	0.0815843	0.0614109		0.30572	0.006699	0.005311	0.005666	0.01032	0.010847	0.009298	0.008999
				0.5085	0.0802623	0.0571074	0.0514355	0.0834727	0.0748953	0.101663	0.0667591		0.30628	0.006427	0.004475	0.009465	0.005622	0.004772	0.006069	0.007514
				0.50905	0.0902014	0.0525291	0.0661197	0.0308106	0.10915	0.0759358	0.0748857		0.30684	0.008713	0.006125	0.00376	0.006777	0.006558	0.007277	0.009016
				0.50961	0.0407787	0.0884319	0.105599	-0.0599042	0.0805908	0.0584115	0.00214645		0.3074	0.002859	0.013984	0.004354	0.006401	0.012003	0.005688	0.008263
				0.51017	0.0067013	0.0602122	-0.039041	0.0243374	-0.0530261	0.134078	0.102483		0.30795	0.00835	0.012645	0.009193	0.008282	0.001445	0.006491	0.005544
				0.51073	0.0433839	0.0375049	0.0642073	0.0997673	0.0773933	0.055636	0.0698573		0.30851	0.006427	0.006506	0.008153	0.006099	0.00539	0.010565	0.011077
				0.51128	0.0544148	0.0681951	0.00801799	0.071909	0.0753781	0.0768023	-0.00931114		0.30907	0.011091	0.00921	0.002454	0.007416	0.005949	0.012419	0.007955
				0.51184	0.0872714	0.0627785	0.121442	0.0308303	0.0599502	0.0979663	0.0201135		0.30962	0.010189	0.010537	0.013452	0.010569	0.012202	0.007256	0.014102
				0.5124	0.0717265	0.051834	0.0575991	0.0299819	-0.00570402	0.0377719	0.129207		0.31018	0.011473	0.010376	0.008008	0.008662	0.008553	0.005065	0.006757
				0.51295	0.148017	0.114482	0.0762549	0.143738	0.0985615	0.0165895	0.0301383		0.31074	0.014696	0.006684	0.007376	0.007308	0.007328	0.003293	0.008031
				0.51351	0.0540083	0.11164	0.0287764	0.00214191	0.0879042	0.0175155	-0.0365872		0.3113	0.009036	0.016011	0.006882	0.005715	0.006463	0.008834	0.007226
				0.51407	0.0420952	0.100411	0.0881611	0.0577046	0.0186556	0.0214016	-0.00523803		0.31185	0.015211	0.006999	0.005556	0.009026	0.012429	0.006927	0.011828
				0.51462	0.132835	0.104993	0.0671191	0.0427577	0.0616736	0.0190141	0.0121144		0.31241	0.009292	0.007433	0.006504	0.004066	0.008949	0.006382	0.004276
				0.51518	0.0582225	0.0596989	0.0411273	-0.0320041	0.00672913	0.0730539	0.0606958		0.31297	0.009107	0.009759	0.005464	0.007573	0.011903	0.011459	0.010538
				0.51574	0.146658	0.0352385	0.0845635	-0.0108864	0.0591141	0.0146769	0.130959		0.31353	0.004203	0.01223	0.006808	0.010034	0.006605	0.01258	0.00611
				0.51629	0.0736241	0.0863838	0.0167429	0.0404358	0.0599837	0.0975124	0.0600498		0.31408	0.010696	0.006051	0.009676	0.014862	0.006177	0.008387	0.003904
				0.51685	0.015527	0.022952	0.133237	0.0531139	0.0445124	0.0152899	0.171067		0.31464	0.008076	0.009521	0.008741	-0.00148	0.008363	0.005579	0.00901
				0.51741	0.0626794	0.0563274	0.0298845	0.0791021	0.0441314	0.0848556	0.058058		0.3152	0.006865	0.007864	0.004985	0.011438	0.006205	0.004641	0.009847
				0.51796	0.102316	0.0102659	0.126482	0.0116935	0.0576963	0.127417	0.0268374		0.31575	0.006197	0.003763	0.014022	0.006743	0.00639	0.012838	0.003336
				0.51852	0.0991874	0.0709506	0.159141	0.0844223	0.0722713	-0.0081234	0.080748		0.31631	0.01367	0.007866	0.00985	0.009009	0.008085	0.011148	0.002209
				0.51908	0.078792	-0.0191927	0.0580652	0.189155	0.119624	0.130963	-0.0419959		0.31687	0.01556	0.007993	0.009406	0.006865	0.008595	0.008368	0.012146
				0.51963	0.0501347	0.130065	-0.0362958	0.0936643	0.101671	0.00695534	0.0808138		0.31743	0.012759	0.008754	0.009522	0.006242	0.005815	0.005708	0.00804
				0.52019	-0.0157325	0.119446	0.01635	0.037153	0.029594	0.0278105	0.00411091		0.31798	0.00777	0.013656	0.011692	0.006719	0.007672	0.008859	0.007005
				0.52075	0.0445732	0.0596458	0.0301578	0.110159	0.126963	0.0671625	0.0615031		0.31854	0.011077	0.006374	0.006412	0.007793	0.010659	0.011868	0.004983
				0.52131	-0.0590596	0.106322	0.0949446	0.0621722	0.0381341	0.0261031	0.141567		0.3191	0.011348	0.008863	0.003541	0.009959	0.007784	0.005346	0.004389
				0.52186	0.0534915	0.00513037	0.0989501	0.0756257	0.0655442	-0.00281708	0.0642537		0.31965	0.009297	0.006265	0.002955	0.011427	0.011374	0.006165	0.011162
				0.52242	0.043089	0.0317123	0.106616	0.101201	0.065701	0.0471433	0.0361032		0.32021	0.006598	0.006287	0.008234	0.008415	0.003939	0.008065	0.001423
				0.52298	0.0534271	0.0188184	0.0011124	0.116564	-0.007989	0.0352336	0.0732539		0.32077	0.002702	0.006066	0.012737	0.008663	0.000901	0.007142	0.009078
				0.52353	0.137852	0.0883262	0.140902	-0.016975	0.114323	0.0900579	0.0928315		0.32133	0.006465	0.010878	0.00677	0.009539	0.011279	0.007843	0.008914
				0.52409	0.120583	0.104365	0.119872	0.0514172	0.161314	0.129065	0.108847		0.32188	0.004146	0.008342	0.007019	0.008217	0.008602	0.003889	0.014832
				0.52465	-0.00131605	0.134117	0.110799	0.0909426	0.0418767	0.0346762	0.129009		0.32244	0.00781	0.008158	0.004647	0.014324	0.003481	0.006639	0.013549
				0.5252	0.18144	0.120062	0.0842108	0.0699288	0.0412929	0.119609	0.0516484		0.323	0.007486	0.009726	0.005891	0.015921	0.008876	0.007209	0.011515
				0.52576	0.110448	0.0315565	0.0405886	0.0435116	0.0631865	0.0630568	0.115059		0.32356	0.003831	0.01333	0.005859	0.00922	0.013912	0.005139	0.01646
				0.52632	0.0762098	0.056939	0.0331269	-0.0220492	0.0259916	0.0304938	0.0908259		0.32411	0.012629	0.001788	0.009662	0.010801	0.009037	0.011912	0.004256
				0.52687	0.0690141	0.0331815	0.0773819	0.090652	0.0168325	0.0900494	0.0604952		0.32467	0.009721	0.005204	0.009863	0.011468	0.006308	0.010063	0.005667
				0.52743	0.111295	-0.0528464	0.0710384	0.134328	0.0137768	0.0619755	0.0574672		0.32523	0.009081	0.007508	0.010069	0.010552	0.00296	0.014237	0.012315
				0.52799	-0.00275079	0.0826239	0.090747	-0.00780429	0.0810879	-0.00567353	0.191883		0.32578	0.013361	0.00597	0.007703	0.00982	0.00495	0.006196	0.009789
				0.52854	0.0255164	0.126059	0.0684027	0.00558856	0.082167	0.0792515	0.0184171		0.32634	0.006355	0.01104	0.008801	0.011696	0.017448	0.00327	0.011082
				0.5291	0.0678098	0.0223946	0.0436648	0.102866	-0.0430256	0.0980732	0.134214		0.3269	0.005195	0.009413	0.013002	0.01079	0.005588	0.009046	0.002366
				0.52966	0.0231174	0.0944859	0.018026	-0.0180386	0.120232	0.0404804	0.000385029		0.32746	0.012797	0.011903	0.005831	0.003825	0.010052	0.006972	0.006152
				0.53021	0.122032	0.088178	0.0547849	0.0761667	0.114846	0.131173	0.112935		0.32801	0.010101	0.003864	0.014853	0.009582	0.005513	0.007635	0.00779
				0.53077	0.0643198	-0.0198044	0.0175605	0.0467022	0.158227	0.121457	0.10885		0.32857	0.006346	0.008254	0.00781	0.002828	0.008527	0.010171	0.00262
				0.53133	0.068302	0.111781	0.0586327	-0.0335911	0.0327598	0.0335743	0.110322		0.32913	0.003735	0.012396	0.008803	0.011064	0.011909	0.009597	0.008688
				0.53188	0.10207	0.131862	0.0635636	0.142346	0.0815405	-0.0040045	0.133576		0.32968	0.004635	0.013235	0.008104	0.012976	0.004279	0.011973	0.006952
				0.53244	0.0800718	0.0705643	0.0812929	0.116111	0.0333341	0.0687001	-0.0797732		0.33024	0.0117	0.005805	0.012768	0.006764	0.00423	0.010657	0.008121
				0.533	0.0173294	0.100119	0.130403	0.0773474	0.100751	0.0153051	0.0431447		0.3308	0.010491	0.006451	0.005361	0.009128	0.012526	0.003121	0.01146
				0.53356	0.0826278	0.0693299	0.118362	0.0959597	-0.0449319	0.0415595	0.118422		0.33136	0.009589	0.00431	0.004114	0.005372	0.013795	0.006898	0.002248
				0.53411	0.0827385	0.00525116	0.105552	0.0736288	0.127873	0.0228514	0.0946367		0.33191	0.007471	0.013305	0.006066	0.009657	0.008535	0.010017	0.010921
				0.53467	0.0805508	0.0501271	0.125131	0.0621805	0.0358197	0.106181	-0.0633001		0.33247	0.014417	0.010079	0.005102	0.01037	0.008802	0.012475	0.007022
				0.53523	0.0899224	0.0855852	0.0483115	0.135625	0.0415729	0.183284	0.0485266		0.33303	0.004997	0.00643	0.006019	0.002488	0.006227	0.006054	0.004114
				0.53578	0.0260792	0.146518	0.0435622	0.120293	0.0763561	0.0724214	0.0735517		0.33358	0.007722	0.008457	0.009035	0.01634	0.006857	0.012192	0.00874
				0.53634	0.098888	0.13232	0.10209	0.0489787	0.0864296	0.0668855	0.0815157		0.33414	0.007459	0.011978	0.014295	0.009178	0.009582	0.003604	0.009913
				0.5369	0.02428	0.0438257	0.158976	0.0815646	-0.0155178	0.142571	0.044738		0.3347	0.009736	0.010608	0.005321	0.006384	0.00817	0.008503	0.005488
				0.53745	-0.122164	-0.0575884	0.167506	0.0789383	0.122209	-0.0465286	-0.00085007		0.33526	0.014654	0.010889	0.008215	0.013275	0.011153	0.006196	0.012314
				0.53801	0.100734	0.0440685	0.0940721	0.123199	0.130324	-0.00932064	-0.0695898		0.33581	0.005698	0.004613	0.005618	0.00658	0.008215	0.009028	0.007584
				0.53857	-0.0974044	0.26607	0.0152966	0.00391022	0.0512144	0.176511	0.0442138		0.33637	0.012643	0.008041	0.007337	0.010037	0.010082	0.009833	0.003124
				0.53912	0.211303	0.188171	-0.0292992	0.077789	0.0209716	0.0117549	0.0177446		0.33693	0.005317	0.007016	0.013867	0.00537	0.00843	0.007417	0.006334
				0.53968	-0.0291823	-0.0904225	0.0173626	0.254004	-0.313319	0.0348507	0.138913		0.33749	0.007413	0.01513	0.01544	0.006573	0.010091	0.006796	0.003947
													0.33804	0.014169	0.010843	0.004401	0.007501	0.009851	0.007744	0.005307
													0.3386	0.005674	0.00539	0.006869	0.008978	0.011136	0.008071	0.008107
													0.33916	0.012269	0.003905	0.007718	0.012265	0.011711	0.007722	0.005689
													0.33971	0.014208	0.012249	0.013367	0.007238	0.009244	0.011432	0.009375
													0.34027	0.017545	0.004688	0.010573	0.012043	0.008606	0.008817	0.010051
													0.34083	0.00484	0.00337	0.007779	0.011857	0.008603	0.007759	0.011814
													0.34139	0.014011	0.00802	0.012006	0.007461	0.011596	0.008916	0.010195
													0.34194	0.011167	0.01026	0.009175	0.006126	0.007565	0.005528	0.008885
													0.3425	0.011197	0.011259	0.007686	0.004404	0.010484	0.005841	0.014578
													0.34306	0.003711	0.005324	0.006042	0.011382	0.010556	0.010158	0.011301
													0.34361	0.006332	0.00775	0.006212	0.006691	0.008549	0.00852	0.004411
													0.34417	0.005381	0.007762	0.005757	0.013916	0.009696	0.008136	0.003119
													0.34473	0.006153	0.014908	0.007583	0.002232	0.011653	0.004935	0.012856
													0.34529	0.008354	0.017647	0.008535	0.008814	0.012661	0.010369	0.006641
													0.34584	0.009285	0.010985	0.007977	0.009747	0.007438	0.013828	0.005227
													0.3464	0.013807	0.01272	0.013979	0.007075	0.009955	0.006376	0.00439
													0.34696	0.009159	0.010127	0.011302	0.009491	0.009517	0.016308	0.012903
													0.34751	0.008136	0.005063	0.014346	0.014603	0.007762	0.010615	0.008398
													0.34807	0.008886	0.003787	0.011307	0.007084	0.009754	0.008268	0.012838
													0.34863	0.009951	0.010141	0.007265	0.01301	0.007276	0.003491	0.005472
													0.34919	0.007517	0.008113	0.000565	0.004648	0.008287	0.008749	0.009134
													0.34974	0.012429	0.00964	0.003419	0.010476	0.009472	0.006601	0.008988
													0.3503	0.008977	0.010129	0.000429	0.014864	0.008084	0.012044	0.007523
													0.35086	0.004217	0.013603	0.014252	0.010106	0.010064	0.012566	0.007962
													0.35141	0.015062	0.012462	0.015618	0.006756	0.016213	0.01073	0.009589
													0.35197	0.009694	0.008479	0.007251	0.006732	0.010721	0.009406	0.005517
													0.35253	0.005054	0.016588	-0.00116	0.011576	0.011141	0.01034	0.009991
													0.35309	0.014432	0.006064	0.007391	0.011063	0.002751	0.009264	0.006309
													0.35364	0.010352	0.014651	0.005832	0.010189	0.004535	0.016346	0.011248
													0.3542	0.003898	0.005001	0.00863	0.010583	0.012736	0.012181	0.00691
													0.35476	0.008924	0.009148	0.00693	0.0019	0.006842	0.01602	0.010292
													0.35531	0.011169	0.012822	0.00901	0.009283	0.006592	0.009553	0.003642
													0.35587	0.008712	0.008825	0.008277	0.009365	0.007053	0.007957	0.008325
													0.35643	0.014508	0.007112	0.003411	0.008134	0.006753	0.009182	0.007316
													0.35699	0.00739	0.007404	0.003865	0.009972	0.013592	0.010413	0.011281
													0.35754	0.009769	0.01279	0.012099	0.009704	0.006243	0.014522	0.008417
													0.3581	0.003034	0.009057	0.01387	0.007717	0.009096	0.004565	0.01686
													0.35866	0.012765	0.007376	0.008131	0.013995	0.001311	0.015716	0.012829
													0.35922	0.013985	0.005604	0.001122	0.009416	0.008198	0.008767	0.008605
													0.35977	0.01004	0.01058	0.004958	0.013058	0.008215	0.006803	0.011149
													0.36033	0.005974	0.00669	0.009182	0.010106	0.006594	0.005142	0.004628
													0.36089	0.009535	0.01024	0.003377	0.002092	0.010942	0.008934	0.00672
													0.36144	0.007462	0.008697	0.014382	0.010452	0.009002	0.011675	0.008291
													0.362	0.003553	0.009124	0.009388	0.008106	0.008656	0.010754	0.008951
													0.36256	0.009334	0.011433	0.005996	0.007232	0.002673	0.012305	0.012796
													0.36312	0.007034	0.011693	0.013887	0.010763	0.00861	0.00607	0.006294
													0.36367	0.012386	0.009512	0.008246	0.014454	0.011026	0.006245	0.009249
													0.36423	0.008655	0.011236	0.004015	0.008368	0.007075	0.010137	0.005467
													0.36479	0.009541	0.004679	0.013471	0.010284	0.008194	0.007712	0.011388
													0.36534	0.008847	0.009239	0.009552	0.005948	0.01567	0.007933	0.006999
													0.3659	0.008559	0.007153	0.006421	0.008641	0.005836	0.007632	0.000461
													0.36646	0.014954	0.009605	0.009544	0.005765	0.00871	0.007621	0.006319
													0.36702	0.010512	0.010161	0.010524	0.004939	0.005182	0.004939	0.011195
													0.36757	0.009433	0.012798	0.005794	0.015073	0.005735	0.012591	0.008402
													0.36813	0.009604	0.009874	0.007527	0.007478	0.012204	0.016987	0.009564
													0.36869	0.011606	0.012348	0.011082	0.010293	0.012158	0.003445	0.005086
													0.36924	0.007633	0.010676	0.005511	0.012656	0.00286	0.011038	0.010958
													0.3698	0.007477	0.001671	0.005718	0.006601	0.011394	0.006489	0.004985
													0.37036	0.009572	0.01481	0.004376	0.004389	0.008739	0.01704	0.011084
													0.37092	0.014339	0.00342	0.007787	0.008047	0.009176	0.009143	0.006788
													0.37147	0.007692	0.014239	0.010588	0.00758	0.013446	0.003755	0.013909
													0.37203	0.009984	0.013212	0.001828	0.003814	0.006128	0.010299	0.011554
													0.37259	0.009446	0.010968	0.012905	0.009192	0.005973	0.009267	0.011484
													0.37314	0.014052	0.013785	0.009139	0.007684	0.009798	0.007681	0.006138
													0.3737	0.005527	-0.00062	0.013535	0.01204	0.008681	0.006731	-0.00133
													0.37426	0.005014	0.007867	0.004946	0.00977	0.012656	0.009346	0.005705
													0.37482	0.011661	0.010401	0.010496	0.002935	0.010366	0.010911	0.004517
													0.37537	0.009463	0.00692	0.012082	0.014656	0.008061	0.014056	0.012576
													0.37593	0.010682	0.008316	0.004578	0.008044	0.009841	0.012521	0.01106
													0.37649	0.012597	0.005695	0.007437	0.009556	0.016436	0.011083	0.006734
													0.37704	0.018569	0.017515	0.010863	0.00896	0.00533	0.004822	0.012194
													0.3776	0.012074	0.018205	0.010039	0.007848	0.013793	0.012666	0.01073
													0.37816	0.008681	0.009967	0.005315	0.006763	0.009463	0.007114	0.008672
													0.37872	0.004539	0.010375	0.006555	0.017499	0.01053	0.010161	0.006373
													0.37927	0.008829	0.014113	0.00618	0.009561	0.012416	0.008234	0.007751
													0.37983	-0.0016	0.011585	0.011137	-0.00218	0.010004	0.017753	0.002016
													0.38039	0.012051	0.007018	0.014525	0.009347	0.00714	0.01116	0.010757
													0.38094	0.011842	0.010533	0.008004	0.010095	0.017243	0.009126	0.012989
													0.3815	0.006146	0.003795	0.009982	0.003537	0.007746	0.005945	0.006923
													0.38206	0.010833	0.004398	0.011594	0.005111	0.014851	0.013545	0.010482
													0.38262	0.007234	0.003894	0.0124	0.009321	0.009125	0.001536	0.013287
													0.38317	0.00537	0.010114	0.007122	0.013441	0.006297	0.007458	0.009111
													0.38373	0.011174	0.011985	0.006163	0.01107	0.008127	0.006582	0.015061
													0.38429	0.010956	0.00876	0.01502	0.01188	0.012778	0.013217	0.01016
													0.38484	0.00672	0.011542	0.00776	0.017022	0.001276	0.006544	0.001027
													0.3854	0.012601	0.009337	0.00675	-0.00128	0.016934	0.003388	0.0157
													0.38596	0.012287	0.006021	0.007567	-0.00111	0.003418	0.014059	0.008208
													0.38651	0.002778	0.009164	0.018007	0.014064	0.006184	0.009223	0.002485
													0.38707	0.009829	0.009763	0.008253	0.016339	0.002194	0.007525	0.009373
													0.38763	0.011818	0.007126	0.009278	0.011662	0.008014	0.008779	0.007069
													0.38819	0.005945	0.012829	0.009673	0.015809	0.013253	0.004194	0.008056
													0.38874	0.004641	0.007994	0.010159	0.003407	0.01022	0.006911	0.013207
													0.3893	0.008926	0.011374	0.00733	0.005819	0.012481	0.008169	0.012809
													0.38986	0.01287	0.00567	0.01798	0.012898	0.011266	0.019132	0.010944
													0.39041	0.006573	0.007189	0.008566	0.008362	0.013299	0.01296	0.011313
													0.39097	0.014975	0.003603	0.012366	0.006748	0.00649	0.016077	0.011397
													0.39153	0.014583	0.012108	0.012683	0.008298	0.008754	0.008328	0.01228
													0.39209	0.012083	0.01049	0.013653	0.007672	0.01345	0.00385	0.008975
													0.39264	0.016871	0.012807	0.008045	0.003202	0.011681	0.005872	0.008546
													0.3932	0.013524	0.011258	0.010337	0.010827	0.002177	0.008427	0.016746
													0.39376	0.010921	0.012723	0.014028	0.002975	0.004435	0.011762	0.005349
													0.39431	0.012188	0.007661	0.010766	0.015553	0.009139	0.007652	0.012436
													0.39487	0.013159	0.014049	0.006867	0.010406	0.002953	0.007275	0.011953
													0.39543	0.009269	0.010385	0.007404	-0.00202	0.010861	0.006351	0.011872
													0.39599	0.001977	0.010517	0.008854	0.011679	0.016692	0.011041	0.006569
													0.39654	0.007512	0.011112	0.006378	0.005468	0.009496	0.010264	0.020952
													0.3971	0.012522	0.012793	0.005954	0.016341	0.00348	0.009039	0.006347
													0.39766	0.00987	0.013884	0.012871	0.005304	0.006887	0.008034	0.00728
													0.39821	0.008996	0.00811	0.014518	0.006538	0.013983	0.006023	0.01592
													0.39877	0.007767	0.005459	0.01278	0.013461	0.009081	0.011812	0.01715
													0.39933	0.008724	0.011624	0.008976	0.005847	0.00817	0.010032	0.003425
													0.39989	0.011447	0.002496	0.009644	0.01177	0.013793	0.011471	0.017798
													0.40044	0.011258	-0.00028	0.011886	0.012594	0.015059	0.013869	0.010857
													0.401	0.012743	0.011424	0.003811	0.007949	0.012766	0.008546	0.004245
													0.40156	0.012775	0.007119	0.012102	0.012483	0.010474	0.027209	0.004697
													0.40211	0.017999	0.008609	0.011232	0.008221	0.009937	0.008899	0.004447
													0.40267	0.011832	0.004645	0.013368	0.004472	0.010468	0.005033	0.00568
													0.40323	0.00253	-0.00421	0.014647	0.011718	0.010092	0.013054	0.011568
													0.40379	0.008334	-0.00856	0.009158	0.009961	0.000687	0.013685	0.011659
													0.40434	0.004211	0.001709	0.013612	0.011206	0.010161	0.004699	0.002126
													0.4049	0.001061	0.006894	0.006638	-0.00196	0.013968	0.016528	0.007028
													0.40546	0.005758	0.004032	0.005647	0.009137	0.011712	0.012032	0.000668
													0.40601	0.014598	0.01164	0.002801	0.010415	0.016669	0.002693	0.014921
													0.40657	0.010779	0.017099	0.007858	0.012754	0.015703	0.007717	0.011999
													0.40713	0.009085	0.00021	0.018748	0.004134	0.016166	0.002268	0.006267
													0.40768	0.005163	0.013243	0.013312	0.001659	0.009382	0.015639	0.010807
													0.40824	0.008687	0.002187	0.009827	0.002626	0.00718	0.004009	0.00941
													0.4088	-0.00621	0.011293	0.016074	0.007474	0.016002	0.013852	0.000487
													0.40936	0.000546	0.003009	0.011821	0.015457	0.004273	0.015419	0.011036
													0.40991	0.009824	0.003783	0.007726	0.001952	0.011589	0.005845	0.010146
													0.41047	0.001525	0.005015	-0.003	0.009302	0.017633	0.012104	0.012782
													0.41103	0.016224	0.010473	0.019325	0.014302	0.007607	0.007398	0.005614
													0.41158	0.003886	0.008076	0.012305	0.012129	0.011276	0.000896	0.00484
													0.41214	0.012727	0.010734	0.004974	0.01598	-0.00067	0.017089	0.014101
													0.4127	0.007502	0.003557	0.019891	0.017826	0.010304	0.006461	0.01442
													0.41326	0.005538	0.008775	0.013339	0.011921	0.013362	0.023638	0.012726
													0.41381	0.009347	0.002968	0.009644	-0.00243	0.012261	0.017164	0.001971
													0.41437	0.015785	0.011265	0.014031	0.009195	0.014812	0.010319	0.014224
													0.41493	0.009977	-0.00726	0.016947	0.009365	0.004418	0.005423	0.015906
													0.41548	0.01695	0.007574	0.011445	0.014645	0.030239	0.005393	-0.00961
													0.41604	0.007334	0.01065	-0.00255	0.012003	0.015786	0.010924	0.005032
													0.4166	0.020917	0.011741	0.002247	0.008007	0.010766	0.004671	-0.00779
													0.41715	0.004403	0.013195	-0.00398	0.012026	0.019196	0.022308	0.000726
													0.41771	0.003908	0.006211	0.00506	0.015409	0.00994	0.012732	-0.00195
													0.41827	0.014601	0.017166	-0.00074	0.012531	-0.00082	0.001029	0.005748
													0.41883	0.011651	9.33e-05	0.006195	0.004381	0.017942	0.021578	0.008258
													0.41938	0.012995	0.000762	0.019281	0.006124	0.016591	-0.00141	0.018876
													0.41994	-0.00182	0.009451	0.006652	0.00885	0.004042	0.01292	0.01072
													0.4205	0.00657	0.005954	0.009077	0.01038	0.020052	-0.00473	0.006659
													0.42105	0.008104	0.015724	0.013323	0.003427	0.004929	0.007188	0.005777
													0.42161	0.003672	0.018698	0.014339	0.004217	0.019918	0.007765	0.004827
													0.42217	0.013328	0.020564	0.011612	-0.01235	0.002101	0.014227	0.012778
													0.42273	0.016019	0.00464	0.016551	-0.00158	0.018498	0.013309	-0.00176
													0.42328	0.013785	0.000305	0.014945	0.013501	0.023827	0.004789	0.00722
													0.42384	-0.00028	0.015991	0.013521	-0.00408	0.007051	0.011979	0.025121
													0.4244	0.006846	0.014321	0.011056	0.007947	0.013959	0.000439	0.003875
													0.42495	0.006537	0.009974	0.012119	0.00559	0.01042	0.017352	-0.00245
													0.42551	0.013058	0.010084	0.008142	0.012037	0.009356	0.01033	0.015143
													0.42607	0.006676	0.009381	0.001142	0.0124	0.005017	0.016913	0.005837
													0.42662	0.003772	0.009285	0.019889	-0.00634	0.004066	0.013605	0.002163
													0.42718	0.026718	0.006999	0.009662	-0.00281	0.016279	0.009257	0.014057
													0.42774	0.010772	0.012943	0.008529	0.016191	0.002587	0.007747	0.00879
													0.4283	0.014955	0.00218	0.000468	0.008688	0.015754	0.023819	-0.00058
													0.42885	0.018789	0.013456	0.006363	-0.00226	0.00338	-0.00131	0.004743
													0.42941	0.007673	0.012913	0.008517	0.006909	0.009943	0.011669	0.006846
													0.42997	0.011604	0.017157	0.003603	0.001837	0.011232	0.010978	0.008936
													0.43052	0.011882	0.011506	0.003879	0.02532	0.016267	0.018341	0.017964
													0.43108	-0.0008	0.007476	0.006016	0.008426	-0.00547	0.016396	0.023678
													0.43164	0.035535	-0.00076	-0.00184	0.001872	0.014343	0.012534	0.008947
													0.43219	0.01155	0.023804	0.015138	0.027113	0.005196	0.018301	0.015133
													0.43275	-0.00156	-0.00978	0.023834	3.79e-06	0.015587	0.008249	0.020055
													0.43331	0.023675	0.006389	0.01205	-0.00099	-0.00228	-0.00028	0.006733
													0.43387	-0.00734	0.024375	0.015456	0.007401	0.022981	0.002326	0.015113
													0.43442	0.008376	0.013195	0.010274	0.015841	0.010153	0.017741	-0.00851
													0.43498	0.006317	0.007781	0.010907	0.016894	0.000729	-0.01003	0.00111
													0.43554	0.012204	0.002655	0.018627	0.01089	0.006637	0.01705	0.011601
													0.43609	0.010714	0.010014	0.010037	0.012329	0.008599	0.009966	0.019543
													0.43665	-0.00163	0.017567	-0.00468	0.0146	-0.00163	0.019803	0.013846
													0.43721	0.01281	0.001531	0.017068	0.008404	0.003876	0.015926	0.002797
													0.43777	0.005989	0.007223	0.00365	0.015631	0.00906	0.017361	0.014913
													0.43832	0.024561	0.006544	0.003325	0.013826	0.01776	0.016805	0.019404
													0.43888	0.003848	0.008204	0.017623	-0.00029	0.005657	0.00599	0.014076
													0.43944	0.011618	0.013074	0.007051	0.010161	0.014349	0.003047	0.017615
													0.43999	0.005094	0.007291	-0.00196	0.023894	0.015229	0.010868	0.015329
													0.44055	0.016909	0.019809	0.00673	-0.00072	0.005	0.005336	0.00856
													0.44111	0.009748	0.000956	0.009796	0.017849	0.01043	0.009768	-0.0021
													0.44166	0.007318	-0.01052	0.009155	-0.00614	0.012481	0.017534	0.010447
													0.44222	0.01071	0.015745	0.001723	0.004651	0.000759	0.004653	0.016237
													0.44278	-0.00172	0.009862	0.003018	0.024321	0.010708	0.003461	0.004857
													0.44334	0.009197	0.00959	0.016363	0.003999	0.000485	0.009312	0.011335
													0.44389	0.016378	0.015741	0.013333	0.006689	0.025671	0.004313	0.014483
													0.44445	0.002998	0.009681	0.002256	0.015641	0.015666	0.020438	-0.00803
													0.44501	0.012424	0.018763	0.018787	0.016266	0.014789	0.013217	0.008014
													0.44556	0.011456	0.01861	0.006981	0.011826	0.013822	0.008843	-0.01381
													0.44612	0.006018	0.004035	-0.00299	0.018537	0.008548	0.014388	0.002446
													0.44668	0.022263	0.008097	0.024732	0.005246	0.014058	0.010749	0.016473
													0.44723	0.001853	0.014628	0.011087	2.75e-05	0.002439	0.006371	-0.00683
													0.44779	0.003273	0.00499	0.010196	0.000111	0.02369	0.022119	0.013635
													0.44835	3.94e-05	0.012674	0.018164	0.009994	0.022931	0.014668	0.01146
													0.44891	0.012833	0.008861	0.009732	0.01351	0.009138	0.003468	0.022388
													0.44946	0.010844	0.014935	0.008216	0.000765	0.015801	0.02029	0.01343
													0.45002	0.022997	0.011592	-1.6e-05	0.016825	-0.00306	0.003776	0.016145
													0.45058	0.003908	0.012332	0.00101	0.011967	0.022	0.013283	0.001897
													0.45113	0.00744	0.004797	0.018117	0.011856	0.007349	0.005567	-9.8e-06
													0.45169	0.002418	0.004534	0.013867	0.034466	0.013817	0.01301	0.004051
													0.45225	0.009313	0.023006	0.012505	0.018121	0.009063	0.010361	0.004649
													0.4528	0.003812	0.016181	0.033358	0.004281	0.016005	0.011264	-0.00452
													0.45336	0.026556	0.004024	0.005014	0.033139	0.020446	0.015686	0.003378
													0.45392	0.013753	0.012965	0.030847	0.013574	0.007432	0.00189	0.006406
													0.45448	-0.00295	0.012897	0.012232	0.012957	0.017443	-0.00102	0.029513
													0.45503	0.006783	0.002801	0.012506	0.026282	0.001698	0.021066	0.016486
													0.45559	0.030529	0.014284	0.009799	0.017467	0.01594	-0.0013	-0.00222
													0.45615	0.017186	-0.00291	0.032618	0.008706	0.038375	0.008218	0.021074
													0.4567	0.015643	0.010402	0.010494	0.017054	0.022083	0.008496	0.018295
													0.45726	0.0115	0.008846	0.019836	0.024028	0.022967	0.020041	0.020502
													0.45782	0.010963	0.012101	0.019602	0.013172	0.009025	-0.0004	0.010374
													0.45837	-0.00314	0.026815	0.009169	0.020667	0.009179	0.013179	-0.01246
													0.45893	0.007877	0.01713	0.00827	0.022783	0.015826	0.015407	0.014549
													0.45949	0.015062	0.006874	0.011975	0.009135	0.006909	-0.01115	0.003053
													0.46005	0.031408	0.017714	-0.00438	0.020275	0.007198	0.025385	0.028534
													0.4606	0.008521	0.012656	0.019312	0.020051	0.013932	0.012496	0.010125
													0.46116	0.012532	0.00225	0.005924	0.017378	0.026454	0.008161	0.0013
													0.46172	0.014677	0.018601	0.013569	0.020403	0.023725	0.01115	0.026298
													0.46227	-0.00064	0.016833	-0.00255	0.016834	-0.01465	0.021049	0.028228
													0.46283	0.014103	0.005678	0.011592	0.013052	0.028802	0.009068	0.01841
													0.46339	0.00902	0.01677	0.012568	0.00871	0.008641	0.006323	0.008019
													0.46394	0.022019	0.016964	0.018562	0.013679	0.012897	0.010679	0.019448
													0.4645	0.015471	0.023143	0.006754	0.018239	0.01001	0.006798	0.001452
													0.46506	0.0151	0.012935	0.023764	0.005855	0.01437	0.027316	0.025509
													0.46561	0.011692	0.024034	0.0073	0.007562	0.020359	0.013776	0.017118
													0.46617	0.015317	0.026717	0.00475	0.013694	0.028989	0.011072	-0.00278
													0.46673	0.012311	0.013323	0.016977	0.012632	0.030969	0.011438	0.026546
													0.46729	0.001213	0.005332	0.018845	-0.00785	0.026493	0.005293	-0.00413
													0.46784	-0.00066	0.009316	0.00876	0.010146	0.008951	0.015461	0.000952
													0.4684	0.018292	0.009052	0.018359	0.014434	0.020027	0.003937	0.021275
													0.46896	0.012727	0.019683	0.011975	0.020283	0.008397	0.028409	0.015502
													0.46951	0.002604	0.017454	0.011065	0.016019	0.030242	0.00433	0.003144
													0.47007	-0.0016	-0.00379	0.002873	0.021578	0.012631	0.004796	0.013224
													0.47063	0.010648	0.007091	0.016298	0.008274	-0.0027	0.008574	0.014906
													0.47118	0.003718	0.023569	0.004315	-0.01104	0.007458	0.007201	0.019415
													0.47174	0.015848	0.002919	0.010294	0.023941	-0.00296	0.024012	0.010667
													0.4723	0.01531	0.018598	0.020187	-0.00599	0.014312	0.00412	0.0157
													0.47286	-0.00698	0.005347	0.018449	0.022851	0.033384	0.006836	-0.00289
													0.47341	0.015215	0.01483	0.005343	0.019822	0.006425	-0.00525	0.001201
													0.47397	0.011278	0.010398	-0.00188	0.015172	0.021311	0.011923	0.007314
													0.47453	-0.00415	0.009149	0.02221	0.017325	0.012327	0.010877	0.017784
													0.47508	0.018587	0.005346	0.021746	0.034451	0.011394	0.001915	0.015818
													0.47564	0.004646	0.023019	0.006643	0.006321	0.027405	0.019887	0.017861
													0.4762	-0.00543	0.008579	0.028068	0.029132	0.01532	0.019235	0.002865
													0.47675	0.015264	0.01659	0.006712	0.024607	0.018827	0.015132	0.010335
													0.47731	0.008368	0.025343	0.015152	0.006339	0.004506	0.01062	0.013979
													0.47787	0.008047	0.013028	0.009335	0.035699	0.003115	0.029598	0.044536
													0.47842	-0.01116	0.011657	0.003498	0.003229	0.013879	0.013189	0.002188
													0.47898	0.013932	0.006874	0.01752	0.029917	-0.00551	0.009978	0.016143
													0.47954	0.016321	0.024329	0.031674	0.018698	0.014486	0.020236	0.011921
													0.4801	0.014248	0.001014	0.013332	0.003669	0.017665	0.013869	0.015945
													0.48065	0.031521	0.022367	0.017873	0.018708	0.013347	-0.00095	0.01205
													0.48121	0.008017	0.00637	-0.00064	0.009117	0.016752	0.006573	0.009841
													0.48177	0.005359	0.021977	0.010301	-0.00844	0.000382	0.019494	0.012642
													0.48232	0.01148	0.020384	0.00123	0.007792	-0.00136	0.026741	0.006844
													0.48288	0.020731	0.017865	0.007771	0.012063	0.007775	0.014301	0.007297
													0.48344	0.028567	0.006051	0.021706	-0.01127	0.02099	0.002789	0.013759
													0.48399	0.015504	-0.00066	0.017808	0.004008	0.00671	0.002896	0.013419
													0.48455	0.015435	0.00665	0.018949	0.001718	-0.00238	0.007044	0.013783
													0.48511	0.016364	0.00903	0.007931	0.011432	0.016514	0.015158	0.007633
													0.48566	0.020969	0.008976	0.007566	0.025137	0.031181	-0.01092	0.023617
													0.48622	-0.00363	0.005887	0.018468	0.006341	0.016233	0.014831	0.031218
													0.48678	0.017904	0.025533	-0.00088	0.020335	0.014901	0.026434	0.015409
													0.48734	-0.00883	-0.00353	0.017336	0.007611	0.034676	-0.01285	0.017037
													0.48789	0.019174	0.00077	0.030499	0.031042	0.024407	0.019853	-0.00181
													0.48845	0.023638	0.022235	0.006655	0.024947	0.016005	0.0114	0.018209
													0.48901	0.003063	0.005611	0.01883	0.014053	0.010287	0.012966	-0.00205
													0.48956	0.002307	0.015442	0.00089	0.003569	0.016842	0.031654	0.00291
													0.49012	0.005896	0.024527	0.0198	0.012797	0.014341	0.021495	0.003824
													0.49068	0.004098	0.007337	0.030163	0.002313	0.007	0.009121	0.02218
													0.49123	-0.00397	0.009232	0.004278	0.026759	0.015408	0.019095	0.006027
													0.49179	0.011279	0.030299	0.006637	0.00932	-0.00078	0.028195	0.012339
													0.49235	0.028545	0.01168	0.027266	0.007221	-0.00725	0.010008	0.001369
													0.4929	0.016973	0.018284	0.023302	0.017213	0.01635	0.012491	0.012211
													0.49346	0.012186	0.009352	-2.1e-05	-0.00918	0.012475	-0.01192	0.014316
													0.49402	0.034183	0.012641	0.008339	0.027658	0.023806	0.01437	0.00349
													0.49458	0.015691	-0.00063	-0.01325	0.010378	0.012414	0.006699	0.026065
													0.49513	0.024791	0.043214	0.011282	0.02543	-0.01371	0.022745	0.016548
													0.49569	0.026477	-0.00883	0.008084	0.015604	0.00609	0.024341	-0.00463
													0.49625	0.01482	0.009688	0.008754	-0.00312	0.01778	0.01187	0.034269
													0.4968	0.01595	0.014203	0.005306	0.009742	-0.00588	0.0244	0.026371
													0.49736	0.019293	0.006621	0.008563	0.016092	0.030065	0.034484	0.030678
													0.49792	0.008829	0.025501	0.013063	0.000824	0.025685	0.013912	0.011608
													0.49847	0.0156	0.023246	-0.00629	0.01606	0.022153	0.019359	0.009162
													0.49903	0.039101	-0.00315	0.024022	0.024178	0.027787	-0.01138	0.010989
													0.49959	0.023642	0.017669	0.032489	0.002201	0.017577	0.039113	0.018957
													0.50014	0.032968	0.030104	0.0156	0.004713	0.028566	0.022578	0.031344
													0.5007	-0.00648	0.019204	0.025669	0.022742	0.024445	0.021167	0.013045
													0.50126	0.022006	0.023951	0.019411	0.006407	0.020555	0.018055	-0.00158
													0.50182	0.045521	0.00119	0.005584	0.024778	0.019392	0.017007	0.008904
													0.50237	0.017327	0.017953	0.041146	0.003824	-0.00448	0.003699	0.034865
													0.50293	0.014703	0.031492	0.002505	0.012717	0.025043	0.01725	0.000197
													0.50349	0.003747	0.014872	0.018904	0.021689	-0.00417	0.013675	0.001485
													0.50404	0.014515	-0.00717	-0.00322	0.010827	0.029356	0.024707	0.004361
													0.5046	0.03886	0.016403	0.018202	-0.00797	0.014361	0.027496	0.005491
													0.50516	0.027229	0.013835	0.014463	0.027939	0.029369	0.028752	0.020907
													0.50571	0.01168	0.01516	0.016527	0.02922	0.020715	0.013149	-0.01428
													0.50627	-0.00131	0.008694	-0.00371	0.012709	0.010788	0.018367	0.007566
													0.50683	0.006964	-0.00759	0.020984	0.011866	0.008685	0.019436	0.003122
													0.50738	0.015101	0.011689	0.019784	0.019072	-0.00202	-9.3e-05	0.015528
													0.50794	0.008121	0.026337	0.01929	-0.00245	-0.00597	0.021049	0.015844
													0.5085	0.020753	0.014766	0.0133	0.021583	0.019366	0.026287	0.017262
													0.50905	0.023374	0.013612	0.017134	0.007984	0.028285	0.019678	0.019406
													0.50961	0.01059	0.022966	0.027424	-0.01556	0.02093	0.01517	0.000557
													0.51017	0.001744	0.015672	-0.01016	0.006334	-0.0138	0.034897	0.026673
													0.51073	0.011316	0.009783	0.016748	0.026023	0.020187	0.014512	0.018222
													0.51128	0.014224	0.017827	0.002096	0.018798	0.019704	0.020077	-0.00243
													0.51184	0.022863	0.016447	0.031815	0.008077	0.015706	0.025665	0.005269
													0.5124	0.018832	0.013609	0.015123	0.007872	-0.0015	0.009917	0.033923
													0.51295	0.038946	0.030122	0.020064	0.03782	0.025933	0.004365	0.00793
													0.51351	0.014242	0.029439	0.007588	0.000565	0.02318	0.004619	-0.00965
													0.51407	0.011124	0.026535	0.023298	0.015249	0.00493	0.005656	-0.00138
													0.51462	0.03518	0.027806	0.017776	0.011324	0.016333	0.005036	0.003208
													0.51518	0.015453	0.015845	0.010916	-0.00849	0.001786	0.019389	0.016109
													0.51574	0.039009	0.009373	0.022493	-0.0029	0.015723	0.003904	0.034833
													0.51629	0.019625	0.023026	0.004463	0.010779	0.015989	0.025993	0.016007
													0.51685	0.004148	0.006131	0.035592	0.014189	0.011891	0.004084	0.045698
													0.51741	0.01678	0.015079	0.008	0.021176	0.011814	0.022717	0.015543
													0.51796	0.02745	0.002754	0.033933	0.003137	0.015479	0.034184	0.0072
													0.51852	0.026668	0.019076	0.042787	0.022698	0.019431	-0.00218	0.02171
													0.51908	0.02123	-0.00517	0.015645	0.050966	0.032232	0.035287	-0.01132
													0.51963	0.013537	0.03512	-0.0098	0.025291	0.027453	0.001878	0.021821
													0.52019	-0.00426	0.032322	0.004424	0.010054	0.008008	0.007525	0.001112
													0.52075	0.012087	0.016175	0.008178	0.029873	0.03443	0.018213	0.016678
													0.52131	-0.01605	0.028894	0.025802	0.016896	0.010363	0.007094	0.038472
													0.52186	0.014568	0.001397	0.026948	0.020596	0.01785	-0.00077	0.017499
													0.52242	0.01176	0.008655	0.029098	0.02762	0.017931	0.012866	0.009853
													0.52298	0.014612	0.005147	0.000304	0.031881	-0.00219	0.009636	0.020035
													0.52353	0.037783	0.024209	0.038619	-0.00465	0.031334	0.024684	0.025444
													0.52409	0.03312	0.028666	0.032925	0.014123	0.044308	0.03545	0.029897
													0.52465	-0.00036	0.036916	0.030498	0.025032	0.011527	0.009545	0.03551
													0.5252	0.050048	0.033118	0.023229	0.019289	0.01139	0.032993	0.014247
													0.52576	0.03053	0.008723	0.01122	0.012028	0.017466	0.01743	0.031805
													0.52632	0.021111	0.015773	0.009176	-0.00611	0.0072	0.008447	0.02516
													0.52687	0.019158	0.009211	0.021481	0.025165	0.004673	0.024997	0.016793
													0.52743	0.03096	-0.0147	0.019762	0.037368	0.003832	0.01724	0.015986
													0.52799	-0.00077	0.023033	0.025298	-0.00218	0.022605	-0.00158	0.053491
													0.52854	0.007128	0.035216	0.019109	0.001561	0.022954	0.02214	0.005145
													0.5291	0.018983	0.006269	0.012224	0.028797	-0.01204	0.027455	0.037573
													0.52966	0.006485	0.026507	0.005057	-0.00506	0.033729	0.011356	0.000108
													0.53021	0.034306	0.024789	0.015402	0.021413	0.032286	0.036876	0.031749
													0.53077	0.01812	-0.00558	0.004947	0.013157	0.044575	0.034217	0.030665
													0.53133	0.019282	0.031557	0.016553	-0.00948	0.009248	0.009478	0.031145
													0.53188	0.028876	0.037304	0.017982	0.04027	0.023068	-0.00113	0.037789
													0.53244	0.0227	0.020005	0.023046	0.032917	0.00945	0.019476	-0.02262
													0.533	0.004923	0.028442	0.037046	0.021973	0.028622	0.004348	0.012257
													0.53356	0.023523	0.019737	0.033695	0.027318	-0.01279	0.011831	0.033713
													0.53411	0.023603	0.001498	0.030111	0.021004	0.036479	0.006519	0.026998
													0.53467	0.023027	0.01433	0.035771	0.017776	0.01024	0.030354	-0.0181
													0.53523	0.02576	0.024517	0.01384	0.038852	0.011909	0.052505	0.013901
													0.53578	0.007486	0.04206	0.012505	0.034532	0.021919	0.020789	0.021114
													0.53634	0.028446	0.038063	0.029367	0.014089	0.024862	0.01924	0.023449
													0.5369	0.006999	0.012633	0.045826	0.023512	-0.00447	0.041097	0.012896
													0.53745	-0.03529	-0.01663	0.048385	0.022802	0.035301	-0.01344	-0.00025
													0.53801	0.029158	0.012756	0.02723	0.03566	0.037723	-0.0027	-0.02014
													0.53857	-0.02825	0.077174	0.004437	0.001134	0.014855	0.051198	0.012824
													0.53912	0.061416	0.054693	-0.00852	0.02261	0.006095	0.003417	0.005158
													0.53968	-0.0085	-0.02634	0.005057	0.07398	-0.09126	0.01015	0.040459

## Sheet: D3
Source Data Supplementary Figure 2
TR-SAXS characterization of the CX1 chemotype - D3
					Scattering Intensity I(q)									Kratky Transform [I(q) * q2]									Gunier Transform ln[I]
					Time(s)									Time(s)									Time (s)
	Time (s)	I(0)		q	0.3	0.6	0.9	1.2	1.5	1.8	2.1		q	0.3	0.6	0.9	1.2	1.5	1.8	2.1		q2	0.3	2.1
	0.3	23.3		0.01143	19.6767	24.3463	36.0139	44.1369	38.0235	41.9909	46.0076		0.01143	0.00257	0.00318	0.004703	0.005764	0.004966	0.005484	0.006009		0.000131	2.97944	3.82881
	0.6	29.9		0.01199	23.2813	27.8372	36.0016	40.4519	40.8717	40.4411	40.5809		0.01199	0.003344	0.003999	0.005171	0.005811	0.005871	0.005809	0.005829		0.000144	3.14765	3.7033
	0.9	39.2		0.01254	22.4125	27.6186	34.2084	38.2856	39.3241	41.1289	41.7224		0.01254	0.003526	0.004345	0.005382	0.006023	0.006187	0.006471	0.006564		0.000157	3.10962	3.73104
	1.2	43.2		0.0131	21.7717	27.6022	36.6477	38.9838	40.1487	42.1156	42.0782		0.0131	0.003736	0.004737	0.006289	0.00669	0.00689	0.007227	0.007221		0.000172	3.08061	3.73953
	1.5	44.9		0.01366	21.9324	28.3294	35.8341	38.6856	40.8375	40.475	41.2967		0.01366	0.004091	0.005285	0.006685	0.007216	0.007618	0.00755	0.007704		0.000187	3.08796	3.72078
	1.8	46		0.01422	21.7963	28.2145	34.5392	38.0522	40.2987	40.0658	39.7334		0.01422	0.004404	0.005701	0.006979	0.007689	0.008143	0.008096	0.008029		0.000202	3.08174	3.68219
	2.1	45.9		0.01477	21.3708	26.7854	34.0306	37.314	39.4255	39.5033	39.6386		0.01477	0.004663	0.005845	0.007426	0.008142	0.008603	0.00862	0.00865		0.000218	3.06202	3.6798
	2.4	45.4		0.01533	20.6327	26.9845	34.0707	37.3568	39.4633	39.8533	40.2335		0.01533	0.004849	0.006342	0.008007	0.008779	0.009274	0.009366	0.009455		0.000235	3.02688	3.6947
	2.7	46.5		0.01589	21.9166	26.9314	34.4849	37.1457	36.8965	39.3299	39.1376		0.01589	0.005532	0.006797	0.008704	0.009375	0.009313	0.009927	0.009878		0.000252	3.08724	3.66708
	3	47.6		0.01645	21.521	26.8495	33.2616	35.9665	36.4423	39.5826	39.8447		0.01645	0.00582	0.007261	0.008995	0.009727	0.009855	0.010705	0.010776		0.00027	3.06903	3.68499
				0.017	20.848	26.6518	32.9361	36.4369	37.3929	37.9501	38.5145		0.017	0.006026	0.007704	0.009521	0.010533	0.010809	0.01097	0.011133		0.000289	3.03726	3.65103
				0.01756	21.0478	27.0663	33.4921	34.1675	35.8669	37.2027	37.4736		0.01756	0.00649	0.008346	0.010327	0.010536	0.01106	0.011472	0.011555		0.000308	3.0468	3.62364
				0.01812	20.6034	27.3416	31.7852	33.5101	36.1096	35.0066	36.2609		0.01812	0.006763	0.008974	0.010433	0.010999	0.011852	0.01149	0.011902		0.000328	3.02546	3.59074
				0.01868	20.3709	25.2002	31.9573	34.5858	35.4725	36.5342	36.1403		0.01868	0.007104	0.008789	0.011145	0.012062	0.012371	0.012742	0.012604		0.000349	3.0141	3.58741
				0.01923	21.005	25.2924	32.0812	33.7393	34.7399	36.5996	35.4602		0.01923	0.007769	0.009355	0.011866	0.012479	0.012849	0.013537	0.013116		0.00037	3.04476	3.56841
				0.01979	19.9584	25.6125	30.5191	33.4966	33.563	35.4158	35.4851		0.01979	0.007816	0.01003	0.011951	0.013117	0.013143	0.013869	0.013896		0.000392	2.99365	3.56911
				0.02035	20.5219	25.5107	29.6762	32.5	34.4234	34.5913	34.7092		0.02035	0.008496	0.010561	0.012286	0.013455	0.014251	0.014321	0.01437		0.000414	3.02149	3.547
				0.0209	19.5076	24.8049	30.2878	31.4156	33.5694	33.2679	34.5167		0.0209	0.008524	0.010839	0.013235	0.013728	0.014669	0.014537	0.015083		0.000437	2.97081	3.54144
				0.02146	19.8631	24.0189	28.785	31.8632	33.1693	32.7043	33.7845		0.02146	0.009149	0.011064	0.013259	0.014677	0.015278	0.015064	0.015562		0.000461	2.98887	3.52
				0.02202	20.3888	23.9317	29.0888	31.4803	32.1941	32.9082	32.7329		0.02202	0.009885	0.011603	0.014103	0.015263	0.015609	0.015955	0.01587		0.000485	3.01498	3.48838
				0.02258	18.8106	24.6433	28.5108	31.2249	30.7925	32.887	32.6965		0.02258	0.009588	0.012561	0.014533	0.015916	0.015696	0.016763	0.016666		0.00051	2.93442	3.48727
				0.02313	19.2861	24.0874	29.0544	30.3616	31.251	31.3785	31.5169		0.02313	0.010322	0.012891	0.015549	0.016249	0.016725	0.016793	0.016867		0.000535	2.95938	3.45052
				0.02369	19.4134	23.4343	28.2058	30.3318	31.0581	31.7372	31.1499		0.02369	0.010897	0.013154	0.015832	0.017026	0.017433	0.017814	0.017485		0.000561	2.96596	3.43881
				0.02425	19.1454	22.9879	27.3116	29.3393	30.8418	30.3701	31.7269		0.02425	0.011258	0.013517	0.01606	0.017252	0.018135	0.017858	0.018656		0.000588	2.95206	3.45717
				0.02481	18.3921	22.6164	26.9287	28.7169	29.1679	29.8649	30.7969		0.02481	0.011318	0.013918	0.016572	0.017672	0.01795	0.018378	0.018952		0.000615	2.91192	3.42741
				0.02536	18.9256	23.1352	26.3885	28.2689	29.731	29.9516	30.4368		0.02536	0.012175	0.014884	0.016977	0.018186	0.019127	0.019269	0.019581		0.000643	2.94052	3.41565
				0.02592	18.6362	21.5998	26.028	28.2067	28.4923	28.5085	29.2623		0.02592	0.012522	0.014513	0.017488	0.018952	0.019144	0.019155	0.019661		0.000672	2.92511	3.3763
				0.02648	17.8686	21.6139	24.8542	27.2896	28.1818	28.8984	29.1562		0.02648	0.012528	0.015154	0.017426	0.019134	0.019759	0.020262	0.020443		0.000701	2.88304	3.37267
				0.02704	18.0495	21.7959	24.9007	26.7682	28.1597	28.1072	28.0187		0.02704	0.013193	0.015932	0.018201	0.019566	0.020583	0.020545	0.02048		0.000731	2.89312	3.33287
				0.02759	17.8471	21.076	25.3947	26.9287	27.0358	27.3402	27.5742		0.02759	0.013589	0.016048	0.019336	0.020504	0.020586	0.020818	0.020996		0.000761	2.88184	3.31688
				0.02815	17.9504	21.2905	24.4056	25.4163	27.2439	27.4063	26.9959		0.02815	0.014225	0.016872	0.019341	0.020142	0.02159	0.021719	0.021394		0.000792	2.88761	3.29569
				0.02871	17.9945	20.3723	23.8325	24.9615	26.0554	26.2979	27.1849		0.02871	0.014831	0.016791	0.019643	0.020573	0.021475	0.021675	0.022406		0.000824	2.89007	3.30266
				0.02927	17.6375	20.1993	23.6562	24.7878	25.4458	25.9554	26.2659		0.02927	0.015107	0.017301	0.020262	0.021231	0.021794	0.022231	0.022497		0.000856	2.87003	3.26827
				0.02982	16.6354	19.8755	22.5294	24.0191	24.9227	25.3815	25.8349		0.02982	0.014797	0.017679	0.020039	0.021364	0.022168	0.022576	0.022979		0.000889	2.81153	3.25173
				0.03038	17.1139	19.8563	22.6116	23.4418	24.5766	25.0903	24.76		0.03038	0.015796	0.018327	0.020871	0.021637	0.022684	0.023158	0.022854		0.000923	2.83989	3.20923
				0.03094	16.3214	19.4317	21.9844	23.857	24.156	24.6204	24.4872		0.03094	0.015622	0.018599	0.021043	0.022835	0.023121	0.023566	0.023438		0.000957	2.79248
				0.0315	16.3955	18.9498	21.8648	23.4813	23.2373	23.5574	24.0216		0.0315	0.016264	0.018798	0.02169	0.023293	0.023051	0.023369	0.023829		0.000992	2.79701
				0.03205	16.2048	18.848	21.1826	22.4242	22.8682	23.165	23.9597		0.03205	0.016649	0.019364	0.021763	0.023039	0.023495	0.0238	0.024616		0.001027	2.78531
				0.03261	16.0874	18.7411	21.2896	21.7312	22.5435	22.6581	22.6572		0.03261	0.017109	0.019931	0.022641	0.023111	0.023975	0.024096	0.024095		0.001063	2.77803
				0.03317	15.7888	18.2124	20.2702	21.4868	21.7623	22.0219	22.7036		0.03317	0.01737	0.020036	0.0223	0.023638	0.023941	0.024227	0.024977		0.0011	2.7593
				0.03373	15.5584	18.235	19.8825	21.0485	21.528	21.4099	22.4975		0.03373	0.017697	0.020741	0.022615	0.023941	0.024487	0.024353	0.02559		0.001137	2.7446
				0.03428	15.6396	17.4264	19.9864	20.7939	21.455	21.4367	21.2465		0.03428	0.018382	0.020482	0.02349	0.02444	0.025217	0.025195	0.024972		0.001175	2.74981
				0.03484	15.0372	17.3704	19.4366	20.1929	21.0593	21.1048	20.9176		0.03484	0.018254	0.021086	0.023594	0.024512	0.025564	0.025619	0.025392		0.001214	2.71053
				0.0354	15.1755	17.1113	19.3024	19.9166	19.8514	20.5247	20.0654		0.0354	0.019015	0.021441	0.024186	0.024956	0.024874	0.025718	0.025142		0.001253	2.71969
				0.03596	15.0756	16.8432	18.5359	19.3154	19.9824	20.1632	19.863		0.03596	0.019489	0.021774	0.023962	0.02497	0.025832	0.026066	0.025678		0.001293	2.71308
				0.03651	14.6116	16.189	18.2959	19.3349	19.1293	19.458	19.9103		0.03651	0.01948	0.021583	0.024392	0.025777	0.025503	0.025941	0.026544		0.001333	2.68181
				0.03707	14.6104	16.0683	17.6732	18.692	19.0267	18.9362	19.3576		0.03707	0.020077	0.022081	0.024286	0.025686	0.026146	0.026022	0.026601		0.001374	2.68174
				0.03763	14.4987	16.0421	17.0104	18.0906	18.387	18.2825	18.5718		0.03763	0.020528	0.022713	0.024084	0.025614	0.026034	0.025886	0.026295		0.001416	2.67406
				0.03819	14.2926	15.5771	17.3968	17.7891	17.9409	18.4028	18.5151		0.03819	0.02084	0.022713	0.025366	0.025938	0.02616	0.026833	0.026997		0.001458	2.65974
				0.03874	13.9246	15.6339	16.7653	17.1219	17.6576	17.7828	18.0323		0.03874	0.020901	0.023467	0.025165	0.0257	0.026504	0.026692	0.027067		0.001501	2.63366
				0.0393	13.8591	15.2809	16.2293	17.1357	17.1359	17.708	17.5885		0.0393	0.021405	0.023601	0.025066	0.026466	0.026466	0.02735	0.027165		0.001544	2.62894
				0.03986	13.8795	15.0731	16.1231	16.4767	16.679	17.2301	17.1987		0.03986	0.02205	0.023946	0.025614	0.026176	0.026497	0.027373	0.027323		0.001589	2.63041
				0.04042	13.4853	14.6559	15.7545	16.0647	16.6586	16.6179	16.6045		0.04042	0.022027	0.023939	0.025733	0.02624	0.02721	0.027143	0.027121		0.001633	2.6016
				0.04097	13.1215	14.5604	15.6255	15.912	16.0352	16.1184	16.2711		0.04097	0.022028	0.024444	0.026232	0.026713	0.02692	0.027059	0.027316		0.001679	2.57425
				0.04153	13.169	14.2104	15.4699	15.497	15.638	15.9319	15.9482		0.04153	0.022713	0.024509	0.026681	0.026728	0.026971	0.027478	0.027506		0.001725	2.57786
				0.04209	12.9152	13.9791	14.705	15.0347	15.4655	15.6955	15.3831		0.04209	0.022877	0.024761	0.026047	0.026631	0.027394	0.027802	0.027248		0.001771	2.55841
				0.04265	12.5607	13.9639	14.6067	14.606	14.8479	15.2188	15.3181		0.04265	0.022843	0.025395	0.026564	0.026562	0.027002	0.027677	0.027857		0.001819	2.53058
				0.0432	12.5141	13.3902	14.0124	14.6881	14.532	14.8718	14.3288		0.0432	0.023357	0.024992	0.026153	0.027414	0.027123	0.027757	0.026743		0.001866	2.52686
				0.04376	12.6154	13.3406	13.8072	13.8599	14.4467	14.2055	14.552		0.04376	0.024158	0.025546	0.02644	0.026541	0.027665	0.027203	0.027866		0.001915	2.53491
				0.04432	12.5907	12.6765	13.5645	13.5923	14.3355	13.6515	14.2461		0.04432	0.024728	0.024897	0.026641	0.026695	0.028155	0.026811	0.027979		0.001964	2.53295
				0.04488	11.9364	13.205	13.0627	13.3852	13.4667	13.6437	13.8515		0.04488	0.024037	0.026592	0.026305	0.026955	0.027119	0.027475	0.027894
				0.04543	11.8452	12.4357	13.0733	13.0881	13.0028	13.344	13.5877		0.04543	0.024449	0.025668	0.026984	0.027015	0.026839	0.027543	0.028046
				0.04599	11.8121	12.6275	12.9013	12.8951	12.6054	12.8567	12.9285		0.04599	0.024983	0.026708	0.027287	0.027274	0.026662	0.027193	0.027345
				0.04655	11.767	12.2238	12.3803	12.3357	12.7156	12.443	12.6819		0.04655	0.025495	0.026484	0.026823	0.026727	0.02755	0.026959	0.027477
				0.0471	11.1214	11.7928	12.2382	12.1241	12.3487	12.4835	12.4969		0.0471	0.024676	0.026166	0.027154	0.026901	0.027399	0.027698	0.027728
				0.04766	11.298	11.4201	12.041	11.9831	11.9013	12.0096	12.09		0.04766	0.025665	0.025943	0.027353	0.027222	0.027036	0.027282	0.027464
				0.04822	11.1395	11.4894	11.5922	11.8571	11.7935	11.9703	11.7988		0.04822	0.0259	0.026714	0.026953	0.027569	0.027421	0.027832	0.027433
				0.04878	11.1379	11.0457	11.0413	11.1398	11.6406	11.5275	11.8039		0.04878	0.026499	0.02628	0.02627	0.026504	0.027695	0.027426	0.028084
				0.04933	10.9583	11.4502	11.2716	11.0624	11.1667	11.126	11.0308		0.04933	0.026671	0.027868	0.027433	0.026924	0.027178	0.027079	0.026847
				0.04989	10.7111	10.7393	10.8131	10.6431	10.9778	10.9418	10.9043		0.04989	0.026662	0.026732	0.026916	0.026493	0.027326	0.027236	0.027143
				0.05045	10.6185	10.4428	10.4715	10.3725	10.8028	10.8351	11.033		0.05045	0.027025	0.026578	0.026651	0.026399	0.027494	0.027576	0.02808
				0.05101	10.3453	10.4387	10.5859	10.2314	10.4149	10.189	10.4962		0.05101	0.026916	0.027158	0.027541	0.026619	0.027096	0.026509	0.027308
				0.05156	10.1876	10.3189	10.433	10.4852	10.2418	10.1623	10.2026		0.05156	0.027087	0.027436	0.02774	0.027879	0.027231	0.02702	0.027127
				0.05212	10.0648	10.1444	10.1375	10.258	9.81977	9.87406	10.0213		0.05212	0.027342	0.027558	0.02754	0.027867	0.026676	0.026824	0.027224
				0.05268	10.2943	9.75234	9.67305	9.9173	9.62136	9.58077	9.75429		0.05268	0.028568	0.027063	0.026843	0.027521	0.0267	0.026587	0.027069
				0.05324	9.75309	9.73519	9.38665	9.6121	9.5706	9.69565	9.41834		0.05324	0.027641	0.02759	0.026602	0.027241	0.027124	0.027478	0.026692
				0.05379	9.62566	9.32819	9.18011	9.11808	9.04315	9.18989	9.27806		0.05379	0.027855	0.026994	0.026565	0.026386	0.026169	0.026594	0.026849
				0.05435	9.34769	9.36744	9.40276	9.10861	8.87258	9.11092	9.00753		0.05435	0.027613	0.027672	0.027776	0.026907	0.02621	0.026914	0.026609
				0.05491	9.47149	9.06233	8.74588	8.74465	8.621	8.84375	8.7917		0.05491	0.028557	0.027323	0.026369	0.026365	0.025992	0.026664	0.026507
				0.05547	9.10345	9.08329	8.60753	8.6362	8.30524	8.57947	8.49385		0.05547	0.028007	0.027945	0.026481	0.026569	0.025551	0.026395	0.026131
				0.05602	8.90807	8.6601	8.49826	8.26148	8.37922	8.22109	8.39936		0.05602	0.02796	0.027181	0.026673	0.02593	0.0263	0.025803	0.026363
				0.05658	8.7734	8.47293	8.33365	8.27688	8.22649	7.89283	7.97928		0.05658	0.028087	0.027125	0.026679	0.026498	0.026336	0.025268	0.025545
				0.05714	8.72704	8.64809	7.94809	7.80498	7.75863	8.02816	8.00636		0.05714	0.028492	0.028234	0.025949	0.025481	0.02533	0.02621	0.026139
				0.0577	8.58016	8.3114	7.96251	7.78551	7.69084	8.01811	7.69604		0.0577	0.028562	0.027667	0.026506	0.025917	0.025601	0.026691	0.025619
				0.05825	8.58415	8.31794	7.65708	7.48416	7.48495	7.31008	7.24734		0.05825	0.02913	0.028226	0.025984	0.025397	0.0254	0.024806	0.024593
				0.05881	8.54297	8.14205	7.68286	7.39439	7.20494	7.27173	7.31948		0.05881	0.029548	0.028161	0.026573	0.025575	0.02492	0.025151	0.025316
				0.05937	8.06738	7.97746	7.47847	7.35802	7.20244	7.28295	7.17152		0.05937	0.028434	0.028117	0.026358	0.025934	0.025385	0.025669	0.025276
				0.05993	8.12514	7.90324	7.13809	7.06675	7.02289	7.12963	6.98744		0.05993	0.029178	0.028382	0.025634	0.025378	0.02522	0.025603	0.025093
				0.06048	7.79291	7.47552	7.17096	6.95781	6.93204	6.88587	6.68797		0.06048	0.028508	0.027347	0.026233	0.025453	0.025359	0.02519	0.024466
				0.06104	7.92079	7.50319	6.96909	6.81652	6.73962	6.42434	6.79424		0.06104	0.029513	0.027957	0.025967	0.025398	0.025112	0.023937	0.025315
				0.0616	7.71289	7.37409	6.91125	6.71875	6.57769	6.31199	6.56243		0.0616	0.029265	0.02798	0.026223	0.025493	0.024958	0.02395	0.0249
				0.06216	7.5884	6.98481	6.73303	6.32673	6.36356	6.3281	6.49292		0.06216	0.029316	0.026984	0.026011	0.024442	0.024584	0.024447	0.025084
				0.06271	7.20624	6.92798	6.61986	6.42666	6.30277	6.20021	6.25474		0.06271	0.028342	0.027247	0.026035	0.025276	0.024788	0.024385	0.024599
				0.06327	7.28365	6.97856	6.17056	6.10321	6.10956	6.18054	5.99656		0.06327	0.029157	0.027936	0.024701	0.024432	0.024457	0.024741	0.024005
				0.06383	7.05625	6.8369	6.09248	5.90521	5.78704	5.74655	5.75942		0.06383	0.028747	0.027854	0.024821	0.024058	0.023576	0.023412	0.023464
				0.06439	6.95451	6.36306	6.18788	5.94815	5.72616	5.63673	5.74971		0.06439	0.028829	0.026378	0.025651	0.024658	0.023737	0.023367	0.023835
				0.06494	6.79338	6.48124	5.99343	5.76762	5.79119	5.92637	5.39689		0.06494	0.028652	0.027335	0.025278	0.024325	0.024425	0.024995	0.022762
				0.0655	6.84232	6.41272	5.77186	5.59587	5.36977	5.30902	5.35971		0.0655	0.029355	0.027512	0.024763	0.024008	0.023038	0.022777	0.022995
				0.06606	6.5699	6.06154	5.518	5.63423	5.32709	5.34575	5.22185		0.06606	0.028668	0.02645	0.024078	0.024585	0.023245	0.023326	0.022786
				0.06662	6.71841	5.98465	5.69625	5.33809	5.20337	5.18871	5.12433		0.06662	0.029813	0.026557	0.025277	0.023688	0.02309	0.023025	0.02274
				0.06717	6.29347	5.92232	5.40632	5.46285	5.07	5.13525	5.19178		0.06717	0.028397	0.026722	0.024394	0.024649	0.022876	0.023171	0.023426
				0.06773	6.27961	5.81856	5.39862	5.29281	5.05719	5.02632	5.03547		0.06773	0.028807	0.026692	0.024765	0.02428	0.023199	0.023058	0.023099
				0.06829	6.29944	5.78388	5.16255	5.00825	4.90718	4.89197	4.86085		0.06829	0.029375	0.026971	0.024074	0.023354	0.022883	0.022812	0.022667
				0.06885	5.99349	5.54811	5.3387	4.93087	4.86298	4.86813	4.72767		0.06885	0.028407	0.026296	0.025303	0.023371	0.023049	0.023073	0.022407
				0.0694	6.06695	5.5149	4.90186	4.85551	4.86767	4.6585	4.6894		0.0694	0.029222	0.026563	0.02361	0.023387	0.023446	0.022438	0.022587
				0.06996	5.77823	5.54478	4.90402	4.72666	4.57246	4.54653	4.62878		0.06996	0.028281	0.027138	0.024002	0.023134	0.022379	0.022253	0.022655
				0.07052	5.62894	5.24756	4.6951	4.39495	4.48342	4.49658	4.29935		0.07052	0.027991	0.026094	0.023347	0.021855	0.022294	0.02236	0.021379
				0.07107	5.80609	5.31432	4.81113	4.42054	4.57605	4.20838	4.20545		0.07107	0.02933	0.026845	0.024304	0.02233	0.023116	0.021259	0.021244
				0.07163	5.46921	5.03981	4.59976	4.27731	4.19636	4.43056	4.06287		0.07163	0.028063	0.02586	0.023602	0.021947	0.021532	0.022734	0.020847
				0.07219	5.28195	5.09185	4.66853	4.36178	4.15151	4.14781	4.04508		0.07219	0.027526	0.026535	0.024329	0.02273	0.021635	0.021615	0.02108
				0.07275	5.50415	4.92285	4.42723	4.05971	4.03852	4.06179	4.00102		0.07275	0.029129	0.026052	0.023429	0.021484	0.021372	0.021495	0.021174
				0.0733	5.30483	4.7845	4.28778	4.08925	3.96642	3.84264	3.89753		0.0733	0.028505	0.025709	0.02304	0.021973	0.021313	0.020648	0.020943
				0.07386	5.14285	4.7461	4.02328	3.92892	4.08021	3.98527	4.07305		0.07386	0.028057	0.025893	0.021949	0.021435	0.02226	0.021742	0.022221
				0.07442	5.12544	4.72633	4.12126	3.91222	3.94153	3.80296	3.7344		0.07442	0.028386	0.026175	0.022824	0.021667	0.021829	0.021061	0.020682
				0.07498	4.9922	4.62258	4.1019	3.83622	3.70823	3.70978	3.64845		0.07498	0.028064	0.025986	0.023059	0.021566	0.020846	0.020855	0.02051
				0.07553	4.84931	4.45	4.21459	3.92549	3.85987	3.71747	3.67007		0.07553	0.027667	0.025389	0.024046	0.022396	0.022022	0.02121	0.020939
				0.07609	4.68288	4.60631	3.82406	3.85668	3.53952	3.67557	3.67009		0.07609	0.027113	0.02667	0.022141	0.02233	0.020493	0.021281	0.021249
				0.07665	4.7803	4.24716	3.77004	3.54937	3.62832	3.6882	3.52013		0.07665	0.028085	0.024952	0.022149	0.020853	0.021317	0.021668	0.020681
				0.07721	4.61011	4.07438	3.72889	3.75747	3.3939	3.52278	3.45139		0.07721	0.02748	0.024286	0.022227	0.022397	0.02023	0.020998	0.020573
				0.07776	4.69809	4.30357	3.64506	3.59898	3.3087	3.48359	3.49703		0.07776	0.02841	0.026025	0.022043	0.021764	0.020008	0.021066	0.021147
				0.07832	4.41426	4.0551	3.64203	3.4719	3.38933	3.40425	3.35786		0.07832	0.027078	0.024875	0.022341	0.021297	0.020791	0.020882	0.020598
				0.07888	4.45509	3.96827	3.58715	3.36569	3.33428	3.31393	3.21967		0.07888	0.027719	0.02469	0.022319	0.020941	0.020746	0.020619	0.020032
				0.07944	4.44749	3.91131	3.45154	3.21682	3.17892	3.10256	3.06427		0.07944	0.028064	0.024681	0.021779	0.020298	0.020059	0.019577	0.019336
				0.07999	4.29806	4.05462	3.36559	3.27409	3.04432	3.06016	3.13688		0.07999	0.027503	0.025945	0.021536	0.020951	0.01948	0.019582	0.020073
				0.08055	4.13091	3.95415	3.36411	3.1834	3.17191	3.23068	3.03718		0.08055	0.026803	0.025656	0.021828	0.020655	0.020581	0.020962	0.019707
				0.08111	4.12551	3.54069	3.28815	3.08332	2.94203	2.81812	2.8539		0.08111	0.02714	0.023292	0.021631	0.020284	0.019354	0.018539	0.018774
				0.08167	3.92442	3.41053	3.21301	3.07432	2.95684	2.94923	2.90979		0.08167	0.026173	0.022746	0.021429	0.020504	0.01972	0.019669	0.019406
				0.08222	3.73098	3.41146	3.13449	2.9695	2.80105	2.81727	2.98877		0.08222	0.025224	0.023064	0.021191	0.020076	0.018937	0.019047	0.020206
				0.08278	3.9476	3.33679	3.01327	2.95585	2.8638	2.94215	2.92346		0.08278	0.027052	0.022866	0.020649	0.020256	0.019625	0.020162	0.020034
				0.08334	3.74516	3.30012	3.01547	3.14024	2.80326	2.67301	2.77051		0.08334	0.026011	0.02292	0.020943	0.02181	0.019469	0.018565	0.019242
				0.0839	3.6207	3.18434	2.98009	2.8456	2.61008	2.63244	2.81172		0.0839	0.025484	0.022413	0.020975	0.020028	0.018371	0.018528	0.01979
				0.08445	3.44444	3.38576	2.92304	3.05902	2.78578	2.82327	2.57802		0.08445	0.024567	0.024148	0.020848	0.021818	0.019869	0.020136	0.018387
				0.08501	3.72631	3.27825	2.85381	2.7474	2.65507	2.80003	2.68664		0.08501	0.026929	0.023691	0.020624	0.019855	0.019187	0.020235	0.019416
				0.08557	3.53276	3.24442	2.86095	2.74092	2.69861	2.75411	2.63503		0.08557	0.025866	0.023755	0.020948	0.020069	0.019759	0.020165	0.019293
				0.08613	3.50793	3.07287	2.99783	2.69083	2.52762	2.55226	2.59668		0.08613	0.02602	0.022793	0.022236	0.019959	0.018749	0.018931	0.019261
				0.08668	3.51381	2.97576	2.80521	2.70454	2.75612	2.66916	2.46962		0.08668	0.026403	0.02236	0.021078	0.020322	0.020709	0.020056	0.018557
				0.08724	3.31879	2.9992	2.68929	2.57274	2.57038	2.54592	2.52848		0.08724	0.025259	0.022826	0.020468	0.019581	0.019563	0.019377	0.019244
				0.0878	3.15912	3.00191	2.74602	2.57988	2.55371	2.61803	2.38425		0.0878	0.024352	0.02314	0.021168	0.019887	0.019685	0.020181	0.018379
				0.08836	3.25841	2.92085	2.71845	2.62963	2.3593	2.43984	2.4515		0.08836	0.025437	0.022802	0.021222	0.020528	0.018418	0.019047	0.019138
				0.08891	3.36498	2.86524	2.60966	2.49483	2.5794	2.54521	2.38801		0.08891	0.026601	0.022651	0.02063	0.019722	0.020391	0.020121	0.018878
				0.08947	3.17782	2.95716	2.66019	2.43467	2.52874	2.28974	2.54387		0.08947	0.025438	0.023672	0.021294	0.019489	0.020242	0.018329	0.020363
				0.09003	3.0889	2.86974	2.67737	2.45755	2.49082	2.37184	2.26817		0.09003	0.025035	0.023259	0.0217	0.019918	0.020188	0.019223	0.018383
				0.09059	3.08588	2.77104	2.64578	2.415	2.36526	2.31449	2.3008		0.09059	0.025322	0.022738	0.02171	0.019817	0.019408	0.018992	0.01888
				0.09114	3.10855	2.61971	2.41093	2.34899	2.29826	2.14754	2.27693		0.09114	0.025822	0.021762	0.020027	0.019513	0.019091	0.017839	0.018914
				0.0917	2.97593	2.82218	2.48521	2.35411	2.26563	2.21297	2.13941		0.0917	0.025024	0.023731	0.020898	0.019795	0.019051	0.018609	0.01799
				0.09226	2.93792	2.57704	2.33805	2.32267	2.28664	2.12597	2.18484		0.09226	0.025006	0.021934	0.0199	0.019769	0.019462	0.018095	0.018596
				0.09281	2.91335	2.49683	2.3314	2.16621	2.23227	2.13797	2.17191		0.09281	0.025097	0.021509	0.020084	0.018661	0.01923	0.018417	0.01871
				0.09337	2.76038	2.52645	2.38081	2.15299	2.16742	2.13668	2.08706		0.09337	0.024066	0.022026	0.020757	0.01877	0.018896	0.018628	0.018196
				0.09393	2.80214	2.52388	2.34263	2.09938	2.20043	2.14333	2.13542		0.09393	0.024722	0.022267	0.020668	0.018522	0.019414	0.01891	0.01884
				0.09449	2.7228	2.40726	2.14559	2.16147	2.20367	2.21256	2.09916		0.09449	0.024309	0.021492	0.019155	0.019297	0.019674	0.019753	0.018741
				0.09504	2.66369	2.40855	2.15006	2.13328	2.08474	2.14088	2.01803		0.09504	0.024062	0.021757	0.019422	0.019271	0.018832	0.019339	0.01823
				0.0956	2.43604	2.38659	2.13978	2.04932	2.0938	2.07922	1.94371		0.0956	0.022265	0.021813	0.019557	0.01873	0.019137	0.019004	0.017765
				0.09616	2.46261	2.30806	2.07996	2.05843	1.97588	1.98566	1.86755		0.09616	0.022771	0.021342	0.019232	0.019033	0.01827	0.018361	0.017268
				0.09672	2.50725	2.44289	2.09416	2.0151	1.954	1.87787	1.98725		0.09672	0.023453	0.022851	0.019589	0.018849	0.018278	0.017566	0.018589
				0.09727	2.35788	2.19732	2.08452	1.91262	1.96008	2.0444	1.87832		0.09727	0.022311	0.020792	0.019724	0.018098	0.018547	0.019345	0.017773
				0.09783	2.28905	2.09756	2.05891	1.95193	1.97543	1.95773	1.90083		0.09783	0.021908	0.020076	0.019706	0.018682	0.018907	0.018737	0.018193
				0.09839	2.27618	2.22678	1.95813	1.95098	2.03566	1.81051	1.79538		0.09839	0.022034	0.021556	0.018955	0.018886	0.019706	0.017526	0.01738
				0.09895	2.20124	2.01306	2.0085	1.91747	1.67943	1.84007	1.83492		0.09895	0.021551	0.019709	0.019664	0.018773	0.016442	0.018015	0.017964
				0.0995	2.21646	2.14005	1.88393	1.82881	1.81562	1.80862	1.77407		0.0995	0.021945	0.021189	0.018653	0.018107	0.017977	0.017907	0.017565
				0.10006	2.17931	1.99795	1.97256	1.89262	1.83159	1.86698	1.81878		0.10006	0.02182	0.020004	0.01975	0.018949	0.018338	0.018693	0.01821
				0.10062	2.13324	1.99031	1.87792	1.73302	1.77706	1.73632	1.68244		0.10062	0.021597	0.02015	0.019012	0.017545	0.017991	0.017578	0.017033
				0.10118	2.21249	1.86378	1.82836	1.73016	1.83187	1.68824	1.65232		0.10118	0.022648	0.019079	0.018716	0.017711	0.018752	0.017282	0.016914
				0.10173	2.09927	1.8651	1.79449	1.75505	1.70181	1.68848	1.73036		0.10173	0.021727	0.019303	0.018572	0.018164	0.017613	0.017475	0.017909
				0.10229	1.9725	1.83376	1.77579	1.623	1.61374	1.61353	1.72057		0.10229	0.020639	0.019187	0.018581	0.016982	0.016885	0.016883	0.018003
				0.10285	1.90907	1.82673	1.82122	1.63063	1.57526	1.6416	1.6575		0.10285	0.020194	0.019323	0.019264	0.017248	0.016663	0.017364	0.017533
				0.10341	1.96809	1.72954	1.73182	1.63255	1.67724	1.49845	1.45974		0.10341	0.021044	0.018494	0.018518	0.017456	0.017934	0.016023	0.015609
				0.10396	1.98003	1.79323	1.52458	1.57498	1.49124	1.66762	1.5692		0.10396	0.021401	0.019382	0.016478	0.017023	0.016118	0.018024	0.01696
				0.10452	1.84979	1.87735	1.6705	1.66405	1.5769	1.61063	1.4538		0.10452	0.020208	0.020509	0.018249	0.018179	0.017227	0.017595	0.015882
				0.10508	1.84536	1.77351	1.63532	1.52345	1.53812	1.47806	1.41485		0.10508	0.020375	0.019582	0.018056	0.016821	0.016983	0.01632	0.015622
				0.10564	1.69662	1.59473	1.56581	1.54856	1.52812	1.48217	1.46512		0.10564	0.018932	0.017795	0.017472	0.01728	0.017052	0.016539	0.016349
				0.10619	1.81343	1.56276	1.49894	1.59222	1.51862	1.51411	1.54026		0.10619	0.02045	0.017623	0.016904	0.017955	0.017125	0.017075	0.017369
				0.10675	1.7177	1.52484	1.48087	1.37925	1.35997	1.49939	1.46265		0.10675	0.019574	0.017376	0.016875	0.015717	0.015498	0.017086	0.016668
				0.10731	1.5249	1.52905	1.49136	1.50962	1.44636	1.45718	1.38922		0.10731	0.017559	0.017607	0.017173	0.017383	0.016655	0.016779	0.015997
				0.10787	1.57035	1.62084	1.52728	1.34541	1.36906	1.38892	1.40877		0.10787	0.018271	0.018858	0.01777	0.015654	0.015929	0.01616	0.016391
				0.10842	1.59861	1.48693	1.34124	1.31698	1.39529	1.49624	1.38274		0.10842	0.018792	0.017479	0.015767	0.015482	0.016402	0.017589	0.016255
				0.10898	1.57951	1.51229	1.40548	1.39958	1.45955	1.33412	1.32496		0.10898	0.018759	0.017961	0.016692	0.016622	0.017335	0.015845	0.015736
				0.10954	1.53815	1.41785	1.38108	1.40313	1.38137	1.25178	1.41151		0.10954	0.018455	0.017012	0.016571	0.016835	0.016574	0.015019	0.016936
				0.1101	1.47126	1.48644	1.38046	1.27131	1.23083	1.33344	1.42169		0.1101	0.017833	0.018017	0.016732	0.015409	0.014919	0.016163	0.017232
				0.11065	1.56314	1.38977	1.319	1.25697	1.30801	1.30213	1.3081		0.11065	0.019139	0.017016	0.01615	0.01539	0.016015	0.015943	0.016016
				0.11121	1.36828	1.3683	1.37767	1.20033	1.28395	1.30809	1.28882		0.11121	0.016922	0.016923	0.017039	0.014845	0.015879	0.016178	0.01594
				0.11177	1.42566	1.3497	1.24731	1.15779	1.24643	1.26448	1.21651		0.11177	0.017809	0.01686	0.015581	0.014463	0.01557	0.015796	0.015196
				0.11232	1.51265	1.26356	1.19511	1.20839	1.19055	1.20733	1.18264		0.11232	0.019085	0.015942	0.015078	0.015246	0.015021	0.015233	0.014921
				0.11288	1.34215	1.28417	1.32909	1.14892	1.31646	1.12544	1.19312		0.11288	0.017102	0.016363	0.016936	0.01464	0.016775	0.014341	0.015203
				0.11344	1.31456	1.26378	1.24587	1.20434	1.21669	1.20934	1.24529		0.11344	0.016916	0.016263	0.016032	0.015498	0.015657	0.015562	0.016025
				0.114	1.24764	1.27709	1.11115	1.1282	1.16599	1.13648	1.26614		0.114	0.016214	0.016596	0.01444	0.014661	0.015152	0.014769	0.016454
				0.11455	1.23886	1.1897	1.14836	1.19103	1.20447	1.13668	1.13155		0.11455	0.016257	0.015612	0.01507	0.015629	0.015806	0.014916	0.014849
				0.11511	1.27363	1.18473	1.12305	1.14521	1.12898	1.22149	1.17073		0.11511	0.016876	0.015698	0.014881	0.015175	0.01496	0.016185	0.015513
				0.11567	1.19486	1.13404	1.13395	1.01713	1.17995	1.0996	1.0884		0.11567	0.015986	0.015173	0.015171	0.013608	0.015787	0.014712	0.014562
				0.11623	1.17125	1.11126	1.10326	1.20831	1.06446	1.08215	1.16204		0.11623	0.015822	0.015011	0.014903	0.016322	0.014379	0.014618	0.015697
				0.11678	1.064	1.12477	1.0765	1.10741	1.09204	1.05127	1.06323		0.11678	0.014511	0.01534	0.014682	0.015103	0.014894	0.014338	0.014501
				0.11734	1.17433	1.07777	1.05703	0.976592	1.16587	0.991503	1.07427		0.11734	0.016169	0.01484	0.014554	0.013447	0.016053	0.013652	0.014792
				0.1179	1.15161	1.04062	1.02216	1.12354	1.04109	1.09284	0.981154		0.1179	0.016008	0.014465	0.014208	0.015617	0.014471	0.015191	0.013638
				0.11846	1.16836	1.02457	1.06754	1.04031	1.05102	0.992192	1.02003		0.11846	0.016394	0.014377	0.01498	0.014597	0.014748	0.013922	0.014313
				0.11901	1.09064	1.024	0.942527	0.979429	0.984797	1.04289	0.98148		0.11901	0.015448	0.014504	0.01335	0.013873	0.013949	0.014772	0.013902
				0.11957	1.10636	0.999062	0.93648	0.950987	0.99936	0.982609	1.01927		0.11957	0.015818	0.014284	0.013389	0.013596	0.014288	0.014049	0.014573
				0.12013	0.987217	0.989814	0.976284	0.938853	0.961803	0.899941	0.955688		0.12013	0.014246	0.014284	0.014088	0.013548	0.01388	0.012987	0.013791
				0.12069	0.974204	1.03202	0.846945	0.887488	0.943285	0.913555	0.904049		0.12069	0.014189	0.015032	0.012336	0.012926	0.013739	0.013306	0.013168
				0.12124	0.981095	0.940371	0.946465	0.909595	0.927496	0.962722	0.853267		0.12124	0.014422	0.013823	0.013913	0.013371	0.013634	0.014152	0.012543
				0.1218	0.980294	0.954066	0.945327	0.94756	0.91193	0.889544	0.870697		0.1218	0.014543	0.014154	0.014024	0.014057	0.013529	0.013197	0.012917
				0.12236	0.959658	0.883934	0.900696	0.916348	0.836371	0.926711	0.835262		0.12236	0.014367	0.013234	0.013485	0.013719	0.012522	0.013874	0.012505
				0.12292	0.936499	0.865515	0.986081	0.849074	0.861852	0.860981	0.79366		0.12292	0.014149	0.013076	0.014898	0.012828	0.013021	0.013008	0.011991
				0.12347	0.866173	0.830929	0.899242	0.856792	0.788706	0.863113	0.861611		0.12347	0.013205	0.012668	0.013709	0.013062	0.012024	0.013159	0.013136
				0.12403	0.848031	0.874393	0.77861	0.909332	0.850753	0.815083	0.851691		0.12403	0.013046	0.013451	0.011978	0.013989	0.013088	0.012539	0.013102
				0.12459	0.921162	0.749995	0.896404	0.800462	0.764504	0.795338	0.780045		0.12459	0.014298	0.011642	0.013914	0.012425	0.011867	0.012345	0.012108
				0.12515	0.855754	0.841052	0.849888	0.814596	0.775099	0.828991	0.759797		0.12515	0.013402	0.013172	0.01331	0.012758	0.012139	0.012983	0.011899
				0.1257	0.773157	0.833448	0.847919	0.742273	0.884678	0.729232	0.797536		0.1257	0.012217	0.013169	0.013398	0.011729	0.013979	0.011523	0.012602
				0.12626	0.85603	0.779201	0.807506	0.785279	0.802005	0.769782	0.759872		0.12626	0.013646	0.012422	0.012873	0.012519	0.012785	0.012272	0.012114
				0.12682	0.786814	0.780181	0.797684	0.793043	0.774301	0.714731	0.770413		0.12682	0.012654	0.012547	0.012829	0.012754	0.012453	0.011495	0.01239
				0.12738	0.798169	0.853246	0.755929	0.762003	0.739073	0.739362	0.852996		0.12738	0.01295	0.013843	0.012264	0.012363	0.011991	0.011996	0.013839
				0.12793	0.695053	0.675201	0.800397	0.718797	0.688805	0.738958	0.769382		0.12793	0.011376	0.011051	0.0131	0.011764	0.011273	0.012094	0.012592
				0.12849	0.7694	0.704797	0.732635	0.71366	0.742724	0.726558	0.720999		0.12849	0.012702	0.011636	0.012095	0.011782	0.012262	0.011995	0.011903
				0.12905	0.757017	0.618514	0.692931	0.697606	0.755927	0.719598	0.676323		0.12905	0.012607	0.0103	0.011539	0.011617	0.012589	0.011984	0.011263
				0.1296	0.663655	0.733443	0.694529	0.699244	0.699277	0.662755	0.681822		0.1296	0.011148	0.01232	0.011666	0.011745	0.011746	0.011132	0.011453
				0.13016	0.723655	0.645884	0.733569	0.651307	0.721442	0.655879	0.646706		0.13016	0.01226	0.010943	0.012428	0.011035	0.012223	0.011112	0.010957
				0.13072	0.729032	0.639618	0.716162	0.636486	0.674086	0.668869	0.641007		0.13072	0.012457	0.010929	0.012237	0.010876	0.011518	0.011429	0.010953
				0.13128	0.622779	0.684553	0.561476	0.623408	0.661766	0.632094	0.622687		0.13128	0.010733	0.011797	0.009676	0.010744	0.011405	0.010893	0.010731
				0.13183	0.589473	0.645989	0.670847	0.674854	0.686142	0.652791	0.607986		0.13183	0.010245	0.011227	0.011659	0.011729	0.011925	0.011346	0.010567
				0.13239	0.656979	0.619357	0.594273	0.595024	0.657389	0.647241	0.609407		0.13239	0.011515	0.010856	0.010416	0.010429	0.011522	0.011344	0.010681
				0.13295	0.621939	0.6469	0.706943	0.577613	0.620314	0.568308	0.542656		0.13295	0.010993	0.011434	0.012496	0.01021	0.010964	0.010045	0.009592
				0.13351	0.632053	0.616336	0.555419	0.493012	0.594615	0.65455	0.629289		0.13351	0.011266	0.010985	0.0099	0.008787	0.010598	0.011667	0.011216
				0.13406	0.605998	0.640964	0.613406	0.560396	0.56307	0.578661	0.559187		0.13406	0.010892	0.01152	0.011025	0.010072	0.01012	0.0104	0.01005
				0.13462	0.680262	0.627657	0.546724	0.552698	0.589201	0.574046	0.601061		0.13462	0.012328	0.011375	0.009908	0.010016	0.010678	0.010403	0.010893
				0.13518	0.564726	0.633328	0.580066	0.517543	0.583232	0.606815	0.66073		0.13518	0.010319	0.011573	0.0106	0.009457	0.010657	0.011088	0.012074
				0.13574	0.574975	0.65372	0.516381	0.543636	0.52421	0.582435	0.515961		0.13574	0.010593	0.012044	0.009514	0.010016	0.009658	0.010731	0.009506
				0.13629	0.487587	0.618438	0.497108	0.620509	0.649493	0.629144	0.531433		0.13629	0.009057	0.011488	0.009234	0.011526	0.012065	0.011687	0.009872
				0.13685	0.543282	0.489916	0.649612	0.528547	0.475006	0.504062	0.575052		0.13685	0.010175	0.009175	0.012166	0.009899	0.008896	0.00944	0.01077
				0.13741	0.530124	0.438009	0.507564	0.470587	0.485303	0.59771	0.504948		0.13741	0.010009	0.00827	0.009583	0.008885	0.009163	0.011285	0.009534
				0.13797	0.636466	0.558169	0.580638	0.525782	0.59346	0.489126	0.462308		0.13797	0.012115	0.010624	0.011052	0.010008	0.011296	0.00931	0.0088
				0.13852	0.516071	0.571103	0.530581	0.463628	0.493542	0.517607	0.6369		0.13852	0.009903	0.010959	0.010181	0.008896	0.00947	0.009932	0.012221
				0.13908	0.40661	0.523152	0.494766	0.481547	0.50268	0.544035	0.463769		0.13908	0.007865	0.010119	0.00957	0.009315	0.009723	0.010523	0.008971
				0.13964	0.450805	0.536113	0.423013	0.51811	0.475584	0.422419	0.401401		0.13964	0.00879	0.010454	0.008248	0.010103	0.009273	0.008237	0.007827
				0.1402	0.43985	0.486972	0.455666	0.468381	0.416224	0.497724	0.530756		0.1402	0.008645	0.009571	0.008956	0.009206	0.008181	0.009783	0.010432
				0.14075	0.459371	0.452639	0.404413	0.41955	0.511741	0.445961	0.516863		0.14075	0.009101	0.008967	0.008012	0.008312	0.010138	0.008835	0.01024
				0.14131	0.447106	0.472957	0.475663	0.509899	0.454275	0.403427	0.44225		0.14131	0.008928	0.009444	0.009498	0.010182	0.009071	0.008056	0.008831
				0.14187	0.507828	0.459262	0.468387	0.462132	0.522011	0.480211	0.362914		0.14187	0.010221	0.009243	0.009427	0.009301	0.010506	0.009665	0.007304
				0.14243	0.393938	0.440565	0.426972	0.460097	0.437725	0.378797	0.440344		0.14243	0.007991	0.008937	0.008661	0.009333	0.008879	0.007684	0.008932
				0.14298	0.437813	0.427625	0.428531	0.477934	0.499737	0.4258	0.44386		0.14298	0.008951	0.008742	0.008761	0.009771	0.010217	0.008705	0.009074
				0.14354	0.364415	0.395966	0.497866	0.474314	0.384925	0.452532	0.395945		0.14354	0.007508	0.008158	0.010258	0.009773	0.007931	0.009324	0.008158
				0.1441	0.394773	0.379548	0.423418	0.483566	0.4041	0.417446	0.535955		0.1441	0.008197	0.007881	0.008792	0.010041	0.008391	0.008668	0.011129
				0.14465	0.367466	0.385426	0.375178	0.444826	0.442401	0.455104	0.318398		0.14465	0.007689	0.008065	0.007851	0.009308	0.009257	0.009523	0.006662
				0.14521	0.425171	0.326696	0.525094	0.419328	0.378708	0.354674	0.355486		0.14521	0.008965	0.006889	0.011072	0.008842	0.007986	0.007479	0.007496
				0.14577	0.328758	0.418698	0.366785	0.386716	0.447372	0.426454	0.372914		0.14577	0.006986	0.008897	0.007794	0.008217	0.009506	0.009062	0.007924
				0.14633	0.480577	0.414615	0.316934	0.427093	0.35968	0.362041	0.365799		0.14633	0.01029	0.008878	0.006786	0.009145	0.007701	0.007752	0.007832
				0.14688	0.437181	0.409008	0.398401	0.392737	0.301719	0.35951	0.35208		0.14688	0.009432	0.008824	0.008595	0.008473	0.00651	0.007756	0.007596
				0.14744	0.373523	0.310778	0.411638	0.323761	0.395166	0.386012	0.272159		0.14744	0.00812	0.006756	0.008949	0.007038	0.00859	0.008391	0.005916
				0.148	0.338823	0.418509	0.367525	0.371282	0.385119	0.413463	0.373221		0.148	0.007421	0.009167	0.00805	0.008132	0.008436	0.009056	0.008175
				0.14856	0.402477	0.399495	0.358774	0.364845	0.431129	0.450269	0.343702		0.14856	0.008882	0.008816	0.007918	0.008052	0.009515	0.009937	0.007585
				0.14911	0.343666	0.34317	0.386722	0.42997	0.362677	0.433118	0.339554		0.14911	0.007641	0.00763	0.008599	0.00956	0.008064	0.00963	0.00755
				0.14967	0.333144	0.304423	0.361139	0.36836	0.351183	0.46716	0.421391		0.14967	0.007463	0.00682	0.00809	0.008252	0.007867	0.010465	0.00944
				0.15023	0.296552	0.359278	0.344406	0.339605	0.358971	0.338667	0.338711		0.15023	0.006693	0.008108	0.007773	0.007664	0.008101	0.007643	0.007644
				0.15079	0.355051	0.396132	0.296401	0.3372	0.354082	0.293814	0.299403		0.15079	0.008073	0.009007	0.006739	0.007667	0.008051	0.00668	0.006807
				0.15134	0.362413	0.418316	0.360428	0.349848	0.39575	0.407572	0.322768		0.15134	0.008301	0.009581	0.008255	0.008013	0.009065	0.009335	0.007393
				0.1519	0.348283	0.329235	0.334783	0.365839	0.351876	0.336084	0.412154		0.1519	0.008036	0.007597	0.007725	0.008441	0.008119	0.007755	0.00951
				0.15246	0.293864	0.34962	0.295648	0.33143	0.274707	0.318836	0.341473		0.15246	0.00683	0.008126	0.006872	0.007704	0.006385	0.007411	0.007937
				0.15302	0.401303	0.333878	0.338954	0.314807	0.391793	0.328524	0.358184		0.15302	0.009396	0.007817	0.007936	0.007371	0.009173	0.007692	0.008386
				0.15357	0.306027	0.346265	0.290708	0.288769	0.324448	0.365974	0.291061		0.15357	0.007218	0.008167	0.006856	0.006811	0.007652	0.008631	0.006865
				0.15413	0.331003	0.344999	0.350725	0.262556	0.2729	0.340573	0.310663		0.15413	0.007863	0.008196	0.008332	0.006237	0.006483	0.008091	0.00738
				0.15469	0.382269	0.245228	0.337643	0.269825	0.378091	0.317799	0.328428		0.15469	0.009147	0.005868	0.008079	0.006456	0.009047	0.007604	0.007859
				0.15525	0.278223	0.29563	0.308412	0.316381	0.373667	0.293032	0.301044		0.15525	0.006705	0.007125	0.007433	0.007625	0.009006	0.007062	0.007255
				0.1558	0.237711	0.336361	0.271088	0.307639	0.26611	0.298918	0.305919		0.1558	0.00577	0.008165	0.00658	0.007468	0.00646	0.007256	0.007426
				0.15636	0.243663	0.267161	0.299007	0.295706	0.317476	0.316127	0.2331		0.15636	0.005957	0.006532	0.00731	0.00723	0.007762	0.007729	0.005699
				0.15692	0.344286	0.303672	0.339417	0.35835	0.365825	0.341672	0.274734		0.15692	0.008477	0.007477	0.008357	0.008824	0.009008	0.008413	0.006765
				0.15748	0.235632	0.195298	0.255195	0.279173	0.369353	0.272155	0.32356		0.15748	0.005843	0.004843	0.006328	0.006923	0.009159	0.006749	0.008024
				0.15803	0.328499	0.245083	0.258583	0.271298	0.315917	0.336619	0.298477		0.15803	0.008204	0.006121	0.006458	0.006775	0.00789	0.008407	0.007454
				0.15859	0.291987	0.238817	0.257746	0.262068	0.32411	0.255295	0.293258		0.15859	0.007344	0.006006	0.006482	0.006591	0.008152	0.006421	0.007376
				0.15915	0.308092	0.280334	0.267636	0.29603	0.304148	0.206795	0.270714		0.15915	0.007803	0.0071	0.006779	0.007498	0.007703	0.005238	0.006857
				0.1597	0.362679	0.278009	0.282894	0.299372	0.169265	0.340058	0.267133		0.1597	0.00925	0.007091	0.007215	0.007636	0.004317	0.008673	0.006813
				0.16026	0.191171	0.295455	0.287809	0.23188	0.249077	0.260296	0.27814		0.16026	0.00491	0.007588	0.007392	0.005956	0.006397	0.006685	0.007144
				0.16082	0.261042	0.238962	0.241762	0.27025	0.284722	0.260602	0.291019		0.16082	0.006751	0.00618	0.006253	0.006989	0.007364	0.00674	0.007527
				0.16138	0.297462	0.3116	0.277201	0.26739	0.178821	0.263169	0.239896		0.16138	0.007747	0.008115	0.007219	0.006963	0.004657	0.006854	0.006247
				0.16193	0.339886	0.273593	0.192916	0.232647	0.280821	0.241233	0.276908		0.16193	0.008913	0.007174	0.005059	0.006101	0.007364	0.006326	0.007261
				0.16249	0.31071	0.22903	0.268027	0.268515	0.185777	0.227846	0.213345		0.16249	0.008204	0.006047	0.007077	0.00709	0.004905	0.006016	0.005633
				0.16305	0.291292	0.290143	0.289437	0.25436	0.202186	0.186496	0.287825		0.16305	0.007744	0.007713	0.007695	0.006762	0.005375	0.004958	0.007652
				0.16361	0.25928	0.247	0.196889	0.340886	0.251008	0.230476	0.246544		0.16361	0.00694	0.006611	0.00527	0.009124	0.006719	0.006169	0.006599
				0.16416	0.208332	0.252163	0.181152	0.242458	0.240669	0.169772	0.259791		0.16416	0.005614	0.006796	0.004882	0.006534	0.006486	0.004575	0.007001
				0.16472	0.269536	0.222609	0.289377	0.233816	0.262563	0.298388	0.262496		0.16472	0.007313	0.00604	0.007852	0.006344	0.007124	0.008096	0.007122
				0.16528	0.234293	0.220868	0.222748	0.250276	0.265023	0.232453	0.219398		0.16528	0.0064	0.006033	0.006085	0.006837	0.00724	0.00635	0.005993
				0.16584	0.180832	0.286422	0.265432	0.372626	0.19438	0.264701	0.217218		0.16584	0.004973	0.007877	0.0073	0.010248	0.005346	0.00728	0.005974
				0.16639	0.191758	0.267135	0.274043	0.202471	0.198163	0.245888	0.300073		0.16639	0.005309	0.007396	0.007587	0.005606	0.005486	0.006808	0.008308
				0.16695	0.170551	0.264207	0.275266	0.227532	0.242907	0.253525	0.242987		0.16695	0.004754	0.007364	0.007672	0.006342	0.00677	0.007066	0.006773
				0.16751	0.209645	0.247251	0.212611	0.186262	0.247342	0.299928	0.252507		0.16751	0.005882	0.006938	0.005966	0.005226	0.00694	0.008416	0.007085
				0.16807	0.297541	0.227838	0.178007	0.205459	0.211465	0.225151	0.210592		0.16807	0.008404	0.006435	0.005028	0.005803	0.005973	0.00636	0.005948
				0.16862	0.220625	0.250869	0.184658	0.251708	0.211724	0.294219	0.226761		0.16862	0.006273	0.007133	0.00525	0.007157	0.00602	0.008366	0.006448
				0.16918	0.270388	0.214081	0.271329	0.141794	0.261778	0.26268	0.270218		0.16918	0.007739	0.006127	0.007766	0.004058	0.007493	0.007518	0.007734
				0.16974	0.219571	0.15921	0.243425	0.262209	0.189619	0.27402	0.158112		0.16974	0.006326	0.004587	0.007013	0.007554	0.005463	0.007895	0.004555
				0.17029	0.249996	0.224732	0.175596	0.229425	0.173391	0.180672	0.187698		0.17029	0.00725	0.006517	0.005092	0.006653	0.005028	0.00524	0.005443
				0.17085	0.199104	0.181083	0.204812	0.102625	0.269113	0.214577	0.247078		0.17085	0.005812	0.005286	0.005979	0.002996	0.007856	0.006264	0.007212
				0.17141	0.176179	0.245789	0.196606	0.147266	0.173912	0.177413	0.174408		0.17141	0.005176	0.007222	0.005776	0.004327	0.00511	0.005213	0.005124
				0.17197	0.21429	0.176644	0.198379	0.258258	0.206416	0.144253	0.224365		0.17197	0.006337	0.005224	0.005867	0.007637	0.006104	0.004266	0.006635
				0.17252	0.171028	0.238254	0.242059	0.211175	0.249724	0.182991	0.238862		0.17252	0.005091	0.007092	0.007205	0.006286	0.007433	0.005447	0.00711
				0.17308	0.22822	0.216458	0.239501	0.213362	0.190369	0.229343	0.215962		0.17308	0.006837	0.006484	0.007175	0.006392	0.005703	0.00687	0.00647
				0.17364	0.18798	0.238138	0.150333	0.267412	0.212454	0.153019	0.17175		0.17364	0.005668	0.00718	0.004533	0.008063	0.006406	0.004614	0.005178
				0.1742	0.199541	0.189729	0.168759	0.231654	0.26814	0.155037	0.20763		0.1742	0.006055	0.005757	0.005121	0.007029	0.008137	0.004704	0.0063
				0.17475	0.227482	0.226233	0.168363	0.191061	0.230543	0.12258	0.243679		0.17475	0.006947	0.006909	0.005142	0.005835	0.007041	0.003743	0.007442
				0.17531	0.156323	0.18754	0.17473	0.138185	0.154013	0.137859	0.20032		0.17531	0.004804	0.005764	0.00537	0.004247	0.004733	0.004237	0.006157
				0.17587	0.189995	0.142958	0.236034	0.177518	0.194507	0.191866	0.2108		0.17587	0.005876	0.004422	0.0073	0.005491	0.006016	0.005934	0.00652
				0.17643	0.170259	0.215674	0.235726	0.178549	0.209436	0.186109	0.20074		0.17643	0.005299	0.006713	0.007337	0.005558	0.006519	0.005793	0.006248
				0.17698	0.140869	0.206477	0.18107	0.145736	0.200346	0.221095	0.166776		0.17698	0.004412	0.006467	0.005672	0.004565	0.006275	0.006925	0.005224
				0.17754	0.16263	0.126689	0.168015	0.133108	0.186521	0.194391	0.248969		0.17754	0.005126	0.003993	0.005296	0.004196	0.005879	0.006127	0.007848
				0.1781	0.134919	0.135287	0.245053	0.212417	0.172068	0.206135	0.21685		0.1781	0.004279	0.004291	0.007773	0.006738	0.005458	0.006538	0.006878
				0.17866	0.190241	0.170134	0.175676	0.15069	0.151151	0.137118	0.189044		0.17866	0.006072	0.00543	0.005607	0.00481	0.004824	0.004376	0.006034
				0.17921	0.169154	0.13918	0.213592	0.267175	0.207891	0.184226	0.18209		0.17921	0.005433	0.00447	0.00686	0.008581	0.006677	0.005917	0.005848
				0.17977	0.156099	0.186044	0.162127	0.213932	0.218094	0.161855	0.229099		0.17977	0.005045	0.006012	0.005239	0.006914	0.007048	0.005231	0.007404
				0.18033	0.208242	0.131286	0.211194	0.150654	0.118279	0.161112	0.178775		0.18033	0.006772	0.004269	0.006868	0.004899	0.003846	0.005239	0.005813
				0.18089	0.216855	0.239765	0.249355	0.124472	0.219219	0.139693	0.193402		0.18089	0.007095	0.007845	0.008159	0.004073	0.007173	0.004571	0.006328
				0.18144	0.148013	0.122109	0.191684	0.220035	0.206034	0.168916	0.145635		0.18144	0.004873	0.00402	0.00631	0.007244	0.006783	0.005561	0.004794
				0.182	0.127923	0.198445	0.170319	0.165175	0.160967	0.173564	0.280716		0.182	0.004237	0.006573	0.005642	0.005471	0.005332	0.005749	0.009298
				0.18256	0.196076	0.18647	0.211221	0.207561	0.154654	0.200944	0.119397		0.18256	0.006535	0.006214	0.007039	0.006917	0.005154	0.006697	0.003979
				0.18311	0.236896	0.216188	0.188081	0.209879	0.211121	0.152226	0.157377		0.18311	0.007943	0.007249	0.006306	0.007037	0.007079	0.005104	0.005277
				0.18367	0.209271	0.157038	0.150811	0.183658	0.192979	0.18475	0.1042		0.18367	0.00706	0.005298	0.005088	0.006196	0.00651	0.006233	0.003515
				0.18423	0.154177	0.117961	0.200804	0.208887	0.163154	0.1632	0.185196		0.18423	0.005233	0.004004	0.006815	0.00709	0.005538	0.005539	0.006286
				0.18479	0.228006	0.170333	0.182425	0.147287	0.0940793	0.168768	0.180575		0.18479	0.007785	0.005816	0.006229	0.005029	0.003212	0.005763	0.006166
				0.18534	0.1267	0.225253	0.10419	0.146853	0.191844	0.16684	0.11512		0.18534	0.004352	0.007738	0.003579	0.005045	0.00659	0.005731	0.003955
				0.1859	0.170859	0.222849	0.181257	0.157714	0.182685	0.138465	0.148744		0.1859	0.005905	0.007701	0.006264	0.00545	0.006313	0.004785	0.00514
				0.18646	0.150607	0.17799	0.136309	0.13681	0.225284	0.192457	0.157453		0.18646	0.005236	0.006188	0.004739	0.004756	0.007832	0.006691	0.005474
				0.18702	0.16054	0.139115	0.179812	0.156746	0.162432	0.158664	0.136099		0.18702	0.005615	0.004866	0.006289	0.005482	0.005681	0.005549	0.00476
				0.18757	0.189712	0.124733	0.12945	0.155618	0.154887	0.143237	0.202865		0.18757	0.006675	0.004389	0.004555	0.005475	0.00545	0.00504	0.007138
				0.18813	0.173037	0.199233	0.154859	0.214283	0.231285	0.137967	0.125722		0.18813	0.006124	0.007051	0.005481	0.007584	0.008186	0.004883	0.00445
				0.18869	0.178024	0.0935658	0.121856	0.144921	0.179971	0.163665	0.183592		0.18869	0.006338	0.003331	0.004338	0.00516	0.006408	0.005827	0.006536
				0.18925	0.116589	0.159352	0.105777	0.16416	0.130852	0.132019	0.202624		0.18925	0.004175	0.005707	0.003788	0.005879	0.004686	0.004728	0.007257
				0.1898	0.148472	0.184728	0.15167	0.133196	0.161669	0.113428	0.149763		0.1898	0.005349	0.006655	0.005464	0.004798	0.005824	0.004086	0.005395
				0.19036	0.159099	0.130886	0.186163	0.162663	0.188211	0.166383	0.125912		0.19036	0.005765	0.004743	0.006746	0.005894	0.00682	0.006029	0.004563
				0.19092	0.145483	0.151448	0.134565	0.145197	0.104498	0.111438	0.164771		0.19092	0.005303	0.00552	0.004905	0.005292	0.003809	0.004062	0.006006
				0.19148	0.167666	0.11693	0.0974279	0.200024	0.164984	0.129162	0.162562		0.19148	0.006147	0.004287	0.003572	0.007333	0.006049	0.004735	0.00596
				0.19203	0.140392	0.150103	0.0857637	0.14857	0.119142	0.127265	0.143509		0.19203	0.005177	0.005535	0.003163	0.005479	0.004393	0.004693	0.005292
				0.19259	0.134975	0.182196	0.126377	0.150343	0.154904	0.157398	0.170775		0.19259	0.005006	0.006758	0.004687	0.005576	0.005746	0.005838	0.006334
				0.19315	0.173112	0.166631	0.165097	0.141685	0.163013	0.205625	0.115207		0.19315	0.006458	0.006216	0.006159	0.005286	0.006081	0.007671	0.004298
				0.1937	0.107775	0.117326	0.141016	0.138189	0.101671	0.124237	0.143039		0.1937	0.004044	0.004402	0.005291	0.005185	0.003815	0.004662	0.005367
				0.19426	0.109859	0.147483	0.124203	0.168334	0.12232	0.0971115	0.169075		0.19426	0.004146	0.005566	0.004687	0.006353	0.004616	0.003665	0.006381
				0.19482	0.11841	0.155928	0.142253	0.140243	0.155578	0.215489	0.0589533		0.19482	0.004494	0.005918	0.005399	0.005323	0.005905	0.008179	0.002238
				0.19538	0.161282	0.148959	0.15481	0.108919	0.159593	0.144152	0.139827		0.19538	0.006156	0.005686	0.005909	0.004158	0.006092	0.005503	0.005337
				0.19593	0.109669	0.142101	0.151347	0.148558	0.15983	0.147639	0.0770034		0.19593	0.00421	0.005455	0.00581	0.005703	0.006136	0.005668	0.002956
				0.19649	0.146187	0.0659796	0.116866	0.0928549	0.114478	0.118668	0.119669		0.19649	0.005644	0.002547	0.004512	0.003585	0.00442	0.004582	0.00462
				0.19705	0.135737	0.110548	0.12503	0.151047	0.121829	0.070105	0.0779228		0.19705	0.00527	0.004292	0.004855	0.005865	0.00473	0.002722	0.003026
				0.19761	0.100641	0.146077	0.118863	0.180349	0.154564	0.201112	0.116421		0.19761	0.00393	0.005704	0.004641	0.007042	0.006035	0.007853	0.004546
				0.19816	0.141582	0.0819249	0.117127	0.150096	0.154089	0.129208	0.0888938		0.19816	0.00556	0.003217	0.004599	0.005894	0.006051	0.005074	0.003491
				0.19872	0.0877056	0.113075	0.127592	0.0779343	0.118705	0.132087	0.095065		0.19872	0.003463	0.004465	0.005039	0.003078	0.004688	0.005216	0.003754
				0.19928	0.13528	0.126306	0.125688	0.137228	0.190247	0.104309	0.157568		0.19928	0.005372	0.005016	0.004991	0.00545	0.007555	0.004142	0.006257
				0.19984	0.0977536	0.0660791	0.110481	0.120347	0.0957642	0.0720594	0.105269		0.19984	0.003904	0.002639	0.004412	0.004806	0.003824	0.002878	0.004204
				0.20039	0.127268	0.0933738	0.124101	0.0963828	0.124619	0.130151	0.197016		0.20039	0.005111	0.00375	0.004984	0.00387	0.005004	0.005227	0.007912
				0.20095	0.136897	0.185412	0.143154	0.103025	0.164905	0.0974745	0.0906915		0.20095	0.005528	0.007487	0.005781	0.00416	0.006659	0.003936	0.003662
				0.20151	0.146316	0.0828306	0.0922785	0.0945259	0.133598	0.165663	0.0957938		0.20151	0.005941	0.003363	0.003747	0.003838	0.005425	0.006727	0.00389
				0.20207	0.0864634	0.182005	0.0488407	0.135025	0.12352	0.108319	0.162348		0.20207	0.00353	0.007431	0.001994	0.005513	0.005043	0.004423	0.006629
				0.20262	0.118249	0.0707729	0.150087	0.162417	0.124704	0.154547	0.167636		0.20262	0.004855	0.002906	0.006162	0.006668	0.00512	0.006345	0.006882
				0.20318	0.122596	0.0761385	0.114768	0.0661301	0.0935722	0.100752	0.112693		0.20318	0.005061	0.003143	0.004738	0.00273	0.003863	0.004159	0.004652
				0.20374	0.103744	0.138031	0.149476	0.112632	0.133399	0.0522706	0.153918		0.20374	0.004306	0.005729	0.006205	0.004675	0.005537	0.00217	0.006389
				0.20429	0.0788236	0.165463	0.148627	0.0812998	0.152157	0.0984451	0.160729		0.20429	0.00329	0.006906	0.006203	0.003393	0.00635	0.004109	0.006708
				0.20485	0.0619422	0.0839554	0.0841664	0.0939105	0.107324	0.106919	0.0476602		0.20485	0.002599	0.003523	0.003532	0.003941	0.004504	0.004487	0.002
				0.20541	0.10901	0.0924034	0.10384	0.0938829	0.0805315	0.0542103	0.0545782		0.20541	0.004599	0.003899	0.004381	0.003961	0.003398	0.002287	0.002303
				0.20597	0.125424	0.0883683	0.139953	0.130795	0.119977	0.176058	0.0900321		0.20597	0.005321	0.003749	0.005937	0.005549	0.00509	0.007469	0.003819
				0.20652	0.0977641	0.0731986	0.0658575	0.0871794	0.107748	0.13636	0.161687		0.20652	0.00417	0.003122	0.002809	0.003718	0.004596	0.005816	0.006896
				0.20708	0.104161	0.0920238	0.069941	0.131447	0.128256	0.0580123	0.071426		0.20708	0.004467	0.003946	0.002999	0.005637	0.0055	0.002488	0.003063
				0.20764	0.106847	0.135218	0.184122	0.106096	0.0875654	0.0715369	0.0462529		0.20764	0.004607	0.00583	0.007938	0.004574	0.003775	0.003084	0.001994
				0.2082	0.134634	0.0966738	0.11733	0.0672433	0.114317	0.122745	0.152388		0.2082	0.005836	0.00419	0.005086	0.002915	0.004955	0.00532	0.006605
				0.20875	0.0938137	0.107657	0.103291	0.0786043	0.147134	0.150092	0.0325308		0.20875	0.004088	0.004691	0.004501	0.003425	0.006412	0.006541	0.001418
				0.20931	0.108912	0.139806	0.0931679	0.0872174	0.0780286	0.147152	0.0598561		0.20931	0.004771	0.006125	0.004082	0.003821	0.003418	0.006447	0.002622
				0.20987	0.127774	0.109561	0.094503	0.0867819	0.0984715	0.091397	0.117673		0.20987	0.005628	0.004826	0.004162	0.003822	0.004337	0.004026	0.005183
				0.21043	0.0821193	0.0518564	0.0516738	0.0767441	0.0843278	0.0960667	0.105126		0.21043	0.003636	0.002296	0.002288	0.003398	0.003734	0.004254	0.004655
				0.21098	0.0963455	0.00806373	0.0988725	0.0963279	0.122427	0.0857746	0.158086		0.21098	0.004289	0.000359	0.004401	0.004288	0.00545	0.003818	0.007037
				0.21154	0.101793	0.0891861	0.166469	0.0614545	0.130151	0.0615814	0.144843		0.21154	0.004555	0.003991	0.007449	0.00275	0.005824	0.002756	0.006482
				0.2121	0.129644	0.13618	0.142272	0.106334	0.135737	0.150561	0.0737435		0.2121	0.005832	0.006126	0.0064	0.004783	0.006106	0.006773	0.003317
				0.21265	0.0850398	0.0865288	0.106296	0.0446033	0.0492636	0.0976566	0.0932652		0.21265	0.003846	0.003913	0.004807	0.002017	0.002228	0.004416	0.004218
				0.21321	0.0688364	0.128787	0.116763	0.119044	0.133242	0.0856054	0.0785182		0.21321	0.003129	0.005855	0.005308	0.005412	0.006057	0.003892	0.003569
				0.21377	0.101606	0.123261	0.0701925	0.120568	0.073986	0.0989643	0.0962735		0.21377	0.004643	0.005633	0.003208	0.00551	0.003381	0.004522	0.004399
				0.21433	0.104589	0.119726	0.104901	0.0827496	0.114883	0.118606	0.0765873		0.21433	0.004804	0.0055	0.004819	0.003801	0.005277	0.005448	0.003518
				0.21488	0.0912724	0.0528213	0.101917	0.0742081	0.129946	0.105751	0.0424505		0.21488	0.004215	0.002439	0.004706	0.003427	0.006	0.004883	0.00196
				0.21544	0.119141	0.0567446	0.105605	0.106763	0.0757153	0.113037	0.0921291		0.21544	0.00553	0.002634	0.004902	0.004955	0.003514	0.005247	0.004276
				0.216	0.126218	0.13184	0.0857841	0.0145336	0.0656625	0.0555339	0.0772311		0.216	0.005889	0.006151	0.004002	0.000678	0.003064	0.002591	0.003603
				0.21656	0.0855461	0.156081	0.062152	0.0959672	0.109662	0.0800633	0.134619		0.21656	0.004012	0.00732	0.002915	0.004501	0.005143	0.003755	0.006313
				0.21711	0.0616685	0.0990357	0.061726	0.147311	0.0188755	0.141003	0.0501669		0.21711	0.002907	0.004668	0.00291	0.006944	0.00089	0.006647	0.002365
				0.21767	0.0987898	0.13427	0.0464555	0.0945028	0.0540081	0.0569727	0.0590216		0.21767	0.004681	0.006362	0.002201	0.004478	0.002559	0.002699	0.002796
				0.21823	0.0224585	0.139567	0.0430293	0.12687	0.0730494	0.0494764	0.136374		0.21823	0.00107	0.006647	0.002049	0.006042	0.003479	0.002356	0.006495
				0.21879	0.0696134	0.111363	0.132152	0.112885	0.12482	0.126112	0.0868308		0.21879	0.003332	0.005331	0.006326	0.005403	0.005975	0.006037	0.004156
				0.21934	0.0932643	0.0735084	0.161071	0.097005	0.0605946	0.139472	0.124896		0.21934	0.004487	0.003537	0.007749	0.004667	0.002915	0.00671	0.006009
				0.2199	0.090805	0.077788	0.0662279	0.0823817	0.0232782	0.0598955	0.139256		0.2199	0.004391	0.003762	0.003203	0.003984	0.001126	0.002896	0.006734
				0.22046	0.111105	0.101177	0.0647838	0.0932147	0.100629	0.0541136	0.0431822		0.22046	0.0054	0.004917	0.003149	0.00453	0.004891	0.00263	0.002099
				0.22102	0.119457	0.0972788	0.0574658	0.0926696	0.0737244	0.104121	0.0939429		0.22102	0.005835	0.004752	0.002807	0.004527	0.003601	0.005086	0.004589
				0.22157	0.0781814	0.0897545	0.0934185	0.0341215	0.118878	0.103088	0.115724		0.22157	0.003838	0.004406	0.004586	0.001675	0.005836	0.005061	0.005681
				0.22213	0.11816	0.109983	0.0486403	0.0628959	0.144517	0.0678711	0.120194		0.22213	0.00583	0.005427	0.0024	0.003103	0.007131	0.003349	0.005931
				0.22269	0.136266	0.0724163	0.0724124	0.0547083	0.088979	0.104083	0.0817352		0.22269	0.006757	0.003591	0.003591	0.002713	0.004412	0.005161	0.004053
				0.22324	0.108983	0.0793285	0.090544	0.116762	0.0826008	0.0113086	0.0893737		0.22324	0.005431	0.003954	0.004513	0.005819	0.004117	0.000564	0.004454
				0.2238	0.0231007	0.109356	0.108637	0.0816426	0.115712	0.0935977	0.0570178		0.2238	0.001157	0.005477	0.005441	0.004089	0.005796	0.004688	0.002856
				0.22436	0.108191	0.0373935	0.0405066	0.0607223	0.130705	0.0625102	0.101768		0.22436	0.005446	0.001882	0.002039	0.003057	0.006579	0.003147	0.005123
				0.22492	0.0843487	0.0844531	0.111456	0.0289827	0.104438	0.077292	0.080465		0.22492	0.004267	0.004272	0.005638	0.001466	0.005283	0.00391	0.00407
				0.22547	0.0984123	0.0910832	0.0632751	0.157214	0.104551	0.0917322	0.0711774		0.22547	0.005003	0.00463	0.003217	0.007992	0.005315	0.004663	0.003619
				0.22603	0.0864824	0.124465	0.0674356	0.0975577	0.0622703	0.0509404	0.108169		0.22603	0.004418	0.006359	0.003445	0.004984	0.003181	0.002603	0.005526
				0.22659	0.0992383	0.0720696	0.109194	0.0645935	0.0908536	0.00851471	0.0959538		0.22659	0.005095	0.0037	0.005606	0.003316	0.004665	0.000437	0.004926
				0.22715	0.104181	0.0603884	0.113026	0.0762986	0.0595149	0.0766605	0.0704881		0.22715	0.005375	0.003116	0.005832	0.003937	0.003071	0.003955	0.003637
				0.2277	0.0825776	0.0856155	0.0824897	0.0360797	0.0272836	0.132958	0.0755744		0.2277	0.004282	0.004439	0.004277	0.001871	0.001415	0.006894	0.003918
				0.22826	0.0644425	0.0624869	0.121784	0.0698839	0.060719	0.0211471	0.116158		0.22826	0.003358	0.003256	0.006345	0.003641	0.003164	0.001102	0.006052
				0.22882	0.0856793	0.106595	0.107053	0.0973316	0.112295	0.103027	0.0600791		0.22882	0.004486	0.005581	0.005605	0.005096	0.005879	0.005394	0.003146
				0.22938	0.0950209	0.0846794	0.0919929	0.0611897	0.0217389	0.0992481	0.113016		0.22938	0.004999	0.004455	0.00484	0.003219	0.001144	0.005222	0.005946
				0.22993	0.136178	0.0375928	0.116399	0.10026	0.0511957	0.1394	0.0576321		0.22993	0.0072	0.001987	0.006154	0.005301	0.002707	0.00737	0.003047
				0.23049	0.0664716	0.0692498	0.0460147	0.107164	0.0738075	0.152613	0.122352		0.23049	0.003531	0.003679	0.002445	0.005693	0.003921	0.008108	0.0065
				0.23105	0.0434196	0.0611209	0.00512945	0.0579435	0.111867	0.0405909	0.0900587		0.23105	0.002318	0.003263	0.000274	0.003093	0.005972	0.002167	0.004808
				0.2316	0.057902	0.0478886	0.0622602	0.13816	0.0967696	0.0773806	0.0780441		0.2316	0.003106	0.002569	0.00334	0.007411	0.005191	0.004151	0.004186
				0.23216	0.078699	0.0438653	0.113559	0.0813451	0.0609867	0.0934928	0.0669154		0.23216	0.004242	0.002364	0.006121	0.004384	0.003287	0.005039	0.003607
				0.23272	0.0290173	0.0846562	0.0464366	0.0643275	0.0761823	0.048449	0.0235612		0.23272	0.001572	0.004585	0.002515	0.003484	0.004126	0.002624	0.001276
				0.23328	0.0545361	0.0659233	0.0622254	0.126375	0.010748	0.0999814	0.0802186		0.23328	0.002968	0.003587	0.003386	0.006877	0.000585	0.005441	0.004365
				0.23383	0.110981	0.075041	0.0527016	0.0341384	0.076982	0.0228203	0.0252714		0.23383	0.006068	0.004103	0.002882	0.001867	0.004209	0.001248	0.001382
				0.23439	0.136754	0.112183	0.12376	0.0994092	0.0206272	0.113938	0.0686193		0.23439	0.007513	0.006163	0.006799	0.005461	0.001133	0.00626	0.00377
				0.23495	0.0664754	0.0853549	0.0587959	0.0731495	0.100938	0.0976292	0.0745093		0.23495	0.003669	0.004712	0.003246	0.004038	0.005572	0.005389	0.004113
				0.23551	0.152176	0.10332	0.106047	0.0465218	0.0808098	0.0540088	0.122041		0.23551	0.00844	0.00573	0.005882	0.00258	0.004482	0.002995	0.006769
				0.23606	0.0984295	0.0232412	0.0400407	0.0970387	0.103774	0.0717064	0.0654159		0.23606	0.005485	0.001295	0.002231	0.005408	0.005783	0.003996	0.003645
				0.23662	0.0650464	0.0843342	0.0970203	0.0592957	0.0858996	0.0582184	0.0687962		0.23662	0.003642	0.004722	0.005432	0.00332	0.004809	0.00326	0.003852
				0.23718	0.0395348	0.047392	0.10124	0.0973335	0.0700426	0.0551859	0.0568761		0.23718	0.002224	0.002666	0.005695	0.005475	0.00394	0.003104	0.003199
				0.23774	0.0246514	0.0835174	0.0382159	0.061437	0.0601622	0.0928648	0.055575		0.23774	0.001393	0.00472	0.00216	0.003472	0.0034	0.005249	0.003141
				0.23829	0.106933	0.0817683	0.0725236	0.111714	0.0877058	0.0964611	0.0960292		0.23829	0.006072	0.004643	0.004118	0.006343	0.00498	0.005477	0.005453
				0.23885	0.0590569	0.0458122	0.0773405	0.0711477	0.0838343	0.095495	0.027777		0.23885	0.003369	0.002614	0.004412	0.004059	0.004783	0.005448	0.001585
				0.23941	0.058361	0.0592575	0.0598064	0.0414773	0.0943166	0.0762322	0.0796724		0.23941	0.003345	0.003396	0.003428	0.002377	0.005406	0.004369	0.004566
				0.23996	0.128523	0.0263558	0.0172602	0.0561641	0.0661759	0.0988406	0.0905764		0.23996	0.007401	0.001518	0.000994	0.003234	0.003811	0.005692	0.005216
				0.24052	0.0775943	0.106428	0.092191	0.0371708	0.0994182	0.0646651	0.0282941		0.24052	0.004489	0.006157	0.005333	0.00215	0.005751	0.003741	0.001637
				0.24108	0.0805301	0.0422772	0.117193	-0.00227702	0.0620543	-0.00270164	0.114166		0.24108	0.00468	0.002457	0.006811	-0.00013	0.003607	-0.00016	0.006635
				0.24164	0.0496076	0.0880393	0.0755231	0.0508892	0.109212	0.134302	0.0496891		0.24164	0.002896	0.00514	0.00441	0.002971	0.006377	0.007842	0.002901
				0.24219	0.0894021	0.056759	0.0602257	0.0939466	0.0698872	0.0792905	0.032987		0.24219	0.005244	0.003329	0.003533	0.005511	0.004099	0.004651	0.001935
				0.24275	0.0910785	0.103437	0.143896	0.0110867	0.0923832	0.106132	0.0622085		0.24275	0.005367	0.006095	0.008479	0.000653	0.005444	0.006254	0.003666
				0.24331	0.0941529	0.0646207	0.0672369	0.0650971	0.0947925	0.0530013	0.0791862		0.24331	0.005574	0.003825	0.00398	0.003854	0.005612	0.003138	0.004688
				0.24387	-0.00128696	0.0486452	0.0365932	0.053778	0.0592809	0.104366	0.00954422		0.24387	-7.7e-05	0.002893	0.002176	0.003198	0.003525	0.006207	0.000568
				0.24442	0.107137	0.110518	0.0669104	0.0570093	0.058044	0.0611406	0.0531191		0.24442	0.006401	0.006603	0.003997	0.003406	0.003468	0.003653	0.003173
				0.24498	0.0847723	0.0940825	0.110388	0.114799	0.12446	0.0829092	0.0905122		0.24498	0.005088	0.005646	0.006625	0.00689	0.007469	0.004976	0.005432
				0.24554	0.0309141	0.00825243	0.0692245	0.101211	0.142719	0.059533	0.064989		0.24554	0.001864	0.000498	0.004173	0.006102	0.008604	0.003589	0.003918
				0.24609	0.0680162	0.0911838	0.092479	0.116578	0.0591416	0.0454865	0.0880659		0.24609	0.004119	0.005522	0.005601	0.00706	0.003582	0.002755	0.005333
				0.24665	0.0565203	0.0858467	0.0771326	0.0747608	0.0951978	0.0665122	0.0934599		0.24665	0.003439	0.005223	0.004693	0.004548	0.005792	0.004046	0.005686
				0.24721	0.100905	0.0422936	0.109117	0.0985162	0.10755	0.113943	0.0492368		0.24721	0.006167	0.002585	0.006668	0.006021	0.006573	0.006963	0.003009
				0.24777	0.0715237	0.0578941	0.0694272	0.140208	0.115812	0.0412318	0.120295		0.24777	0.004391	0.003554	0.004262	0.008607	0.007109	0.002531	0.007385
				0.24832	0.0253359	0.0309742	0.0757039	0.0685766	0.0998416	0.0609039	0.0544455		0.24832	0.001562	0.00191	0.004668	0.004229	0.006157	0.003756	0.003357
				0.24888	0.0986945	0.103722	0.130274	0.0758424	0.0363132	0.078351	0.0768867		0.24888	0.006113	0.006425	0.008069	0.004698	0.002249	0.004853	0.004762
				0.24944	0.0739311	0.04669	0.109985	0.0603509	0.0532214	0.0786968	0.0820599		0.24944	0.0046	0.002905	0.006843	0.003755	0.003311	0.004896	0.005106
				0.25	0.0498874	0.0729444	0.0195596	0.0861586	0.052313	0.0863407	0.0638315		0.25	0.003118	0.004559	0.001222	0.005385	0.003269	0.005396	0.003989
				0.25055	0.0651055	0.0963771	0.0937153	0.0854624	0.0439693	0.0526448	0.118231		0.25055	0.004087	0.00605	0.005883	0.005365	0.00276	0.003305	0.007422
				0.25111	0.09461	0.128347	0.0952512	0.0641544	0.0622869	0.113499	0.0446751		0.25111	0.005966	0.008093	0.006006	0.004045	0.003928	0.007157	0.002817
				0.25167	0.116632	0.0746368	0.0852131	0.110461	0.0607739	0.101896	0.122619		0.25167	0.007387	0.004727	0.005397	0.006996	0.003849	0.006454	0.007766
				0.25223	0.0429095	0.0779734	0.10548	0.0839023	0.0849357	0.117683	0.06716		0.25223	0.00273	0.00496	0.00671	0.005338	0.005403	0.007487	0.004273
				0.25278	0.0859677	0.0959939	0.0834822	0.0577372	0.0839647	0.0788261	0.0705987		0.25278	0.005493	0.006134	0.005334	0.003689	0.005365	0.005037	0.004511
				0.25334	0.0402431	0.0942572	0.0566122	0.111177	0.092843	0.0731285	0.0889031		0.25334	0.002583	0.006049	0.003633	0.007135	0.005959	0.004693	0.005706
				0.2539	0.119972	0.0499479	0.035594	0.0623186	0.0336295	0.0465482	0.1405		0.2539	0.007734	0.00322	0.002295	0.004017	0.002168	0.003001	0.009057
				0.25445	0.120287	0.0455017	0.0621654	0.0959309	0.0764113	0.035284	0.040346		0.25445	0.007788	0.002946	0.004025	0.006211	0.004947	0.002285	0.002612
				0.25501	0.0854978	0.0510283	0.098093	0.0462552	0.0630352	0.102087	0.0701094		0.25501	0.00556	0.003318	0.006379	0.003008	0.004099	0.006639	0.004559
				0.25557	0.0892294	0.0612804	0.065027	0.0638462	0.0593739	0.0893484	0.118965		0.25557	0.005828	0.004003	0.004247	0.00417	0.003878	0.005836	0.00777
				0.25613	0.0775213	0.0217487	0.0874577	0.0976739	0.0954081	0.0515702	0.0346372		0.25613	0.005085	0.001427	0.005737	0.006407	0.006259	0.003383	0.002272
				0.25668	0.0418297	0.0747008	0.0935319	0.103198	0.125514	0.0786577	0.0987018		0.25668	0.002756	0.004922	0.006162	0.006799	0.00827	0.005182	0.006503
				0.25724	0.0889681	0.0417793	0.0932314	0.0668301	0.103674	0.0862775	0.0697951		0.25724	0.005887	0.002765	0.006169	0.004422	0.00686	0.005709	0.004619
				0.2578	0.0835385	0.0617811	0.0413032	0.0862128	0.0576012	0.0421246	0.105403		0.2578	0.005552	0.004106	0.002745	0.00573	0.003828	0.0028	0.007005
				0.25836	0.106247	0.122153	0.10334	0.0279131	0.0835749	0.137079	0.0813299		0.25836	0.007092	0.008153	0.006898	0.001863	0.005578	0.00915	0.005429
				0.25891	0.135083	0.0903806	0.100868	0.109341	0.0489484	0.109209	0.0571797		0.25891	0.009055	0.006059	0.006762	0.00733	0.003281	0.007321	0.003833
				0.25947	0.0926484	0.0840212	0.0923637	0.0620725	0.00780309	0.0669615	0.105372		0.25947	0.006238	0.005657	0.006218	0.004179	0.000525	0.004508	0.007094
				0.26003	0.092721	0.0790435	0.0655768	0.119302	0.0937413	0.110137	0.0759289		0.26003	0.006269	0.005344	0.004434	0.008066	0.006338	0.007447	0.005134
				0.26058	0.109706	0.0501602	0.0718571	0.0768996	0.0579276	0.125988	0.0553504		0.26058	0.007449	0.003406	0.004879	0.005222	0.003934	0.008555	0.003759
				0.26114	0.0791089	0.115326	0.105608	0.0707669	0.0996312	0.137924	0.0488034		0.26114	0.005395	0.007865	0.007202	0.004826	0.006794	0.009406	0.003328
				0.2617	0.0854951	0.0854728	0.104266	0.0965423	0.0814183	0.0600605	0.0842778		0.2617	0.005855	0.005854	0.007141	0.006612	0.005576	0.004113	0.005772
				0.26226	0.0841322	0.111222	0.128096	0.118632	0.0738493	0.0967173	0.117162		0.26226	0.005786	0.00765	0.00881	0.008159	0.005079	0.006652	0.008058
				0.26281	0.0757963	0.0534918	0.0737149	0.108104	0.0585477	0.121861	0.0881185		0.26281	0.005235	0.003695	0.005092	0.007467	0.004044	0.008417	0.006086
				0.26337	0.0760981	0.0949455	0.106759	0.0739782	0.0694815	0.065826	0.0840946		0.26337	0.005278	0.006586	0.007405	0.005131	0.00482	0.004566	0.005833
				0.26393	0.144071	0.0833125	0.088746	0.0109125	0.0443209	0.110993	0.0765294		0.26393	0.010036	0.005803	0.006182	0.00076	0.003087	0.007732	0.005331
				0.26449	0.0320482	0.033321	0.0964301	0.0719268	0.0936968	0.0522928	0.0714093		0.26449	0.002242	0.002331	0.006746	0.005031	0.006554	0.003658	0.004995
				0.26504	0.0760422	0.096397	0.10972	0.120998	0.13102	0.0759656	0.090666		0.26504	0.005342	0.006772	0.007708	0.0085	0.009204	0.005336	0.006369
				0.2656	0.133279	0.091123	0.110841	0.0830103	0.0543469	0.0555704	0.0308204		0.2656	0.009402	0.006428	0.007819	0.005856	0.003834	0.00392	0.002174
				0.26616	0.117936	0.0409173	0.103664	0.0617085	0.113174	0.0179621	0.140768		0.26616	0.008355	0.002899	0.007343	0.004371	0.008017	0.001272	0.009972
				0.26672	0.0868365	0.046148	0.0492434	0.0575332	0.094293	0.107189	0.026467		0.26672	0.006177	0.003283	0.003503	0.004093	0.006708	0.007625	0.001883
				0.26727	0.0592659	0.0659157	0.115337	0.0583249	0.0644126	0.0475633	0.0881913		0.26727	0.004234	0.004709	0.008239	0.004166	0.004601	0.003398	0.0063
				0.26783	0.0488127	0.0537219	0.0636706	0.0638193	0.0972519	0.0998225	0.0895748		0.26783	0.003501	0.003854	0.004567	0.004578	0.006976	0.007161	0.006425
				0.26839	0.103853	0.0701778	0.0698627	0.0532165	0.0965732	0.0474421	0.0864988		0.26839	0.007481	0.005055	0.005032	0.003833	0.006956	0.003417	0.006231
				0.26894	0.0993395	0.0753201	0.0582449	0.0583984	0.0671897	0.0669618	0.0359848		0.26894	0.007185	0.005448	0.004213	0.004224	0.00486	0.004843	0.002603
				0.2695	0.0620913	0.076058	0.102196	0.0793312	0.0991249	0.133572	0.127933		0.2695	0.00451	0.005524	0.007423	0.005762	0.0072	0.009701	0.009292
				0.27006	0.0703749	0.0937933	0.110271	0.0899971	0.124595	0.128089	0.0835079		0.27006	0.005133	0.00684	0.008042	0.006564	0.009087	0.009342	0.00609
				0.27062	0.0480491	0.0462978	0.110803	0.0830624	0.0519622	0.0580722	0.106325		0.27062	0.003519	0.003391	0.008114	0.006083	0.003805	0.004253	0.007787
				0.27117	0.0784615	0.144063	0.0852164	0.0399955	0.0740059	0.0882574	0.0512428		0.27117	0.00577	0.010594	0.006266	0.002941	0.005442	0.00649	0.003768
				0.27173	0.0907641	0.0373859	0.119132	0.0601398	0.11396	0.0601287	0.0820482		0.27173	0.006702	0.00276	0.008796	0.004441	0.008415	0.00444	0.006058
				0.27229	0.102199	0.125183	0.111009	0.114486	0.0829567	0.062537	0.0952052		0.27229	0.007577	0.009281	0.00823	0.008488	0.00615	0.004637	0.007059
				0.27285	0.0841027	0.0708732	0.124969	0.109793	0.0922975	0.0827656	0.0699747		0.27285	0.006261	0.005276	0.009303	0.008173	0.006871	0.006161	0.005209
				0.2734	0.062577	0.0913312	0.0977155	0.0878556	0.0427544	0.0763048	0.0966656		0.2734	0.004678	0.006827	0.007304	0.006567	0.003196	0.005704	0.007226
				0.27396	0.044865	0.087252	0.0904937	0.0955764	0.119229	0.0770941	0.118453		0.27396	0.003367	0.006549	0.006792	0.007173	0.008949	0.005786	0.00889
				0.27452	0.0512232	0.0544942	0.109146	0.072168	0.0228534	0.137098	0.122064		0.27452	0.00386	0.004107	0.008225	0.005439	0.001722	0.010332	0.009199
				0.27507	0.106684	0.0508875	0.0702953	0.0807881	0.117974	0.0917207	0.117303		0.27507	0.008072	0.00385	0.005319	0.006113	0.008927	0.00694	0.008876
				0.27563	0.0604076	0.0862407	0.0219618	0.101233	0.0605204	0.0930147	0.0972803		0.27563	0.004589	0.006552	0.001668	0.007691	0.004598	0.007067	0.007391
				0.27619	0.0994632	0.0526617	0.088234	0.102948	0.0178845	0.0868432	0.0726527		0.27619	0.007587	0.004017	0.00673	0.007853	0.001364	0.006624	0.005542
				0.27675	0.135774	0.101674	0.0533615	0.0464496	0.107403	-0.00683419	0.0560532		0.27675	0.010399	0.007787	0.004087	0.003557	0.008226	-0.00052	0.004293
				0.2773	0.118955	0.0604557	0.0785082	0.11057	0.0952896	0.0460549	0.11668		0.2773	0.009147	0.004649	0.006037	0.008502	0.007327	0.003541	0.008972
				0.27786	0.108065	0.0678792	0.117278	0.0522531	0.0880558	0.105414	0.0855604		0.27786	0.008343	0.005241	0.009055	0.004034	0.006798	0.008139	0.006606
				0.27842	0.0838431	0.0602021	0.0467123	0.0903456	0.092065	0.137625	0.0486733		0.27842	0.006499	0.004667	0.003621	0.007003	0.007137	0.010668	0.003773
				0.27898	0.0739582	0.0975278	0.109667	0.0564017	0.0874335	0.0766857	0.0200939		0.27898	0.005756	0.00759	0.008535	0.00439	0.006805	0.005968	0.001564
				0.27953	0.119975	0.0731046	0.136098	0.126978	0.104049	0.085271	0.0988225		0.27953	0.009375	0.005712	0.010634	0.009922	0.00813	0.006663	0.007722
				0.28009	0.0905521	0.11962	0.0627428	0.122646	0.0330795	0.059071	0.102025		0.28009	0.007104	0.009384	0.004922	0.009622	0.002595	0.004634	0.008004
				0.28065	0.0564889	0.0598117	0.0446054	0.102479	0.100475	0.0984823	0.125611		0.28065	0.004449	0.004711	0.003513	0.008072	0.007914	0.007757	0.009893
				0.2812	0.118714	0.0661894	0.0870926	0.0740786	0.0359082	0.0777737	0.082158		0.2812	0.009387	0.005234	0.006887	0.005858	0.002839	0.00615	0.006497
				0.28176	0.102303	0.0861932	0.112414	0.125936	0.0631618	0.122097	0.0615803		0.28176	0.008122	0.006843	0.008924	0.009998	0.005014	0.009693	0.004889
				0.28232	0.0729665	0.0376491	0.11593	0.0596599	0.0790906	0.0888743	0.101069		0.28232	0.005816	0.003001	0.00924	0.004755	0.006304	0.007084	0.008056
				0.28288	0.101254	0.0622531	0.0954392	0.160014	0.0356931	0.132299	0.0413147		0.28288	0.008102	0.004981	0.007637	0.012804	0.002856	0.010586	0.003306
				0.28343	0.0780992	0.0481652	0.0857129	0.076776	0.084182	0.0840627	0.0537843		0.28343	0.006274	0.003869	0.006886	0.006168	0.006763	0.006753	0.004321
				0.28399	0.193934	0.0719383	0.0537505	0.0372032	0.0863663	0.0776353	0.0575699		0.28399	0.015641	0.005802	0.004335	0.003	0.006965	0.006261	0.004643
				0.28455	0.11319	0.0707864	0.0628819	0.00591327	0.0863679	0.0915161	0.117972		0.28455	0.009165	0.005731	0.005091	0.000479	0.006993	0.00741	0.009552
				0.28511	0.040552	0.0470059	0.079313	0.0607324	0.140769	0.095277	0.136904		0.28511	0.003296	0.003821	0.006447	0.004937	0.011442	0.007745	0.011128
				0.28566	0.106181	0.0763757	0.0477112	0.143717	0.0796002	0.0971947	0.0767134		0.28566	0.008665	0.006232	0.003893	0.011728	0.006496	0.007931	0.00626
				0.28622	0.122559	0.0720169	0.0967475	0.0901502	0.0536544	0.0677485	0.0926893		0.28622	0.01004	0.0059	0.007926	0.007385	0.004395	0.00555	0.007593
				0.28678	0.0811382	0.121622	0.080239	0.14162	0.0560444	0.121591	0.0449065		0.28678	0.006673	0.010002	0.006599	0.011647	0.004609	0.01	0.003693
				0.28733	0.100163	0.0981413	0.0724841	0.0160028	0.0589831	0.105233	0.059864		0.28733	0.00827	0.008103	0.005984	0.001321	0.00487	0.008688	0.004942
				0.28789	0.0825886	0.120772	0.0104268	0.0769402	0.0614037	0.121229	0.130869		0.28789	0.006845	0.01001	0.000864	0.006377	0.005089	0.010048	0.010847
				0.28845	0.114349	0.067573	0.0540057	0.119595	0.122143	0.0433849	0.0889616		0.28845	0.009514	0.005622	0.004493	0.009951	0.010163	0.00361	0.007402
				0.28901	0.1403	0.143606	0.0545638	0.059737	0.121041	0.0864844	0.0876782		0.28901	0.011718	0.011995	0.004557	0.004989	0.01011	0.007224	0.007323
				0.28956	0.119804	0.103968	0.0713657	0.101534	0.0833325	0.0855103	0.085035		0.28956	0.010045	0.008717	0.005984	0.008513	0.006987	0.00717	0.00713
				0.29012	0.102033	0.104355	0.0535246	0.0819815	0.0581423	0.0650781	0.0784292		0.29012	0.008588	0.008784	0.004505	0.0069	0.004894	0.005478	0.006601
				0.29068	0.084155	0.0743421	0.0936148	0.0803913	0.0762149	0.0513435	0.120868		0.29068	0.007111	0.006281	0.00791	0.006793	0.00644	0.004338	0.010213
				0.29124	0.0855646	0.0964549	0.0966835	0.15263	0.104711	0.0809632	0.107788		0.29124	0.007257	0.008181	0.0082	0.012946	0.008881	0.006867	0.009142
				0.29179	0.122222	0.0787679	0.0598163	0.114145	0.0460682	0.101529	0.0731756		0.29179	0.010406	0.006706	0.005093	0.009719	0.003922	0.008644	0.00623
				0.29235	0.0750682	0.0889274	0.0747269	0.0901927	0.108226	0.0685258	0.0468519		0.29235	0.006416	0.0076	0.006387	0.007709	0.00925	0.005857	0.004004
				0.29291	0.0993586	0.0856101	0.0441774	0.101869	0.0638224	0.0691823	0.0992383		0.29291	0.008524	0.007345	0.00379	0.00874	0.005476	0.005935	0.008514
				0.29346	0.0771865	0.0948057	0.143231	0.0696061	0.125773	0.1007	0.0920194		0.29346	0.006647	0.008165	0.012335	0.005995	0.010832	0.008672	0.007925
				0.29402	0.12676	0.113552	0.165657	0.102638	0.113795	0.101034	0.0458069		0.29402	0.010958	0.009816	0.014321	0.008873	0.009837	0.008734	0.00396
				0.29458	0.128707	0.0821145	0.0901949	0.0584299	0.0710628	0.0771546	0.079183		0.29458	0.011169	0.007126	0.007827	0.00507	0.006167	0.006695	0.006871
				0.29514	0.107823	0.0820134	0.0629658	0.103371	0.150561	0.120192	0.101129		0.29514	0.009392	0.007144	0.005485	0.009004	0.013115	0.010469	0.008809
				0.29569	0.0936603	0.12511	0.0788233	0.00739257	0.11519	0.103837	0.0532654		0.29569	0.008189	0.010939	0.006892	0.000646	0.010072	0.009079	0.004657
				0.29625	0.0965575	0.102528	0.0630647	0.023309	0.0617981	0.109089	0.0672487		0.29625	0.008474	0.008998	0.005535	0.002046	0.005424	0.009574	0.005902
				0.29681	0.117327	0.0857583	0.109146	0.0641658	0.109896	0.0686899	0.0821885		0.29681	0.010336	0.007555	0.009615	0.005653	0.009681	0.006051	0.00724
				0.29737	0.0779546	0.0597778	0.0713699	0.0599882	0.103542	0.0787332	0.0712529		0.29737	0.006893	0.005286	0.006311	0.005305	0.009156	0.006962	0.006301
				0.29792	0.0962116	0.0415064	0.0649044	0.0744487	0.0371459	0.0891639	0.0791489		0.29792	0.00854	0.003684	0.005761	0.006608	0.003297	0.007914	0.007025
				0.29848	0.100949	0.0727586	0.0225807	0.118814	0.0415271	0.0628511	0.0680089		0.29848	0.008994	0.006482	0.002012	0.010585	0.0037	0.005599	0.006059
				0.29904	0.101336	0.0514458	0.117092	0.0813833	0.120303	0.0531115	0.0712821		0.29904	0.009062	0.0046	0.010471	0.007277	0.010758	0.004749	0.006374
				0.29959	0.104877	0.0582781	0.0833888	0.0944721	0.0945019	0.0855789	0.0450821		0.29959	0.009413	0.005231	0.007485	0.008479	0.008482	0.007681	0.004046
				0.30015	0.0791942	0.0810614	0.0353527	0.0608688	0.0478528	0.0865827	0.0845077		0.30015	0.007135	0.007303	0.003185	0.005484	0.004311	0.0078	0.007613
				0.30071	0.112108	0.0806066	0.0765591	0.0334899	0.0257699	0.02298	0.116414		0.30071	0.010137	0.007289	0.006923	0.003028	0.00233	0.002078	0.010527
				0.30127	0.0861881	0.0928956	0.0970711	0.10354	0.0698996	0.127766	0.108637		0.30127	0.007822	0.008431	0.00881	0.009397	0.006344	0.011596	0.00986
				0.30182	0.109679	0.0795601	0.0993948	0.0821466	0.0322766	0.0915446	0.0742121		0.30182	0.009991	0.007248	0.009055	0.007483	0.00294	0.008339	0.006761
				0.30238	0.0716988	0.0976581	0.0646762	0.0339741	0.122436	0.111579	0.0596931		0.30238	0.006556	0.008929	0.005914	0.003106	0.011195	0.010202	0.005458
				0.30294	0.0779846	0.0810317	0.0966741	0.0636363	0.0669392	0.108486	0.0946485		0.30294	0.007157	0.007436	0.008872	0.00584	0.006143	0.009956	0.008686
				0.30349	0.0820432	0.0285517	0.0926386	0.0976833	0.0825416	0.0502132	0.110408		0.30349	0.007557	0.00263	0.008533	0.008997	0.007603	0.004625	0.01017
				0.30405	0.0830519	0.0965139	0.112512	0.0715906	0.0554396	0.0662193	0.104428		0.30405	0.007678	0.008922	0.010401	0.006618	0.005125	0.006122	0.009654
				0.30461	0.115	0.101282	0.0464589	0.131688	0.0341232	0.0867327	0.094439		0.30461	0.010671	0.009398	0.004311	0.012219	0.003166	0.008048	0.008763
				0.30517	0.0908817	0.0789892	0.121451	0.0900137	0.0170636	0.12299	0.150612		0.30517	0.008463	0.007356	0.01131	0.008383	0.001589	0.011454	0.014026
				0.30572	0.0737127	0.0836692	0.0778572	0.126117	0.0864579	0.0682705	0.114652		0.30572	0.00689	0.00782	0.007277	0.011788	0.008081	0.006381	0.010716
				0.30628	0.108069	0.0946332	0.0519195	0.10551	0.0719532	0.0972391	0.0612829		0.30628	0.010138	0.008877	0.00487	0.009898	0.00675	0.009122	0.005749
				0.30684	0.0809072	0.0349273	0.0435288	0.0558128	0.0689779	0.0762239	0.0884287		0.30684	0.007617	0.003288	0.004098	0.005255	0.006494	0.007176	0.008326
				0.3074	0.0871024	0.0918833	0.0638805	0.0886845	0.060764	0.0401642	0.0851836		0.3074	0.00823	0.008682	0.006036	0.00838	0.005742	0.003795	0.008049
				0.30795	0.129988	0.0546492	0.0770617	0.0573675	0.0552168	0.102653	0.0943174		0.30795	0.012327	0.005183	0.007308	0.00544	0.005236	0.009735	0.008945
				0.30851	0.0778523	0.0805121	0.0530278	0.0882631	0.0759689	0.0617176	0.0669199		0.30851	0.00741	0.007663	0.005047	0.008401	0.007231	0.005874	0.006369
				0.30907	0.0738699	0.0455486	0.060056	0.106972	0.0766877	0.11411	0.107296		0.30907	0.007056	0.004351	0.005737	0.010218	0.007325	0.0109	0.010249
				0.30962	0.100102	0.0610206	0.0489485	0.117638	0.0795883	0.0851996	0.0776372		0.30962	0.009596	0.00585	0.004693	0.011278	0.00763	0.008168	0.007443
				0.31018	0.0730707	0.0866156	0.136299	0.0480459	0.0801796	0.0349922	0.0580702		0.31018	0.00703	0.008333	0.013114	0.004623	0.007714	0.003367	0.005587
				0.31074	0.0948452	0.0684509	0.106185	0.0464794	0.0617086	0.0639152	0.0268869		0.31074	0.009158	0.006609	0.010253	0.004488	0.005958	0.006172	0.002596
				0.3113	0.0880394	0.0719405	0.0818313	0.147338	0.0908909	0.066634	0.112598		0.3113	0.008531	0.006971	0.00793	0.014278	0.008808	0.006457	0.010911
				0.31185	0.0766593	0.0864549	0.0282263	0.0628205	0.0823078	0.0632842	0.0719202		0.31185	0.007455	0.008408	0.002745	0.006109	0.008005	0.006155	0.006994
				0.31241	0.0480056	0.108244	0.0631845	0.0962524	0.0766287	0.0299145	0.0652119		0.31241	0.004685	0.010565	0.006167	0.009394	0.007479	0.00292	0.006365
				0.31297	0.0980345	0.094117	0.0907855	0.06246	0.0804738	0.0857996	0.10066		0.31297	0.009602	0.009219	0.008892	0.006118	0.007882	0.008404	0.009859
				0.31353	0.109076	0.0405044	0.0818402	0.0639427	0.109881	0.0491596	0.0868825		0.31353	0.010722	0.003981	0.008045	0.006285	0.010801	0.004832	0.00854
				0.31408	0.080773	0.102797	0.044937	0.0791339	0.110768	0.0829602	0.0833948		0.31408	0.007968	0.010141	0.004433	0.007806	0.010927	0.008184	0.008227
				0.31464	0.128641	0.110187	0.08782	0.0693353	0.071445	0.102161	0.0919771		0.31464	0.012735	0.010908	0.008694	0.006864	0.007073	0.010114	0.009106
				0.3152	0.0381262	0.0900908	0.144803	0.0523086	0.0477064	0.0618744	0.0529065		0.3152	0.003788	0.00895	0.014386	0.005197	0.00474	0.006147	0.005256
				0.31575	0.118988	0.0671886	0.104961	0.112321	0.0948691	0.106729	0.0647293		0.31575	0.011863	0.006699	0.010465	0.011198	0.009458	0.010641	0.006454
				0.31631	0.0776716	0.0856932	0.0884189	0.085118	0.117854	0.0889638	0.06027		0.31631	0.007771	0.008574	0.008847	0.008516	0.011792	0.008901	0.00603
				0.31687	0.097328	0.035659	0.0497002	0.0864481	0.0589816	0.0871038	0.0700807		0.31687	0.009772	0.00358	0.00499	0.00868	0.005922	0.008746	0.007036
				0.31743	0.0882876	0.0433729	0.0931939	0.119285	0.0915515	0.105702	0.0975989		0.31743	0.008896	0.00437	0.00939	0.012019	0.009225	0.01065	0.009834
				0.31798	0.0858457	0.126982	0.0828344	0.0950993	0.0581419	0.0593824	0.0744728		0.31798	0.00868	0.012839	0.008376	0.009616	0.005879	0.006004	0.00753
				0.31854	0.0605751	0.0448354	0.113039	0.0485035	0.127907	0.0490237	0.0512789		0.31854	0.006146	0.004549	0.01147	0.004922	0.012978	0.004974	0.005203
				0.3191	0.0770261	0.0838634	0.0479715	0.0816096	0.0999513	0.0406414	0.0541273		0.3191	0.007843	0.008539	0.004885	0.00831	0.010177	0.004138	0.005511
				0.31965	0.0864048	0.0787009	0.0571337	0.0671208	0.0621225	0.0257507	0.0912782		0.31965	0.008829	0.008042	0.005838	0.006858	0.006348	0.002631	0.009327
				0.32021	0.0985522	0.064347	0.0715485	0.0197009	0.148098	0.0541281	0.0415093		0.32021	0.010105	0.006598	0.007336	0.00202	0.015185	0.00555	0.004256
				0.32077	0.0647208	0.103243	0.0900374	0.0776188	0.0909984	0.0397534	0.0702417		0.32077	0.006659	0.010623	0.009264	0.007986	0.009363	0.00409	0.007227
				0.32133	0.109216	0.0566276	0.0379328	0.0734931	0.093208	0.111807	0.106016		0.32133	0.011277	0.005847	0.003917	0.007588	0.009624	0.011544	0.010946
				0.32188	0.0697907	0.0931718	0.0796175	0.062867	0.0491582	0.0641902	0.0911749		0.32188	0.007231	0.009653	0.008249	0.006514	0.005093	0.006651	0.009447
				0.32244	0.115104	0.104095	0.0830343	0.109614	0.0515449	0.0660316	0.0354671		0.32244	0.011967	0.010823	0.008633	0.011396	0.005359	0.006865	0.003687
				0.323	0.0546116	0.0756847	0.0438232	0.0753957	0.102186	0.0866852	0.0668673		0.323	0.005697	0.007896	0.004572	0.007866	0.010661	0.009044	0.006976
				0.32356	0.101719	0.0788082	0.0668736	0.0743061	0.0794994	0.0720328	0.0718118		0.32356	0.010649	0.00825	0.007001	0.007779	0.008323	0.007541	0.007518
				0.32411	0.0589773	0.067711	0.0781686	0.0508823	0.0811906	0.132031	0.0480495		0.32411	0.006195	0.007113	0.008212	0.005345	0.008529	0.01387	0.005048
				0.32467	0.0887274	0.0912443	0.0520348	0.110353	0.114556	0.0699631	0.116399		0.32467	0.009353	0.009618	0.005485	0.011632	0.012075	0.007375	0.01227
				0.32523	0.0927504	0.0921421	0.084273	0.0154695	0.0650608	0.0529189	0.122558		0.32523	0.00981	0.009746	0.008914	0.001636	0.006882	0.005597	0.012963
				0.32578	0.0344902	0.0834306	0.106794	0.0739398	0.0797849	0.0545867	0.098165		0.32578	0.003661	0.008855	0.011335	0.007848	0.008468	0.005794	0.010419
				0.32634	0.103707	0.105348	0.0583176	0.0583064	0.0790277	0.0713615	0.0850979		0.32634	0.011045	0.011219	0.006211	0.00621	0.008416	0.0076	0.009063
				0.3269	0.0988224	0.0976809	0.0925525	0.0999727	0.0624084	0.0885497	0.0458382		0.3269	0.01056	0.010438	0.00989	0.010683	0.006669	0.009463	0.004898
				0.32746	0.0659295	0.0399526	0.0824053	0.0854216	0.0339064	0.10218	0.105472		0.32746	0.007069	0.004284	0.008836	0.009159	0.003636	0.010956	0.011309
				0.32801	0.0901278	0.0463831	0.087058	0.0612845	0.0819993	0.0408765	0.0994714		0.32801	0.009697	0.00499	0.009367	0.006594	0.008822	0.004398	0.010702
				0.32857	0.102088	0.0527927	0.0541086	0.0617024	0.0937549	0.0755993	0.0604294		0.32857	0.011021	0.005699	0.005841	0.006661	0.010122	0.008162	0.006524
				0.32913	0.0500219	0.0790029	0.085209	0.119677	0.0753678	0.0594973	0.0696744		0.32913	0.005419	0.008558	0.00923	0.012964	0.008164	0.006445	0.007547
				0.32968	0.0615939	0.0691793	0.117403	0.0593645	0.0819137	0.101748	0.0908086		0.32968	0.006695	0.007519	0.012761	0.006452	0.008903	0.011059	0.00987
				0.33024	0.0669373	0.0362415	0.0257798	0.0322139	0.0649639	0.0722577	0.088083		0.33024	0.0073	0.003952	0.002812	0.003513	0.007085	0.00788	0.009606
				0.3308	0.094862	0.0360502	0.0788596	0.062208	0.0939406	0.0193911	0.0993154		0.3308	0.01038	0.003945	0.008629	0.006807	0.01028	0.002122	0.010868
				0.33136	0.0783717	0.0593029	0.0235659	0.0923518	0.0964871	0.0480075	0.0397546		0.33136	0.008605	0.006511	0.002587	0.01014	0.010594	0.005271	0.004365
				0.33191	0.0568182	0.0399859	0.139967	0.0567927	0.06658	0.0274308	0.0367586		0.33191	0.006259	0.004405	0.01542	0.006257	0.007335	0.003022	0.00405
				0.33247	0.0823772	0.0719867	0.0531746	0.0673594	0.0845687	0.0549997	0.0498246		0.33247	0.009106	0.007957	0.005878	0.007446	0.009348	0.006079	0.005507
				0.33303	0.0591027	0.0306089	0.0485809	0.0810009	0.0804342	0.093412	0.0840703		0.33303	0.006555	0.003395	0.005388	0.008984	0.008921	0.01036	0.009324
				0.33358	0.06641	0.0735269	0.0555326	0.132125	0.0993145	0.0440095	0.0829723		0.33358	0.00739	0.008182	0.00618	0.014703	0.011052	0.004897	0.009233
				0.33414	0.0754113	0.0849496	0.064142	0.0701786	0.0468042	0.0987263	0.0126592		0.33414	0.00842	0.009485	0.007161	0.007835	0.005226	0.011023	0.001413
				0.3347	0.0794016	0.0639347	0.0512513	0.0687356	0.112306	0.0558192	0.0964947		0.3347	0.008895	0.007162	0.005741	0.0077	0.012581	0.006253	0.01081
				0.33526	0.0597911	0.0414574	0.0621121	0.0451388	0.0940602	0.120782	0.0518386		0.33526	0.00672	0.00466	0.006981	0.005073	0.010572	0.013575	0.005826
				0.33581	0.0446771	0.0577834	0.093157	0.0708279	0.0878437	0.0698781	0.0606255		0.33581	0.005038	0.006516	0.010505	0.007987	0.009906	0.00788	0.006837
				0.33637	0.0618584	0.0608154	0.104699	0.067804	0.0598793	0.0680071	0.0119929		0.33637	0.006999	0.006881	0.011846	0.007672	0.006775	0.007695	0.001357
				0.33693	0.078276	0.0644541	0.0963018	0.0916012	0.0371487	0.130091	0.0529567		0.33693	0.008886	0.007317	0.010932	0.010399	0.004217	0.014768	0.006012
				0.33749	0.0622987	0.0932842	0.0408805	0.0771724	0.0989862	0.107342	0.0672907		0.33749	0.007096	0.010625	0.004656	0.00879	0.011274	0.012226	0.007664
				0.33804	0.0601322	0.0911293	0.0777647	0.040831	0.0584303	0.0635898	0.0640178		0.33804	0.006871	0.010414	0.008886	0.004666	0.006677	0.007267	0.007315
				0.3386	0.0726652	0.0815025	0.0831095	0.0821488	0.0237458	0.105955	0.0532967		0.3386	0.008331	0.009344	0.009528	0.009418	0.002722	0.012148	0.00611
				0.33916	0.0548933	0.0643574	0.101122	0.0710606	0.0534902	0.0626289	0.0484604		0.33916	0.006314	0.007403	0.011632	0.008174	0.006153	0.007204	0.005574
				0.33971	0.0972725	0.0650083	0.078789	0.051996	0.0354115	0.0837587	0.0943064		0.33971	0.011226	0.007502	0.009093	0.006001	0.004087	0.009666	0.010883
				0.34027	0.123564	0.0481265	0.077809	0.0310523	0.0649654	0.0960606	0.0846934		0.34027	0.014307	0.005572	0.009009	0.003595	0.007522	0.011122	0.009806
				0.34083	0.112644	0.0572614	0.0666883	0.0842409	0.084806	0.0352289	0.0863616		0.34083	0.013085	0.006652	0.007747	0.009786	0.009851	0.004092	0.010032
				0.34139	0.0860968	0.0265674	0.101759	0.111101	0.0359722	0.0664096	0.0806086		0.34139	0.010034	0.003096	0.011859	0.012948	0.004192	0.00774	0.009394
				0.34194	0.0692924	0.0627393	0.0842257	0.0890597	0.100582	0.039663	0.0754958		0.34194	0.008102	0.007336	0.009848	0.010413	0.01176	0.004638	0.008827
				0.3425	0.0595134	0.0377311	0.0795574	0.0129987	0.062579	0.0569044	0.0722497		0.3425	0.006981	0.004426	0.009333	0.001525	0.007341	0.006675	0.008475
				0.34306	0.0430993	0.0773057	0.0527997	0.0529348	0.0661082	0.0794025	0.0449679		0.34306	0.005072	0.009098	0.006214	0.00623	0.00778	0.009345	0.005292
				0.34361	0.0659894	0.0709677	0.0893758	0.0512549	0.0724129	0.0241026	0.0854648		0.34361	0.007791	0.008379	0.010553	0.006052	0.00855	0.002846	0.010091
				0.34417	0.0642128	0.0888955	0.0232547	0.0599846	0.0730601	0.100496	0.0919536		0.34417	0.007606	0.01053	0.002755	0.007105	0.008654	0.011904	0.010892
				0.34473	0.0645958	0.0897313	0.0162203	0.082574	0.0693465	0.0493842	0.0984898		0.34473	0.007676	0.010663	0.001928	0.009813	0.008241	0.005869	0.011704
				0.34529	0.0913748	0.0303242	0.0798448	0.0424932	0.079404	0.0521622	0.0316891		0.34529	0.010894	0.003615	0.009519	0.005066	0.009467	0.006219	0.003778
				0.34584	0.0632407	0.0519813	0.0713134	0.0494096	0.132888	0.0697658	0.00867235		0.34584	0.007564	0.006217	0.00853	0.00591	0.015894	0.008344	0.001037
				0.3464	0.0628752	0.087576	0.0698575	0.0826121	0.0595583	0.0517558	0.0378867		0.3464	0.007545	0.010509	0.008382	0.009913	0.007147	0.00621	0.004546
				0.34696	0.0695386	0.0377177	0.123149	0.0785394	0.0512497	0.0720101	0.0598837		0.34696	0.008371	0.00454	0.014825	0.009455	0.006169	0.008669	0.007209
[truncated: 346 more rows]

## Sheet: Guinier
Source Data Supplementary Figure 2
[truncated: 29 more rows]
