# Supplementary material for: Chemical screening by time-resolved X-ray scattering to discover allosteric probes
Source: Nat Chem Biol. Author manuscript; Available in PMC 2024 Sep 1. (PMC11358040; doi:10.1038/s41589-024-01609-1)
Supplement: Supplementary Data 4 [file NIHMS2003799-supplement-Supplementary_Data_4.xlsx]

## Sheet: C9
Source Data Supplementary Figure 3
TR-SAXS characterization of the CX2 chemotype - C9
					Scattering Intensity I(q)									Kratky Transform [I(q) * q2]									Gunier Transform ln[I]
					Time(s)									Time(s)									Time (s)
	Time (s)	I(0)		q	0.3	0.6	0.9	1.2	1.5	1.8	2.1		q	0.3	0.6	0.9	1.2	1.5	1.8	2.1		q2	0.3	2.1
	0.3	21.6		0.01143	18.3057	23.2334	23.2378	30.6756	31.9831	33.3365	31.573		0.01143	0.002391	0.003034	0.003035	0.004006	0.004177	0.004354	0.004123		0.000131	2.90721			*2.1-s high-q trimmed to eliminate beamstop noise*
	0.6	27		0.01199	15.6567	20.7946	28.0287	33.145	29.6095	34.3202	34.0806		0.01199	0.002249	0.002987	0.004026	0.004761	0.004253	0.00493	0.004895		0.000144	2.7509
	0.9	31.9		0.01254	16.241	23.3796	25.2133	29.3646	31.6319	32.6427	34.04		0.01254	0.002555	0.003678	0.003967	0.00462	0.004977	0.005136	0.005355		0.000157	2.78754
	1.2	35		0.0131	16.9396	22.3245	27.5562	30.8416	32.0412	32.8746	33.1108		0.0131	0.002907	0.003831	0.004729	0.005293	0.005499	0.005642	0.005682		0.000172	2.82966
	1.5	36.2		0.01366	16.598	22.153	26.7507	29.8641	31.63	32.7731	34.1929		0.01366	0.003096	0.004132	0.00499	0.005571	0.0059	0.006114	0.006378		0.000187	2.80929
	1.8	36.9		0.01422	19.1943	23.2534	26.6958	29.8118	30.3424	31.3735	32.6364		0.01422	0.003879	0.004699	0.005394	0.006024	0.006131	0.00634	0.006595		0.000202	2.95461	2.95461
	2.1	37.6		0.01477	16.9727	24.3704	27.4189	31.0309	34.0541	32.9265	31.6733		0.01477	0.003704	0.005318	0.005983	0.006771	0.007431	0.007185	0.006911		0.000218	2.83161	2.83161
	2.4	38.2		0.01533	16.445	24.2654	27.7242	30.1324	32.1956	32.9248	32.3646		0.01533	0.003865	0.005703	0.006515	0.007081	0.007566	0.007738	0.007606		0.000235	2.80002	2.80002
	2.7	39.2		0.01589	19.4582	22.3474	27.0345	31.2	32.2581	31.675	33.0031		0.01589	0.004911	0.00564	0.006823	0.007875	0.008142	0.007995	0.00833		0.000252	2.96827	2.96827
	3	38.6		0.01645	18.9385	23.8053	27.908	28.8295	31.5114	31.8973	32.5633		0.01645	0.005122	0.006438	0.007547	0.007797	0.008522	0.008626	0.008806		0.00027	2.9412	2.9412
				0.017	19.5875	22.475	27.1345	29.0373	31.4519	32.165	32.3708		0.017	0.005662	0.006497	0.007844	0.008394	0.009092	0.009298	0.009357		0.000289	2.97489	2.97489
				0.01756	19.7621	23.8729	27.2005	29.8359	31.2724	30.8521	32.8157		0.01756	0.006094	0.007361	0.008387	0.0092	0.009643	0.009513	0.010119		0.000308	2.98377	2.98377
				0.01812	18.5753	23.5267	26.7462	29.4345	31.3786	32.1005	31.1631		0.01812	0.006097	0.007722	0.008779	0.009661	0.010299	0.010536	0.010229		0.000328	2.92184	2.92184
				0.01868	20.8245	22.9737	27.626	29.6672	31.1018	32.9939	32.0416		0.01868	0.007263	0.008012	0.009635	0.010347	0.010847	0.011507	0.011175		0.000349	3.03613	3.03613
				0.01923	19.6947	22.892	27.0748	29.336	29.9594	30.8357	30.8265		0.01923	0.007284	0.008467	0.010014	0.01085	0.011081	0.011405	0.011402		0.00037	2.98035	2.98035
				0.01979	18.8194	23.3624	27.2188	29.5883	30.1527	31.7913	31.1786		0.01979	0.00737	0.009149	0.010659	0.011587	0.011808	0.01245	0.01221		0.000392	2.93489	2.93489
				0.02035	18.6312	22.9955	26.7468	28.332	30.2185	30.0207	30.4728		0.02035	0.007713	0.00952	0.011073	0.011729	0.01251	0.012429	0.012616		0.000414	2.92484	2.92484
				0.0209	18.4689	23.2714	26.043	27.9315	29.0984	30.4341	30.3321		0.0209	0.008071	0.010169	0.01138	0.012205	0.012715	0.013299	0.013254		0.000437	2.91609	2.91609
				0.02146	19.6268	22.9338	27.0282	28.4239	29.1251	29.5746	30.0043		0.02146	0.00904	0.010564	0.01245	0.013093	0.013416	0.013623	0.01382		0.000461	2.97689	2.97689
				0.02202	18.909	23.0709	26.9065	27.8222	28.2662	28.5904	30.2286		0.02202	0.009168	0.011186	0.013045	0.013489	0.013705	0.013862	0.014656		0.000485	2.93964	2.93964
				0.02258	18.5583	22.7141	25.5274	26.8493	28.2472	29.0705	29.735		0.02258	0.00946	0.011578	0.013012	0.013686	0.014398	0.014818	0.015157		0.00051	2.92092	2.92092
				0.02313	18.2355	22.9712	26.511	26.9725	27.9631	28.8436	28.6667		0.02313	0.009759	0.012294	0.014188	0.014435	0.014965	0.015437	0.015342		0.000535	2.90337	2.90337
				0.02369	18.5736	21.8651	25.6932	26.9844	27.4905	28.0754	29.4201		0.02369	0.010426	0.012273	0.014422	0.015147	0.015431	0.015759	0.016514		0.000561	2.92174	2.92174
				0.02425	17.9879	21.8053	25.1668	26.7752	26.8295	27.8946	28.3673		0.02425	0.010577	0.012822	0.014798	0.015744	0.015776	0.016402	0.01668		0.000588	2.8897	2.8897
				0.02481	18.5369	22.2714	24.9744	26.1718	27.5793	27.7882	28.3718		0.02481	0.011407	0.013706	0.015369	0.016106	0.016972	0.017101	0.01746		0.000615	2.91976	2.91976
				0.02536	18.336	22.2297	24.3196	26.0267	26.6479	26.6964	27.6823		0.02536	0.011796	0.014301	0.015646	0.016744	0.017143	0.017175	0.017809		0.000643	2.90887	2.90887
				0.02592	17.4915	21.4114	24.2493	25.202	26.749	26.63	26.8727		0.02592	0.011753	0.014386	0.016293	0.016933	0.017973	0.017893	0.018056		0.000672	2.86172	2.86172
				0.02648	18.0998	21.3291	23.247	25.1365	26.1744	26.5596	26.777		0.02648	0.01269	0.014955	0.016299	0.017624	0.018352	0.018622	0.018774		0.000701	2.8959	2.8959
				0.02704	17.7516	21.0934	23.811	24.6668	25.6018	26.0411	26.0046		0.02704	0.012975	0.015418	0.017405	0.01803	0.018714	0.019035	0.019008		0.000731	2.87648	2.87648
				0.02759	17.9391	21.0601	22.8127	24.2936	25.0616	25.2575	25.862		0.02759	0.013659	0.016036	0.01737	0.018498	0.019083	0.019232	0.019692		0.000761	2.88698	2.88698
				0.02815	18.0915	20.277	22.5824	23.9733	24.5694	24.7301	25.1822		0.02815	0.014337	0.016069	0.017896	0.018998	0.019471	0.019598	0.019956		0.000792	2.89544	2.89544
				0.02871	17.9716	20.187	22.4176	23.5385	24.6323	24.7269	25.0276		0.02871	0.014812	0.016638	0.018477	0.019401	0.020302	0.02038	0.020628		0.000824	2.8888	2.8888
				0.02927	17.496	20.0398	21.7988	23.3927	23.8831	24.5318	24.4601		0.02927	0.014985	0.017164	0.018671	0.020036	0.020456	0.021011	0.02095		0.000856	2.86197	2.86197
				0.02982	17.3412	19.7004	21.7559	22.673	23.7462	23.5918	24.0238		0.02982	0.015425	0.017523	0.019351	0.020167	0.021122	0.020984	0.021368		0.000889	2.85309	2.85309
				0.03038	17.3102	19.686	21.7348	22.8175	23.241	23.0156	24.1294		0.03038	0.015977	0.01817	0.020061	0.021061	0.021452	0.021244	0.022272		0.000923	2.8513	2.8513
				0.03094	16.8719	19.4457	21.4106	22.4196	22.8479	23.1783	23.0193		0.03094	0.016149	0.018613	0.020493	0.021459	0.021869	0.022185	0.022033		0.000957	2.82565	2.82565
				0.0315	16.4975	19.309	21.2892	21.9438	22.79	22.5899	23.3408		0.0315	0.016366	0.019155	0.021119	0.021768	0.022608	0.022409	0.023154		0.000992	2.80321	2.80321
				0.03205	16.3998	18.8077	20.8467	21.151	22.1245	22.2913	22.4047		0.03205	0.016849	0.019323	0.021418	0.02173	0.022731	0.022902	0.023018		0.001027	2.79727	2.79727
				0.03261	16.5001	18.7138	20.4429	20.7778	21.4181	21.8474	21.8052		0.03261	0.017548	0.019902	0.021741	0.022097	0.022778	0.023234	0.023189		0.001063	2.80337	2.80337
				0.03317	16.3947	18.2135	19.9804	20.3468	21.5647	21.0771	21.6234		0.03317	0.018036	0.020037	0.021981	0.022384	0.023724	0.023187	0.023788		0.0011	2.79696	2.79696
				0.03373	16.4138	18.3176	19.2942	20.4654	21.0516	20.7135	21.3017		0.03373	0.01867	0.020835	0.021946	0.023278	0.023945	0.02356	0.024229		0.001137	2.79812	2.79812
				0.03428	15.4562	18.1501	19.286	20.1606	20.5009	20.865	20.6112		0.03428	0.018166	0.021332	0.022667	0.023695	0.024095	0.024523	0.024225		0.001175	2.73801	2.73801
				0.03484	15.8562	17.2691	19.4558	20.2418	19.9141	20.1874	20.7576		0.03484	0.019248	0.020963	0.023617	0.024571	0.024174	0.024505	0.025198		0.001214	2.76356	2.76356
				0.0354	15.4162	17.196	18.8804	18.9879	19.324	20.009	19.578		0.0354	0.019317	0.021547	0.023657	0.023792	0.024213	0.025072	0.024532		0.001253	2.73542	2.73542
				0.03596	15.4087	17.199	18.3314	18.9432	18.8753	19.4481	19.8892		0.03596	0.01992	0.022234	0.023698	0.024489	0.024401	0.025142	0.025712		0.001293	2.73493	2.73493
				0.03651	15.0071	16.6137	18.0457	18.5326	18.8751	19.222	19.0521		0.03651	0.020007	0.022149	0.024059	0.024708	0.025164	0.025627	0.0254		0.001333	2.70852	2.70852
				0.03707	14.8823	16.2533	17.6418	18.1776	18.4242	18.4088	18.8389		0.03707	0.020451	0.022335	0.024243	0.024979	0.025318	0.025297	0.025888		0.001374	2.70017	2.70017
				0.03763	14.7396	16.4556	17.3321	17.8675	18.0708	18.3345	18.7443		0.03763	0.020869	0.023299	0.02454	0.025298	0.025586	0.025959	0.026539		0.001416	2.69054	2.69054
				0.03819	14.7444	15.9864	16.9472	17.7259	18.3005	17.8349	18.2759		0.03819	0.021499	0.02331	0.024711	0.025846	0.026684	0.026005	0.026648		0.001458	2.69086	2.69086
				0.03874	14.2514	15.687	16.6976	17.5663	17.321	17.5161	18.0301		0.03874	0.021392	0.023547	0.025063	0.026367	0.025999	0.026292	0.027064		0.001501	2.65686	2.65686
				0.0393	14.2974	15.6118	16.8157	16.9928	17.0958	17.3063	17.76		0.0393	0.022082	0.024112	0.025972	0.026245	0.026404	0.026729	0.02743		0.001544	2.66008	2.66008
				0.03986	14.0728	15.3083	15.8434	16.3835	16.8612	16.717	17.1693		0.03986	0.022357	0.02432	0.02517	0.026028	0.026787	0.026558	0.027276		0.001589	2.64424	2.64424
				0.04042	14.0113	15.2338	15.6264	16.0481	16.3989	16.1599	16.891		0.04042	0.022886	0.024882	0.025524	0.026212	0.026786	0.026395	0.027589		0.001633	2.63987	2.63987
				0.04097	13.9927	14.8653	15.5502	15.9548	16.1998	16.3406	16.1311		0.04097	0.023491	0.024956	0.026105	0.026785	0.027196	0.027432	0.027081		0.001679	2.63854	2.63854
				0.04153	13.626	14.6278	15.2193	15.6098	16.0261	15.9007	16.2139		0.04153	0.023501	0.025229	0.026249	0.026923	0.027641	0.027425	0.027965		0.001725	2.61198	2.61198
				0.04209	13.2666	14.368	14.9799	15.0547	15.2117	15.7629	15.6158		0.04209	0.023499	0.02545	0.026534	0.026667	0.026945	0.027921	0.027661		0.001771	2.58525	2.58525
				0.04265	13.7126	14.1877	14.6584	15.0948	15.6177	14.9929	15.3397		0.04265	0.024938	0.025802	0.026658	0.027451	0.028402	0.027266	0.027897		0.001819	2.61831	2.61831
				0.0432	13.1893	14.2141	14.3209	14.6395	14.7608	15.0623	14.8547		0.0432	0.024617	0.026529	0.026729	0.027323	0.02755	0.028112	0.027725		0.001866	2.5794	2.5794
				0.04376	12.8392	13.4118	14.1166	14.3354	14.4268	14.3655	14.6654		0.04376	0.024586	0.025683	0.027032	0.027451	0.027626	0.027509	0.028083		0.001915	2.5525	2.5525
				0.04432	12.8961	13.6222	13.8397	14.0389	14.342	14.3622	14.4955		0.04432	0.025328	0.026754	0.027181	0.027572	0.028168	0.028207	0.028469		0.001964	2.55693	2.55693
				0.04488	12.6338	13.2124	13.7802	13.6563	13.8837	13.715	14.1123		0.04488	0.025442	0.026607	0.02775	0.0275	0.027958	0.027619	0.028419
				0.04543	12.7652	12.6928	13.4613	13.5934	13.5067	13.4089	13.7547		0.04543	0.026348	0.026199	0.027785	0.028058	0.027879	0.027677	0.028391
				0.04599	12.5574	12.9154	13.0764	13.6609	13.1669	13.2844	13.6393		0.04599	0.02656	0.027317	0.027658	0.028894	0.027849	0.028097	0.028848
				0.04655	12.0353	12.4825	12.606	13.3351	12.9933	13.1845	13.1978		0.04655	0.026076	0.027045	0.027312	0.028892	0.028152	0.028566	0.028595
				0.0471	11.9001	12.4101	12.7512	12.6036	12.5238	13.0516	12.8157		0.0471	0.026404	0.027535	0.028292	0.027965	0.027788	0.028959	0.028435
				0.04766	11.8315	11.9674	12.2328	12.2418	12.2703	12.7408	12.3527		0.04766	0.026877	0.027186	0.027789	0.027809	0.027874	0.028943	0.028061
				0.04822	11.5435	11.9112	11.8607	12.0165	12.2562	12.0759	12.2259		0.04822	0.026839	0.027694	0.027577	0.027939	0.028497	0.028077	0.028426
				0.04878	11.4428	11.6834	11.9784	12.0106	11.8102	11.6728	11.9934		0.04878	0.027225	0.027797	0.028499	0.028576	0.028099	0.027772	0.028535
				0.04933	11.4433	11.7702	11.5756	11.6844	11.6526	11.5752	11.7939		0.04933	0.027851	0.028647	0.028173	0.028438	0.028361	0.028172	0.028705
				0.04989	11.111	11.0701	11.3345	11.1034	11.4517	11.3677	11.164		0.04989	0.027658	0.027556	0.028214	0.027639	0.028506	0.028297	0.02779
				0.05045	10.7897	10.8592	10.9168	11.3148	11.0741	11.3076	11.1421		0.05045	0.027461	0.027638	0.027784	0.028797	0.028185	0.028779	0.028358
				0.05101	10.8506	10.8682	10.6583	11.2556	10.6457	10.7807	11.0558		0.05101	0.02823	0.028276	0.02773	0.029284	0.027697	0.028048	0.028764
				0.05156	10.7786	10.3844	10.4711	10.8563	10.5406	10.6084	10.6536		0.05156	0.028659	0.02761	0.027841	0.028865	0.028026	0.028206	0.028326
				0.05212	10.3591	10.4109	10.6389	10.389	10.2633	10.4991	10.3263		0.05212	0.028142	0.028282	0.028902	0.028223	0.027881	0.028522	0.028052
				0.05268	10.2858	10.5003	10.0176	10.3719	10.2321	10.011	10.0595		0.05268	0.028544	0.029139	0.0278	0.028783	0.028395	0.027781	0.027916
				0.05324	10.2399	10.2388	9.98934	9.85103	10.093	9.99696	9.91732		0.05324	0.029021	0.029017	0.028311	0.027919	0.028604	0.028332	0.028106
				0.05379	10.087	9.76271	9.84796	9.95787	9.4762	9.89347	9.75367		0.05379	0.02919	0.028251	0.028498	0.028816	0.027422	0.02863	0.028225
				0.05435	10.1056	9.72567	9.357	9.56938	9.76241	9.26151	9.42325		0.05435	0.029852	0.02873	0.027641	0.028268	0.028838	0.027359	0.027837
				0.05491	9.40207	9.49503	9.67857	9.26263	9.09368	9.12452	9.09944		0.05491	0.028347	0.028628	0.029181	0.027927	0.027417	0.02751	0.027435
				0.05547	9.58676	9.42875	9.2227	9.17174	8.95647	8.93262	9.0432		0.05547	0.029493	0.029007	0.028373	0.028217	0.027554	0.027481	0.027821
				0.05602	9.45908	9.18004	9.0139	9.04645	8.79795	9.23042	8.91913		0.05602	0.029689	0.028813	0.028292	0.028394	0.027614	0.028971	0.027994
				0.05658	9.40709	9.4499	9.00351	9.02442	8.66749	8.83913	8.57776		0.05658	0.030116	0.030253	0.028824	0.028891	0.027748	0.028298	0.027461
				0.05714	9.14828	8.82368	8.42638	8.41334	8.52075	8.55001	8.61554		0.05714	0.029867	0.028807	0.02751	0.027467	0.027818	0.027914	0.028128
				0.0577	9.05469	8.98644	8.46574	8.40969	8.43904	8.12913	8.13591		0.0577	0.030142	0.029914	0.028181	0.027994	0.028092	0.02706	0.027083
				0.05825	8.78965	8.61263	8.33281	8.30106	8.31074	8.21862	8.1111		0.05825	0.029827	0.029226	0.028277	0.028169	0.028202	0.027889	0.027524
				0.05881	8.67769	8.14397	8.07969	7.89191	7.66082	7.73592	7.76881		0.05881	0.030014	0.028168	0.027946	0.027296	0.026497	0.026756	0.02687
				0.05937	8.37248	8.47377	8.06962	7.98971	7.91003	7.7297	7.78488		0.05937	0.029509	0.029866	0.028442	0.02816	0.027879	0.027244	0.027438
				0.05993	8.50576	8.01767	7.80912	7.74634	7.41779	7.61182	7.53735		0.05993	0.030545	0.028792	0.028044	0.027818	0.026638	0.027335	0.027068
				0.06048	8.12981	7.88612	7.6853	7.36658	7.51801	7.55157	7.17672		0.06048	0.02974	0.028849	0.028114	0.026948	0.027502	0.027625	0.026254
				0.06104	8.15548	7.94195	7.48402	7.22911	7.08957	7.33818	6.95514		0.06104	0.030387	0.029592	0.027885	0.026936	0.026416	0.027342	0.025915
				0.0616	8.25999	7.67111	7.04429	7.21265	7.07328	7.03833	6.78428		0.0616	0.031341	0.029107	0.026728	0.027367	0.026838	0.026706	0.025742
				0.06216	8.00631	7.53445	7.15547	7.13572	6.95011	6.93972	6.90981		0.06216	0.03093	0.029107	0.027643	0.027567	0.02685	0.02681	0.026694
				0.06271	7.78845	7.27765	7.24258	6.96587	6.85074	6.87321	6.736		0.06271	0.030631	0.028622	0.028484	0.027396	0.026943	0.027032	0.026492
				0.06327	7.67649	7.22891	7.12367	6.87529	6.62255	6.77861	6.69306		0.06327	0.03073	0.028938	0.028517	0.027522	0.026511	0.027135	0.026793
				0.06383	7.4629	6.9564	6.7441	6.59494	6.49292	6.34986	6.4014		0.06383	0.030404	0.02834	0.027476	0.026868	0.026452	0.025869	0.026079
				0.06439	7.36686	6.87571	6.64538	6.45138	6.3037	6.17758	6.28394		0.06439	0.030539	0.028503	0.027548	0.026744	0.026132	0.025609	0.02605
				0.06494	7.36749	6.89355	6.43518	6.15317	6.28752	6.0367	5.98653		0.06494	0.031073	0.029074	0.027141	0.025952	0.026518	0.02546	0.025249
				0.0655	6.94691	6.65191	6.43525	6.21377	6.06329	6.03138	5.80441		0.0655	0.029804	0.028538	0.027609	0.026659	0.026013	0.025876	0.024902
				0.06606	7.20548	6.76279	6.11615	6.04794	6.10254	5.90014	6.02483		0.06606	0.031441	0.02951	0.026688	0.02639	0.026629	0.025745	0.02629
				0.06662	6.92699	6.32805	6.08916	5.99927	5.90853	5.75137	5.54658		0.06662	0.030739	0.028081	0.027021	0.026622	0.026219	0.025522	0.024613
				0.06717	6.78814	6.34977	6.09637	5.81783	5.81363	5.58818	5.67833		0.06717	0.030629	0.028651	0.027507	0.026251	0.026232	0.025214	0.025621
				0.06773	6.8135	6.3093	5.89121	5.62232	5.5389	5.75408	5.4294		0.06773	0.031256	0.028943	0.027025	0.025792	0.025409	0.026396	0.024907
				0.06829	6.50699	5.90155	5.65544	5.46994	5.52993	5.44914	5.25274		0.06829	0.030343	0.02752	0.026372	0.025507	0.025787	0.02541	0.024494
				0.06885	6.72065	6.09132	5.53729	5.37283	5.20749	5.33996	5.39493		0.06885	0.031853	0.028871	0.026245	0.025465	0.024682	0.025309	0.02557
				0.0694	6.3284	6.11608	5.5818	5.38362	5.096	5.29786	5.19195		0.0694	0.030482	0.029459	0.026886	0.025931	0.024546	0.025518	0.025008
				0.06996	6.47719	5.65136	5.33646	5.21656	5.2019	5.13009	4.95267		0.06996	0.031702	0.02766	0.026119	0.025532	0.02546	0.025109	0.02424
				0.07052	6.00618	5.53942	5.29881	4.90409	5.24237	4.9677	5.04655		0.07052	0.029867	0.027546	0.026349	0.024386	0.026068	0.024703	0.025095
				0.07107	5.88538	5.44249	5.08221	4.79628	4.84889	4.68388	4.78974		0.07107	0.02973	0.027493	0.025673	0.024228	0.024494	0.023661	0.024195
				0.07163	5.88951	5.3019	5.13569	4.91906	4.73206	4.81437	4.69635		0.07163	0.03022	0.027205	0.026352	0.02524	0.024281	0.024703	0.024098
				0.07219	5.83548	5.33852	4.93708	4.70289	4.7109	4.50888	4.43119		0.07219	0.03041	0.02782	0.025728	0.024508	0.02455	0.023497	0.023092
				0.07275	5.5107	5.28682	4.97786	4.83058	4.62447	4.56422	4.47646		0.07275	0.029163	0.027978	0.026343	0.025564	0.024473	0.024154	0.02369
				0.0733	5.5487	5.29889	4.71344	4.65342	4.66183	4.34106	4.55549		0.0733	0.029816	0.028473	0.025328	0.025005	0.02505	0.023327	0.024479
				0.07386	5.58988	5.04391	4.63447	4.55197	4.25311	4.36847	4.35001		0.07386	0.030496	0.027518	0.025284	0.024834	0.023203	0.023833	0.023732
				0.07442	5.51614	5.0014	4.85682	4.61471	4.35052	4.34032	4.0115		0.07442	0.030549	0.027699	0.026898	0.025557	0.024094	0.024038	0.022216
				0.07498	5.35346	4.86796	4.27899	4.31032	4.15866	4.16751	4.29204		0.07498	0.030095	0.027365	0.024055	0.024231	0.023378	0.023428	0.024128
				0.07553	5.3601	4.74625	4.28381	4.2009	4.07508	4.1107	4.17373		0.07553	0.030581	0.027079	0.024441	0.023968	0.02325	0.023453	0.023813
				0.07609	5.05647	4.65413	4.22102	4.04826	3.99734	4.05978	3.82206		0.07609	0.029276	0.026947	0.024439	0.023439	0.023144	0.023505	0.022129
				0.07665	4.90462	4.41966	4.18255	4.19502	3.8649	3.93068	4.02585		0.07665	0.028815	0.025966	0.024573	0.024646	0.022707	0.023093	0.023652
				0.07721	4.97914	4.42297	3.99602	3.8884	3.86873	3.78972	3.92725		0.07721	0.029679	0.026364	0.023819	0.023178	0.023061	0.02259	0.023409
				0.07776	4.92773	4.45566	4.05991	3.83527	3.67252	3.79809	3.73999		0.07776	0.029799	0.026944	0.024551	0.023193	0.022209	0.022968	0.022617
				0.07832	4.69504	4.35215	3.92898	3.79765	3.81992	3.53955	3.87241		0.07832	0.0288	0.026697	0.024101	0.023295	0.023432	0.021712	0.023754
				0.07888	4.52308	4.18665	4.03279	3.73097	3.69432	3.70952	3.472		0.07888	0.028142	0.026049	0.025092	0.023214	0.022986	0.02308	0.021602
				0.07944	4.44705	4.29032	3.91717	3.78011	3.57723	3.59088	3.51437		0.07944	0.028061	0.027072	0.024718	0.023853	0.022573	0.022659	0.022176
				0.07999	4.46862	4.05798	3.78646	3.65771	3.45016	3.48551	3.51246		0.07999	0.028594	0.025967	0.024229	0.023405	0.022077	0.022303	0.022476
				0.08055	4.37234	3.90301	3.68369	3.53721	3.44282	3.30454	3.51113		0.08055	0.02837	0.025325	0.023901	0.022951	0.022339	0.021441	0.022782
				0.08111	4.18761	3.82675	3.59835	3.51362	3.36072	3.29645	3.35501		0.08111	0.027548	0.025174	0.023672	0.023114	0.022109	0.021686	0.022071
				0.08167	4.16742	3.72059	3.51501	3.27953	3.43876	3.20435	3.12578		0.08167	0.027794	0.024814	0.023443	0.021872	0.022934	0.021371	0.020847
				0.08222	4.14878	3.63137	3.36853	3.23474	3.3131	3.27372	3.23311		0.08222	0.028048	0.02455	0.022773	0.021869	0.022399	0.022132	0.021858
				0.08278	4.06226	3.83348	3.24355	3.34539	3.15752	3.21437	2.93936		0.08278	0.027837	0.02627	0.022227	0.022925	0.021638	0.022027	0.020143
				0.08334	3.87186	3.61706	3.23396	3.18386	3.14141	2.92697	3.09308		0.08334	0.026891	0.025121	0.022461	0.022113	0.021818	0.020328	0.021482
				0.0839	3.88076	3.64764	3.40711	3.04819	3.08854	3.08971	3.05749		0.0839	0.027314	0.025673	0.023981	0.021454	0.021738	0.021747	0.02152
				0.08445	3.85857	3.57213	3.36508	3.10466	3.07207	3.0262	3.06631		0.08445	0.027521	0.025478	0.024001	0.022143	0.021911	0.021584	0.02187
				0.08501	3.70951	3.49643	3.27515	3.00639	2.92258	3.00318	3.18643		0.08501	0.026808	0.025268	0.023668	0.021726	0.021121	0.021703	0.023027
				0.08557	3.89417	3.5644	3.12793	3.06951	2.95112	2.989	3.01666		0.08557	0.028513	0.026098	0.022902	0.022475	0.021608	0.021885	0.022088
				0.08613	3.71708	3.39473	3.2196	2.95321	3.08258	2.851	3.09089		0.08613	0.027571	0.02518	0.023881	0.021905	0.022865	0.021147	0.022927
				0.08668	3.57957	3.22895	3.25025	3.09406	2.92864	3.01142	2.94665		0.08668	0.026897	0.024262	0.024422	0.023249	0.022006	0.022628	0.022141
				0.08724	3.55765	3.31804	3.01802	3.0503	3.00905	2.80017	2.81501		0.08724	0.027077	0.025253	0.02297	0.023215	0.022901	0.021312	0.021425
				0.0878	3.42019	3.31348	3.01889	2.87908	2.71947	2.7209	2.71616		0.0878	0.026364	0.025542	0.023271	0.022193	0.020963	0.020974	0.020937
				0.08836	3.43546	3.17507	2.89133	2.80018	2.90556	2.8701	2.61449		0.08836	0.026819	0.024787	0.022571	0.02186	0.022683	0.022406	0.02041
				0.08891	3.38678	3.07226	3.11241	2.69798	2.75133	2.73128	2.69619		0.08891	0.026774	0.024287	0.024605	0.021328	0.02175	0.021592	0.021314
				0.08947	3.39978	3.07231	2.78475	2.9073	2.58129	2.65808	2.58836		0.08947	0.027215	0.024593	0.022292	0.023273	0.020663	0.021278	0.02072
				0.09003	3.24162	2.95915	2.77008	2.62546	2.62291	2.55442	2.6167		0.09003	0.026273	0.023983	0.022451	0.021279	0.021258	0.020703	0.021208
				0.09059	3.27718	2.94832	2.60337	2.50358	2.62645	2.57635	2.58375		0.09059	0.026891	0.024193	0.021362	0.020544	0.021552	0.021141	0.021201
				0.09114	3.17952	3.0189	2.62681	2.51544	2.59989	2.48631	2.42332		0.09114	0.026412	0.025078	0.021821	0.020895	0.021597	0.020653	0.02013
				0.0917	3.18774	2.75161	2.65229	2.58358	2.59034	2.52609	2.52729		0.0917	0.026805	0.023138	0.022303	0.021725	0.021782	0.021242	0.021252
				0.09226	3.13648	2.83287	2.61914	2.52177	2.44204	2.37805	2.3736		0.09226	0.026696	0.024112	0.022292	0.021464	0.020785	0.02024	0.020203
				0.09281	3.00738	2.64603	2.55163	2.42779	2.47266	2.41385	2.37284		0.09281	0.025907	0.022794	0.021981	0.020914	0.021301	0.020794	0.020441
				0.09337	2.89953	2.64254	2.61256	2.37897	2.33516	2.54057	2.41367		0.09337	0.025279	0.023039	0.022777	0.020741	0.020359	0.02215	0.021043
				0.09393	2.89377	2.54216	2.42628	2.49656	2.55609	2.30309	2.34222		0.09393	0.025531	0.022429	0.021406	0.022026	0.022552	0.020319	0.020665
				0.09449	2.76126	2.71061	2.4504	2.2376	2.38261	2.2373	2.26726		0.09449	0.024652	0.0242	0.021877	0.019977	0.021271	0.019974	0.020242
				0.09504	2.88635	2.51142	2.36491	2.15756	2.15723	2.23097	2.19157		0.09504	0.026073	0.022687	0.021363	0.01949	0.019487	0.020153	0.019797
				0.0956	2.63582	2.37287	2.38645	2.35861	2.24222	2.27778	2.2651		0.0956	0.024091	0.021687	0.021812	0.021557	0.020493	0.020818	0.020702
				0.09616	2.6602	2.56925	2.32381	2.36864	2.13598	2.24829	2.17305		0.09616	0.024598	0.023757	0.021487	0.021902	0.01975	0.020789	0.020093
				0.09672	2.70183	2.30186	2.20219	2.14761	2.13701	2.06732	2.14758		0.09672	0.025273	0.021532	0.020599	0.020089	0.01999	0.019338	0.020088
				0.09727	2.6556	2.34096	2.24263	2.11212	2.09771	2.01726	2.05465		0.09727	0.025128	0.022151	0.02122	0.019985	0.019849	0.019088	0.019442
				0.09783	2.5159	2.26893	2.24903	2.25527	2.04149	2.069	2.09019		0.09783	0.024079	0.021716	0.021525	0.021585	0.019539	0.019802	0.020005
				0.09839	2.52682	2.2827	2.12787	2.20032	2.14903	2.05373	2.05593		0.09839	0.024461	0.022097	0.020599	0.0213	0.020803	0.019881	0.019902
				0.09895	2.48053	2.26015	2.04379	2.06546	1.997	1.9775	1.94376		0.09895	0.024285	0.022128	0.020009	0.020221	0.019551	0.01936	0.01903
				0.0995	2.3991	2.30196	2.06855	2.03459	2.06856	1.92807	2.14628		0.0995	0.023754	0.022792	0.020481	0.020145	0.020481	0.01909	0.02125
				0.10006	2.2589	2.15949	1.99736	1.98508	1.97225	1.83688	2.00155		0.10006	0.022617	0.021621	0.019998	0.019875	0.019747	0.018391	0.02004
				0.10062	2.25619	2.01258	2.02605	1.94272	1.87772	1.86548	1.8804		0.10062	0.022842	0.020375	0.020512	0.019668	0.01901	0.018886	0.019037
				0.10118	2.24393	2.08219	1.81846	1.99315	1.95609	1.85284	1.76794		0.10118	0.02297	0.021315	0.018615	0.020403	0.020024	0.018967	0.018098
				0.10173	2.22435	2.02129	1.90094	1.92897	1.89627	1.86384	1.7628		0.10173	0.023021	0.02092	0.019674	0.019964	0.019626	0.01929	0.018244
				0.10229	2.1308	2.03949	1.96639	1.83999	1.84601	1.90203	1.74375		0.10229	0.022295	0.02134	0.020575	0.019253	0.019316	0.019902	0.018246
				0.10285	1.94328	1.91229	1.85555	1.79007	1.67814	1.81967	1.72663		0.10285	0.020555	0.020228	0.019628	0.018935	0.017751	0.019248	0.018264
				0.10341	2.03009	1.833	1.8465	1.75124	1.79693	1.75887	1.61412		0.10341	0.021707	0.0196	0.019744	0.018726	0.019214	0.018807	0.017259
				0.10396	2.02997	1.87997	1.90792	1.72253	1.66852	1.65229	1.59168		0.10396	0.021941	0.020319	0.020621	0.018618	0.018034	0.017858	0.017203
				0.10452	1.96717	1.80155	1.76008	1.65132	1.71695	1.70851	1.67797		0.10452	0.02149	0.019681	0.019228	0.01804	0.018757	0.018665	0.018331
				0.10508	1.85517	1.67121	1.65147	1.62619	1.64275	1.67836	1.58851		0.10508	0.020484	0.018452	0.018234	0.017955	0.018138	0.018531	0.017539
				0.10564	1.82758	1.81375	1.61252	1.60805	1.5192	1.54076	1.52968		0.10564	0.020394	0.020239	0.017994	0.017944	0.016952	0.017193	0.017069
				0.10619	1.79054	1.78278	1.63281	1.67245	1.5653	1.57797	1.54452		0.10619	0.020192	0.020104	0.018413	0.01886	0.017652	0.017795	0.017418
				0.10675	1.77291	1.76612	1.67249	1.62669	1.51607	1.57592	1.44112		0.10675	0.020203	0.020126	0.019059	0.018537	0.017276	0.017958	0.016422
				0.10731	1.73747	1.65665	1.59113	1.5037	1.50516	1.58274	1.42259		0.10731	0.020007	0.019076	0.018322	0.017315	0.017332	0.018225	0.016381
				0.10787	1.87165	1.63062	1.55452	1.58883	1.51268	1.52609	1.50733		0.10787	0.021776	0.018972	0.018087	0.018486	0.0176	0.017756	0.017538
				0.10842	1.69525	1.58021	1.49584	1.54625	1.56486	1.55751	1.45056		0.10842	0.019928	0.018576	0.017584	0.018177	0.018395	0.018309	0.017052
				0.10898	1.56853	1.5178	1.60522	1.37872	1.56485	1.49029	1.37486		0.10898	0.018629	0.018026	0.019065	0.016375	0.018585	0.0177	0.016329
				0.10954	1.51777	1.54511	1.45693	1.42911	1.4679	1.32438	1.42284		0.10954	0.018211	0.018539	0.017481	0.017147	0.017612	0.01589	0.017072
				0.1101	1.60027	1.52458	1.40158	1.45254	1.40154	1.47777	1.34927		0.1101	0.019397	0.018479	0.016988	0.017606	0.016988	0.017912	0.016354
				0.11065	1.53123	1.49087	1.32966	1.36045	1.30635	1.43205	1.2426		0.11065	0.018748	0.018254	0.01628	0.016657	0.015995	0.017534	0.015214
				0.11121	1.58922	1.50168	1.47397	1.38919	1.29569	1.41648	1.35227		0.11121	0.019655	0.018572	0.01823	0.017181	0.016025	0.017519	0.016724
				0.11177	1.50309	1.36076	1.31117	1.31696	1.30581	1.25749	1.37652		0.11177	0.018776	0.016998	0.016379	0.016451	0.016312	0.015708	0.017195
				0.11232	1.48592	1.34798	1.33166	1.27855	1.30766	1.32443	1.20661		0.11232	0.018747	0.017007	0.016801	0.016131	0.016498	0.01671	0.015223
				0.11288	1.39718	1.36879	1.27617	1.35351	1.38587	1.20593	1.26449		0.11288	0.017803	0.017442	0.016261	0.017247	0.017659	0.015366	0.016113
				0.11344	1.454	1.35863	1.29259	1.32074	1.2769	1.24677	1.20152		0.11344	0.018711	0.017483	0.016634	0.016996	0.016432	0.016044	0.015462
				0.114	1.34522	1.34076	1.19587	1.21596	1.25955	1.21624	1.22546		0.114	0.017482	0.017424	0.015541	0.015802	0.016368	0.015805	0.015925
				0.11455	1.43008	1.32089	1.20074	1.19269	1.24169	1.21165	1.23492		0.11455	0.018766	0.017334	0.015757	0.015651	0.016294	0.0159	0.016205
				0.11511	1.28727	1.23748	1.20265	1.10849	1.1902	1.17625	1.2023		0.11511	0.017057	0.016397	0.015936	0.014688	0.015771	0.015586	0.015931
				0.11567	1.30228	1.19162	1.27839	1.20245	1.15014	1.04689	1.10526		0.11567	0.017424	0.015943	0.017104	0.016088	0.015388	0.014007	0.014788
				0.11623	1.23801	1.15492	1.21653	1.19315	1.1249	1.14101	1.15366		0.11623	0.016724	0.015601	0.016434	0.016118	0.015196	0.015413	0.015584
				0.11678	1.18092	1.22612	1.11085	1.16213	1.05506	1.11947	1.13411		0.11678	0.016106	0.016722	0.01515	0.01585	0.014389	0.015268	0.015467
				0.11734	1.13787	1.1234	1.10674	1.13224	1.14581	1.12581	1.02941		0.11734	0.015667	0.015468	0.015239	0.01559	0.015777	0.015501	0.014174
				0.1179	1.11198	1.11921	1.11651	1.04531	1.02908	1.09698	0.994241		0.1179	0.015457	0.015557	0.01552	0.01453	0.014304	0.015248	0.01382
				0.11846	1.11639	1.14447	1.15516	1.08379	0.99169	1.09686	1.14828		0.11846	0.015665	0.016059	0.016209	0.015208	0.013915	0.015391	0.016112
				0.11901	1.11352	1.11722	1.00651	1.06604	1.02644	1.0106	1.04355		0.11901	0.015772	0.015824	0.014256	0.015099	0.014539	0.014314	0.014781
				0.11957	1.0671	0.988838	1.08398	0.95707	0.931732	1.02637	0.995763		0.11957	0.015257	0.014138	0.015498	0.013683	0.013321	0.014674	0.014237
				0.12013	1.05646	0.958581	1.05231	1.1469	1.01872	0.963067	1.00443		0.12013	0.015246	0.013833	0.015186	0.016551	0.014701	0.013898	0.014495
				0.12069	1.01074	1.00456	0.953268	0.971247	0.988831	0.990207	0.977165		0.12069	0.014722	0.014632	0.013884	0.014146	0.014402	0.014422	0.014233
				0.12124	0.983984	1.01824	1.00913	0.897303	0.864367	0.925582	0.959215		0.12124	0.014464	0.014968	0.014834	0.01319	0.012706	0.013606	0.0141
				0.1218	0.964259	0.912697	0.935862	0.954667	0.961003	0.828007	0.964955		0.1218	0.014305	0.01354	0.013884	0.014163	0.014257	0.012284	0.014315
				0.12236	0.845007	0.889796	0.946015	0.954435	0.957714	0.903931	0.91216		0.12236	0.012651	0.013322	0.014163	0.014289	0.014338	0.013533	0.013656
				0.12292	0.865642	1.06344	0.990951	0.907595	0.904849	0.962315	0.946163		0.12292	0.013078	0.016067	0.014971	0.013712	0.013671	0.014539	0.014295
				0.12347	0.871203	0.879884	1.01506	0.909351	0.858883	0.800909	0.838267		0.12347	0.013282	0.013414	0.015475	0.013864	0.013094	0.01221	0.01278
				0.12403	0.866276	0.873633	0.834234	0.821257	0.834248	0.838958	0.860989		0.12403	0.013326	0.013439	0.012833	0.012634	0.012834	0.012906	0.013245
				0.12459	0.813584	0.834256	0.854489	0.825845	0.917758	0.864248	0.828656		0.12459	0.012629	0.012949	0.013264	0.012819	0.014246	0.013415	0.012863
				0.12515	0.936732	0.918298	0.813775	0.833554	0.817756	0.899016	0.737553		0.12515	0.01467	0.014382	0.012745	0.013055	0.012807	0.01408	0.011551
				0.1257	0.926096	0.92909	0.744561	0.858363	0.835358	0.776301	0.799845		0.1257	0.014633	0.014681	0.011765	0.013563	0.013199	0.012266	0.012638
				0.12626	0.842547	0.743625	0.855614	0.804415	0.716069	0.7506	0.7168		0.12626	0.013432	0.011855	0.01364	0.012824	0.011415	0.011966	0.011427
				0.12682	0.701674	0.87112	0.784531	0.887205	0.792312	0.80013	0.770581		0.12682	0.011285	0.01401	0.012617	0.014269	0.012742	0.012868	0.012393
				0.12738	0.809065	0.753814	0.723248	0.714284	0.820121	0.795541	0.805335		0.12738	0.013127	0.01223	0.011734	0.011589	0.013306	0.012907	0.013066
				0.12793	0.780125	0.742684	0.731981	0.690701	0.779682	0.802398	0.721647		0.12793	0.012768	0.012155	0.01198	0.011304	0.012761	0.013133	0.011811
				0.12849	0.777561	0.731944	0.750251	0.775271	0.769535	0.741342	0.725573		0.12849	0.012837	0.012084	0.012386	0.012799	0.012705	0.012239	0.011979
				0.12905	0.729295	0.726414	0.802144	0.792851	0.778038	0.78004	0.737506		0.12905	0.012145	0.012097	0.013358	0.013203	0.012957	0.01299	0.012282
				0.1296	0.68075	0.726215	0.780082	0.726392	0.655133	0.696435	0.773391		0.1296	0.011435	0.012198	0.013103	0.012201	0.011004	0.011698	0.012991
				0.13016	0.778122	0.719753	0.684624	0.664918	0.684958	0.64319	0.694962		0.13016	0.013183	0.012194	0.011599	0.011265	0.011605	0.010897	0.011774
				0.13072	0.673712	0.634042	0.690771	0.716214	0.648673	0.639908	0.716939		0.13072	0.011512	0.010834	0.011804	0.012238	0.011084	0.010934	0.012251
				0.13128	0.697645	0.686839	0.699539	0.677025	0.733583	0.666787	0.712306		0.13128	0.012023	0.011837	0.012056	0.011668	0.012642	0.011491	0.012276
				0.13183	0.654822	0.612773	0.695149	0.538546	0.687573	0.65622	0.610302		0.13183	0.011381	0.01065	0.012082	0.00936	0.01195	0.011405	0.010607
				0.13239	0.601679	0.633688	0.700931	0.638182	0.575082	0.687018	0.681786		0.13239	0.010546	0.011107	0.012285	0.011186	0.01008	0.012042	0.01195
				0.13295	0.700491	0.730189	0.565484	0.62767	0.683002	0.634151	0.564811		0.13295	0.012381	0.012906	0.009995	0.011094	0.012072	0.011209	0.009983
				0.13351	0.648234	0.52273	0.64581	0.562313	0.59813	0.662699	0.585776		0.13351	0.011554	0.009317	0.011511	0.010023	0.010661	0.011812	0.010441
				0.13406	0.653385	0.680605	0.678979	0.59929	0.598008	0.580426	0.550036		0.13406	0.011743	0.012233	0.012203	0.010771	0.010748	0.010432	0.009886
				0.13462	0.636359	0.568031	0.58036	0.581434	0.538188	0.635927	0.559104		0.13462	0.011533	0.010294	0.010518	0.010537	0.009753	0.011525	0.010133
				0.13518	0.606441	0.589548	0.597385	0.549943	0.521583	0.655803	0.543208		0.13518	0.011082	0.010773	0.010916	0.010049	0.009531	0.011984	0.009926
				0.13574	0.586423	0.525246	0.585819	0.63257	0.541997	0.521413	0.573749		0.13574	0.010804	0.009677	0.010793	0.011655	0.009986	0.009607	0.010571
				0.13629	0.49708	0.606293	0.490805	0.57683	0.539934	0.59661	0.508679		0.13629	0.009234	0.011262	0.009117	0.010715	0.01003	0.011082	0.009449
				0.13685	0.464978	0.52428	0.553503	0.592312	0.493894	0.546523	0.520113		0.13685	0.008708	0.009819	0.010366	0.011093	0.00925	0.010235	0.009741
				0.13741	0.452216	0.544008	0.529153	0.541524	0.498503	0.513816	0.539639		0.13741	0.008538	0.010271	0.009991	0.010224	0.009412	0.009701	0.010189
				0.13797	0.529166	0.541083	0.476002	0.469974	0.490979	0.517152	0.527632		0.13797	0.010072	0.010299	0.00906	0.008946	0.009345	0.009844	0.010043
				0.13852	0.491128	0.508935	0.387356	0.554748	0.561378	0.544544	0.467117		0.13852	0.009424	0.009766	0.007433	0.010645	0.010772	0.010449	0.008963
				0.13908	0.554312	0.533886	0.535081	0.456385	0.502903	0.472137	0.534944		0.13908	0.010722	0.010327	0.01035	0.008828	0.009728	0.009133	0.010348
				0.13964	0.51802	0.533079	0.616806	0.516161	0.422749	0.41324	0.441146		0.13964	0.010101	0.010394	0.012027	0.010065	0.008243	0.008058	0.008602
				0.1402	0.472888	0.448689	0.518528	0.496805	0.542311	0.487547	0.45226		0.1402	0.009294	0.008819	0.010191	0.009765	0.010659	0.009583	0.008889
				0.14075	0.520513	0.499005	0.450403	0.484651	0.461988	0.487746	0.420772		0.14075	0.010312	0.009886	0.008923	0.009601	0.009153	0.009663	0.008336
				0.14131	0.491716	0.38465	0.457097	0.456347	0.429836	0.393268	0.516919		0.14131	0.009819	0.007681	0.009128	0.009113	0.008583	0.007853	0.010322
				0.14187	0.403415	0.477608	0.388561	0.462549	0.459341	0.490211	0.433985		0.14187	0.008119	0.009612	0.00782	0.009309	0.009245	0.009866	0.008734
				0.14243	0.38118	0.442446	0.489625	0.372457	0.422295	0.548016	0.384062		0.14243	0.007732	0.008975	0.009932	0.007555	0.008566	0.011116	0.007791
				0.14298	0.367697	0.435173	0.372959	0.489153	0.441134	0.417488	0.35397		0.14298	0.007517	0.008897	0.007625	0.01	0.009018	0.008535	0.007237
				0.14354	0.459139	0.31996	0.446855	0.465713	0.436732	0.428774	0.39968		0.14354	0.00946	0.006592	0.009207	0.009595	0.008998	0.008834	0.008235
				0.1441	0.388691	0.394819	0.372293	0.406633	0.524933	0.422381	0.450423		0.1441	0.008071	0.008198	0.00773	0.008443	0.0109	0.00877	0.009353
				0.14465	0.345617	0.478069	0.383027	0.467965	0.429497	0.426303	0.432555		0.14465	0.007232	0.010003	0.008015	0.009792	0.008987	0.00892	0.009051
				0.14521	0.46173	0.385464	0.464909	0.393759	0.395033	0.377332	0.343202		0.14521	0.009736	0.008128	0.009803	0.008303	0.00833	0.007957	0.007237
				0.14577	0.378853	0.428797	0.437467	0.421895	0.432899	0.49	0.344165		0.14577	0.00805	0.009111	0.009296	0.008965	0.009198	0.010412	0.007313
				0.14633	0.414073	0.393334	0.437562	0.394592	0.329061	0.412159	0.361679		0.14633	0.008866	0.008422	0.009369	0.008449	0.007046	0.008825	0.007744
				0.14688	0.455984	0.353985	0.383637	0.340022	0.367396	0.358617	0.346782		0.14688	0.009838	0.007637	0.008277	0.007336	0.007927	0.007737	0.007482
				0.14744	0.311869	0.333158	0.322065	0.482696	0.351141	0.386512	0.386174		0.14744	0.00678	0.007242	0.007001	0.010493	0.007633	0.008402	0.008395
				0.148	0.408482	0.365866	0.366636	0.379635	0.36459	0.352451	0.319406		0.148	0.008947	0.008014	0.008031	0.008315	0.007986	0.00772	0.006996
				0.14856	0.342345	0.344237	0.370263	0.33067	0.302183	0.258454	0.317563		0.14856	0.007555	0.007597	0.008171	0.007298	0.006669	0.005704	0.007008
				0.14911	0.352536	0.328137	0.42828	0.366167	0.359556	0.375859	0.37571		0.14911	0.007839	0.007296	0.009523	0.008142	0.007995	0.008357	0.008354
				0.14967	0.356977	0.310371	0.397705	0.435763	0.335204	0.294372	0.320698		0.14967	0.007997	0.006953	0.008909	0.009762	0.007509	0.006594	0.007184
				0.15023	0.306126	0.356168	0.314984	0.357351	0.225697	0.25289	0.375852		0.15023	0.006909	0.008038	0.007109	0.008065	0.005094	0.005707	0.008482
				0.15079	0.39347	0.306868	0.341109	0.298148	0.311149	0.325645	0.313608		0.15079	0.008946	0.006977	0.007756	0.006779	0.007074	0.007404	0.00713
				0.15134	0.361993	0.269895	0.349419	0.355181	0.317191	0.281046	0.266911		0.15134	0.008291	0.006182	0.008003	0.008135	0.007265	0.006437	0.006114
				0.1519	0.321777	0.322979	0.36705	0.327907	0.295453	0.229188	0.341962		0.1519	0.007425	0.007452	0.008469	0.007566	0.006817	0.005288	0.00789
				0.15246	0.27918	0.265117	0.341169	0.268899	0.325661	0.239099	0.273327		0.15246	0.006489	0.006162	0.00793	0.00625	0.007569	0.005557	0.006353
				0.15302	0.309012	0.249835	0.272357	0.2725	0.28147	0.317721	0.313622		0.15302	0.007235	0.00585	0.006377	0.00638	0.00659	0.007439	0.007343
				0.15357	0.411	0.300853	0.35203	0.242269	0.212066	0.293429	0.309645		0.15357	0.009693	0.007096	0.008303	0.005714	0.005002	0.00692	0.007303
				0.15413	0.292564	0.319043	0.308948	0.241276	0.304399	0.269964	0.28884		0.15413	0.00695	0.007579	0.007339	0.005732	0.007231	0.006413	0.006862
				0.15469	0.269518	0.365852	0.270924	0.244658	0.344502	0.294877	0.297641		0.15469	0.006449	0.008754	0.006483	0.005854	0.008243	0.007056	0.007122
				0.15525	0.309747	0.290298	0.391133	0.252998	0.207907	0.376269	0.2287		0.15525	0.007465	0.006996	0.009427	0.006098	0.005011	0.009068	0.005512
				0.1558	0.269577	0.298737	0.292296	0.247675	0.301519	0.267927	0.28271		0.1558	0.006544	0.007252	0.007095	0.006012	0.007319	0.006504	0.006863
				0.15636	0.257926	0.298599	0.335814	0.29039	0.276655	0.323324	0.269869		0.15636	0.006306	0.0073	0.00821	0.0071	0.006764	0.007905	0.006598
				0.15692	0.295815	0.351524	0.389257	0.265689	0.265642	0.282556	0.290627		0.15692	0.007284	0.008656	0.009585	0.006542	0.006541	0.006957	0.007156
				0.15748	0.302764	0.271772	0.336822	0.193789	0.306788	0.18558	0.265001		0.15748	0.007508	0.00674	0.008353	0.004806	0.007608	0.004602	0.006572
				0.15803	0.278732	0.247507	0.358069	0.24012	0.316243	0.229856	0.21215		0.15803	0.006961	0.006181	0.008942	0.005997	0.007898	0.00574	0.005298
				0.15859	0.25337	0.274941	0.215927	0.227259	0.290895	0.24885	0.245801		0.15859	0.006372	0.006915	0.005431	0.005716	0.007316	0.006259	0.006182
				0.15915	0.258588	0.210238	0.224518	0.309698	0.213107	0.201937	0.258544		0.15915	0.006549	0.005325	0.005687	0.007844	0.005398	0.005115	0.006548
				0.1597	0.194077	0.28806	0.26845	0.263146	0.273195	0.213364	0.248938		0.1597	0.00495	0.007347	0.006847	0.006712	0.006968	0.005442	0.006349
				0.16026	0.326713	0.24104	0.295298	0.191155	0.217127	0.31357	0.259975		0.16026	0.008391	0.006191	0.007584	0.00491	0.005577	0.008054	0.006677
				0.16082	0.250294	0.185162	0.204095	0.287266	0.322536	0.27395	0.279814		0.16082	0.006473	0.004789	0.005278	0.00743	0.008342	0.007085	0.007237
				0.16138	0.228255	0.280237	0.307636	0.266227	0.234181	0.241934	0.28882		0.16138	0.005944	0.007298	0.008012	0.006933	0.006099	0.0063	0.007522
				0.16193	0.26137	0.299758	0.230993	0.281655	0.243515	0.262707	0.223157		0.16193	0.006854	0.00786	0.006057	0.007386	0.006386	0.006889	0.005852
				0.16249	0.273021	0.204005	0.257033	0.269322	0.288796	0.254114	0.205676		0.16249	0.007209	0.005386	0.006787	0.007111	0.007625	0.006709	0.005431
				0.16305	0.219388	0.179553	0.256149	0.247222	0.294484	0.286495	0.309551		0.16305	0.005832	0.004773	0.00681	0.006572	0.007829	0.007616	0.008229
				0.16361	0.179953	0.241473	0.280163	0.28433	0.169551	0.183171	0.210712		0.16361	0.004817	0.006463	0.007499	0.007611	0.004538	0.004903	0.00564
				0.16416	0.2113	0.286117	0.201303	0.244999	0.20172	0.201112	0.241693		0.16416	0.005694	0.007711	0.005425	0.006603	0.005436	0.00542	0.006513
				0.16472	0.239346	0.185394	0.195451	0.214574	0.2008	0.195357	0.223585		0.16472	0.006494	0.00503	0.005303	0.005822	0.005448	0.005301	0.006067
				0.16528	0.220834	0.154399	0.217767	0.2836	0.283588	0.175005	0.192109		0.16528	0.006032	0.004218	0.005949	0.007747	0.007747	0.004781	0.005248
				0.16584	0.249137	0.2389	0.238596	0.232903	0.254319	0.181571	0.140845		0.16584	0.006852	0.00657	0.006562	0.006405	0.006994	0.004993	0.003873
				0.16639	0.153774	0.20897	0.260946	0.176544	0.177418	0.226131	0.220017		0.16639	0.004257	0.005786	0.007225	0.004888	0.004912	0.006261	0.006092
				0.16695	0.186844	0.145618	0.290181	0.119379	0.257007	0.166049	0.174248		0.16695	0.005208	0.004059	0.008088	0.003327	0.007163	0.004628	0.004857
				0.16751	0.227924	0.188246	0.211815	0.110314	0.190976	0.131954	0.242061		0.16751	0.006395	0.005282	0.005943	0.003095	0.005359	0.003702	0.006792
				0.16807	0.214903	0.17251	0.228608	0.194407	0.20669	0.199061	0.234155		0.16807	0.00607	0.004873	0.006457	0.005491	0.005838	0.005623	0.006614
				0.16862	0.153327	0.237851	0.209911	0.247962	0.248442	0.284664	0.31261		0.16862	0.00436	0.006763	0.005968	0.00705	0.007064	0.008094	0.008889
				0.16918	0.19148	0.292984	0.217917	0.231751	0.250639	0.22848	0.160807		0.16918	0.005481	0.008386	0.006237	0.006633	0.007174	0.00654	0.004603
				0.16974	0.211518	0.2379	0.168211	0.153778	0.270251	0.219248	0.230599		0.16974	0.006094	0.006854	0.004846	0.00443	0.007786	0.006317	0.006644
				0.17029	0.261611	0.177417	0.209033	0.215903	0.206704	0.199296	0.20559		0.17029	0.007587	0.005145	0.006062	0.006261	0.005994	0.00578	0.005962
				0.17085	0.22629	0.206897	0.168673	0.210913	0.158234	0.1799	0.155783		0.17085	0.006606	0.006039	0.004924	0.006157	0.004619	0.005251	0.004547
				0.17141	0.265331	0.144083	0.144449	0.168876	0.233059	0.1962	0.193016		0.17141	0.007796	0.004233	0.004244	0.004962	0.006848	0.005765	0.005671
				0.17197	0.171245	0.181383	0.214955	0.176361	0.157105	0.217337	0.205209		0.17197	0.005064	0.005364	0.006357	0.005215	0.004646	0.006427	0.006069
				0.17252	0.164722	0.17778	0.236638	0.202397	0.154131	0.180641	0.203303		0.17252	0.004903	0.005292	0.007043	0.006024	0.004588	0.005377	0.006051
				0.17308	0.203197	0.0899066	0.223257	0.154393	0.167433	0.210198	0.190919		0.17308	0.006087	0.002693	0.006688	0.004625	0.005016	0.006297	0.005719
				0.17364	0.101244	0.141301	0.159592	0.1172	0.13619	0.197852	0.197853		0.17364	0.003053	0.00426	0.004812	0.003534	0.004106	0.005965	0.005965
				0.1742	0.214175	0.243458	0.176215	0.271512	0.227372	0.195904	0.147364		0.1742	0.006499	0.007388	0.005347	0.008239	0.006899	0.005945	0.004472
				0.17475	0.142139	0.242497	0.116335	0.195673	0.192491	0.200479	0.223787		0.17475	0.004341	0.007406	0.003553	0.005976	0.005878	0.006122	0.006834
				0.17531	0.153653	0.204892	0.254614	0.18381	0.143938	0.165988	0.19422		0.17531	0.004722	0.006297	0.007825	0.005649	0.004424	0.005101	0.005969
				0.17587	0.20233	0.153407	0.163741	0.164491	0.149624	0.250741	0.179883		0.17587	0.006258	0.004745	0.005064	0.005088	0.004628	0.007755	0.005564
				0.17643	0.150861	0.178278	0.170606	0.232391	0.192032	0.108894	0.21192		0.17643	0.004696	0.005549	0.00531	0.007233	0.005977	0.003389	0.006596
				0.17698	0.193183	0.199078	0.111497	0.132453	0.135535	0.1788	0.193657		0.17698	0.006051	0.006236	0.003492	0.004149	0.004245	0.005601	0.006066
				0.17754	0.157392	0.255051	0.211547	0.142629	0.167923	0.185902	0.232005		0.17754	0.004961	0.008039	0.006668	0.004496	0.005293	0.00586	0.007313
				0.1781	0.241436	0.174478	0.269093	0.150638	0.140871	0.135885	0.165607		0.1781	0.007658	0.005534	0.008535	0.004778	0.004468	0.00431	0.005253
				0.17866	0.186485	0.164027	0.130388	0.201055	0.134098	0.181608	0.227056		0.17866	0.005952	0.005235	0.004162	0.006417	0.00428	0.005796	0.007247
				0.17921	0.222925	0.183739	0.182636	0.140105	0.172965	0.162332	0.154778		0.17921	0.00716	0.005901	0.005866	0.0045	0.005555	0.005214	0.004971
				0.17977	0.145288	0.212424	0.154819	0.142012	0.19997	0.0921411	0.163802		0.17977	0.004695	0.006865	0.005003	0.004589	0.006462	0.002978	0.005294
				0.18033	0.186863	0.164831	0.152383	0.141752	0.196324	0.170834	0.138709		0.18033	0.006076	0.00536	0.004955	0.004609	0.006384	0.005555	0.004511
				0.18089	0.154276	0.159563	0.147053	0.113518	0.127498	0.177627	0.125069		0.18089	0.005048	0.005221	0.004811	0.003714	0.004172	0.005812	0.004092
				0.18144	0.0977096	0.18989	0.226466	0.106979	0.151236	0.221494	0.167335		0.18144	0.003217	0.006251	0.007456	0.003522	0.004979	0.007292	0.005509
				0.182	0.148213	0.161033	0.133384	0.193883	0.112498	0.11952	0.190856		0.182	0.004909	0.005334	0.004418	0.006422	0.003726	0.003959	0.006322
				0.18256	0.203102	0.145755	0.188717	0.100658	0.124264	0.120944	0.174291		0.18256	0.006769	0.004858	0.006289	0.003355	0.004141	0.004031	0.005809
				0.18311	0.107641	0.17416	0.135746	0.144858	0.120751	0.119628	0.189639		0.18311	0.003609	0.00584	0.004552	0.004857	0.004049	0.004011	0.006359
				0.18367	0.0769776	0.167254	0.18742	0.213504	0.149461	0.144694	0.132764		0.18367	0.002597	0.005642	0.006323	0.007203	0.005042	0.004881	0.004479
				0.18423	0.235605	0.145974	0.158765	0.197932	0.141516	0.126068	0.207225		0.18423	0.007997	0.004954	0.005389	0.006718	0.004803	0.004279	0.007033
				0.18479	0.156198	0.145996	0.149815	0.150245	0.166088	0.167335	0.168626		0.18479	0.005334	0.004985	0.005116	0.00513	0.005671	0.005714	0.005758
				0.18534	0.0524707	0.140559	0.0879636	0.208187	0.136166	0.167818	0.171576		0.18534	0.001802	0.004829	0.003022	0.007152	0.004678	0.005765	0.005894
				0.1859	0.157933	0.135111	0.149958	0.188245	0.0832638	0.0949024	0.167534		0.1859	0.005458	0.004669	0.005182	0.006506	0.002878	0.00328	0.00579
				0.18646	0.0919788	0.111782	0.124155	0.171937	0.145447	0.130909	0.136523		0.18646	0.003198	0.003886	0.004316	0.005978	0.005057	0.004551	0.004746
				0.18702	0.175181	0.117631	0.0875958	0.0648949	0.125721	0.176401	0.135359		0.18702	0.006127	0.004114	0.003064	0.00227	0.004397	0.00617	0.004734
				0.18757	0.185292	0.151201	0.157784	0.17486	0.213761	0.141397	0.116619		0.18757	0.006519	0.00532	0.005551	0.006152	0.007521	0.004975	0.004103
				0.18813	0.100283	0.127216	0.0736542	0.146674	0.136318	0.0784799	0.168037		0.18813	0.003549	0.004503	0.002607	0.005191	0.004825	0.002778	0.005947
				0.18869	0.138366	0.149146	0.137494	0.143037	0.140589	0.184273	0.183341		0.18869	0.004926	0.00531	0.004895	0.005093	0.005005	0.006561	0.006528
				0.18925	0.181545	0.087304	0.115763	0.186442	0.183614	0.12929	0.181864		0.18925	0.006502	0.003127	0.004146	0.006677	0.006576	0.00463	0.006513
				0.1898	0.166894	0.139236	0.137772	0.177714	0.162268	0.112676	0.103505		0.1898	0.006012	0.005016	0.004963	0.006402	0.005846	0.004059	0.003729
				0.19036	0.0860825	0.170362	0.124577	0.181859	0.117204	0.185727	0.11639		0.19036	0.003119	0.006173	0.004514	0.00659	0.004247	0.00673	0.004218
				0.19092	0.103852	0.139794	0.11225	0.115885	0.0932232	0.0908851	0.140451		0.19092	0.003785	0.005095	0.004091	0.004224	0.003398	0.003313	0.005119
				0.19148	0.121048	0.136906	0.136584	0.120509	0.0713331	0.126915	0.172683		0.19148	0.004438	0.005019	0.005008	0.004418	0.002615	0.004653	0.006331
				0.19203	0.138964	0.146748	0.130224	0.128961	0.119595	0.113451	0.203347		0.19203	0.005124	0.005412	0.004802	0.004756	0.00441	0.004184	0.007499
				0.19259	0.118173	0.0466235	0.150321	0.0753507	0.20172	0.0714717	0.138322		0.19259	0.004383	0.001729	0.005576	0.002795	0.007482	0.002651	0.00513
				0.19315	0.134223	0.16491	0.093432	0.115793	0.0917292	0.101736	0.150659		0.19315	0.005007	0.006152	0.003486	0.00432	0.003422	0.003795	0.00562
				0.1937	0.125106	0.0985626	0.100885	0.0798313	0.153376	0.146885	0.128751		0.1937	0.004694	0.003698	0.003785	0.002995	0.005755	0.005511	0.004831
				0.19426	0.118555	0.154537	0.114373	0.0470289	0.0574313	0.11723	0.0972635		0.19426	0.004474	0.005832	0.004316	0.001775	0.002167	0.004424	0.003671
				0.19482	0.139524	0.0729807	0.148807	0.128603	0.0913188	0.0810842	0.152864		0.19482	0.005296	0.00277	0.005648	0.004881	0.003466	0.003078	0.005802
				0.19538	0.0829319	0.151717	0.0755277	0.0890158	0.11029	0.0937556	0.110186		0.19538	0.003166	0.005791	0.002883	0.003398	0.00421	0.003579	0.004206
				0.19593	0.161914	0.0666727	0.0584007	0.0765173	0.085764	0.0689023	0.0790055		0.19593	0.006216	0.00256	0.002242	0.002938	0.003292	0.002645	0.003033
				0.19649	0.182491	0.181639	0.072685	0.119816	0.0902006	0.0770924	0.122588		0.19649	0.007046	0.007013	0.002806	0.004626	0.003483	0.002976	0.004733
				0.19705	0.105975	0.070012	0.0676178	0.130001	0.128919	0.108037	0.164814		0.19705	0.004115	0.002718	0.002625	0.005048	0.005006	0.004195	0.006399
				0.19761	0.121164	0.0545534	0.1022	0.0818783	0.130675	0.0598763	0.0357871		0.19761	0.004731	0.00213	0.003991	0.003197	0.005103	0.002338	0.001397
				0.19816	0.21041	0.0333576	0.0898314	0.144028	0.110306	0.123603	0.116808		0.19816	0.008262	0.00131	0.003528	0.005656	0.004332	0.004854	0.004587
				0.19872	0.140365	0.129371	0.140341	0.131138	0.08547	0.104528	0.131232		0.19872	0.005543	0.005109	0.005542	0.005179	0.003375	0.004128	0.005182
				0.19928	0.0969225	0.122719	0.104762	0.116872	0.154115	0.0627524	0.170922		0.19928	0.003849	0.004873	0.00416	0.004641	0.00612	0.002492	0.006788
				0.19984	0.130312	0.0928939	0.0755011	0.0897051	0.0790684	0.0486801	0.064928		0.19984	0.005204	0.00371	0.003015	0.003582	0.003158	0.001944	0.002593
				0.20039	0.121815	0.0693629	0.140588	0.0680861	0.102281	0.107711	0.142705		0.20039	0.004892	0.002785	0.005646	0.002734	0.004107	0.004325	0.005731
				0.20095	0.106925	0.0880721	0.117472	0.0667355	0.0603036	0.0524811	0.105119		0.20095	0.004318	0.003556	0.004744	0.002695	0.002435	0.002119	0.004245
				0.20151	0.130442	0.108348	0.119173	0.145995	0.109177	0.116199	0.116014		0.20151	0.005297	0.004399	0.004839	0.005928	0.004433	0.004718	0.004711
				0.20207	0.0700523	0.0994246	0.1045	0.108578	0.0688215	0.0564192	0.0374449		0.20207	0.00286	0.00406	0.004267	0.004433	0.00281	0.002304	0.001529
				0.20262	0.0499435	0.0445771	0.0515036	0.0892698	0.125363	0.0831691	0.0541708		0.20262	0.00205	0.00183	0.002115	0.003665	0.005147	0.003415	0.002224
				0.20318	0.0677544	0.0320103	0.0746665	0.092267	0.0479182	0.109616	0.0550112		0.20318	0.002797	0.001321	0.003082	0.003809	0.001978	0.004525	0.002271
				0.20374	0.10181	0.0850653	0.120519	0.145422	0.0925019	0.0860137	0.0722918		0.20374	0.004226	0.003531	0.005003	0.006036	0.00384	0.00357	0.003001
				0.20429	0.0948829	0.0543608	0.0936542	0.129092	0.0812919	0.138138	0.106132		0.20429	0.00396	0.002269	0.003909	0.005388	0.003393	0.005765	0.00443
				0.20485	0.0553028	0.065656	0.118388	0.103343	0.0624846	0.0965737	0.139427		0.20485	0.002321	0.002755	0.004968	0.004337	0.002622	0.004053	0.005851
				0.20541	0.110729	0.0953849	0.105448	0.103866	0.0541262	0.0758947	0.0551736		0.20541	0.004672	0.004025	0.004449	0.004382	0.002284	0.003202	0.002328
				0.20597	0.0677916	0.0681465	0.104326	0.0113769	0.0975011	0.0847588	0.11596		0.20597	0.002876	0.002891	0.004426	0.000483	0.004136	0.003596	0.004919
				0.20652	0.0617315	0.0213171	0.0965973	0.0597826	0.0587501	0.0301285	0.104547		0.20652	0.002633	0.000909	0.00412	0.00255	0.002506	0.001285	0.004459
				0.20708	0.0280016	0.080524	0.0976796	0.0221835	0.115277	0.0571163	0.0915933		0.20708	0.001201	0.003453	0.004189	0.000951	0.004943	0.002449	0.003928
				0.20764	0.052398	0.136903	0.0992874	0.118242	0.115705	0.0804396	0.146221		0.20764	0.002259	0.005902	0.004281	0.005098	0.004988	0.003468	0.006304
				0.2082	0.0912117	0.111851	0.119915	0.0162995	0.11691	0.112922	0.103446		0.2082	0.003954	0.004848	0.005198	0.000707	0.005068	0.004895	0.004484
				0.20875	0.113545	0.0126094	0.0776334	0.0928143	0.0812693	0.0274336	0.0773041		0.20875	0.004948	0.000549	0.003383	0.004045	0.003542	0.001195	0.003369
				0.20931	0.0734864	0.049134	0.106458	0.0140448	0.180829	0.0954029	0.0586757		0.20931	0.003219	0.002153	0.004664	0.000615	0.007922	0.00418	0.002571
				0.20987	0.0870303	0.0824105	0.0694732	0.0156375	0.0776379	0.113751	0.0815207		0.20987	0.003833	0.00363	0.00306	0.000689	0.00342	0.00501	0.003591
				0.21043	0.0705498	0.0349306	0.0915474	0.0400234	0.0414915	0.0839277	0.08079		0.21043	0.003124	0.001547	0.004054	0.001772	0.001837	0.003716	0.003577
				0.21098	0.0964777	0.0890586	0.0440441	0.0817678	0.12272	0.125307	0.140386		0.21098	0.004295	0.003964	0.001961	0.00364	0.005463	0.005578	0.006249
				0.21154	0.0642755	0.112926	0.0437971	0.071273	0.0676969	0.0506241	0.0493048		0.21154	0.002876	0.005053	0.00196	0.003189	0.003029	0.002265	0.002206
				0.2121	0.0780188	0.107503	0.0491369	0.0910569	0.0895751	-0.00797891	0.101164		0.2121	0.00351	0.004836	0.00221	0.004096	0.00403	-0.00036	0.004551
				0.21265	0.131145	0.103729	0.0781322	0.0135492	0.110543	0.0264823	0.113954		0.21265	0.005931	0.004691	0.003533	0.000613	0.004999	0.001198	0.005153
				0.21321	0.0904497	0.0845477	0.059007	0.0806538	0.0838473	0.0336609	0.0341935		0.21321	0.004112	0.003843	0.002682	0.003666	0.003812	0.00153	0.001554
				0.21377	0.0685307	0.043433	0.0131998	0.0846604	0.0712633	0.0431634	0.128713		0.21377	0.003132	0.001985	0.000603	0.003869	0.003257	0.001972	0.005882
				0.21433	0.0441881	0.0903894	0.110623	0.10057	0.0858456	0.0669124	0.103103		0.21433	0.00203	0.004152	0.005082	0.00462	0.003943	0.003074	0.004736
				0.21488	0.0511787	0.0931172	0.0607656	0.127649	0.00347627	0.0145386	0.0372049		0.21488	0.002363	0.0043	0.002806	0.005894	0.000161	0.000671	0.001718
				0.21544	0.0327026	0.0686683	0.0803152	0.117199	0.0850341	0.0741599	0.138027		0.21544	0.001518	0.003187	0.003728	0.00544	0.003947	0.003442	0.006406
				0.216	0.0637667	0.0237611	0.0406408	0.0902083	0.0254523	0.0563761	0.0606873		0.216	0.002975	0.001109	0.001896	0.004209	0.001187	0.00263	0.002831
				0.21656	0.113977	0.0433928	0.0572865	0.088477	0.0900885	0.0148761	0.0746409		0.21656	0.005345	0.002035	0.002687	0.004149	0.004225	0.000698	0.0035
				0.21711	0.0891174	0.0752087	0.027535	0.0497678	0.0442362	0.0339856	0.0973357		0.21711	0.004201	0.003545	0.001298	0.002346	0.002085	0.001602	0.004588
				0.21767	0.0588744	0.0110032	0.0192131	0.0719437	0.0111182	0.0886478	0.0472945		0.21767	0.00279	0.000521	0.00091	0.003409	0.000527	0.0042	0.002241
				0.21823	0.0892311	0.0453905	0.0509387	0.0913494	0.0658615	0.0582041	0.108652		0.21823	0.004249	0.002162	0.002426	0.00435	0.003137	0.002772	0.005174
				0.21879	0.0353017	0.0480436	0.0196231	0.105741	0.102597	0.0245611	0.0840684		0.21879	0.00169	0.0023	0.000939	0.005062	0.004911	0.001176	0.004024
				0.21934	0.103376	0.0464168	0.0248253	0.0646604	0.0540252	0.0804544	0.0235116		0.21934	0.004974	0.002233	0.001194	0.003111	0.002599	0.003871	0.001131
				0.2199	0.0222201	0.0873099	0.0487723	0.0164719	0.0367671	0.0469305	0.109274		0.2199	0.001074	0.004222	0.002358	0.000797	0.001778	0.002269	0.005284
				0.22046	0.133279	0.0497703	0.0833082	0.0461228	0.0648665	0.151796	0.0721701		0.22046	0.006478	0.002419	0.004049	0.002242	0.003153	0.007377	0.003508
				0.22102	0.0667837	0.0536248	0.0482341	0.0524402	0.0363924	0.103953	0.0524584		0.22102	0.003262	0.002619	0.002356	0.002562	0.001778	0.005078	0.002562
				0.22157	0.0611179	0.0796671	0.0563513	0.0657154	-0.000259908	0.0964645	0.0822794		0.22157	0.003001	0.003911	0.002767	0.003226	-1.3e-05	0.004736	0.004039
				0.22213	0.0375556	0.0264972	0.115453	0.0538108	0.0572439	0.04621	-0.0103383		0.22213	0.001853	0.001307	0.005697	0.002655	0.002824	0.00228	-0.00051
				0.22269	0.0682741	-0.0118027	0.0507452	0.103812	0.0808888	0.113269	0.0529813		0.22269	0.003386	-0.00059	0.002516	0.005148	0.004011	0.005617	0.002627
				0.22324	0.125298	0.0791921	0.126235	0.05178	0.0966012	0.0289884	0.0551287		0.22324	0.006245	0.003947	0.006291	0.002581	0.004814	0.001445	0.002747
				0.2238	-0.00765103	0.0214594	0.0899186	0.0679997	0.0996102	-0.00886895	0.0147566		0.2238	-0.00038	0.001075	0.004504	0.003406	0.004989	-0.00044	0.000739
				0.22436	0.057662	0.0743713	0.0229991	0.0580537	0.0467976	0.0326489	-0.0534476		0.22436	0.002903	0.003744	0.001158	0.002922	0.002356	0.001643	-0.00269
				0.22492	0.021582	0.0259434	0.0683573	0.0276243	0.00990269	0.00206905	0.0391173		0.22492	0.001092	0.001312	0.003458	0.001397	0.000501	0.000105	0.001979
				0.22547	0.0872778	0.145731	0.0640062	0.0778657	0.0807915	0.0532767	0.0508348		0.22547	0.004437	0.007409	0.003254	0.003959	0.004107	0.002708	0.002584
				0.22603	0.0134191	-0.0119248	0.0444072	0.0424546	0.03292	0.123399	0.0595183		0.22603	0.000686	-0.00061	0.002269	0.002169	0.001682	0.006304	0.003041
				0.22659	0.0335938	0.032406	0.0498182	0.0686503	0.0757582	0.0599109	0.0869226		0.22659	0.001725	0.001664	0.002558	0.003525	0.00389	0.003076	0.004463
				0.22715	0.0867983	0.0724867	0.0804903	0.024716	0.0287757	0.0749116	0.105912		0.22715	0.004478	0.00374	0.004153	0.001275	0.001485	0.003865	0.005465
				0.2277	0.0734335	0.0422623	-0.0158963	0.122221	0.0505518	0.0372355	0.0810601		0.2277	0.003807	0.002191	-0.00082	0.006337	0.002621	0.001931	0.004203
				0.22826	0.0572592	0.0810692	0.0512211	0.0528889	0.0699475	0.03903	0.0297532		0.22826	0.002983	0.004224	0.002669	0.002756	0.003644	0.002034	0.00155
				0.22882	0.107436	0.0327077	0.024044	0.0209357	0.00587141	0.0370747	0.0717581		0.22882	0.005625	0.001712	0.001259	0.001096	0.000307	0.001941	0.003757
				0.22938	0.105834	0.0428279	0.0729958	0.0214709	-0.0304716	0.055715	0.0792987		0.22938	0.005568	0.002253	0.003841	0.00113	-0.0016	0.002931	0.004172
				0.22993	0.0793759	0.0255767	0.0674294	0.0769185	0.0385059	0.0561487	0.0409347		0.22993	0.004197	0.001352	0.003565	0.004067	0.002036	0.002969	0.002164
				0.23049	0.0566609	0.0504932	0.0871199	0.0276153	0.111597	0.0425732	-0.0256472		0.23049	0.00301	0.002682	0.004628	0.001467	0.005929	0.002262	-0.00136
				0.23105	0.0535501	0.0343732	0.044464	-0.0344386	0.0143892	0.024118	0.0582023		0.23105	0.002859	0.001835	0.002374	-0.00184	0.000768	0.001287	0.003107
				0.2316	0.0641429	0.0879182	0.0603734	0.0657214	0.0674678	0.0427793	0.0230947		0.2316	0.003441	0.004716	0.003238	0.003525	0.003619	0.002295	0.001239
				0.23216	0.0106276	0.0391018	0.0633289	0.0546292	0.0180055	0.0661948	0.0401163		0.23216	0.000573	0.002108	0.003413	0.002944	0.00097	0.003568	0.002162
				0.23272	0.0673158	0.0298255	0.0380447	0.0580215	0.0948014	0.0108576	0.0750675		0.23272	0.003646	0.001615	0.00206	0.003142	0.005134	0.000588	0.004066
				0.23328	0.0821337	0.0209501	0.0313837	0.018496	0.0527482	0.0834913	0.0443626		0.23328	0.00447	0.00114	0.001708	0.001007	0.00287	0.004543	0.002414
				0.23383	0.0736053	0.0443149	0.0387371	0.0439286	0.0390659	0.0610543	0.0427782		0.23383	0.004025	0.002423	0.002118	0.002402	0.002136	0.003338	0.002339
				0.23439	0.0876829	0.0280487	0.0911219	0.0498741	0.0407879	0.0546674	-0.0195386		0.23439	0.004817	0.001541	0.005006	0.00274	0.002241	0.003003	-0.00107
				0.23495	0.0860076	0.0188534	0.128009	0.0172425	0.125029	0.0610151	0.0977167		0.23495	0.004748	0.001041	0.007066	0.000952	0.006902	0.003368	0.005394
				0.23551	0.0957784	0.0417581	0.0290399	0.0285063	0.0373384	-0.00801693	0.0690849		0.23551	0.005312	0.002316	0.001611	0.001581	0.002071	-0.00044	0.003832
				0.23606	0.0728338	0.0350957	0.00311364	0.0400108	0.043952	0.0571617	0.0247636		0.23606	0.004059	0.001956	0.000174	0.00223	0.002449	0.003185	0.00138
				0.23662	0.0513644	0.00140901	0.0152148	0.0602049	0.0607369	0.00554312	0.0651207		0.23662	0.002876	7.89e-05	0.000852	0.003371	0.003401	0.00031	0.003646
				0.23718	0.051144	0.045058	0.0206963	0.0745331	0.0407814	0.0550643	0.0690191		0.23718	0.002877	0.002535	0.001164	0.004193	0.002294	0.003098	0.003883
				0.23774	0.0833568	0.0552981	0.00949964	0.0136034	0.0407853	0.0641457	0.000892133		0.23774	0.004711	0.003125	0.000537	0.000769	0.002305	0.003625	5.04e-05
				0.23829	0.0675089	0.0745197	0.0803545	0.0535473	0.0270742	0.0555548	0.0708206		0.23829	0.003833	0.004231	0.004563	0.003041	0.001537	0.003155	0.004021
				0.23885	0.0105963	0.00797872	0.0177814	0.0811943	0.0468176	0.047284	0.0450678		0.23885	0.000605	0.000455	0.001014	0.004632	0.002671	0.002697	0.002571
				0.23941	0.0756736	0.00596824	0.0270324	0.0776236	0.0307488	0.0356224	0.0477365		0.23941	0.004337	0.000342	0.001549	0.004449	0.001762	0.002042	0.002736
				0.23996	0.0584653	-0.0251224	0.0650588	0.104114	0.0465237	0.0316721	0.0645076		0.23996	0.003367	-0.00145	0.003746	0.005995	0.002679	0.001824	0.003715
				0.24052	0.00842596	0.101504	0.0504192	0.0645299	0.02607	0.00239413	0.0166535		0.24052	0.000487	0.005872	0.002917	0.003733	0.001508	0.000139	0.000963
				0.24108	0.0740144	0.0577604	0.0428601	0.0469535	0.0429193	0.0494933	0.0690393		0.24108	0.004302	0.003357	0.002491	0.002729	0.002494	0.002877	0.004013
				0.24164	0.031858	0.0645772	0.0383266	0.0591943	0.064242	0.0500758	0.046982		0.24164	0.00186	0.003771	0.002238	0.003456	0.003751	0.002924	0.002743
				0.24219	-0.00171407	0.0787224	0.0415161	0.0408253	0.0873309	0.0510934	-0.00950175		0.24219	-0.0001	0.004618	0.002435	0.002395	0.005123	0.002997	-0.00056
				0.24275	0.0517534	0.0428282	0.138195	0.0461023	-0.0201122	0.063658	-0.0358047		0.24275	0.00305	0.002524	0.008143	0.002717	-0.00119	0.003751	-0.00211
				0.24331	0.0234954	0.104394	0.0765305	0.116208	0.027044	0.0365681	0.051091		0.24331	0.001391	0.00618	0.004531	0.006879	0.001601	0.002165	0.003025
				0.24387	0.0192548	0.0492213	0.0270297	-0.0100874	0.0748393	0.0704923	0.0509085		0.24387	0.001145	0.002927	0.001607	-0.0006	0.004451	0.004192	0.003028
				0.24442	0.0921908	0.0254571	0.0487334	0.0535893	0.061261	0.0456451	0.0654413		0.24442	0.005508	0.001521	0.002911	0.003202	0.00366	0.002727	0.00391
				0.24498	0.0819045	0.0290687	0.0438032	0.0493687	0.0831546	0.0277723	-0.0128377		0.24498	0.004916	0.001745	0.002629	0.002963	0.004991	0.001667	-0.00077
				0.24554	0.0856639	0.0413342	0.048811	0.0937347	0.0914452	0.0726043	0.011285		0.24554	0.005165	0.002492	0.002943	0.005651	0.005513	0.004377	0.00068
				0.24609	0.0612984	0.0862865	0.0139911	0.077789	0.0288021	0.0232672	0.0285207		0.24609	0.003712	0.005226	0.000847	0.004711	0.001744	0.001409	0.001727
				0.24665	0.0530513	0.00607622	0.0618933	0.0852236	0.0317816	0.0314333	0.0887508		0.24665	0.003227	0.00037	0.003765	0.005185	0.001934	0.001912	0.005399
				0.24721	0.112073	0.0633202	0.0229121	0.0684641	0.0593191	0.0621773	0.11507		0.24721	0.006849	0.00387	0.0014	0.004184	0.003625	0.0038	0.007032
				0.24777	0.056484	0.0883166	0.0640236	0.047462	0.0315602	0.0684167	0.0608606		0.24777	0.003467	0.005422	0.00393	0.002914	0.001937	0.0042	0.003736
				0.24832	0.0651514	0.0676982	0.0455893	0.0481111	0.0558399	0.0363143	0.0790586		0.24832	0.004018	0.004175	0.002811	0.002967	0.003443	0.002239	0.004875
				0.24888	0.0728866	0.0122629	0.0131056	0.0134482	0.0563967	0.0617602	0.0912773		0.24888	0.004515	0.00076	0.000812	0.000833	0.003493	0.003826	0.005654
				0.24944	0.0281914	0.0774202	0.00237322	0.0597718	0.0690878	-0.00012142	0.0927055		0.24944	0.001754	0.004817	0.000148	0.003719	0.004299	-7.6e-06	0.005768
				0.25	0.0728168	0.054865	0.0139609	0.125836	0.0548342	0.100914	0.0247315		0.25	0.004551	0.003429	0.000873	0.007865	0.003427	0.006307	0.001546
				0.25055	0.141074	0.0616679	0.154986	0.0675399	0.0559515	0.0707526	0.0248996		0.25055	0.008856	0.003871	0.00973	0.00424	0.003512	0.004442	0.001563
				0.25111	0.0519543	0.0696215	0.0572648	0.0448721	0.0995617	0.0631569	0.0476785		0.25111	0.003276	0.00439	0.003611	0.002829	0.006278	0.003982	0.003006
				0.25167	0.0966321	0.0689404	0.0382006	0.0792495	0.101366	0.0490307	0.0656723		0.25167	0.00612	0.004366	0.002419	0.005019	0.00642	0.003105	0.004159
				0.25223	0.0321109	0.0381088	0.0466297	0.0914988	0.0695685	0.026477	0.0712966		0.25223	0.002043	0.002424	0.002966	0.005821	0.004426	0.001684	0.004536
				0.25278	0.122112	0.019042	0.0232001	0.0699944	0.0946454	0.0483392	0.0640984		0.25278	0.007803	0.001217	0.001482	0.004473	0.006048	0.003089	0.004096
				0.25334	0.0624309	0.0482685	0.0464351	0.0869773	0.0494256	0.0245038	0.0411075		0.25334	0.004007	0.003098	0.00298	0.005582	0.003172	0.001573	0.002638
				0.2539	0.0764245	0.0766359	0.047596	0.0599645	0.0206386	0.0591018	0.0167734		0.2539	0.004927	0.00494	0.003068	0.003866	0.00133	0.00381	0.001081
				0.25445	0.0541021	0.0922783	0.0781263	0.111671	0.104238	0.0319398	0.0530271		0.25445	0.003503	0.005975	0.005058	0.00723	0.006749	0.002068	0.003433
				0.25501	-0.00458872	0.0815886	0.0417993	-0.00630956	0.0631858	0.0279175	0.036817		0.25501	-0.0003	0.005306	0.002718	-0.00041	0.004109	0.001815	0.002394
				0.25557	0.11519	0.071258	0.0734535	0.0413282	0.0589516	0.0543138	-0.00113036		0.25557	0.007524	0.004654	0.004798	0.002699	0.00385	0.003548	-7.4e-05
				0.25613	0.133541	0.0291733	0.0898119	0.0725604	-0.0348993	0.0452534	0.081376		0.25613	0.00876	0.001914	0.005892	0.00476	-0.00229	0.002969	0.005338
				0.25668	0.0452161	0.0315162	0.057922	0.0668921	0.0986393	0.0718662	0.0686237		0.25668	0.002979	0.002076	0.003816	0.004407	0.006499	0.004735	0.004521
				0.25724	0.078931	0.0859054	0.0804601	0.0855862	0.0227794	0.120912	0.0439477		0.25724	0.005223	0.005685	0.005324	0.005663	0.001507	0.008001	0.002908
				0.2578	0.0673484	0.0804394	0.0890352	0.0457991	0.0467814	0.0711267	0.0750107		0.2578	0.004476	0.005346	0.005917	0.003044	0.003109	0.004727	0.004985
				0.25836	0.0581804	0.00768557	0.0718436	0.0714488	0.0367424	0.0787401	0.066025		0.25836	0.003883	0.000513	0.004795	0.004769	0.002452	0.005256	0.004407
				0.25891	-0.00058373	0.0448192	0.0186495	0.0372214	0.0640938	0.0752279	0.0977469		0.25891	-3.9e-05	0.003004	0.00125	0.002495	0.004297	0.005043	0.006553
				0.25947	0.0344326	0.0410878	0.067935	0.0549392	0.0147771	0.0899005	0.108243		0.25947	0.002318	0.002766	0.004574	0.003699	0.000995	0.006053	0.007287
				0.26003	0.0755876	0.0299665	0.0687578	0.0487029	0.0380754	0.0733076	0.0656708		0.26003	0.005111	0.002026	0.004649	0.003293	0.002574	0.004957	0.00444
				0.26058	0.0492173	0.0381875	0.0829306	0.0618125	0.0855709	0.0541525	0.0554768		0.26058	0.003342	0.002593	0.005631	0.004197	0.005811	0.003677	0.003767
				0.26114	0.0837612	0.0582446	0.0675171	0.0656828	0.102327	0.0741771	0.069125		0.26114	0.005712	0.003972	0.004604	0.004479	0.006978	0.005059	0.004714
				0.2617	0.104637	0.0646475	0.121755	0.043057	0.0878501	0.0579754	0.0263209		0.2617	0.007166	0.004427	0.008339	0.002949	0.006017	0.003971	0.001803
				0.26226	0.0521247	0.0457517	0.0451012	0.062123	0.0760507	0.112467	0.0493536		0.26226	0.003585	0.003147	0.003102	0.004273	0.005231	0.007735	0.003394
				0.26281	0.039676	0.0458863	0.0374407	0.0807605	0.0495312	0.0829997	0.102831		0.26281	0.00274	0.003169	0.002586	0.005578	0.003421	0.005733	0.007103
				0.26337	0.0776629	0.0746866	0.0172443	0.066605	0.0603847	0.0426992	0.0781817		0.26337	0.005387	0.005181	0.001196	0.00462	0.004189	0.002962	0.005423
				0.26393	0.0324065	0.0220071	0.0860271	0.0509421	0.0578221	0.0720969	0.0398459		0.26393	0.002257	0.001533	0.005992	0.003549	0.004028	0.005022	0.002776
				0.26449	0.0689238	-0.023197	0.101897	0.0851255	0.0654715	0.040651	0.0705056		0.26449	0.004821	-0.00162	0.007128	0.005955	0.00458	0.002844	0.004932
				0.26504	0.091562	0.09483	0.0576465	0.119506	0.0414596	0.0621165	0.0712268		0.26504	0.006432	0.006662	0.00405	0.008395	0.002912	0.004364	0.005004
				0.2656	-0.0221545	0.0786129	0.056932	0.0692251	0.0312918	0.110991	0.0339848		0.2656	-0.00156	0.005546	0.004016	0.004883	0.002207	0.00783	0.002397
				0.26616	0.0588499	0.0446075	0.0454498	0.0507098	0.0939606	0.0173358	0.0604527		0.26616	0.004169	0.00316	0.00322	0.003592	0.006656	0.001228	0.004282
				0.26672	0.0124975	0.0144046	0.0533832	0.0582654	0.0963464	0.0196437	0.0289476		0.26672	0.000889	0.001025	0.003798	0.004145	0.006854	0.001397	0.002059
				0.26727	0.0862203	0.0570596	0.0565477	0.0162439	0.0121706	0.0718772	0.0626766		0.26727	0.006159	0.004076	0.004039	0.00116	0.000869	0.005134	0.004477
				0.26783	0.100144	0.0492682	0.0501561	0.116364	0.0655756	-0.0186704	0.100598		0.26783	0.007184	0.003534	0.003598	0.008347	0.004704	-0.00134	0.007216
				0.26839	0.0764312	0.0965329	0.0527201	0.0823186	0.0784105	0.0423606	0.0372539		0.26839	0.005505	0.006953	0.003797	0.005929	0.005648	0.003051	0.002683
				0.26894	0.0867944	0.0340676	0.0540423	0.0573592	0.0396714	0.0241075	0.110821		0.26894	0.006278	0.002464	0.003909	0.004149	0.002869	0.001744	0.008016
				0.2695	0.113419	0.074005	0.0660955	0.0415758	0.0558892	0.0501881	0.126772		0.2695	0.008238	0.005375	0.004801	0.00302	0.004059	0.003645	0.009208
				0.27006	0.0237654	0.0279109	0.0887433	0.0581004	0.0795757	0.0501961	0.073356		0.27006	0.001733	0.002036	0.006472	0.004237	0.005804	0.003661	0.00535
				0.27062	0.0178528	0.0468942	0.0588757	0.103957	0.0309656	0.0242562	0.0998185		0.27062	0.001307	0.003434	0.004312	0.007613	0.002268	0.001776	0.00731
				0.27117	0.0140032	0.0387296	0.0670364	0.0394949	0.0242496	0.0373054	0.050974		0.27117	0.00103	0.002848	0.00493	0.002904	0.001783	0.002743	0.003748
				0.27173	0.0255013	0.017529	0.0471709	0.0412067	0.0471275	0.0670224	0.0301784		0.27173	0.001883	0.001294	0.003483	0.003043	0.00348	0.004949	0.002228
				0.27229	0.055396	0.0814426	0.0578147	0.0616919	0.0431495	0.083832	0.0836609		0.27229	0.004107	0.006038	0.004286	0.004574	0.003199	0.006215	0.006203
				0.27285	0.0887494	0.0607934	0.0582412	0.101549	0.0460612	0.0772725	0.0307251		0.27285	0.006607	0.004526	0.004336	0.00756	0.003429	0.005753	0.002287
				0.2734	0.0792971	0.0686522	0.087482	0.0509107	0.0440712	0.11342	0.066072		0.2734	0.005927	0.005132	0.006539	0.003806	0.003294	0.008478	0.004939
				0.27396	0.0582735	0.047481	0.0420432	0.0774032	0.0815304	0.0251792	0.0970263		0.27396	0.004374	0.003564	0.003155	0.005809	0.006119	0.00189	0.007282
				0.27452	0.0274001	0.0486467	0.0486153	0.0850082	0.0158241	0.0850168	0.0590517		0.27452	0.002065	0.003666	0.003664	0.006406	0.001192	0.006407	0.00445
				0.27507	0.0436454	0.0380937	0.105286	0.0922722	0.0284504	0.0170466	0.108568		0.27507	0.003302	0.002882	0.007967	0.006982	0.002153	0.00129	0.008215
				0.27563	0.0442332	0.0909775	0.101629	0.0598118	0.0636737	0.0640885	0.049555		0.27563	0.003361	0.006912	0.007721	0.004544	0.004837	0.004869	0.003765
				0.27619	0.0565518	0.112538	0.129622	0.050875	0.0707986	0.0151088	0.0734973		0.27619	0.004314	0.008584	0.009888	0.003881	0.005401	0.001152	0.005606
				0.27675	0.0735877	0.0635766	0.0668504	0.103349	0.0101557	0.00724195	0.0417419		0.27675	0.005636	0.004869	0.00512	0.007915	0.000778	0.000555	0.003197
				0.2773	0.0679965	0.0672974	0.00709171	0.0645335	0.091744	0.0858704	0.0584524		0.2773	0.005229	0.005175	0.000545	0.004962	0.007055	0.006603	0.004495
				0.27786	0.0302863	0.0986145	0.0803852	0.0221162	0.0733705	0.0432957	0.0200355		0.27786	0.002338	0.007614	0.006206	0.001708	0.005665	0.003343	0.001547
				0.27842	0.050951	0.0587663	0.0755776	0.0448987	0.0521361	0.0595678	0.0640736		0.27842	0.00395	0.004555	0.005859	0.00348	0.004041	0.004617	0.004967
				0.27898	0.0480849	0.010867	0.0481634	-0.00955135	0.0342343	0.081703	0.112225		0.27898	0.003742	0.000846	0.003748	-0.00074	0.002664	0.006359	0.008734
				0.27953	0.0937549	0.0793385	0.0340181	0.0416726	0.0979986	0.0744535	0.124614		0.27953	0.007326	0.006199	0.002658	0.003256	0.007657	0.005818	0.009737
				0.28009	0.141686	0.0613203	0.0998675	0.0746903	0.0161388	0.0434903	0.0628837		0.28009	0.011115	0.004811	0.007835	0.005859	0.001266	0.003412	0.004933
				0.28065	0.0947669	0.0794803	0.0262561	0.0586913	0.0600635	0.0627567	0.0642091		0.28065	0.007464	0.00626	0.002068	0.004623	0.004731	0.004943	0.005057
				0.2812	0.0490192	0.0683308	0.0664267	0.101701	0.0699088	0.0650494	0.0619562		0.2812	0.003876	0.005403	0.005253	0.008042	0.005528	0.005144	0.004899
				0.28176	0.0517322	0.0792044	0.101984	0.0676692	0.0688378	0.0231218	0.0468257		0.28176	0.004107	0.006288	0.008096	0.005372	0.005465	0.001836	0.003717
				0.28232	0.0523018	0.0917674	0.0283117	0.0623064	0.0984435	0.0723286	0.0587679		0.28232	0.004169	0.007314	0.002257	0.004966	0.007846	0.005765	0.004684
				0.28288	0.078647	0.0596978	0.0758367	0.0271664	0.0963677	0.0286598	0.118456		0.28288	0.006293	0.004777	0.006068	0.002174	0.007711	0.002293	0.009479
				0.28343	0.0404626	0.0384453	0.0524384	0.0690273	0.0852913	0.0713994	0.0091536		0.28343	0.003251	0.003088	0.004213	0.005545	0.006852	0.005736	0.000735
				0.28399	0.0652775	0.0581508	0.0809898	0.0593669	0.0145167	0.095398	0.0410336		0.28399	0.005265	0.00469	0.006532	0.004788	0.001171	0.007694	0.003309
				0.28455	0.0818615	0.101652	0.0612308	0.0559248	0.120316	0.0828241	0.0560141		0.28455	0.006628	0.008231	0.004958	0.004528	0.009742	0.006706	0.004535
				0.28511	0.0691167	0.0353716	0.0688846	0.0965281	0.0184913	0.0698621	0.00109248		0.28511	0.005618	0.002875	0.005599	0.007846	0.001503	0.005679	8.88e-05
				0.28566	0.0187409	0.03635	0.0730249	0.0429877	0.114458	0.0972836	0.073043		0.28566	0.001529	0.002966	0.005959	0.003508	0.00934	0.007939	0.005961
				0.28622	0.032648	0.0458066	0.0325476	0.0214327	0.0689265	0.0101393	0.0515173		0.28622	0.002675	0.003753	0.002666	0.001756	0.005647	0.000831	0.00422
				0.28678	0.0665217	0.0202284	0.0408681	0.0313565	0.0606985	0.0558812	0.00849336		0.28678	0.005471	0.001664	0.003361	0.002579	0.004992	0.004596	0.000699
				0.28733	0.0985406	0.122149	0.0612789	0.0561407	0.0763567	0.0466281	0.0933121		0.28733	0.008136	0.010085	0.005059	0.004635	0.006304	0.00385	0.007704
				0.28789	0.0535558	0.0882748	0.130896	0.0222876	0.0598096	0.0690049	0.0882022		0.28789	0.004439	0.007316	0.010849	0.001847	0.004957	0.005719	0.00731
				0.28845	0.0680164	0.0970084	0.00324927	0.0777368	0.121731	0.0520937	0.104083		0.28845	0.005659	0.008071	0.00027	0.006468	0.010128	0.004334	0.00866
				0.28901	0.103603	0.0841537	0.0514625	0.123908	0.0249493	0.0661611	0.0915313		0.28901	0.008653	0.007029	0.004298	0.010349	0.002084	0.005526	0.007645
				0.28956	0.124727	0.003568	0.0715624	0.0600846	0.0898524	0.0724724	0.0575497		0.28956	0.010458	0.000299	0.006	0.005038	0.007534	0.006077	0.004825
				0.29012	0.0402062	0.0363557	0.0197427	0.0547565	0.034195	0.0467917	0.0896051		0.29012	0.003384	0.00306	0.001662	0.004609	0.002878	0.003938	0.007542
				0.29068	0.109271	0.0851716	0.131669	0.111794	0.0448291	0.05996	0.0303047		0.29068	0.009233	0.007196	0.011125	0.009446	0.003788	0.005066	0.002561
				0.29124	0.0827501	0.0841606	0.0152016	0.04859	0.0736946	-0.00823592	0.0504167		0.29124	0.007019	0.007138	0.001289	0.004121	0.006251	-0.0007	0.004276
				0.29179	0.0201219	0.0960475	0.0874579	0.0141997	0.06508	0.012094	0.0583253		0.29179	0.001713	0.008178	0.007446	0.001209	0.005541	0.00103	0.004966
				0.29235	0.042296	0.0227035	0.0797876	0.0302348	0.0589365	0.052166	0.0856678		0.29235	0.003615	0.00194	0.006819	0.002584	0.005037	0.004459	0.007322
				0.29291	0.0411288	0.0464631	0.114181	0.0692723	0.0278591	0.0915044	0.0778214		0.29291	0.003529	0.003986	0.009796	0.005943	0.00239	0.007851	0.006677
				0.29346	0.060091	0.0477204	0.0523837	0.0342568	0.0749262	0.0447238	0.0594576		0.29346	0.005175	0.00411	0.004511	0.00295	0.006453	0.003852	0.005121
				0.29402	0.0959459	0.050986	0.0360351	0.0647579	0.0522889	0.0357156	0.0462393		0.29402	0.008294	0.004408	0.003115	0.005598	0.00452	0.003088	0.003997
				0.29458	0.0451024	0.0331321	0.0374991	0.00681681	0.0303238	0.0590466	0.0738846		0.29458	0.003914	0.002875	0.003254	0.000592	0.002631	0.005124	0.006411
				0.29514	0.0734963	0.0468784	0.0799244	0.107359	0.0525722	0.0438261	0.136138		0.29514	0.006402	0.004083	0.006962	0.009352	0.004579	0.003817	0.011858
				0.29569	0.0850286	0.0757181	0.038012	0.0335516	0.0674624	0.0505008	0.085012		0.29569	0.007434	0.00662	0.003324	0.002934	0.005899	0.004416	0.007433
				0.29625	0.0124285	0.0555355	0.0536623	0.078761	0.0759708	0.0461807	0.0655062		0.29625	0.001091	0.004874	0.00471	0.006912	0.006668	0.004053	0.005749
				0.29681	0.0218957	0.0836156	0.038173	0.049619	0.0620972	0.0464572	0.0736674		0.29681	0.001929	0.007366	0.003363	0.004371	0.00547	0.004093	0.00649
				0.29737	0.0311889	0.0439746	0.0751402	0.0513362	0.0707647	0.0534846	0.0525661		0.29737	0.002758	0.003888	0.006644	0.004539	0.006257	0.004729	0.004648
				0.29792	0.0367899	0.0879635	0.0566873	0.0959693	0.0441138	0.0821117	0.0611762		0.29792	0.003265	0.007807	0.005031	0.008518	0.003915	0.007288	0.00543
				0.29848	0.038231	0.0838045	0.0685724	0.0618439	0.0748742	0.0520284	0.0827939		0.29848	0.003406	0.007466	0.006109	0.00551	0.006671	0.004635	0.007376
				0.29904	0.131842	0.0784339	0.0808127	0.0102821	0.0910218	0.00747377	0.0601922		0.29904	0.01179	0.007014	0.007226	0.000919	0.008139	0.000668	0.005383
				0.29959	0.0514891	0.0621712	0.071716	0.109204	0.0570131	0.122596	0.0560197		0.29959	0.004621	0.00558	0.006437	0.009802	0.005117	0.011004	0.005028
				0.30015	0.1081	0.0800135	0.0923484	0.0588123	0.03771	0.0775903	0.025738		0.30015	0.009739	0.007208	0.00832	0.005298	0.003397	0.00699	0.002319
				0.30071	0.0314181	0.105036	0.0665033	0.0198156	0.0840645	0.00449988	0.0818665		0.30071	0.002841	0.009498	0.006014	0.001792	0.007602	0.000407	0.007403
				0.30127	0.083645	0.110466	0.0583269	0.0528534	0.0727307	0.0277793	0.0573897		0.30127	0.007592	0.010026	0.005294	0.004797	0.006601	0.002521	0.005209
				0.30182	0.0173747	0.047178	0.113805	0.0440212	0.0423734	0.0411444	0.0511056		0.30182	0.001583	0.004298	0.010367	0.00401	0.00386	0.003748	0.004656
				0.30238	0.0686328	0.0769199	0.0680472	0.073522	0.0462187	0.0401279	0.0419092		0.30238	0.006275	0.007033	0.006222	0.006722	0.004226	0.003669	0.003832
				0.30294	0.0399305	0.0771167	0.0915068	0.0494977	0.0358878	0.133702	0.0757631		0.30294	0.003664	0.007077	0.008398	0.004542	0.003293	0.01227	0.006953
				0.30349	0.07417	-0.00496668	0.064455	0.0538778	0.0491596	0.0483921	0.069068		0.30349	0.006832	-0.00046	0.005937	0.004963	0.004528	0.004457	0.006362
				0.30405	0.105868	0.0692414	0.0946064	0.0600511	0.0643812	0.0699591	0.0244165		0.30405	0.009787	0.006401	0.008746	0.005552	0.005952	0.006468	0.002257
				0.30461	0.0688909	0.0215624	0.0502182	0.0639387	0.0671848	0.0383924	0.0468289		0.30461	0.006392	0.002001	0.00466	0.005933	0.006234	0.003562	0.004345
				0.30517	0.0835251	0.0786311	0.0726801	0.0516786	0.0785947	0.0698231	0.00502902		0.30517	0.007778	0.007323	0.006768	0.004813	0.007319	0.006502	0.000468
				0.30572	0.098294	0.0545911	0.0470574	0.0574869	0.0338013	0.0405433	0.0436592		0.30572	0.009187	0.005102	0.004398	0.005373	0.003159	0.003789	0.004081
				0.30628	0.0970556	0.0451905	0.0651115	-0.0017442	0.0416375	0.0503889	0.0612028		0.30628	0.009105	0.004239	0.006108	-0.00016	0.003906	0.004727	0.005741
				0.30684	0.0414253	0.084004	0.0189496	0.0197738	0.0570946	0.0592653	0.075396		0.30684	0.0039	0.007909	0.001784	0.001862	0.005375	0.00558	0.007098
				0.3074	0.0122731	0.0381187	0.0418096	0.08009	0.0229499	0.0501274	0.0293127		0.3074	0.00116	0.003602	0.003951	0.007568	0.002169	0.004737	0.00277
				0.30795	0.114108	-0.00189591	0.0396917	0.0745792	0.0336053	0.0450504	0.0601684		0.30795	0.010821	-0.00018	0.003764	0.007073	0.003187	0.004272	0.005706
				0.30851	0.0529911	0.0533149	0.0135193	0.0907162	0.0624089	0.0309992	0.0400825		0.30851	0.005044	0.005074	0.001287	0.008634	0.00594	0.00295	0.003815
				0.30907	0.0454743	0.0742521	0.0610075	0.068873	0.0364748	0.0496101	0.0558904		0.30907	0.004344	0.007093	0.005828	0.006579	0.003484	0.004739	0.005339
				0.30962	0.0662455	0.0738052	0.025367	0.0745353	0.110081	0.082564	0.0131624		0.30962	0.006351	0.007075	0.002432	0.007145	0.010553	0.007915	0.001262
				0.31018	0.0742064	0.0473964	0.0484439	0.0847917	0.0580023	0.0509963	0.0809535		0.31018	0.00714	0.00456	0.004661	0.008158	0.005581	0.004906	0.007789
				0.31074	0.0635563	0.0963378	0.0346894	0.0286413	0.0348804	0.0481648	0.0874091		0.31074	0.006137	0.009302	0.00335	0.002766	0.003368	0.004651	0.00844
				0.3113	0.0767804	0.0743373	0.0848254	0.089038	0.0612343	0.0712993	0.0522457		0.3113	0.00744	0.007204	0.00822	0.008628	0.005934	0.006909	0.005063
				0.31185	0.0971379	0.0216405	0.112245	0.0507366	0.026529	0.00487099	0.0480288		0.31185	0.009447	0.002105	0.010916	0.004934	0.00258	0.000474	0.004671
				0.31241	0.0181992	0.0129321	0.0766528	0.018089	0.0689246	0.0331168	0.0883467		0.31241	0.001776	0.001262	0.007481	0.001765	0.006727	0.003232	0.008623
				0.31297	0.0755416	0.0346786	0.0851043	0.0861607	0.0521859	0.0459512	0.0197675		0.31297	0.007399	0.003397	0.008336	0.008439	0.005112	0.004501	0.001936
				0.31353	0.0898126	0.0613562	0.0191507	0.0582219	0.0764373	0.0371325	0.0479862		0.31353	0.008828	0.006031	0.001882	0.005723	0.007514	0.00365	0.004717
				0.31408	0.0542797	0.0746301	0.0847206	0.0818777	0.0967057	0.0719477	0.105145		0.31408	0.005355	0.007362	0.008357	0.008077	0.00954	0.007097	0.010372
				0.31464	0.0882681	0.0764139	0.0420335	0.0528136	0.0738331	0.0788233	0.0421556		0.31464	0.008738	0.007565	0.004161	0.005228	0.007309	0.007803	0.004173
				0.3152	0.0204424	0.021288	0.0502476	0.0639175	0.0358562	0.0424509	0.0529973		0.3152	0.002031	0.002115	0.004992	0.00635	0.003562	0.004217	0.005265
				0.31575	0.0922181	0.00929422	0.0177448	0.0451042	0.110038	0.0529181	0.0459542		0.31575	0.009194	0.000927	0.001769	0.004497	0.010971	0.005276	0.004582
				0.31631	0.0877359	0.0527864	0.136979	0.0928538	0.0994263	0.0286502	0.0555201		0.31631	0.008778	0.005281	0.013705	0.00929	0.009948	0.002867	0.005555
				0.31687	0.0345667	0.0527751	0.0451672	0.103856	0.0341583	0.0631121	0.0872506		0.31687	0.003471	0.005299	0.004535	0.010428	0.00343	0.006337	0.00876
				0.31743	0.0748768	0.0361078	0.063339	0.0118705	0.0907643	0.0781067	0.0612727		0.31743	0.007544	0.003638	0.006382	0.001196	0.009145	0.00787	0.006174
				0.31798	0.0833458	0.074678	0.106231	0.0572758	0.0464706	0.0624785	0.0873559		0.31798	0.008427	0.007551	0.010741	0.005791	0.004699	0.006317	0.008833
				0.31854	0.100349	0.08359	0.0813984	0.0524532	-0.00825464	0.0862358	0.0511876		0.31854	0.010182	0.008482	0.008259	0.005322	-0.00084	0.00875	0.005194
				0.3191	0.00407244	0.0600046	0.0563674	0.0465087	0.0761224	0.0529575	0.0877434		0.3191	0.000415	0.00611	0.005739	0.004736	0.007751	0.005392	0.008934
				0.31965	0.0459568	0.019663	0.0922718	0.0673078	0.0100234	0.056902	0.0538257		0.31965	0.004696	0.002009	0.009428	0.006877	0.001024	0.005814	0.0055
				0.32021	0.0890698	0.0755993	0.0446842	0.139206	0.000260795	0.0632095	0.111736		0.32021	0.009133	0.007752	0.004582	0.014274	2.67e-05	0.006481	0.011457
				0.32077	0.0791976	0.0824505	0.0475386	0.0644408	0.041884	0.0951772	0.0845628		0.32077	0.008149	0.008484	0.004891	0.00663	0.00431	0.009793	0.008701
				0.32133	0.052196	0.0354079	0.021366	0.0899649	0.0211411	0.108634	0.0690462		0.32133	0.005389	0.003656	0.002206	0.009289	0.002183	0.011216	0.007129
				0.32188	0.0737655	0.0325886	0.0522215	0.0873626	0.0884672	0.0497789	0.0603502		0.32188	0.007643	0.003376	0.005411	0.009052	0.009166	0.005158	0.006253
				0.32244	0.0708405	0.0631472	0.103631	0.0552065	0.101925	0.0495869	0.0732322		0.32244	0.007365	0.006565	0.010774	0.00574	0.010597	0.005155	0.007614
				0.323	0.066946	0.0604661	-0.0145983	0.0644367	0.0591643	0.0797805	0.106223		0.323	0.006984	0.006308	-0.00152	0.006722	0.006172	0.008323	0.011082
				0.32356	0.0743761	0.0425578	0.0946324	0.0457777	0.0334976	0.0408496	0.0885335		0.32356	0.007786	0.004455	0.009907	0.004792	0.003507	0.004276	0.009268
				0.32411	0.103803	0.0464241	0.0383234	0.0231647	0.129836	0.095116	0.0621446		0.32411	0.010904	0.004877	0.004026	0.002433	0.013639	0.009992	0.006528
				0.32467	0.0982884	0.0783792	0.034649	0.0811099	0.0841243	0.0240542	0.0318962		0.32467	0.010361	0.008262	0.003652	0.00855	0.008868	0.002536	0.003362
				0.32523	0.0545166	0.0914348	0.0365449	0.0634654	0.0805325	0.0779304	0.114394		0.32523	0.005766	0.009671	0.003865	0.006713	0.008518	0.008243	0.0121
				0.32578	0.0548865	-0.0115787	0.0322621	0.0346281	0.08783	0.0373733	0.0319557		0.32578	0.005825	-0.00123	0.003424	0.003675	0.009322	0.003967	0.003392
				0.32634	0.029643	0.0573866	0.0524745	0.0726698	0.0489468	0.0999241	0.0602366		0.32634	0.003157	0.006112	0.005588	0.007739	0.005213	0.010642	0.006415
				0.3269	0.121228	0.0716902	0.0349541	0.0483456	0.0505086	0.0669602	0.0707779		0.3269	0.012955	0.007661	0.003735	0.005166	0.005397	0.007156	0.007563
				0.32746	0.0220122	0.112036	0.0875586	0.0497716	0.0833219	0.106167	0.0734965		0.32746	0.00236	0.012013	0.009389	0.005337	0.008934	0.011384	0.007881
				0.32801	0.0492501	0.00575906	0.0933883	0.0176955	0.0408175	0.100571	0.0730643		0.32801	0.005299	0.00062	0.010048	0.001904	0.004392	0.010821	0.007861
				0.32857	0.0391472	0.0424514	0.121652	0.0760131	0.0461049	0.0307966	0.0586859		0.32857	0.004226	0.004583	0.013133	0.008206	0.004977	0.003325	0.006336
				0.32913	0.0365252	0.0757172	0.0652674	0.080254	0.0830767	0.0623476	0.0745924		0.32913	0.003957	0.008202	0.00707	0.008693	0.008999	0.006754	0.00808
				0.32968	0.0904601	0.0763554	0.0779978	0.0721835	0.0484554	0.0617125	-0.000359487		0.32968	0.009832	0.008299	0.008478	0.007846	0.005267	0.006708	-3.9e-05
				0.33024	0.0803936	0.0311001	0.0757765	0.0895795	0.0488717	0.083711	0.0812469		0.33024	0.008768	0.003392	0.008264	0.009769	0.00533	0.009129	0.008861
				0.3308	0.0711745	0.0453072	0.0607367	0.0912901	0.0281301	0.0424088	0.0410318		0.3308	0.007788	0.004958	0.006646	0.00999	0.003078	0.004641	0.00449
				0.33136	0.0544105	0.0651864	0.0569658	0.0619313	0.0949129	0.062757	0.0649829		0.33136	0.005974	0.007157	0.006255	0.0068	0.010421	0.00689	0.007135
				0.33191	0.0452056	0.0617783	0.0283261	0.0741005	0.0720654	0.0905179	0.0208169		0.33191	0.00498	0.006806	0.003121	0.008163	0.007939	0.009972	0.002293
				0.33247	0.0979964	0.110026	0.0921724	0.0552318	0.0594857	0.050901	0.0660483		0.33247	0.010832	0.012162	0.010188	0.006105	0.006575	0.005626	0.007301
				0.33303	0.0656252	0.0602809	0.0309298	0.0133393	0.0727054	0.10209	0.0456904		0.33303	0.007278	0.006686	0.00343	0.001479	0.008064	0.011323	0.005067
				0.33358	0.030768	0.0732773	0.0721517	0.0550512	0.0617156	0.0228587	0.070819		0.33358	0.003424	0.008154	0.008029	0.006126	0.006868	0.002544	0.007881
				0.33414	0.0581675	0.0215235	0.0954457	0.0504657	0.122527	0.0405769	0.0711385		0.33414	0.006494	0.002403	0.010657	0.005635	0.01368	0.00453	0.007943
				0.3347	0.0193584	0.0148774	0.0431549	0.126216	0.0235029	0.00902065	0.0373119		0.3347	0.002169	0.001667	0.004834	0.014139	0.002633	0.001011	0.00418
				0.33526	0.0862475	0.0601783	0.0631703	0.0587797	0.0849411	0.0665874	0.0122735		0.33526	0.009694	0.006764	0.0071	0.006607	0.009547	0.007484	0.001379
				0.33581	0.0917404	0.10967	0.0846034	0.0325275	0.041928	0.0464032	0.0469078		0.33581	0.010346	0.012368	0.009541	0.003668	0.004728	0.005233	0.00529
				0.33637	0.0549399	0.0623179	0.09232	0.0590731	0.0761856	0.0137971	0.0905305		0.33637	0.006216	0.007051	0.010446	0.006684	0.00862	0.001561	0.010243
				0.33693	0.0395797	0.0875248	0.0363523	0.0656914	0.0668391	0.0544044	0.0925368		0.33693	0.004493	0.009936	0.004127	0.007457	0.007588	0.006176	0.010505
				0.33749	0.0661189	0.0608035	0.0467891	0.112737	0.0282241	0.0747114	0.0736255		0.33749	0.007531	0.006925	0.005329	0.01284	0.003215	0.008509	0.008386
				0.33804	0.0752351	0.0503247	0.0527282	0.102126	0.060215	0.0534995	0.0800429		0.33804	0.008597	0.005751	0.006025	0.01167	0.006881	0.006114	0.009147
				0.3386	0.0605794	0.0323695	0.0483504	0.0281481	0.0543052	0.0707101	0.0716378		0.3386	0.006945	0.003711	0.005543	0.003227	0.006226	0.008107	0.008213
				0.33916	0.0614999	0.018774	0.0849954	0.0638632	0.0431587	0.0734243	0.0290285		0.33916	0.007074	0.00216	0.009777	0.007346	0.004964	0.008446	0.003339
				0.33971	0.0247628	0.0515193	0.0374329	0.0609448	0.0557802	0.0564297	0.0685		0.33971	0.002858	0.005946	0.00432	0.007033	0.006437	0.006512	0.007905
				0.34027	0.0252845	0.0560709	0.0288363	0.0399657	0.0609875	0.0318113	0.0688666		0.34027	0.002928	0.006492	0.003339	0.004627	0.007061	0.003683	0.007974
				0.34083	0.0579473	0.0747051	0.00910338	0.0409843	0.0614837	0.0393399	0.0465887		0.34083	0.006731	0.008678	0.001057	0.004761	0.007142	0.00457	0.005412
				0.34139	0.0394569	0.0410219	0.0352009	0.0505327	0.0619133	0.074388	0.0855563		0.34139	0.004598	0.004781	0.004102	0.005889	0.007216	0.008669	0.009971
				0.34194	0.0270951	0.0247414	0.031588	0.0309447	0.0914368	0.037015	0.0224434		0.34194	0.003168	0.002893	0.003693	0.003618	0.010691	0.004328	0.002624
				0.3425	0.0667488	0.0785241	0.0359192	0.0431857	0.0465385	0.0777964	0.0569062		0.3425	0.00783	0.009211	0.004214	0.005066	0.005459	0.009126	0.006675
				0.34306	0.0402164	0.0809158	0.0623142	0.0639724	0.0391598	0.0214668	0.0631134		0.34306	0.004733	0.009523	0.007334	0.007529	0.004609	0.002526	0.007428
				0.34361	0.0334318	0.0438354	0.0782467	0.104326	0.0498342	0.0521307	0.0423569		0.34361	0.003947	0.005176	0.009239	0.012318	0.005884	0.006155	0.005001
				0.34417	0.0621527	0.0572698	0.0745097	0.0645238	0.0292684	0.034538	0.0641775		0.34417	0.007362	0.006784	0.008826	0.007643	0.003467	0.004091	0.007602
				0.34473	0.0211946	0.0611422	0.0676987	0.10265	0.071026	0.0351428	0.0742957		0.34473	0.002519	0.007266	0.008045	0.012199	0.008441	0.004176	0.008829
				0.34529	0.0491825	0.0472592	0.0969307	0.0729788	0.0695908	0.0452806	0.0754584		0.34529	0.005864	0.005634	0.011556	0.008701	0.008297	0.005398	0.008996
				0.34584	0.089966	0.0200181	0.00919936	0.0863934	0.0610874	0.0392638	0.0466452		0.34584	0.010761	0.002394	0.0011	0.010333	0.007306	0.004696	0.005579
				0.3464	0.0750903	0.0780958	0.0382937	0.0534782	0.0637096	0.0453133	0.0546699		0.3464	0.00901	0.009371	0.004595	0.006417	0.007645	0.005437	0.00656
				0.34696	0.0837513	0.0599896	0.0386899	0.0770396	0.0848298	0.0203077	0.0939062		0.34696	0.010082	0.007221	0.004657	0.009274	0.010212	0.002445	0.011304
				0.34751	0.0464864	0.0383498	0.0464842	0.0593132	0.112323	0.0994499	0.0705366		0.34751	0.005614	0.004631	0.005614	0.007163	0.013565	0.01201	0.008518
				0.34807	0.0312512	0.0532016	0.0785843	0.0571261	0.0664309	0.0541558	0.0686393		0.34807	0.003786	0.006446	0.009521	0.006921	0.008048	0.006561	0.008316
				0.34863	0.0517662	0.0351804	0.103091	0.0717574	0.035532	0.0262245	0.0338908		0.34863	0.006292	0.004276	0.01253	0.008722	0.004319	0.003187	0.004119
				0.34919	0.0596757	0.100183	0.0185292	0.023325	0.0274006	0.0633806	0.099015		0.34919	0.007276	0.012215	0.002259	0.002844	0.003341	0.007728	0.012073
				0.34974	0.0937051	0.0577755	0.0558471	0.0806796	0.0898691	0.079039	0.0616604		0.34974	0.011462	0.007067	0.006831	0.009869	0.010993	0.009668	0.007542
				0.3503	0.0992578	0.0354207	0.0347117	0.0588844	0.0527966	0.0361154	0.0631312		0.3503	0.01218	0.004346	0.004259	0.007226	0.006479	0.004432	0.007747
				0.35086	0.0755619	0.0773179	0.0340231	0.0851267	0.0115586	0.014798	0.0980873		0.35086	0.009302	0.009518	0.004188	0.010479	0.001423	0.001822	0.012075
				0.35141	0.0438499	0.0454513	0.0441185	0.0709143	0.061234	0.0108458	0.0546395		0.35141	0.005415	0.005613	0.005448	0.008757	0.007562	0.001339	0.006748
				0.35197	0.0441215	0.0535259	0.048336	0.102358	0.0960463	0.0390242	0.0485732		0.35197	0.005466	0.006631	0.005988	0.012681	0.011899	0.004834	0.006017
				0.35253	0.0446882	0.055692	0.029873	0.052483	0.0426512	0.0521934	0.0596684		0.35253	0.005554	0.006921	0.003713	0.006522	0.005301	0.006486	0.007415
				0.35309	0.0159596	0.0499649	0.0600776	0.0950776	0.0724915	0.0677565	0.00737522		0.35309	0.00199	0.006229	0.00749	0.011853	0.009037	0.008447	0.000919
				0.35364	0.0728403	0.0841612	0.0645867	0.0760475	0.0928815	0.0388781	0.0716137		0.35364	0.00911	0.010525	0.008077	0.009511	0.011616	0.004862	0.008956
				0.3542	0.0294295	0.0403623	0.0475371	0.0693073	0.11428	0.035942	0.0800812		0.3542	0.003692	0.005064	0.005964	0.008695	0.014337	0.004509	0.010047
				0.35476	0.0234068	0.0930652	0.00284201	0.0372546	0.0697952	-0.00927841	0.0252213		0.35476	0.002946	0.011712	0.000358	0.004689	0.008784	-0.00117	0.003174
				0.35531	0.0296557	0.0477895	0.0618061	0.0784802	0.0552711	0.0297586	0.0619775		0.35531	0.003744	0.006033	0.007803	0.009908	0.006978	0.003757	0.007825
				0.35587	0.0550404	0.0566584	0.0738628	0.0324783	0.0689137	0.0282185	0.0367469		0.35587	0.006971	0.007175	0.009354	0.004113	0.008728	0.003574	0.004654
				0.35643	0.0711044	0.0502647	0.0208497	0.0287411	0.074535	0.0662977	0.0296236		0.35643	0.009033	0.006386	0.002649	0.003651	0.009469	0.008423	0.003763
				0.35699	0.0843407	0.0409014	0.0721751	0.0285127	0.0461856	0.0528483	0.0306055		0.35699	0.010748	0.005212	0.009198	0.003634	0.005886	0.006735	0.0039
				0.35754	0.0192954	0.101239	0.0696088	0.0958316	0.0896222	0.0574496	0.0469318		0.35754	0.002467	0.012942	0.008899	0.012251	0.011457	0.007344	0.006
				0.3581	0.00718184	0.0294784	0.0885044	0.0379173	0.0178571	0.0346806	0.0706365		0.3581	0.000921	0.00378	0.011349	0.004862	0.00229	0.004447	0.009058
				0.35866	0.0857771	0.05032	0.0171491	0.0790437	0.0459844	0.0659395	0.052279		0.35866	0.011034	0.006473	0.002206	0.010168	0.005915	0.008482	0.006725
				0.35922	-0.00218415	0.0127432	0.0515319	0.0656728	0.0185296	0.0426819	0.032884		0.35922	-0.00028	0.001644	0.006649	0.008474	0.002391	0.005507	0.004243
				0.35977	0.0592173	0.0531889	0.0952488	0.0653344	0.0456146	0.0399804	0.0463088		0.35977	0.007665	0.006885	0.012329	0.008457	0.005904	0.005175	0.005994
				0.36033	0.065114	0.0816177	0.0607472	0.123965	0.0411764	0.0908215	0.0918324		0.36033	0.008454	0.010597	0.007887	0.016095	0.005346	0.011792	0.011923
				0.36089	0.0850786	0.0505217	-0.0124211	0.0854278	0.0829371	0.0505279	0.0755969		0.36089	0.011081	0.00658	-0.00162	0.011126	0.010802	0.006581	0.009846
				0.36144	0.0171141	0.0641666	0.0337738	0.0634953	0.0283937	0.0491079	0.0643318		0.36144	0.002236	0.008383	0.004412	0.008295	0.003709	0.006416	0.008404
				0.362	0.046139	0.0345886	0.0713576	0.0621358	0.0399707	0.0341076	0.05322		0.362	0.006046	0.004533	0.009351	0.008143	0.005238	0.00447	0.006974
				0.36256	0.0388381	0.0394435	0.069273	0.0466665	0.117436	0.0304988	0.0814913		0.36256	0.005105	0.005185	0.009106	0.006134	0.015437	0.004009	0.010712
				0.36312	0.0685179	0.0690421	0.0705258	0.0407219	0.0472681	0.00383781	0.0538403		0.36312	0.009034	0.009103	0.009299	0.005369	0.006232	0.000506	0.007099
				0.36367	0.0937879	0.0438939	0.0606369	0.01379	0.064037	0.0586938	0.0253909		0.36367	0.012404	0.005805	0.00802	0.001824	0.008469	0.007763	0.003358
				0.36423	0.019883	0.0536116	0.0724325	0.0388249	0.00669927	0.0601672	0.0326651		0.36423	0.002638	0.007112	0.009609	0.005151	0.000889	0.007982	0.004333
				0.36479	0.0890303	0.0198571	0.0245355	0.0594247	0.0529806	0.0217161	0.0451561		0.36479	0.011847	0.002642	0.003265	0.007908	0.00705	0.00289	0.006009
				0.36534	0.111554	0.0707813	0.0444815	0.0110851	0.0525572	0.0494443	0.0804511		0.36534	0.01489	0.009448	0.005937	0.00148	0.007015	0.0066	0.010738
				0.3659	0.0793636	0.0184553	0.072867	-0.00038956	0.0479646	0.0966202	0.0329803		0.3659	0.010625	0.002471	0.009756	-5.2e-05	0.006422	0.012936	0.004415
				0.36646	0.0540931	0.0407454	0.0164027	0.0735863	0.0456585	0.106486	0.0960533		0.36646	0.007264	0.005472	0.002203	0.009882	0.006132	0.0143	0.012899
				0.36702	0.0528512	0.0371403	0.0250261	0.0552545	0.0418606	0.0227504	0.0619135		0.36702	0.007119	0.005003	0.003371	0.007443	0.005639	0.003064	0.00834
				0.36757	0.0296134	0.0723664	0.0472161	0.055512	0.0652057	0.0842811	0.0669312		0.36757	0.004001	0.009777	0.006379	0.0075	0.00881	0.011387	0.009043
				0.36813	0.0718191	0.000514376	0.0424803	0.0118323	0.0197638	0.0496968	0.059892		0.36813	0.009733	6.97e-05	0.005757	0.001603	0.002678	0.006735	0.008117
				0.36869	0.0355849	0.0487437	0.0303889	0.0686951	0.0274061	0.0805577	0.0420418		0.36869	0.004837	0.006626	0.004131	0.009338	0.003725	0.01095	0.005715
				0.36924	0.0224305	0.0468177	0.0666977	0.0619597	0.0479897	0.0342109	0.0267388		0.36924	0.003058	0.006383	0.009094	0.008448	0.006543	0.004664	0.003646
				0.3698	0.0523985	0.0669543	0.0686902	0.0625312	0.0897393	0.0286449	0.0755346		0.3698	0.007166	0.009156	0.009394	0.008551	0.012272	0.003917	0.01033
				0.37036	0.0734794	0.0076475	0.0585526	0.0397302	0.106679	-0.00343373	0.0618366		0.37036	0.010079	0.001049	0.008031	0.00545	0.014633	-0.00047	0.008482
				0.37092	0.0285792	0.0509252	0.036015	0.0567651	0.0738979	0.10226	0.0422282		0.37092	0.003932	0.007006	0.004955	0.00781	0.010167	0.014069	0.00581
				0.37147	0.0217826	0.0650402	0.0402786	0.0938219	0.0545202	0.053327	0.0870087		0.37147	0.003006	0.008975	0.005558	0.012947	0.007523	0.007359	0.012006
				0.37203	0.103	0.064416	0.0317926	0.0540859	0.0255485	0.0862374	0.0659282		0.37203	0.014256	0.008916	0.0044	0.007486	0.003536	0.011936	0.009125
				0.37259	0.0566758	0.0590988	0.0270813	0.0328854	0.0800849	0.0277976	0.0818101		0.37259	0.007868	0.008204	0.003759	0.004565	0.011117	0.003859	0.011357
				0.37314	0.078424	0.0664863	0.0536606	0.0737667	0.0764662	0.0774969	0.0426007		0.37314	0.010919	0.009257	0.007471	0.010271	0.010647	0.01079	0.005932
				0.3737	0.0684346	0.0462819	0.0417269	0.0405226	0.0608558	0.100569	0.0862165		0.3737	0.009557	0.006463	0.005827	0.005659	0.008499	0.014045	0.01204
				0.37426	0.0303295	0.0429263	0.0223645	0.0395152	0.00090252	0.108616	0.0289045		0.37426	0.004248	0.006013	0.003133	0.005535	0.000126	0.015214	0.004049
				0.37482	0.0627986	0.0335127	0.061646	0.0606155	0.099022	0.0256258	0.0416402		0.37482	0.008822	0.004708	0.00866	0.008516	0.013911	0.0036	0.00585
				0.37537	0.0579578	0.0613934	0.0528388	0.0425732	0.0572951	0.0762843	0.0272578		0.37537	0.008166	0.008651	0.007445	0.005999	0.008073	0.010749	0.003841
				0.37593	0.0322903	0.0199637	0.0607192	0.0628064	0.0973386	0.0508059	0.0885322		0.37593	0.004563	0.002821	0.008581	0.008876	0.013756	0.00718	0.012512
				0.37649	0.0633292	0.0953863	0.0405272	0.0363392	0.0491342	0.0124417	0.0452262		0.37649	0.008976	0.01352	0.005744	0.005151	0.006964	0.001764	0.00641
				0.37704	0.0570357	0.0596082	0.0527611	0.0882423	0.075685	0.108126	0.0640924		0.37704	0.008108	0.008474	0.007501	0.012545	0.010759	0.015371	0.009111
				0.3776	0.0531703	0.0499735	0.0559277	0.0935169	0.0086255	0.0502605	0.0788934		0.3776	0.007581	0.007125	0.007974	0.013334	0.00123	0.007166	0.011249
				0.37816	0.0162512	0.0667893	0.0789074	0.0823601	0.0513321	0.0128163	0.0591396		0.37816	0.002324	0.009551	0.011284	0.011778	0.007341	0.001833	0.008457
				0.37872	0.0625019	0.0456662	0.0592986	0.122538	0.0403859	0.0102678	0.0586258		0.37872	0.008964	0.00655	0.008505	0.017575	0.005792	0.001473	0.008408
				0.37927	0.00696516	0.0537339	0.0455978	0.0472926	-0.006489	0.0615271	0.0491862		0.37927	0.001002	0.007729	0.006559	0.006803	-0.00093	0.008851	0.007075
				0.37983	0.0569174	0.0498791	0.0329724	0.0293139	0.0625694	0.0778193	0.108099		0.37983	0.008211	0.007196	0.004757	0.004229	0.009027	0.011227	0.015595
				0.38039	-0.00581789	0.0679266	0.0551703	0.0862486	0.0867492	0.0237198	0.0205208		0.38039	-0.00084	0.009829	0.007983	0.01248	0.012552	0.003432	0.002969
				0.38094	0.0687115	0.0584249	0.049017	0.0453502	0.0127769	0.0784925	0.0459265		0.38094	0.009971	0.008478	0.007113	0.006581	0.001854	0.011391	0.006665
				0.3815	0.0799457	0.0160308	0.102066	0.023704	0.049148	0.0261681	0.0656543		0.3815	0.011635	0.002333	0.014855	0.00345	0.007153	0.003809	0.009555
				0.38206	0.00687153	0.0695472	0.0642166	0.0777224	0.0570963	0.0963608	0.0523661		0.38206	0.001003	0.010152	0.009374	0.011345	0.008334	0.014066	0.007644
				0.38262	0.0651156	0.0438328	0.0851434	0.0862094	0.016167	0.00905096	0.0534356		0.38262	0.009533	0.006417	0.012464	0.012621	0.002367	0.001325	0.007823
				0.38317	0.0393883	-0.0273566	0.105774	0.0814096	0.0611123	0.0553594	0.046577		0.38317	0.005783	-0.00402	0.01553	0.011953	0.008973	0.008128	0.006838
				0.38373	0.0717397	0.0474065	0.0692446	0.0843692	0.0375381	0.0936983	0.0226578		0.38373	0.010564	0.006981	0.010196	0.012423	0.005527	0.013797	0.003336
				0.38429	0.0192172	0.0739146	0.0449755	0.0315642	0.0697981	0.0774375	0.043864		0.38429	0.002838	0.010915	0.006642	0.004661	0.010307	0.011436	0.006478
				0.38484	0.052221	0.0515985	0.0619634	0.0338789	0.0414247	0.0635627	0.0512271		0.38484	0.007734	0.007642	0.009177	0.005018	0.006135	0.009414	0.007587
				0.3854	0.0559443	0.0389376	0.0388882	0.0986182	0.0698889	0.0541817	-0.00182695		0.3854	0.00831	0.005784	0.005776	0.014648	0.010381	0.008048	-0.00027
				0.38596	0.0481091	0.0748352	0.0722789	0.0602086	0.0542421	0.0653203	0.0615306		0.38596	0.007166	0.011148	0.010767	0.008969	0.00808	0.00973	0.009166
				0.38651	0.0251727	0.0497314	0.0689689	0.00973303	0.0477863	0.0542505	0.10199		0.38651	0.003761	0.00743	0.010303	0.001454	0.007139	0.008105	0.015237
				0.38707	0.013099	0.0324149	-0.00180888	0.0425811	0.0444762	0.0286252	0.0104645		0.38707	0.001963	0.004857	-0.00027	0.00638	0.006664	0.004289	0.001568
				0.38763	0.0352299	0.0518435	-0.0137049	0.0306014	0.0181306	0.0945733	0.0470013		0.38763	0.005294	0.00779	-0.00206	0.004598	0.002724	0.01421	0.007062
				0.38819	0.0854375	0.0380987	0.0467738	0.0510119	-0.0188545	0.00492479	0.0347984		0.38819	0.012874	0.005741	0.007048	0.007687	-0.00284	0.000742	0.005244
				0.38874	0.101694	0.084392	0.0473675	0.0656692	0.0526185	0.0581267	0.045948		0.38874	0.015368	0.012753	0.007158	0.009924	0.007952	0.008784	0.006944
				0.3893	0.107704	0.106773	0.0275819	0.0694207	0.0407165	0.043439	0.055676		0.3893	0.016323	0.016182	0.00418	0.010521	0.006171	0.006583	0.008438
				0.38986	0.0869378	0.0796655	0.0145536	0.066698	0.0145388	0.0759728	0.116197		0.38986	0.013214	0.012108	0.002212	0.010137	0.00221	0.011547	0.017661
				0.39041	0.00706089	0.0123647	0.0127525	0.0538089	0.0734377	0.0558142	0.0733305		0.39041	0.001076	0.001885	0.001944	0.008202	0.011194	0.008507	0.011177
				0.39097	0.0325082	0.0574273	0.0638948	0.0527043	0.0341038	0.0457674	0.0731486		0.39097	0.004969	0.008778	0.009767	0.008056	0.005213	0.006996	0.011181
				0.39153	0.0257182	0.0937853	0.0866483	0.0165772	0.0673524	0.0609752	0.0108663		0.39153	0.003942	0.014377	0.013283	0.002541	0.010325	0.009347	0.001666
				0.39209	0.055309	0.0395388	0.0412604	0.0672606	0.0498001	0.0447761	0.0674941		0.39209	0.008503	0.006078	0.006343	0.01034	0.007656	0.006884	0.010376
				0.39264	0.118693	0.0343396	0.038565	0.0258026	0.0451771	0.0561047	0.0591638		0.39264	0.018299	0.005294	0.005946	0.003978	0.006965	0.00865	0.009121
				0.3932	0.0271306	0.0315606	0.0459065	0.0909929	0.0691548	0.0450083	0.0578648		0.3932	0.004195	0.004879	0.007097	0.014068	0.010692	0.006959	0.008946
				0.39376	0.0494433	0.0986636	0.0645914	0.0382036	0.0519401	0.0589665	0.0701666		0.39376	0.007666	0.015297	0.010015	0.005923	0.008053	0.009142	0.010879
				0.39431	0.0500517	0.0379503	0.0845855	0.0291891	0.119724	0.0569168	0.087986		0.39431	0.007782	0.005901	0.013152	0.004538	0.018615	0.00885	0.01368
				0.39487	0.0372066	0.0657996	0.00982906	0.0331688	0.0817564	0.0378414	0.0399206		0.39487	0.005801	0.01026	0.001533	0.005172	0.012748	0.0059	0.006225
				0.39543	0.045039	0.103831	0.0404022	0.0341231	0.0545205	0.00249306	0.023415		0.39543	0.007042	0.016235	0.006317	0.005336	0.008525	0.00039	0.003661
				0.39599	0.0915417	0.0589428	0.0315156	0.0692751	0.0866429	0.044796	0.012055		0.39599	0.014354	0.009242	0.004942	0.010863	0.013586	0.007024	0.00189
				0.39654	0.0475836	0.118288	0.0913842	0.0516162	0.0290241	0.0664144	0.0493117		0.39654	0.007482	0.0186	0.01437	0.008116	0.004564	0.010443	0.007754
				0.3971	0.00735568	0.0680547	0.0166261	0.0857809	0.0476393	0.0454713	0.0779015		0.3971	0.00116	0.010731	0.002622	0.013527	0.007512	0.00717	0.012284
				0.39766	0.0792311	0.0286997	0.0470269	0.0548067	0.0399147	0.0528623	0.0867608		0.39766	0.012529	0.004538	0.007436	0.008667	0.006312	0.008359	0.01372
				0.39821	0.0436138	0.0411699	-0.00416327	0.0264155	0.110096	0.0136818	0.0330832		0.39821	0.006916	0.006528	-0.00066	0.004189	0.017458	0.00217	0.005246
				0.39877	0.023463	0.0498337	0.0958448	0.0353023	0.0450113	0.0575584	0.0744389		0.39877	0.003731	0.007924	0.015241	0.005614	0.007158	0.009153	0.011837
				0.39933	0.0235339	0.037955	0.0524232	0.0296521	0.0540547	0.025071	0.00787792		0.39933	0.003753	0.006052	0.00836	0.004728	0.00862	0.003998	0.001256
				0.39989	0.0591022	0.0075983	0.0889884	0.0316938	-0.0143693	0.0629792	0.0534744		0.39989	0.009451	0.001215	0.01423	0.005068	-0.0023	0.010071	0.008551
				0.40044	0.112204	0.0786875	0.0862129	0.0390179	0.05779	0.0456246	0.0453362		0.40044	0.017992	0.012618	0.013825	0.006257	0.009267	0.007316	0.00727
				0.401	0.0134335	0.0588742	0.000532965	0.0424219	0.0173776	0.0213393	0.0166197		0.401	0.00216	0.009467	8.57e-05	0.006821	0.002794	0.003431	0.002672
				0.40156	0.0487676	0.0228088	0.0552624	0.00294979	0.0502754	-0.036204	0.00420789		0.40156	0.007864	0.003678	0.008911	0.000476	0.008107	-0.00584	0.000679
				0.40211	0.0411542	0.0531584	0.0437822	0.0674401	0.029279	0.0660134	0.0354663		0.40211	0.006654	0.008595	0.007079	0.010905	0.004734	0.010674	0.005735
				0.40267	0.0447542	0.0649017	0.0436696	0.0982667	0.0110623	0.0341248	0.100104		0.40267	0.007257	0.010523	0.007081	0.015933	0.001794	0.005533	0.016231
				0.40323	0.0965452	0.0759352	0.0109109	0.0603603	0.0473288	0.0834168	0.0490118		0.40323	0.015697	0.012346	0.001774	0.009814	0.007695	0.013563	0.007969
				0.40379	0.0247535	0.0268913	0.0391682	0.049894	0.0619715	0.0743959	0.031246		0.40379	0.004036	0.004384	0.006386	0.008135	0.010104	0.01213	0.005094
				0.40434	0.053383	0.0521818	0.0413654	0.0707199	0.0558337	0.0694892	0.102271		0.40434	0.008728	0.008531	0.006763	0.011562	0.009128	0.011361	0.016721
				0.4049	0.0465579	0.0803508	0.0325339	0.0548653	0.0291195	0.0386797	0.0231269		0.4049	0.007633	0.013173	0.005334	0.008995	0.004774	0.006341	0.003791
				0.40546	0.0291391	0.0681293	0.0359518	0.0380387	0.01296	0.0348537	0.0560357		0.40546	0.00479	0.0112	0.00591	0.006253	0.002131	0.00573	0.009212
				0.40601	0.0267301	0.0673389	0.087863	0.0748065	0.068707	0.0513177	0.0246539		0.40601	0.004406	0.011101	0.014484	0.012332	0.011326	0.00846	0.004064
				0.40657	0.059228	0.0467421	0.057344	0.0410596	0.0167225	0.0150742	0.0615673		0.40657	0.00979	0.007726	0.009479	0.006787	0.002764	0.002492	0.010177
				0.40713	0.0349139	0.0833038	0.0016646	0.0715509	0.0577556	0.0599341	0.0577948		0.40713	0.005787	0.013808	0.000276	0.01186	0.009573	0.009934	0.00958
				0.40768	0.013866	0.0636413	0.020276	0.0739762	0.038747	0.0515236	0.0465388		0.40768	0.002305	0.010578	0.00337	0.012295	0.00644	0.008564	0.007735
				0.40824	0.0544516	0.0456082	0.0219646	0.0664494	-0.0072517	0.0354057	0.111161		0.40824	0.009075	0.007601	0.003661	0.011075	-0.00121	0.005901	0.018526
				0.4088	0.0427472	0.0452481	-0.00690205	0.0557518	0.0553736	0.0452305	0.0513397		0.4088	0.007144	0.007562	-0.00115	0.009317	0.009254	0.007559	0.00858
				0.40936	0.0855758	0.0516955	0.0122454	0.0745225	0.0777542	0.0274238	0.0636311		0.40936	0.01434	0.008663	0.002052	0.012488	0.013029	0.004595	0.010663
				0.40991	0.000230044	0.0778501	0.0180142	0.0394557	0.0327486	0.0366096	0.0611187		0.40991	3.87e-05	0.013081	0.003027	0.00663	0.005503	0.006151	0.01027
				0.41047	0.0145006	-0.00153458	0.01474	0.0637538	0.0267111	0.076531	0.0398035		0.41047	0.002443	-0.00026	0.002483	0.010742	0.0045	0.012894	0.006706
				0.41103	0.00524669	0.0345601	0.0917991	0.0120178	0.0185872	0.0442959	-0.00312443		0.41103	0.000886	0.005839	0.015509	0.00203	0.00314	0.007483	-0.00053
				0.41158	0.0170042	0.0409387	0.0357014	0.0759787	0.0459975	0.0899906	0.00171738		0.41158	0.002881	0.006935	0.006048	0.012871	0.007792	0.015245	0.000291
				0.41214	0.0175213	0.0671083	0.120044	-0.0263601	0.0235105	0.00245728	0.0325018		0.41214	0.002976	0.011399	0.020391	-0.00448	0.003994	0.000417	0.005521
				0.4127	0.0830463	0.0199926	0.0380738	0.00184663	0.0475197	0.00946367	-0.000831742		0.4127	0.014144	0.003405	0.006485	0.000315	0.008094	0.001612	-0.00014
				0.41326	0.000442086	0.0069071	0.077963	0.0746568	0.0526551	-0.0236311	0.0573413		0.41326	7.55e-05	0.00118	0.013315	0.01275	0.008992	-0.00404	0.009793
				0.41381	0.0611759	0.0675938	0.0232995	0.0523848	0.104296	0.0206938	0.0252256		0.41381	0.010476	0.011575	0.00399	0.00897	0.01786	0.003544	0.00432
				0.41437	0.0890282	-0.0046672	0.055553	0.0535496	0.00462263	-0.00280013	0.003232		0.41437	0.015286	-0.0008	0.009539	0.009195	0.000794	-0.00048	0.000555
				0.41493	0.0706918	0.0199905	0.0340082	0.03263	0.0720922	-0.0129937	0.0153658		0.41493	0.012171	0.003442	0.005855	0.005618	0.012412	-0.00224	0.002645
				0.41548	0.0992384	0.105903	0.0156389	0.119761	0.074576	0.0838293	0.057926		0.41548	0.017131	0.018282	0.0027	0.020674	0.012874	0.014471	0.01
				0.41604	0.0496811	0.0600169	0.0301975	0.0105182	0.0421224	0.0324362	0.0512436		0.41604	0.008599	0.010388	0.005227	0.001821	0.007291	0.005614	0.00887
				0.4166	0.0732147	0.0185922	0.0626344	0.051534	0.0111356	-0.0077053	0.0310012		0.4166	0.012707	0.003227	0.01087	0.008944	0.001933	-0.00134	0.00538
				0.41715	0.0912351	0.0534933	0.0242182	-0.00501088	0.066169	-0.00827076	0.0295831		0.41715	0.015877	0.009309	0.004214	-0.00087	0.011515	-0.00144	0.005148
				0.41771	0.0263855	-0.00500076	0.0186668	0.0415742	0.0903137	0.0109569	0.0307285		0.41771	0.004604	-0.00087	0.003257	0.007254	0.015758	0.001912	0.005362
				0.41827	-0.00164232	0.00655192	0.0372953	0.0589373	0.00446583	0.0212117	0.0970195		0.41827	-0.00029	0.001146	0.006525	0.010311	0.000781	0.003711	0.016973
				0.41883	-0.0139508	0.0678964	0.0234989	0.0633268	0.0412943	0.0551664	0.043957		0.41883	-0.00245	0.01191	0.004122	0.011108	0.007244	0.009677	0.007711
				0.41938	0.0536813	-0.0253241	0.0593797	0.037559	0.052775	0.0370079	0.0672946		0.41938	0.009442	-0.00445	0.010444	0.006606	0.009282	0.006509	0.011836
				0.41994	0.00450359	0.0235896	-0.00436147	0.022202	0.0831428	0.0267114	0.0653034		0.41994	0.000794	0.00416	-0.00077	0.003915	0.014662	0.004711	0.011516
				0.4205	0.0247402	0.028243	0.0796828	0.0149758	0.0466377	0.0251209	0.113614		0.4205	0.004375	0.004994	0.014089	0.002648	0.008246	0.004442	0.020089
				0.42105	0.0384943	0.066441	0.0991337	0.0158742	0.0603293	0.0225328	0.0719052		0.42105	0.006825	0.011779	0.017575	0.002814	0.010696	0.003995	0.012748
				0.42161	0.0517596	0.095518	0.0562941	0.0595689	0.103519	0.0651582	0.0127915		0.42161	0.009201	0.016979	0.010007	0.010589	0.018401	0.011582	0.002274
				0.42217	0.0194695	0.0378783	0.0452098	0.0604776	-0.0102996	0.0440808	0.00127443		0.42217	0.00347	0.006751	0.008058	0.010779	-0.00184	0.007856	0.000227
				0.42273	-0.0442156	0.0345863	0.0434595	0.0397787	0.0420783	0.00966655	0.0930629		0.42273	-0.0079	0.00618	0.007766	0.007108	0.007519	0.001727	0.01663
				0.42328	0.0365857	-0.000354306	0.0520279	0.0212008	0.0645338	-0.01086	0.113304		0.42328	0.006555	-6.3e-05	0.009322	0.003799	0.011562	-0.00195	0.0203
				0.42384	0.00897157	0.100941	0.0443574	-0.0190766	0.0171308	-0.00369929	0.00912565		0.42384	0.001612	0.018133	0.007968	-0.00343	0.003077	-0.00066	0.001639
				0.4244	0.0581211	0.0793032	-0.004717	0.0851441	0.0339812	0.0406679	0.0567383		0.4244	0.010468	0.014283	-0.00085	0.015335	0.00612	0.007325	0.010219
				0.42495	0.040825	0.0618337	0.000800065	0.0810407	0.055805	0.0396269	0.0831077		0.42495	0.007372	0.011166	0.000144	0.014635	0.010078	0.007156	0.015008
				0.42551	-0.00684507	0.0560054	0.00111601	0.0124244	-0.0386446	0.0979785	0.0510519		0.42551	-0.00124	0.01014	0.000202	0.00225	-0.007	0.01774	0.009243
				0.42607	0.0296574	0.0456046	0.0469502	-0.0157901	0.0706415	0.0351101	0.00793244		0.42607	0.005384	0.008279	0.008523	-0.00287	0.012824	0.006374	0.00144
				0.42662	0.0276929	0.00117995	0.0749101	0.0331249	0.0718302	0.0460289	-0.000955459		0.42662	0.00504	0.000215	0.013634	0.006029	0.013074	0.008378	-0.00017
				0.42718	0.0277607	0.0145559	0.0625895	0.0645356	0.0134472	0.0260943	0.0195069		0.42718	0.005066	0.002656	0.011422	0.011777	0.002454	0.004762	0.00356
				0.42774	-0.018299	0.106845	0.0364573	0.0364247	0.0869119	0.0259443	0.06254		0.42774	-0.00335	0.019548	0.00667	0.006664	0.015901	0.004747	0.011442
				0.4283	0.0766461	0.0387954	-0.0129648	0.0953951	0.035313	0.00497884	0.0383032		0.4283	0.01406	0.007116	-0.00238	0.017499	0.006478	0.000913	0.007026
				0.42885	0.0949292	0.0269965	0.00395777	0.0272663	0.021543	0.090795	0.0365625		0.42885	0.017459	0.004965	0.000728	0.005015	0.003962	0.016698	0.006724
				0.42941	0.00845498	-0.0236515	0.0833737	0.0554606	0.0136183	0.0563725	0.0223091		0.42941	0.001559	-0.00436	0.015373	0.010226	0.002511	0.010395	0.004114
				0.42997	0.0583696	0.0157302	0.0205985	-0.00907747	-0.00276576	0.0151943	0.0260655		0.42997	0.010791	0.002908	0.003808	-0.00168	-0.00051	0.002809	0.004819
				0.43052	0.105167	0.053232	0.0159833	0.0315899	0.076388	0.000423807	-0.00690309		0.43052	0.019493	0.009867	0.002962	0.005855	0.014159	7.86e-05	-0.00128
				0.43108	0.0973652	0.0486647	0.0534832	0.0379019	0.0887187	0.0460372	0.0427558		0.43108	0.018093	0.009043	0.009939	0.007043	0.016487	0.008555	0.007945
				0.43164	0.0167671	0.0737214	-0.00280052	0.0528084	0.0964641	0.0564356	0.0469805		0.43164	0.003124	0.013735	-0.00052	0.009839	0.017972	0.010515	0.008753
				0.43219	0.0670146	0.0344915	0.0364301	0.0340881	0.0666715	0.0198801	0.0238552		0.43219	0.012518	0.006443	0.006805	0.006367	0.012454	0.003713	0.004456
				0.43275	-0.0338474	0.0502676	0.0246671	0.0604493	-0.0702357	0.0660254	0.0134009		0.43275	-0.00634	0.009414	0.00462	0.011321	-0.01315	0.012365	0.00251
				0.43331	0.0932473	0.0176306	0.0304714	0.0402965	0.0464724	0.0277364	0.018362		0.43331	0.017508	0.00331	0.005721	0.007566	0.008726	0.005208	0.003448
				0.43387	0.0731785	-0.0431167	0.00180788	0.0422462	0.0487448	0.0178982	-0.0162595		0.43387	0.013775	-0.00812	0.00034	0.007952	0.009176	0.003369	-0.00306
				0.43442	0.0795529	0.0364125	0.0439131	0.0669936	0.0319565	0.0262016	0.0170735		0.43442	0.015013	0.006872	0.008287	0.012643	0.006031	0.004945	0.003222
				0.43498	0.0669248	0.0207608	0.114642	0.023589	0.0284616	0.0453251	-0.0319873		0.43498	0.012663	0.003928	0.021691	0.004463	0.005385	0.008576	-0.00605
				0.43554	0.0354894	0.055003	0.0616533	0.0490891	0.0230409	0.000990151	0.0874998		0.43554	0.006732	0.010434	0.011695	0.009312	0.004371	0.000188	0.016598
				0.43609	0.0309374	-0.0256139	0.00551498	0.0770893	0.0239556	0.0564994	0.0791826		0.43609	0.005884	-0.00487	0.001049	0.014661	0.004556	0.010745	0.015059
				0.43665	0.0311367	0.0136452	0.0248742	0.0259973	0.0611023	0.106308	0.0730241		0.43665	0.005937	0.002602	0.004743	0.004957	0.01165	0.020269	0.013923
				0.43721	0.046188	0.0762034	0.00813893	0.0245244	-0.0114689	0.0230901	-0.00646267		0.43721	0.008829	0.014566	0.001556	0.004688	-0.00219	0.004414	-0.00124
				0.43777	0.0048701	0.0604995	0.0362237	0.0517871	0.0445945	0.115474	-0.0145674		0.43777	0.000933	0.011594	0.006942	0.009924	0.008546	0.022129	-0.00279
				0.43832	0.139069	0.046176	0.0179527	0.0295348	0.0889059	0.129832	0.0256146		0.43832	0.026719	0.008872	0.003449	0.005674	0.017081	0.024944	0.004921
				0.43888	-0.00528294	0.0615417	0.0471713	0.0326714	0.025059	-0.0177384	0.0160474		0.43888	-0.00102	0.011854	0.009086	0.006293	0.004827	-0.00342	0.003091
				0.43944	0.0475095	0.0486107	0.0420447	0.00381188	0.103662	0.11234	-0.0421362		0.43944	0.009174	0.009387	0.008119	0.000736	0.020018	0.021693	-0.00814
				0.43999	0.00513211	0.0408359	0.0318655	0.0579303	0.0030675	0.0963675	0.0352265		0.43999	0.000994	0.007906	0.006169	0.011215	0.000594	0.018656	0.00682
				0.44055	0.0746782	0.0731149	0.0490201	0.0297053	0.0328863	0.0527082	0.0398642		0.44055	0.014494	0.01419	0.009514	0.005765	0.006383	0.01023	0.007737
				0.44111	0.1129	0.0618976	-0.0290274	0.00880594	0.076178	0.0587169	-0.0148471		0.44111	0.021967	0.012044	-0.00565	0.001713	0.014822	0.011425	-0.00289
				0.44166	0.000459512	0.00482885	0.0167768	0.0734027	0.0734066	0.0875407	0.0519753		0.44166	8.96e-05	0.000942	0.003273	0.014318	0.014319	0.017076	0.010139
				0.44222	0.115648	0.0858491	0.0113303	0.108975	-0.0222925	0.0676628	0.0366938		0.44222	0.022616	0.016789	0.002216	0.021311	-0.00436	0.013232	0.007176
				0.44278	0.117805	0.0229593	-0.00595676	0.0746764	0.00940577	0.0717821	0.0392732		0.44278	0.023096	0.004501	-0.00117	0.01464	0.001844	0.014073	0.0077
				0.44334	0.0284609	0.0431738	0.0628554	0.0451105	0.0583859	0.0143695	-0.00290136		0.44334	0.005594	0.008486	0.012354	0.008866	0.011476	0.002824	-0.00057
				0.44389	-0.0360712	0.0135356	0.0793975	0.0989328	-0.0100749	0.0834138	0.0144072		0.44389	-0.00711	0.002667	0.015644	0.019494	-0.00199	0.016436	0.002839
				0.44445	0.0782433	0.030088	0.0395057	-0.00406129	0.0272072	0.0204157	0.0428036		0.44445	0.015456	0.005943	0.007804	-0.0008	0.005374	0.004033	0.008455
				0.44501	-0.00817596	0.0181082	0.0244592	0.060866	-0.0152639	0.12665	0.0336357		0.44501	-0.00162	0.003586	0.004844	0.012053	-0.00302	0.025081	0.006661
				0.44556	-1.02252e-05	-0.05461	0.0721031	0.0737672	0.0425068	-0.0311639	0.0618527		0.44556	-2e-06	-0.01084	0.014314	0.014645	0.008439	-0.00619	0.012279
				0.44612	0.0865572	-0.0286955	0.0191816	0.0189645	0.0637404	0.0869146	0.0484515		0.44612	0.017227	-0.00571	0.003818	0.003774	0.012686	0.017298	0.009643
				0.44668	0.0057684	0.024778	0.109194	0.0438981	0.0268498	0.0333667	0.0601261		0.44668	0.001151	0.004944	0.021786	0.008759	0.005357	0.006657	0.011996
				0.44723	-0.0208154	0.0286311	0.0270364	0.0284161	0.0423943	0.0407313	0.0403997		0.44723	-0.00416	0.005727	0.005408	0.005684	0.00848	0.008147	0.008081
				0.44779	0.0626723	-0.00942589	0.0147815	0.116196	0.0309637	0.0782042	-0.0572473		0.44779	0.012567	-0.00189	0.002964	0.023299	0.006209	0.015681	-0.01148
				0.44835	0.011462	0.0135708	0.0200687	0.0602127	-0.0067179	0.0447475	0.0243531		0.44835	0.002304	0.002728	0.004034	0.012104	-0.00135	0.008995	0.004895
				0.44891	0.015885	0.0569646	0.0767634	0.0464183	0.0319704	0.107438	0.118734		0.44891	0.003201	0.011479	0.015469	0.009354	0.006443	0.021651	0.023927
				0.44946	6.51578e-06	-0.023539	0.0274799	0.0212226	0.0549476	0.0278644	0.0844486		0.44946	1.32e-06	-0.00476	0.005551	0.004287	0.0111	0.005629	0.01706
				0.45002	-0.029459	-0.00272236	0.0429193	0.0629478	0.00424569	-0.0053701	0.072548		0.45002	-0.00597	-0.00055	0.008692	0.012748	0.00086	-0.00109	0.014692
				0.45058	0.00572495	0.0274751	-0.0342626	0.0782143	0.0295747	0.0320917	0.0867478		0.45058	0.001162	0.005578	-0.00696	0.015879	0.006004	0.006515	0.017611
				0.45113	0.043007	0.0344172	0.0507068	0.0334456	0.0548172	0.0188698	0.0919354		0.45113	0.008753	0.007005	0.01032	0.006807	0.011156	0.00384	0.018711
				0.45169	0.0517211	0.0618469	0.0757509	0.0485159	0.0169935	0.0655808	0.0462661		0.45169	0.010552	0.012618	0.015455	0.009898	0.003467	0.01338	0.009439
				0.45225	0.0715099	0.0719312	0.0552559	0.0241752	0.0499353	-0.0149242	0.000662726		0.45225	0.014626	0.014712	0.011301	0.004944	0.010213	-0.00305	0.000136
				0.4528	-0.0158766	0.0956656	0.0346559	-0.020035	0.050409	0.0147677	0.0605711		0.4528	-0.00326	0.019614	0.007106	-0.00411	0.010335	0.003028	0.012419
				0.45336	-0.0432936	0.0444809	-0.00715604	-0.000766736	0.111228	-0.0202607	0.116384		0.45336	-0.0089	0.009142	-0.00147	-0.00016	0.022861	-0.00416	0.023921
				0.45392	0.0763522	0.018763	-0.0275957	0.0961667	0.0199051	0.0479553	0.0629752		0.45392	0.015732	0.003866	-0.00569	0.019814	0.004101	0.009881	0.012976
				0.45448	0.0714313	0.0777626	0.0241964	0.084395	0.0646155	0.0598735	-0.00425114		0.45448	0.014754	0.016062	0.004998	0.017432	0.013346	0.012367	-0.00088
				0.45503	0.0477541	0.0312541	0.0304995	-1.87232e-05	0.0137395	0.016731	0.0953122		0.45503	0.009888	0.006471	0.006315	-3.9e-06	0.002845	0.003464	0.019735
				0.45559	0.0921628	0.104988	0.063202	0.0628447	0.0689559	0.0152816	0.0418093		0.45559	0.019129	0.021792	0.013118	0.013044	0.014313	0.003172	0.008678
				0.45615	-0.00523678	0.0153846	-0.0429322	0.0403041	0.0826249	-0.0155184	0.0594558		0.45615	-0.00109	0.003201	-0.00893	0.008386	0.017192	-0.00323	0.012371
				0.4567	0.0252441	0.0523405	0.0481197	0.0153603	0.0837502	0.0418924	0.0268895		0.4567	0.005265	0.010917	0.010037	0.003204	0.017468	0.008738	0.005609
				0.45726	-0.0219694	-0.0650316	0.00539381	-0.000887529	0.0619046	-0.0389857	0.00598446		0.45726	-0.00459	-0.0136	0.001128	-0.00019	0.012943	-0.00815	0.001251
				0.45782	0.0254919	0.108825	0.0754656	-0.0244426	0.00378432	0.100958	0.027852		0.45782	0.005343	0.022809	0.015817	-0.00512	0.000793	0.02116	0.005838
				0.45837	0.114265	0.0395072	0.00640018	0.00102825	-0.0150044	0.00675892	0.0755502		0.45837	0.024008	0.008301	0.001345	0.000216	-0.00315	0.00142	0.015874
				0.45893	0.0462809	0.0181181	0.0448153	-0.00290913	0.0937237	-0.0633194	4.70606e-05		0.45893	0.009748	0.003816	0.009439	-0.00061	0.01974	-0.01334	9.91e-06
				0.45949	0.0323223	0.0320447	0.0897809	0.0868854	0.0499585	-0.0274256	-0.0105282		0.45949	0.006824	0.006766	0.018955	0.018344	0.010548	-0.00579	-0.00222
				0.46005	-0.00161276	0.0494642	0.0244679	0.0432401	0.0196054	-0.0279107	0.0886746		0.46005	-0.00034	0.010469	0.005178	0.009151	0.004149	-0.00591	0.018767
				0.4606	0.0293835	0.0913196	0.0471055	0.0226821	0.0444458	0.0627744	0.129227		0.4606	0.006234	0.019374	0.009994	0.004812	0.009429	0.013318	0.027416
				0.46116	0.0394224	-0.01735	0.00294596	0.0832991	0.0427907	-0.0420731	0.0473274		0.46116	0.008384	-0.00369	0.000627	0.017715	0.0091	-0.00895	0.010065
				0.46172	0.152602	0.0428023	0.0862939	0.0384403	-0.0360106	0.0228702	0.0699482		0.46172	0.032532	0.009125	0.018396	0.008195	-0.00768	0.004876	0.014912
				0.46227	0.0650537	0.0189253	0.0203077	0.0588392	-0.0356605	0.04914	0.066737		0.46227	0.013902	0.004044	0.00434	0.012574	-0.00762	0.010501	0.014261
				0.46283	0.0123024	-0.00725739	0.0194881	0.0477014	-0.00295698	0.0339968	-0.0397621		0.46283	0.002635	-0.00155	0.004175	0.010218	-0.00063	0.007283	-0.00852
				0.46339	0.00684933	0.0588792	-0.018451	0.0538744	0.019043	0.0420407	-0.0210267		0.46339	0.001471	0.012643	-0.00396	0.011568	0.004089	0.009027	-0.00452
				0.46394	-0.00281717	0.0243342	-0.0258504	0.0320512	0.0240797	0.0268079	0.023499		0.46394	-0.00061	0.005238	-0.00556	0.006899	0.005183	0.00577	0.005058
				0.4645	0.023682	0.0583815	0.0559127	0.0567401	0.0421381	0.0204106	0.086726		0.4645	0.00511	0.012596	0.012064	0.012242	0.009092	0.004404	0.018712
				0.46506	0.0276937	-0.0451526	0.045438	0.0310355	0.0665763	0.016794	0.0559545		0.46506	0.00599	-0.00977	0.009827	0.006712	0.014399	0.003632	0.012102
				0.46561	0.0387797	0.0901008	0.0918437	0.0675152	0.00770532	0.0789009	0.0177259		0.46561	0.008407	0.019534	0.019911	0.014637	0.00167	0.017105	0.003843
				0.46617	0.0415193	0.000120611	0.0656386	0.058837	0.01976	0.024706	0.0417527		0.46617	0.009023	2.62e-05	0.014264	0.012786	0.004294	0.005369	0.009074
				0.46673	0.0648819	0.0355702	0.0295178	0.0247737	0.0688201	0.0442997	0.0551318		0.46673	0.014134	0.007748	0.00643	0.005397	0.014991	0.00965	0.01201
				0.46729	0.0765805	-0.0284606	0.0416715	0.0644692	0.0677633	-0.00840266	0.0237356		0.46729	0.016722	-0.00621	0.009099	0.014077	0.014796	-0.00183	0.005183
				0.46784	-0.0291377	0.0325207	0.0309014	0.112003	0.034648	0.0810414	-0.0240901		0.46784	-0.00638	0.007118	0.006764	0.024515	0.007584	0.017738	-0.00527
				0.4684	0.0760667	0.0801311	-0.011026	0.0770191	0.0674455	0.0101181	0.00633575		0.4684	0.016689	0.017581	-0.00242	0.016898	0.014797	0.00222	0.00139
				0.46896	0.00998635	0.011203	-0.0315374	0.0436963	-0.000863269	0.013048	0.0548549		0.46896	0.002196	0.002464	-0.00694	0.00961	-0.00019	0.00287	0.012064
				0.46951	0.0421734	0.00791738	0.0761626	0.0078233	0.0236735	0.00887433	0.00211355		0.46951	0.009297	0.001745	0.016789	0.001725	0.005219	0.001956	0.000466
				0.47007	-0.0193638	0.0319404	0.0276475	0.0484309	0.0824418	0.0120114	0.106098		0.47007	-0.00428	0.007058	0.006109	0.010702	0.018217	0.002654	0.023444
				0.47063	0.0649275	0.0426482	0.0831738	-0.0182286	0.0701592	0.0731024	-0.000991637		0.47063	0.014381	0.009446	0.018422	-0.00404	0.01554	0.016191	-0.00022
				0.47118	0.0380873	0.083475	-0.0105402	0.00828894	0.0627593	0.0681909	-0.0126842		0.47118	0.008456	0.018533	-0.00234	0.00184	0.013933	0.015139	-0.00282
				0.47174	0.0461667	0.0191104	0.0701109	0.106209	0.0157165	0.0307927	0.0560815		0.47174	0.010274	0.004253	0.015602	0.023636	0.003498	0.006853	0.01248
				0.4723	0.0390014	0.0309952	0.0543218	0.0999862	0.00993815	0.0859775	0.0644113		0.4723	0.0087	0.006914	0.012117	0.022303	0.002217	0.019179	0.014368
				0.47286	0.00781646	0.053965	0.0744367	0.0517214	0.0386244	0.076452	0.0229033		0.47286	0.001748	0.012066	0.016643	0.011564	0.008636	0.017094	0.005121
				0.47341	0.0342133	0.031622	0.0627945	0.049028	-0.00737242	0.0565241	0.0229408		0.47341	0.007668	0.007087	0.014073	0.010988	-0.00165	0.012668	0.005141
				0.47397	0.0365358	0.0420299	-0.0034541	0.0475667	0.143666	0.0457021	0.105902		0.47397	0.008208	0.009442	-0.00078	0.010686	0.032274	0.010267	0.02379
				0.47453	-0.0024656	0.0404462	0.0088202	0.0243312	-0.0140787	0.00889108	0.00512778		0.47453	-0.00056	0.009107	0.001986	0.005479	-0.00317	0.002002	0.001155
				0.47508	0.117183	0.0238368	0.0512654	0.0317724	0.0958247	0.111382	0.0112702		0.47508	0.026449	0.00538	0.011571	0.007171	0.021628	0.025139	0.002544
				0.47564	0.0840636	0.00765974	0.0225144	0.0600357	0.081018	0.0432374	-0.0485007		0.47564	0.019018	0.001733	0.005093	0.013582	0.018329	0.009782	-0.01097
				0.4762	0.0182205	0.0328579	0.0916305	-0.00525013	0.0737239	-0.0018055	-0.00434397		0.4762	0.004132	0.007451	0.020778	-0.00119	0.016718	-0.00041	-0.00099
				0.47675	0.0296321	-0.0121454	0.0265938	0.0187036	0.0184545	0.00908271	0.0791749		0.47675	0.006735	-0.00276	0.006045	0.004251	0.004195	0.002064	0.017996
				0.47731	0.0548599	0.0159147	0.0887025	0.0777742	0.0472955	0.00754515	0.0288835		0.47731	0.012498	0.003626	0.020209	0.017719	0.010775	0.001719	0.00658
				0.47787	0.092362	0.0101	0.0497805	-0.048564	0.0205167	0.0260716	-0.00769315		0.47787	0.021092	0.002306	0.011368	-0.01109	0.004685	0.005954	-0.00176
				0.47842	0.0214364	0.0728809	0.126243	0.0354229	0.0406776	-0.0380219	0.0462902		0.47842	0.004907	0.016682	0.028896	0.008108	0.009311	-0.0087	0.010595
				0.47898	0.0568588	0.0425123	-0.0301834	0.0494102	-0.00367602	0.104622	0.0215559		0.47898	0.013045	0.009753	-0.00692	0.011336	-0.00084	0.024003	0.004945
				0.47954	0.0932976	0.0558878	0.03009	0.0548089	0.0031958	0.0294235	0.0113506		0.47954	0.021454	0.012852	0.006919	0.012604	0.000735	0.006766	0.00261
				0.4801	0.0352352	-0.00838849	-0.0251516	0.117394	0.0516087	-0.0107764	0.0543858		0.4801	0.008121	-0.00193	-0.0058	0.027058	0.011895	-0.00248	0.012535
				0.48065	0.057105	0.0660443	-0.0615265	-0.00465909	0.0528486	0.00128255	-0.0111319		0.48065	0.013193	0.015258	-0.01421	-0.00108	0.012209	0.000296	-0.00257
				0.48121	0.00151743	-0.0137332	0.0371203	0.0393896	-0.0333648	0.0939927	0.00496913		0.48121	0.000351	-0.00318	0.008596	0.009121	-0.00773	0.021765	0.001151
				0.48177	0.0626061	0.0470529	0.0439978	0.0678822	-0.0129747	0.0297865	0.0396094		0.48177	0.014531	0.010921	0.010212	0.015755	-0.00301	0.006913	0.009193
				0.48232	0.0636156	0.0590292	-0.0227728	0.0653462	0.0236071	0.0213634	0.0344618		0.48232	0.014799	0.013732	-0.0053	0.015202	0.005492	0.00497	0.008017
				0.48288	-0.0236716	-0.0240333	0.00227852	0.0930903	0.0603234	-0.00138806	0.0497793		0.48288	-0.00552	-0.0056	0.000531	0.021706	0.014066	-0.00032	0.011607
				0.48344	0.0557196	0.0659022	0.00654324	0.0516795	0.0708779	0.0280518	0.116601		0.48344	0.013022	0.015402	0.001529	0.012078	0.016565	0.006556	0.027251
				0.48399	0.0728154	0.0396898	0.0744598	-3.81861e-05	0.0661438	0.123971	0.0505839		0.48399	0.017057	0.009297	0.017442	-8.9e-06	0.015494	0.02904	0.011849
				0.48455	0.015682	0.115086	0.0886528	0.0191336	0.09999	0.063	0.119966		0.48455	0.003682	0.027021	0.020815	0.004492	0.023477	0.014792	0.028167
				0.48511	0.0729163	0.0763304	0.0232723	0.0937822	0.0186356	0.0843565	0.0584979		0.48511	0.017159	0.017963	0.005477	0.02207	0.004386	0.019852	0.013766
				0.48566	0.011232	-0.00282922	0.0415078	0.0340249	0.0648245	0.0126925	0.024275		0.48566	0.002649	-0.00067	0.00979	0.008025	0.01529	0.002994	0.005726
				0.48622	0.0624501	0.0589992	-0.0212909	0.0646656	0.0606717	0.0919118	0.107335		0.48622	0.014764	0.013948	-0.00503	0.015288	0.014343	0.021729	0.025375
				0.48678	-0.013237	0.00662021	0.0342101	0.0528215	0.00484001	-0.0505469	0.0638454		0.48678	-0.00314	0.001569	0.008106	0.012516	0.001147	-0.01198	0.015128
				0.48734	-0.0536959	0.0700758	-0.0154115	-0.0513076	0.0124903	0.0544838	-0.00420942		0.48734	-0.01275	0.016643	-0.00366	-0.01219	0.002966	0.01294	-0.001
				0.48789	0.0582426	-0.0230266	0.0417097	0.0535794	0.0661305	0.0546073	0.0403261		0.48789	0.013864	-0.00548	0.009929	0.012754	0.015742	0.012999	0.009599
				0.48845	0.0673235	0.0219399	0.0910625	-0.00709134	0.0601174	-0.0182585	0.0959146		0.48845	0.016062	0.005234	0.021726	-0.00169	0.014343	-0.00436	0.022884
				0.48901	-0.0129054	0.0499186	0.0362728	0.0406117	0.0499079	0.071932	0.0226465		0.48901	-0.00309	0.011937	0.008674	0.009711	0.011934	0.017201	0.005415
				0.48956	0.0563254	0.0843211	0.0181069	0.0294894	0.0576277	0.0318199	0.0758033		0.48956	0.0135	0.020209	0.00434	0.007068	0.013812	0.007626	0.018168
				0.49012	0.0229329	0.0258123	0.0115205	0.0242308	0.109727	0.0183217	0.114748		0.49012	0.005509	0.006201	0.002767	0.005821	0.026358	0.004401	0.027564
				0.49068	0.0176854	-0.00952756	0.0751121	-0.035532	0.00862807	0.0187726	0.0479604		0.49068	0.004258	-0.00229	0.018084	-0.00855	0.002077	0.00452	0.011547
				0.49123	0.0178474	0.0250483	0.0464045	0.0226094	0.0478105	0.0395646	0.128289		0.49123	0.004307	0.006044	0.011198	0.005456	0.011537	0.009547	0.030957
				0.49179	0.0476966	0.0389987	0.0698076	0.00427539	0.0563336	0.0258864	0.0645748		0.49179	0.011536	0.009432	0.016883	0.001034	0.013625	0.006261	0.015618
				0.49235	-0.0153224	0.038687	0.0046208	0.0654389	0.0172964	0.0631016	0.114894		0.49235	-0.00371	0.009378	0.00112	0.015863	0.004193	0.015296	0.027851
				0.4929	0.0414266	-0.0204098	0.0442822	0.111209	0.00583829	0.0174637	0.0470989		0.4929	0.010065	-0.00496	0.010759	0.027019	0.001418	0.004243	0.011443
				0.49346	0.0604446	-0.00897548	0.06081	0.0296176	0.143584	0.0163096	0.0689543		0.49346	0.014718	-0.00219	0.014807	0.007212	0.034963	0.003971	0.016791
				0.49402	0.0698212	0.0779133	0.0561402	0.0248291	0.0452651	0.107008	0.00895015		0.49402	0.01704	0.019015	0.013701	0.00606	0.011047	0.026116	0.002184
				0.49458	0.013064	-0.01747	-0.00463474	0.037992	0.00985133	0.0644484	0.0454194		0.49458	0.003196	-0.00427	-0.00113	0.009293	0.00241	0.015764	0.01111
				0.49513	0.0839526	0.0145941	0.0442965	0.0632835	0.0754085	0.0731148	0.0861193		0.49513	0.020581	0.003578	0.01086	0.015514	0.018487	0.017925	0.021113
				0.49569	0.0166954	0.0403138	0.0832012	0.138838	-0.0236379	-0.00916896	-0.0275266		0.49569	0.004102	0.009905	0.020443	0.034114	-0.00581	-0.00225	-0.00676
				0.49625	0.0537974	0.0241741	0.0483076	-0.00260209	0.0424349	0.0401665	0.0548803		0.49625	0.013248	0.005953	0.011896	-0.00064	0.01045	0.009891	0.013515
				0.4968	0.0045719	0.0354008	0.14739	0.056427	-0.0341891	0.100387	0.0275593		0.4968	0.001128	0.008737	0.036378	0.013927	-0.00844	0.024777	0.006802
				0.49736	0.0770641	0.0735297	0.0686519	0.0586027	0.0558732	0.107242	0.0369445		0.49736	0.019063	0.018189	0.016982	0.014496	0.013821	0.026528	0.009139
				0.49792	0.0575194	0.115683	0.036732	0.0777503	0.00233689	0.0826366	0.0358302		0.49792	0.01426	0.02868	0.009107	0.019276	0.000579	0.020487	0.008883
				0.49847	0.104288	0.111587	0.0712602	0.0591151	0.0859072	0.0594706	0.0114309		0.49847	0.025913	0.027727	0.017706	0.014689	0.021346	0.014777	0.00284
				0.49903	0.0626736	0.0304313	0.0351483	-0.0649544	0.0190335	0.00228039	0.00401648		0.49903	0.015608	0.007578	0.008753	-0.01618	0.00474	0.000568	0.001
				0.49959	0.0416227	0.071901	-0.0196505	0.0770737	0.118928	0.00048245	-0.0159665		0.49959	0.010388	0.017946	-0.0049	0.019237	0.029683	0.00012	-0.00399
				0.50014	-0.00593953	0.0461476	-0.0171827	0.100708	-0.0169139	0.0349064	0.0819875		0.50014	-0.00149	0.011544	-0.0043	0.025191	-0.00423	0.008732	0.020509
				0.5007	0.0754827	0.0320651	0.0615633	0.0736016	0.0512254	0.00982112	0.0374064		0.5007	0.018924	0.008039	0.015434	0.018452	0.012842	0.002462	0.009378
				0.50126	0.0153844	0.114265	-0.0101383	0.0167071	-0.0225781	0.0745517	0.0419459		0.50126	0.003865	0.02871	-0.00255	0.004198	-0.00567	0.018732	0.010539
				0.50182	0.0846176	0.0970456	0.00978032	0.0529826	0.125872	0.0540692	0.0643818		0.50182	0.021308	0.024438	0.002463	0.013342	0.031697	0.013616	0.016213
				0.50237	0.00122636	0.00570653	0.025678	0.105954	0.0671666	0.0534408	0.00757333		0.50237	0.00031	0.00144	0.006481	0.02674	0.016951	0.013487	0.001911
				0.50293	-0.00896262	0.034632	-0.000390845	0.0574492	0.0380659	0.0508991	0.0413584		0.50293	-0.00227	0.00876	-9.9e-05	0.014531	0.009628	0.012874	0.010461
				0.50349	0.0849837	0.0647705	0.0506041	0.0349917	0.0348476	0.103262	0.102244		0.50349	0.021543	0.016419	0.012828	0.00887	0.008834	0.026177	0.025918
				0.50404	0.124907	-0.00331086	0.064019	0.0756433	0.110031	0.0666216	0.094767		0.50404	0.031734	-0.00084	0.016265	0.019218	0.027954	0.016926	0.024076
				0.5046	0.0556588	0.0144333	0.072296	0.0239879	0.0368485	0.106662	0.0256137		0.5046	0.014172	0.003675	0.018408	0.006108	0.009382	0.027158	0.006522
				0.50516	0.0516066	0.039642	0.0390953	0.00320107	0.116689	0.0312983	-0.00162973		0.50516	0.013169	0.010116	0.009976	0.000817	0.029777	0.007987	-0.00042
				0.50571	0.0387323	0.0371683	0.0268931	0.127214	0.0632709	-0.00392825	0.00812233		0.50571	0.009906	0.009506	0.006878	0.032534	0.016181	-0.001	0.002077
				0.50627	0.0556471	0.0218723	0.102729	0.102691	0.0597944	0.0407357	0.0173976		0.50627	0.014263	0.005606	0.02633	0.026321	0.015326	0.010441	0.004459
				0.50683	0.118759	0.0442551	0.0326996	0.0196462	-0.0136986	0.0810891	0.0116878		0.50683	0.030506	0.011368	0.0084	0.005047	-0.00352	0.02083	0.003002
				0.50738	0.0872396	0.0954686	0.0843449	-0.00972063	0.0157224	0.0743526	0.0622383		0.50738	0.022459	0.024577	0.021714	-0.0025	0.004048	0.019141	0.016022
				0.50794	0.100959	0.0813167	0.0277753	0.0596721	-0.00433892	0.0450069	0.047562		0.50794	0.026048	0.02098	0.007166	0.015396	-0.00112	0.011612	0.012271
				0.5085	0.0259432	0.0654899	0.0397483	-0.0180714	0.0488914	0.0512554	0.0877332		0.5085	0.006708	0.016934	0.010278	-0.00467	0.012642	0.013253	0.022685
				0.50905	0.0572795	0.0953495	0.0114115	0.0260617	0.0851918	0.0438672	0.11037		0.50905	0.014843	0.024708	0.002957	0.006754	0.022076	0.011368	0.028601
				0.50961	0.0591211	0.0305209	0.0755756	0.164752	-0.00591219	0.0466506	0.0294756		0.50961	0.015354	0.007926	0.019627	0.042787	-0.00154	0.012115	0.007655
				0.51017	-0.0176305	0.0292802	0.0811645	0.0331355	0.0414502	0.00704523	0.0882823		0.51017	-0.00459	0.007621	0.021125	0.008624	0.010788	0.001834	0.022977
				0.51073	-0.014954	0.0552615	0.0521491	0.000640846	0.0397775	0.0400445	0.0109644		0.51073	-0.0039	0.014414	0.013603	0.000167	0.010376	0.010445	0.00286
				0.51128	0.00448872	0.0395503	0.0133585	0.111438	0.0802528	0.124896	-0.0252434		0.51128	0.001173	0.010339	0.003492	0.029131	0.020979	0.032649	-0.0066
				0.51184	0.11529	0.00127023	0.112447	0.0434148	-0.00142368	0.0168657	0.0751828		0.51184	0.030203	0.000333	0.029459	0.011374	-0.00037	0.004418	0.019696
				0.5124	0.00209531	0.0206852	0.0620253	0.0499081	0.0690299	0.0418903	0.0489295		0.5124	0.00055	0.005431	0.016285	0.013103	0.018124	0.010998	0.012846
				0.51295	0.130615	0.0377375	0.0197708	-0.00186039	0.138705	0.0691316	0.0237876		0.51295	0.034367	0.009929	0.005202	-0.00049	0.036496	0.01819	0.006259
				0.51351	0.0603726	0.0252118	0.0574504	0.0299165	0.0640405	0.0676237	0.112071		0.51351	0.01592	0.006648	0.015149	0.007889	0.016887	0.017832	0.029552
				0.51407	0.00896839	0.0931597	-0.0424166	0.0769865	-0.0257732	0.0789799	0.0846193		0.51407	0.00237	0.024619	-0.01121	0.020345	-0.00681	0.020872	0.022362
				0.51462	0.0601092	0.0210841	0.0114127	0.0634258	0.0673108	0.0152513	0.132437		0.51462	0.015919	0.005584	0.003023	0.016797	0.017826	0.004039	0.035074
				0.51518	0.038543	0.0635606	0.0158329	0.0384669	0.0215906	0.122992	0.0298783		0.51518	0.01023	0.01687	0.004202	0.010209	0.00573	0.032643	0.00793
				0.51574	0.00974856	-0.0288711	0.061471	0.133367	0.101375	0.0635827	0.0798235		0.51574	0.002593	-0.00768	0.01635	0.035473	0.026964	0.016912	0.021232
				0.51629	0.0393613	0.0284883	0.0376235	0.0535793	0.0728188	0.0304825	-0.0559583		0.51629	0.010492	0.007594	0.010029	0.014282	0.01941	0.008125	-0.01492
				0.51685	0.0801211	0.0268996	0.0492364	0.0674114	0.00102602	0.0678646	-0.00692771		0.51685	0.021403	0.007186	0.013153	0.018008	0.000274	0.018129	-0.00185
				0.51741	0.0377784	0.0414356	0.00911464	0.0808203	0.0795257	0.0641739	0.0344675		0.51741	0.010114	0.011093	0.00244	0.021636	0.02129	0.01718	0.009227
				0.51796	0.0504493	-0.0179227	0.0162001	0.100832	0.0583648	0.0946369	0.0906102		0.51796	0.013535	-0.00481	0.004346	0.027052	0.015658	0.02539	0.02431
				0.51852	0.0127935	0.0920868	0.0799855	0.0213691	0.0620157	0.0449534	0.138258		0.51852	0.00344	0.024759	0.021505	0.005745	0.016674	0.012086	0.037173
				0.51908	-0.0601832	0.0139812	0.0750957	0.0404356	0.0998766	0.0552106	0.00678571		0.51908	-0.01622	0.003767	0.020234	0.010895	0.026911	0.014876	0.001828
				0.51963	0.127871	0.0838445	0.0638721	0.0575652	0.0616285	-0.00464552	0.026315		0.51963	0.034528	0.02264	0.017247	0.015544	0.016641	-0.00125	0.007106
				0.52019	0.0540749	0.113153	0.0418046	0.0864272	0.0204083	0.0712841	0.0625765		0.52019	0.014633	0.030619	0.011312	0.023387	0.005522	0.019289	0.016933
				0.52075	0.0679933	0.0527978	0.0339834	0.00189312	0.0213359	0.000490958	0.115289		0.52075	0.018438	0.014318	0.009216	0.000513	0.005786	0.000133	0.031264
				0.52131	-0.0476457	-0.0137821	0.0922764	0.0974568	0.0109784	0.0536075	0.0633207		0.52131	-0.01295	-0.00375	0.025077	0.026485	0.002983	0.014568	0.017208
				0.52186	0.131155	0.0994393	0.0416108	0.0775708	0.0661163	0.124024	0.113214		0.52186	0.035719	0.027081	0.011332	0.021126	0.018006	0.033777	0.030833
				0.52242	0.0656798	0.09826	-0.0250565	0.00469769	0.037777	0.0255579	0.0300405		0.52242	0.017925	0.026817	-0.00684	0.001282	0.01031	0.006975	0.008199
				0.52298	0.0470085	0.0265768	0.0349765	-0.0254884	0.0712425	0.0372843	0.115085		0.52298	0.012857	0.007269	0.009566	-0.00697	0.019485	0.010197	0.031476
				0.52353	0.043692	-0.00556856	0.0398003	0.00463291	-0.0317896	-0.0407357	0.146437		0.52353	0.011975	-0.00153	0.010909	0.00127	-0.00871	-0.01117	0.040136
				0.52409	-0.0023501	0.016924	0.0850695	0.00766292	0.0574177	0.01742	0.118789		0.52409	-0.00065	0.004648	0.023366	0.002105	0.015771	0.004785	0.032628
				0.52465	0.0885208	0.0641066	0.0702127	0.0125254	-0.00257647	0.0325881	0.0794998		0.52465	0.024366	0.017646	0.019326	0.003448	-0.00071	0.00897	0.021883
				0.5252	0.080156	0.0911366	0.00563611	0.0455322	0.0224737	0.0807102	-0.0143573		0.5252	0.02211	0.025139	0.001555	0.01256	0.006199	0.022263	-0.00396
				0.52576	0.0737918	0.062297	0.139794	0.067861	-0.0122294	0.0842763	0.0908003		0.52576	0.020398	0.01722	0.038642	0.018758	-0.00338	0.023296	0.025099
				0.52632	0.0437244	0.0485036	0.0891482	0.0803137	0.0399375	0.0647527	0.038993		0.52632	0.012112	0.013436	0.024695	0.022248	0.011063	0.017937	0.010801
				0.52687	0.0361458	0.0708394	0.0373779	-0.0297213	0.0212062	0.0998783	0.0370102		0.52687	0.010034	0.019665	0.010376	-0.00825	0.005887	0.027726	0.010274
				0.52743	0.13848	0.0282689	0.12205	0.115902	0.0831466	0.0412946	0.036235		0.52743	0.038523	0.007864	0.033952	0.032242	0.02313	0.011487	0.01008
				0.52799	0.0294915	0.130567	0.0675726	0.0294389	0.0157725	0.0646042	-0.0223039		0.52799	0.008221	0.036398	0.018837	0.008207	0.004397	0.01801	-0.00622
				0.52854	0.0805195	0.0574825	0.0790089	0.0483557	0.0959867	0.105103	0.0694257		0.52854	0.022494	0.016058	0.022072	0.013509	0.026815	0.029361	0.019395
				0.5291	0.0596767	0.0553432	0.131427	0.140865	0.0772722	0.00730623	0.0186615		0.5291	0.016706	0.015493	0.036793	0.039435	0.021632	0.002045	0.005224
				0.52966	0.0905823	0.11881	0.0635228	0.0827777	0.0963923	0.0465749	0.0985946		0.52966	0.025412	0.033331	0.01782	0.023222	0.027042	0.013066	0.027659
				0.53021	-0.00787202	0.0271356	0.0510592	0.101328	0.0417121	0.028792	-0.00395537		0.53021	-0.00221	0.007629	0.014354	0.028486	0.011726	0.008094	-0.00111
				0.53077	-0.0198087	0.0600045	0.0440903	0.181949	0.121595	0.110485	0.0379771		0.53077	-0.00558	0.016904	0.012421	0.051258	0.034255	0.031126	0.010699
				0.53133	0.0244926	0.062089	0.053782	0.0389726	0.0470208	0.0782681	0.0307635		0.53133	0.006914	0.017528	0.015183	0.011002	0.013274	0.022096	0.008685
				0.53188	0.071021	-0.0468642	0.0520298	-0.0409148	0.048427	-0.0488701	0.060878		0.53188	0.020092	-0.01326	0.014719	-0.01157	0.0137	-0.01383	0.017222
				0.53244	-0.0498879	-0.0183584	0.112057	0.0269433	0.0515678	0.127248	0.115338		0.53244	-0.01414	-0.0052	0.031767	0.007638	0.014619	0.036074	0.032698
				0.533	0.0090244	0.0968077	0.0999435	0.125292	0.00877426	0.0328934	0.0787302		0.533	0.002564	0.027502	0.028393	0.035594	0.002493	0.009345	0.022366
				0.53356	0.0390396	0.0660183	-0.0230224	0.00891776	0.0211595	0.0459159	0.0266569		0.53356	0.011114	0.018794	-0.00655	0.002539	0.006024	0.013071	0.007589
				0.53411	0.0191323	0.04094	0.0601015	0.090472	0.113787	-0.00864879	0.0598827		0.53411	0.005458	0.011679	0.017145	0.025809	0.032461	-0.00247	0.017083
				0.53467	0.106962	0.127804	0.0254154	0.0308348	0.0618452	0.090322	0.0459055		0.53467	0.030577	0.036535	0.007266	0.008815	0.01768	0.02582	0.013123
				0.53523	0.168291	0.00758337	0.0290278	0.0950357	0.0641691	0.0363361	0.0312554		0.53523	0.04821	0.002172	0.008315	0.027224	0.018382	0.010409	0.008954
				0.53578	-0.0241728	0.0221794	0.0663138	0.0636456	0.0257956	0.00839784	0.148411		0.53578	-0.00694	0.006367	0.019036	0.01827	0.007405	0.002411	0.042603
				0.53634	0.0431655	0.121715	0.123465	-0.0591571	0.153589	-0.0343611	-0.00371304		0.53634	0.012417	0.035013	0.035516	-0.01702	0.044181	-0.00988	-0.00107
				0.5369	0.09748	0.0372439	0.0681931	0.00700611	-0.0298012	-0.0405781	0.130458		0.5369	0.028099	0.010736	0.019657	0.00202	-0.00859	-0.0117	0.037605
				0.53745	0.124562	0.110369	0.118028	0.11414	0.149038	0.0706907	-0.0784545		0.53745	0.03598	0.031881	0.034093	0.03297	0.043051	0.020419	-0.02266
				0.53801	0.0213827	0.098708	0.00537183	0.110819	-0.0047776	0.102529	0.0657336		0.53801	0.006189	0.028571	0.001555	0.032077	-0.00138	0.029677	0.019027
				0.53857	0.113784	0.00309855	0.267378	0.116804	0.095271	-0.0933814	0.0748682		0.53857	0.033003	0.000899	0.077554	0.033879	0.027634	-0.02709	0.021716
				0.53912	0.00373218	0.0428986	0.0705273	0.115505	-0.0394183	-0.15363	0.0748992		0.53912	0.001085	0.012469	0.020499	0.033572	-0.01146	-0.04465	0.02177
				0.53968	-0.0702618	0.232012	0.0821899	0.0110538	0.193354	0.299522	0.0814519		0.53968	-0.02046	0.067575	0.023938	0.003219	0.056315	0.087237	0.023723

## Sheet: C10
Source Data Supplementary Figure 3
TR-SAXS characterization of the CX2 chemotype - C10
					Scattering Intensity I(q)									Kratky Transform [I(q) * q2]									Gunier Transform ln[I]
					Time(s)									Time(s)									Time (s)
	Time (s)	I(0)		q	0.3	0.6	0.9	1.2	1.5	1.8	2.1		q	0.3	0.6	0.9	1.2	1.5	1.8	2.1		q2	0.3	2.1
	0.3	23.5		0.01143	23.702	23.5637	26.3951	25.1417	27.5569	30.2461	34.0997		0.01143	0.003095	0.003077	0.003447	0.003283	0.003599	0.00395	0.004453		0.000131	3.16556	3.52929
	0.6	25		0.01199	24.2565	24.8667	26.6143	31.0584	32.203	35.7593	39.72		0.01199	0.003484	0.003572	0.003823	0.004461	0.004626	0.005136	0.005705		0.000144	3.18869	3.68186
	0.9	29.4		0.01254	25.0546	26.1775	23.9361	30.2818	32.8853	38.5185	38.7069		0.01254	0.003942	0.004118	0.003766	0.004764	0.005174	0.00606	0.00609		0.000157	3.22106	3.65602
	1.2	32.8		0.0131	22.3205	23.4348	27.3014	30.6178	34.6917	36.6785	36.6979		0.0131	0.00383	0.004022	0.004685	0.005254	0.005953	0.006294	0.006298		0.000172	3.1055	3.60272
	1.5	36		0.01366	22.1087	23.6535	26.3114	30.3864	33.9295	38.3709	37.3024		0.01366	0.004124	0.004412	0.004908	0.005668	0.006329	0.007158	0.006958		0.000187	3.09597	3.61906
	1.8	39.6		0.01422	24.0129	22.9993	26.3695	29.4486	33.9155	35.0115	36.4792		0.01422	0.004852	0.004647	0.005328	0.005951	0.006853	0.007075	0.007371		0.000202	3.17859	3.59674
	2.1	41.6		0.01477	22.3616	22.966	28.3276	29.5861	31.9267	35.5098	37.1288		0.01477	0.00488	0.005011	0.006181	0.006456	0.006967	0.007749	0.008102		0.000218	3.10734	3.61439
	2.4	43.6		0.01533	21.1899	24.0039	26.2773	28.8274	33.3814	35.0165	36.9007		0.01533	0.00498	0.005641	0.006175	0.006775	0.007845	0.008229	0.008672		0.000235	3.05352	3.60823
	2.7	45.2		0.01589	23.8532	22.9011	27.0912	29.8448	33.6114	35.3256	36.0526		0.01589	0.00602	0.00578	0.006838	0.007533	0.008483	0.008916	0.0091		0.000252	3.17192	3.58498
	3	46.9		0.01645	21.7598	24.1408	26.7422	30.2592	30.3693	33.5891	35.5234		0.01645	0.005885	0.006529	0.007232	0.008183	0.008213	0.009084	0.009607		0.00027	3.08006	3.57019
				0.017	22.0246	21.7054	26.3619	29.3649	31.5787	33.9385	33.7785		0.017	0.006367	0.006274	0.00762	0.008488	0.009128	0.009811	0.009764		0.000289	3.09216	3.51983
				0.01756	21.5801	22.7711	27.3494	29.0547	31.5696	33.172	34.7126		0.01756	0.006654	0.007022	0.008433	0.008959	0.009735	0.010229	0.010704		0.000308	3.07177	3.5471
				0.01812	22.1749	23.0312	26.172	29.2924	30.1888	33.0543	33.7269		0.01812	0.007278	0.007559	0.00859	0.009615	0.009909	0.010849	0.01107		0.000328	3.09896	3.51829
				0.01868	21.5195	22.7304	25.7512	27.6354	30.1738	33.3365	33.2361		0.01868	0.007505	0.007927	0.008981	0.009638	0.010523	0.011626	0.011591		0.000349	3.06896	3.50364
				0.01923	20.7659	23.1046	25.8944	28.2777	30.199	31.4245	32.6241		0.01923	0.007681	0.008546	0.009578	0.010459	0.01117	0.011623	0.012067		0.00037	3.03331	3.48505
				0.01979	20.578	22.6505	25.5425	27.5178	29.4091	30.746	32.4192		0.01979	0.008058	0.00887	0.010003	0.010776	0.011517	0.01204	0.012696		0.000392	3.02422	3.47875
				0.02035	20.4176	22.3244	25.6827	28.0221	28.9721	30.5484	32.6386		0.02035	0.008453	0.009242	0.010633	0.011601	0.011994	0.012647	0.013512		0.000414	3.0164	3.48549
				0.0209	20.4599	22.5961	25.217	27.1278	29.0026	30.6728	32.0915		0.0209	0.008941	0.009874	0.011019	0.011854	0.012673	0.013403	0.014023		0.000437	3.01847	3.46859
				0.02146	20.6529	22.7152	24.2938	25.639	28.6852	30.6341	31.1317		0.02146	0.009513	0.010463	0.01119	0.01181	0.013213	0.014111	0.01434		0.000461	3.02786	3.43823
				0.02202	20.0733	21.0523	24.0575	25.5646	27.7257	30.2908	30.7022		0.02202	0.009732	0.010207	0.011664	0.012395	0.013442	0.014686	0.014886		0.000485	2.99939	3.42434
				0.02258	20.0782	21.2703	24.8242	26.0099	27.9377	29.0389	30.5492		0.02258	0.010234	0.010842	0.012653	0.013258	0.01424	0.014802	0.015572		0.00051	2.99964	3.41934
				0.02313	19.5318	20.8398	23.5333	25.4716	27.0619	27.9523	29.5449		0.02313	0.010453	0.011153	0.012595	0.013632	0.014483	0.01496	0.015812		0.000535	2.97205	3.38591
				0.02369	19.6579	21.1409	23.1933	25.5196	26.8446	28.5361	29.7871		0.02369	0.011034	0.011867	0.013019	0.014324	0.015068	0.016018	0.01672		0.000561	2.97848	3.39408
				0.02425	19.5981	21.1678	23.0311	24.7361	27.1501	28.1286	28.9943		0.02425	0.011524	0.012447	0.013543	0.014545	0.015965	0.01654	0.017049		0.000588	2.97543	3.3671
				0.02481	18.9312	20.8712	22.6223	24.5855	25.865	27.714	27.9464		0.02481	0.01165	0.012844	0.013921	0.01513	0.015917	0.017055	0.017198		0.000615	2.94081	3.33029
				0.02536	18.957	20.264	22.9175	24.3302	25.7969	27.077	28.1449		0.02536	0.012196	0.013037	0.014744	0.015652	0.016596	0.01742	0.018107		0.000643	2.94217	3.33737
				0.02592	18.3037	19.9035	22.508	24.3883	25.2184	26.6879	28.3936		0.02592	0.012298	0.013373	0.015123	0.016386	0.016944	0.017932	0.019078		0.000672	2.9071	3.34616
				0.02648	19.1089	20.0579	22.3604	23.8104	24.7496	26.2234	26.9227		0.02648	0.013398	0.014063	0.015678	0.016694	0.017353	0.018386	0.018877		0.000701	2.95016	3.29297
				0.02704	18.4963	19.7429	21.8314	24.1499	24.6425	25.9149	27		0.02704	0.01352	0.014431	0.015958	0.017652	0.018012	0.018942	0.019736		0.000731	2.91757	3.29584
				0.02759	18.8773	19.6777	22.5235	23.3749	24.3049	25.634	26.0198		0.02759	0.014374	0.014983	0.01715	0.017798	0.018506	0.019518	0.019812		0.000761	2.93796	3.25886
				0.02815	18.2099	19.845	21.6124	23.0933	23.8767	24.745	25.4423		0.02815	0.014431	0.015727	0.017127	0.018301	0.018922	0.01961	0.020162		0.000792	2.90197	3.23641
				0.02871	18.2271	18.8955	21.3581	22.6624	23.4632	24.638	25.4233		0.02871	0.015023	0.015574	0.017603	0.018679	0.019339	0.020307	0.020954		0.000824	2.90291	3.23567
				0.02927	18.0758	18.7924	20.721	21.5644	23.4615	23.8204	24.5617		0.02927	0.015482	0.016096	0.017748	0.01847	0.020095	0.020402	0.021037		0.000856	2.89457	3.20119
				0.02982	17.6457	18.5997	20.6757	21.6884	22.8635	23.3521	24.6269		0.02982	0.015695	0.016544	0.01839	0.019291	0.020336	0.020771	0.021905		0.000889	2.87049	3.20384
				0.03038	17.1849	18.5231	19.7864	21.2326	23.0189	23.8686	24.3455		0.03038	0.015862	0.017097	0.018263	0.019598	0.021247	0.022031	0.022471		0.000923	2.84403	3.19235
				0.03094	17.0117	18.5508	19.7043	21.6054	22.5733	22.4051	23.483		0.03094	0.016283	0.017756	0.01886	0.02068	0.021606	0.021445	0.022477		0.000957	2.8339
				0.0315	16.805	18.7449	19.496	20.952	21.4246	22.8831	23.0543		0.0315	0.016671	0.018595	0.01934	0.020784	0.021253	0.0227	0.02287		0.000992	2.82168
				0.03205	17.0965	17.6685	19.6724	20.6866	21.0669	22.6241	22.5224		0.03205	0.017565	0.018153	0.020211	0.021253	0.021644	0.023244	0.023139		0.001027	2.83887
				0.03261	16.3354	17.7159	19.3099	20.5395	21.2033	21.7406	22.1269		0.03261	0.017372	0.01884	0.020536	0.021843	0.022549	0.023121	0.023531		0.001063	2.79333
				0.03317	16.5411	17.4281	18.5809	20.1905	20.7564	20.8763	21.7703		0.03317	0.018197	0.019173	0.020441	0.022212	0.022834	0.022966	0.02395		0.0011	2.80585
				0.03373	15.9595	17.4321	18.8366	19.7454	19.8623	20.3897	21.2634		0.03373	0.018153	0.019828	0.021426	0.022459	0.022592	0.023192	0.024186		0.001137	2.77006
				0.03428	16.1345	16.8481	18.3923	19.5072	19.8412	20.4415	21.3595		0.03428	0.018963	0.019802	0.021617	0.022927	0.02332	0.024025	0.025104		0.001175	2.78096
				0.03484	15.7943	16.651	17.8224	19.0818	19.5692	20.3016	20.4141		0.03484	0.019173	0.020213	0.021635	0.023163	0.023755	0.024644	0.024781		0.001214	2.75965
				0.0354	15.5792	16.9208	17.7639	18.7777	19.0675	19.6997	19.9072		0.0354	0.019521	0.021202	0.022258	0.023529	0.023892	0.024684	0.024944		0.001253	2.74594
				0.03596	16.0125	16.4624	16.9781	18.1897	18.7981	19.5697	19.7473		0.03596	0.0207	0.021282	0.021949	0.023515	0.024301	0.025299	0.025529		0.001293	2.77337
				0.03651	15.6748	16.379	17.4282	17.8409	18.498	19.1736	19.404		0.03651	0.020898	0.021837	0.023235	0.023785	0.024661	0.025562	0.025869		0.001333	2.75205
				0.03707	15.1833	16.4762	17.2234	17.9725	18.0157	18.6486	18.8861		0.03707	0.020865	0.022641	0.023668	0.024698	0.024757	0.025627	0.025953		0.001374	2.7202
				0.03763	15.0751	15.733	16.7757	17.6159	17.619	18.0287	18.3323		0.03763	0.021344	0.022276	0.023752	0.024942	0.024946	0.025526	0.025956		0.001416	2.71305
				0.03819	15.0092	15.6976	16.3544	17.1521	17.5842	18.0288	18.0347		0.03819	0.021885	0.022889	0.023846	0.025009	0.025639	0.026288	0.026296		0.001458	2.70866
				0.03874	15.1029	15.424	16.1694	16.7184	16.8477	17.2437	18.2093		0.03874	0.02267	0.023152	0.024271	0.025095	0.025289	0.025883	0.027332		0.001501	2.71489
				0.0393	14.4491	15.2205	16.2222	16.1672	16.9435	17.305	17.6367		0.0393	0.022317	0.023508	0.025055	0.02497	0.026169	0.026727	0.02724		0.001544	2.67063
				0.03986	14.2275	14.8931	15.4776	15.9857	16.4458	16.5998	16.5198		0.03986	0.022603	0.02366	0.024589	0.025396	0.026127	0.026371	0.026244		0.001589	2.65517
				0.04042	14.095	14.7242	15.3208	15.7765	16.8811	16.7366	16.7655		0.04042	0.023022	0.02405	0.025025	0.025769	0.027573	0.027337	0.027384		0.001633	2.64582
				0.04097	14.1289	14.3959	15.0919	15.4307	15.8971	16.3352	16.2227		0.04097	0.023719	0.024168	0.025336	0.025905	0.026688	0.027423	0.027234		0.001679	2.64822
				0.04153	13.5886	14.2471	14.779	15.1342	15.6002	16.0043	15.7216		0.04153	0.023437	0.024572	0.02549	0.026102	0.026906	0.027603	0.027116		0.001725	2.60923
				0.04209	13.5765	14.0993	14.6919	14.9082	15.6209	15.0091	15.5117		0.04209	0.024048	0.024974	0.026024	0.026407	0.02767	0.026586	0.027476		0.001771	2.60834
				0.04265	13.1113	13.6171	14.5147	14.9107	15.1062	14.9402	15.2567		0.04265	0.023844	0.024764	0.026396	0.027117	0.027472	0.02717	0.027746		0.001819	2.57347
				0.0432	13.1335	13.5941	13.8929	14.5696	14.8682	14.6363	15.1375		0.0432	0.024513	0.025372	0.02593	0.027193	0.02775	0.027317	0.028253		0.001866	2.57517
				0.04376	13.0409	13.5132	13.989	14.1786	14.5749	14.5519	14.6707		0.04376	0.024973	0.025877	0.026788	0.027151	0.02791	0.027866	0.028094		0.001915	2.56809
				0.04432	12.8712	12.7445	13.5773	14.2116	14.2575	14.3644	14.5927		0.04432	0.025279	0.02503	0.026666	0.027912	0.028002	0.028212	0.02866		0.001964	2.55499
				0.04488	12.7577	12.7812	13.6375	13.4611	13.9354	14.0293	13.9016		0.04488	0.025691	0.025738	0.027463	0.027108	0.028063	0.028252	0.027995
				0.04543	12.6946	13.0579	13.2821	13.555	13.8059	13.8813	14.0237		0.04543	0.026203	0.026952	0.027415	0.027978	0.028496	0.028652	0.028946
				0.04599	12.4597	12.3351	13.2799	13.2968	13.3657	13.6969	13.5921		0.04599	0.026353	0.02609	0.028088	0.028124	0.028269	0.02897	0.028748
				0.04655	12.424	12.8328	12.8152	13.1507	13.4194	13.4163	13.2594		0.04655	0.026918	0.027804	0.027766	0.028493	0.029075	0.029068	0.028728
				0.0471	12.0186	12.7044	12.6212	12.326	12.728	12.7809	13.0033		0.0471	0.026667	0.028188	0.028004	0.027349	0.028241	0.028358	0.028852
				0.04766	11.8349	12.1142	12.102	12.4839	12.4326	12.8331	12.296		0.04766	0.026885	0.027519	0.027492	0.028359	0.028243	0.029153	0.027932
				0.04822	11.4329	11.8687	12.2556	12.2491	12.4168	12.6157	12.4409		0.04822	0.026582	0.027596	0.028495	0.02848	0.02887	0.029333	0.028926
				0.04878	11.356	11.5893	12.0402	12.1512	11.7871	12.2677	11.9352		0.04878	0.027018	0.027573	0.028646	0.02891	0.028044	0.029187	0.028396
				0.04933	11.3159	11.5433	11.9579	11.8166	12.0772	11.9262	12.1522		0.04933	0.027541	0.028095	0.029104	0.02876	0.029394	0.029027	0.029576
				0.04989	11.4613	11.1457	11.2512	11.8732	11.5077	11.5567	11.9685		0.04989	0.02853	0.027744	0.028006	0.029555	0.028645	0.028767	0.029792
				0.05045	11.4811	11.1208	11.2877	11.1391	11.182	11.3059	11.3573		0.05045	0.029221	0.028304	0.028728	0.02835	0.028459	0.028775	0.028906
				0.05101	10.9235	11.2118	10.8472	10.8868	10.9999	11.2134	11.3476		0.05101	0.02842	0.02917	0.028221	0.028324	0.028619	0.029174	0.029523
				0.05156	10.8538	10.6969	10.9783	11.1397	10.9968	10.7052	10.8444		0.05156	0.028859	0.028442	0.02919	0.029619	0.029239	0.028463	0.028834
				0.05212	10.5835	10.8543	10.9214	10.6242	10.7642	10.6312	10.5746		0.05212	0.028751	0.029487	0.029669	0.028862	0.029242	0.028881	0.028727
				0.05268	10.4258	10.748	10.6107	10.3901	10.2019	10.4505	10.5075		0.05268	0.028932	0.029826	0.029445	0.028833	0.028311	0.029001	0.029159
				0.05324	10.2128	10.2108	10.4024	10.004	10.2239	10.2515	10.1296		0.05324	0.028944	0.028938	0.029481	0.028352	0.028975	0.029053	0.028708
				0.05379	10.141	10.1128	10.133	10.2588	10.2285	10.3644	9.7585		0.05379	0.029346	0.029264	0.029323	0.029687	0.029599	0.029992	0.028239
				0.05435	9.95734	10.0832	10.2856	9.86199	9.9769	9.79679	10.1458		0.05435	0.029414	0.029786	0.030384	0.029133	0.029472	0.02894	0.029971
				0.05491	9.8162	9.74696	9.87413	9.74832	9.61926	9.84859	9.6374		0.05491	0.029596	0.029387	0.02977	0.029391	0.029002	0.029693	0.029057
				0.05547	9.57473	9.91316	9.78076	9.56389	9.48883	9.55502	9.1571		0.05547	0.029456	0.030498	0.03009	0.029423	0.029192	0.029396	0.028172
				0.05602	9.70223	9.3568	9.40279	9.26856	9.26735	9.06347	8.92553		0.05602	0.030452	0.029368	0.029512	0.029091	0.029087	0.028447	0.028014
				0.05658	9.46786	9.28619	9.18513	9.10575	9.36177	9.08981	8.82154		0.05658	0.030311	0.029729	0.029405	0.029151	0.029971	0.0291	0.028241
				0.05714	9.23509	9.23767	9.04667	9.2095	8.74577	8.92933	8.80508		0.05714	0.03015	0.030159	0.029535	0.030067	0.028553	0.029152	0.028746
				0.0577	9.08153	9.02915	8.82691	8.68024	8.85684	8.71945	8.78132		0.0577	0.030231	0.030056	0.029383	0.028895	0.029483	0.029026	0.029232
				0.05825	8.88087	9.10976	8.7379	8.51273	8.56838	8.55478	8.58637		0.05825	0.030136	0.030913	0.029651	0.028887	0.029076	0.02903	0.029137
				0.05881	8.86369	8.73305	8.70752	8.61695	8.17446	8.32161	8.19881		0.05881	0.030657	0.030205	0.030117	0.029804	0.028273	0.028782	0.028357
				0.05937	8.6616	8.5547	8.4277	8.342	8.60943	8.00947	8.43674		0.05937	0.030528	0.030152	0.029704	0.029402	0.030344	0.02823	0.029736
				0.05993	8.33522	8.38007	8.32642	8.2216	7.97054	8.0702	8.0294		0.05993	0.029933	0.030094	0.029901	0.029525	0.028623	0.028981	0.028835
				0.06048	8.25016	8.33926	8.41149	7.91653	7.89952	7.97931	7.73006		0.06048	0.030181	0.030507	0.030771	0.02896	0.028898	0.02919	0.028278
				0.06104	8.09441	8.19905	8.03518	7.81139	7.48188	7.56806	7.52145		0.06104	0.03016	0.03055	0.029939	0.029105	0.027878	0.028199	0.028025
				0.0616	8.0635	8.04701	7.80723	7.67429	7.55442	7.42662	7.63564		0.0616	0.030595	0.030533	0.029623	0.029119	0.028664	0.028179	0.028972
				0.06216	8.04688	7.99217	7.52147	7.56081	7.43075	7.51402	7.03483		0.06216	0.031087	0.030876	0.029057	0.029209	0.028707	0.029028	0.027177
				0.06271	7.67328	7.82772	7.41133	7.28296	7.35316	7.06507	7.08102		0.06271	0.030178	0.030786	0.029148	0.028643	0.028919	0.027786	0.027849
				0.06327	7.90947	7.7055	7.33111	7.18161	6.9965	7.02247	7.01801		0.06327	0.031662	0.030846	0.029347	0.028749	0.028008	0.028112	0.028094
				0.06383	7.55789	7.42366	7.62139	7.16234	7.11597	6.86628	6.93972		0.06383	0.030791	0.030244	0.03105	0.029179	0.028991	0.027973	0.028273
				0.06439	7.32669	7.36273	7.21604	6.78167	6.89065	6.84108	6.72346		0.06439	0.030372	0.030522	0.029914	0.028113	0.028565	0.028359	0.027872
				0.06494	7.31913	7.31139	6.97335	6.98955	6.72854	6.57581	6.71823		0.06494	0.030869	0.030836	0.029411	0.029479	0.028378	0.027734	0.028335
				0.0655	7.14342	7.1455	6.75954	6.57909	6.55709	6.4217	6.23756		0.0655	0.030647	0.030656	0.029	0.028226	0.028132	0.027551	0.026761
				0.06606	7.37738	6.90371	6.84019	6.53631	6.46648	6.41675	6.2294		0.06606	0.032191	0.030125	0.029847	0.028521	0.028217	0.028	0.027182
				0.06662	7.24931	6.75076	6.76394	6.38621	6.38149	6.28372	6.08053		0.06662	0.032169	0.029957	0.030015	0.028339	0.028318	0.027884	0.026983
				0.06717	6.84109	6.71855	6.65755	6.38879	6.4395	6.09696	6.11799		0.06717	0.030868	0.030315	0.030039	0.028827	0.029056	0.02751	0.027605
				0.06773	6.8939	6.75418	6.45657	6.22387	6.1309	5.93274	5.88968		0.06773	0.031625	0.030984	0.029619	0.028551	0.028125	0.027216	0.027018
				0.06829	6.54028	6.59156	6.13845	6.015	5.92199	5.78485	5.95751		0.06829	0.030498	0.030737	0.028624	0.028049	0.027615	0.026975	0.027781
				0.06885	6.46175	6.52977	6.13784	5.91845	6.04812	5.65669	5.66169		0.06885	0.030626	0.030949	0.029091	0.028051	0.028666	0.026811	0.026834
				0.0694	6.48606	6.31517	6.16695	5.74134	5.66041	5.6126	5.66185		0.0694	0.031241	0.030418	0.029704	0.027654	0.027264	0.027034	0.027271
				0.06996	6.35443	6.24105	5.94431	5.57044	5.57701	5.52719	5.44035		0.06996	0.031101	0.030546	0.029094	0.027264	0.027296	0.027052	0.026627
				0.07052	6.19916	5.91625	5.78547	5.66722	5.4003	5.31396	5.23812		0.07052	0.030826	0.029419	0.028769	0.028181	0.026854	0.026424	0.026047
				0.07107	6.0797	5.84048	5.89299	5.34657	5.40644	5.42231	5.32812		0.07107	0.030712	0.029503	0.029768	0.027008	0.027311	0.027391	0.026915
				0.07163	6.08105	5.88162	5.59125	5.53917	5.15136	5.22243	5.19501		0.07163	0.031203	0.030179	0.02869	0.028422	0.026432	0.026797	0.026656
				0.07219	5.9435	5.50115	5.4071	5.33291	5.06122	5.25925	4.92717		0.07219	0.030973	0.028668	0.028178	0.027791	0.026375	0.027407	0.025677
				0.07275	5.80618	5.65592	5.16157	5.22199	5.08661	4.77558	4.86193		0.07275	0.030727	0.029932	0.027316	0.027635	0.026919	0.025273	0.02573
				0.0733	5.60755	5.40715	4.98208	5.14247	4.81002	4.59558	4.77071		0.0733	0.030132	0.029055	0.026771	0.027633	0.025847	0.024694	0.025635
				0.07386	5.5248	5.29494	5.15291	4.9515	4.94718	4.77372	4.7342		0.07386	0.030141	0.028887	0.028112	0.027013	0.02699	0.026043	0.025828
				0.07442	5.39634	5.42534	5.15292	4.85563	4.7473	4.56426	4.35913		0.07442	0.029886	0.030047	0.028538	0.026891	0.026291	0.025278	0.024142
				0.07498	5.4527	5.16526	5.01842	4.84589	4.46735	4.67557	4.42777		0.07498	0.030653	0.029037	0.028211	0.027241	0.025113	0.026284	0.024891
				0.07553	5.24159	5.04371	4.92407	4.80533	4.82581	4.59363	4.46444		0.07553	0.029905	0.028776	0.028094	0.027416	0.027533	0.026208	0.025471
				0.07609	5.24292	5.1324	4.82842	4.6952	4.46327	4.28754	4.10044		0.07609	0.030356	0.029716	0.027956	0.027184	0.025842	0.024824	0.023741
				0.07665	5.00842	4.94658	4.51059	4.53353	4.39922	4.2862	4.22801		0.07665	0.029425	0.029061	0.0265	0.026635	0.025846	0.025182	0.02484
				0.07721	4.99129	4.86103	4.54719	4.35314	4.27319	4.39978	4.36881		0.07721	0.029752	0.028975	0.027105	0.025948	0.025471	0.026226	0.026041
				0.07776	4.9191	4.75275	4.50381	4.36454	4.31212	4.29466	3.88898		0.07776	0.029747	0.028741	0.027236	0.026393	0.026076	0.025971	0.023518
				0.07832	4.83368	4.70489	4.50177	4.27288	4.05369	4.10106	3.85314		0.07832	0.029651	0.028861	0.027615	0.026211	0.024866	0.025157	0.023636
				0.07888	4.81512	4.5336	4.42564	4.164	3.90102	4.03004	4.14671		0.07888	0.029959	0.028208	0.027536	0.025908	0.024272	0.025074	0.0258
				0.07944	4.58845	4.3595	4.18523	4.05231	3.97545	4.01318	3.68769		0.07944	0.028954	0.027509	0.026409	0.02557	0.025085	0.025323	0.02327
				0.07999	4.73055	4.28486	4.19258	3.90626	3.83487	3.81384	3.62299		0.07999	0.03027	0.027418	0.026828	0.024996	0.024539	0.024404	0.023183
				0.08055	4.41702	4.62381	4.11513	3.97761	3.83883	3.70727	3.68983		0.08055	0.02866	0.030001	0.026701	0.025809	0.024908	0.024054	0.023941
				0.08111	4.25473	4.21837	4.02898	3.84351	3.78208	3.71893	3.54425		0.08111	0.02799	0.027751	0.026505	0.025285	0.02488	0.024465	0.023316
				0.08167	4.35579	4.17561	4.06723	3.84615	3.65296	3.69083	3.52931		0.08167	0.02905	0.027849	0.027126	0.025651	0.024363	0.024615	0.023538
				0.08222	4.25115	4.11657	4.07351	3.89001	3.67406	3.45975	3.49551		0.08222	0.02874	0.027831	0.027539	0.026299	0.024839	0.02339	0.023632
				0.08278	4.14399	4.00562	3.8884	3.616	3.49763	3.5801	3.41372		0.08278	0.028397	0.027449	0.026646	0.024779	0.023968	0.024533	0.023393
				0.08334	4.07576	4.12058	3.7808	3.62339	3.5092	3.26927	3.19006		0.08334	0.028307	0.028618	0.026259	0.025165	0.024372	0.022706	0.022156
				0.0839	4.00342	3.78987	3.68618	3.54448	3.48498	3.3416	3.40013		0.0839	0.028178	0.026675	0.025945	0.024947	0.024529	0.023519	0.023931
				0.08445	3.89665	3.83154	3.78042	3.66911	3.40262	3.46624	3.327		0.08445	0.027792	0.027328	0.026963	0.026169	0.024269	0.024722	0.023729
				0.08501	3.87245	3.62672	3.69028	3.43567	3.4173	3.35332	3.2997		0.08501	0.027985	0.026209	0.026669	0.024829	0.024696	0.024233	0.023846
				0.08557	3.96225	3.69531	3.6741	3.43811	3.34638	3.27435	3.20929		0.08557	0.029011	0.027057	0.026901	0.025173	0.024502	0.023974	0.023498
				0.08613	4.00163	3.55588	3.5032	3.49433	3.29433	3.22805	3.06783		0.08613	0.029682	0.026376	0.025985	0.025919	0.024436	0.023944	0.022756
				0.08668	3.74827	3.72124	3.53822	3.2697	3.04707	3.0597	3.14406		0.08668	0.028164	0.027961	0.026586	0.024568	0.022896	0.02299	0.023624
				0.08724	3.70756	3.64185	3.3392	3.32438	3.35411	3.12834	2.96591		0.08724	0.028218	0.027717	0.025414	0.025301	0.025528	0.023809	0.022573
				0.0878	3.63488	3.6102	3.19464	3.2996	3.11955	3.12993	2.92658		0.0878	0.028019	0.027829	0.024626	0.025435	0.024047	0.024127	0.022559
				0.08836	3.62112	3.40671	3.30245	3.1562	3.01376	3.00183	2.81822		0.08836	0.028269	0.026595	0.025781	0.024639	0.023527	0.023434	0.022001
				0.08891	3.35412	3.51723	3.21767	3.13622	2.93327	2.93294	2.93735		0.08891	0.026515	0.027805	0.025437	0.024793	0.023189	0.023186	0.023221
				0.08947	3.21827	3.13385	3.15684	3.07054	2.92412	2.90387	2.85249		0.08947	0.025762	0.025086	0.02527	0.024579	0.023407	0.023245	0.022834
				0.09003	3.39635	3.23746	3.02851	2.95496	3.00692	2.94405	2.83381		0.09003	0.027527	0.026239	0.024546	0.02395	0.024371	0.023861	0.022968
				0.09059	3.29633	3.12155	3.05801	2.93336	2.85249	2.77132	2.76396		0.09059	0.027048	0.025614	0.025093	0.02407	0.023407	0.02274	0.02268
				0.09114	3.24801	3.13252	3.04525	2.80057	2.71539	2.70592	2.6087		0.09114	0.026981	0.026021	0.025297	0.023264	0.022556	0.022478	0.02167
				0.0917	3.18441	3.14267	3.0729	2.91078	2.72045	2.64304	2.63202		0.0917	0.026777	0.026426	0.02584	0.024476	0.022876	0.022225	0.022132
				0.09226	3.15193	3.07288	2.85612	2.82827	2.88433	2.64328	2.54923		0.09226	0.026827	0.026154	0.024309	0.024072	0.02455	0.022498	0.021697
				0.09281	3.14359	3.05583	2.83899	2.74692	2.58099	2.6128	2.49401		0.09281	0.02708	0.026324	0.024456	0.023663	0.022234	0.022508	0.021484
				0.09337	2.98176	2.95282	2.79143	2.69123	2.61204	2.59038	2.55107		0.09337	0.025996	0.025744	0.024337	0.023463	0.022773	0.022584	0.022241
				0.09393	3.01365	2.92725	2.75571	2.68679	2.63188	2.66	2.53236		0.09393	0.026588	0.025826	0.024313	0.023705	0.02322	0.023468	0.022342
				0.09449	2.91384	2.87435	2.69576	2.64745	2.51045	2.43681	2.51476		0.09449	0.026014	0.025662	0.024067	0.023636	0.022413	0.021755	0.022451
				0.09504	2.93716	2.63824	2.68128	2.5099	2.45331	2.43353	2.33687		0.09504	0.026532	0.023832	0.024221	0.022673	0.022162	0.021983	0.02111
				0.0956	2.74509	2.61197	2.53452	2.57394	2.30531	2.40751	2.28086		0.0956	0.025089	0.023873	0.023165	0.023525	0.02107	0.022004	0.020846
				0.09616	2.84871	2.52929	2.48276	2.62668	2.32971	2.36792	2.30357		0.09616	0.026341	0.023387	0.022957	0.024288	0.021542	0.021895	0.0213
				0.09672	2.55277	2.5721	2.55821	2.43731	2.36267	2.33736	2.20083		0.09672	0.023879	0.024059	0.023929	0.022799	0.0221	0.021864	0.020587
				0.09727	2.75481	2.53686	2.394	2.39552	2.44101	2.30935	2.30931		0.09727	0.026067	0.024004	0.022653	0.022667	0.023097	0.021852	0.021851
				0.09783	2.5961	2.52231	2.37636	2.31993	2.23682	2.17395	2.19147		0.09783	0.024847	0.024141	0.022744	0.022204	0.021408	0.020807	0.020974
				0.09839	2.49912	2.37993	2.43887	2.31857	2.24012	2.27746	2.25751		0.09839	0.024192	0.023039	0.023609	0.022445	0.021685	0.022047	0.021854
				0.09895	2.46533	2.32176	2.24073	2.21392	2.15102	2.13315	2.10064		0.09895	0.024136	0.022731	0.021937	0.021675	0.021059	0.020884	0.020566
				0.0995	2.41768	2.45351	2.23953	2.24607	2.14497	2.00197	2.05222		0.0995	0.023938	0.024292	0.022174	0.022238	0.021237	0.019822	0.020319
				0.10006	2.40707	2.16728	2.17306	2.09347	2.08145	2.18491	2.04548		0.10006	0.0241	0.021699	0.021757	0.02096	0.02084	0.021876	0.02048
				0.10062	2.36504	2.24565	2.15436	2.10539	1.98727	2.01702	2.06498		0.10062	0.023944	0.022735	0.021811	0.021315	0.020119	0.02042	0.020906
				0.10118	2.28082	2.29772	2.18159	2.14755	1.95374	1.98061	1.97327		0.10118	0.023348	0.023521	0.022332	0.021984	0.02	0.020275	0.0202
				0.10173	2.26611	2.14549	2.1467	2.12559	2.05021	1.95534	1.89382		0.10173	0.023453	0.022205	0.022217	0.021999	0.021219	0.020237	0.0196
				0.10229	2.26576	2.1596	2.1073	1.95536	1.97916	1.85225	1.87848		0.10229	0.023708	0.022597	0.02205	0.02046	0.020709	0.019381	0.019655
				0.10285	2.12918	2.12456	2.07737	1.82814	1.92659	2.04777	1.7454		0.10285	0.022522	0.022473	0.021974	0.019338	0.020379	0.021661	0.018462
				0.10341	2.14176	2.0545	2.06636	1.89131	1.86595	1.82395	1.77373		0.10341	0.022901	0.021968	0.022095	0.020223	0.019952	0.019503	0.018966
				0.10396	2.0946	2.08279	1.92529	1.85189	1.76973	1.83391	1.6651		0.10396	0.022639	0.022511	0.020809	0.020016	0.019128	0.019821	0.017997
				0.10452	1.83495	1.89478	1.94064	1.8759	1.90495	1.82562	1.70102		0.10452	0.020046	0.020699	0.0212	0.020493	0.020811	0.019944	0.018583
				0.10508	2.00232	1.87851	1.93778	1.79244	1.63137	1.68834	1.67426		0.10508	0.022108	0.020741	0.021396	0.019791	0.018013	0.018642	0.018486
				0.10564	1.97883	1.9161	1.83523	1.81487	1.69263	1.81724	1.71678		0.10564	0.022081	0.021381	0.020479	0.020252	0.018888	0.020278	0.019157
				0.10619	1.87914	1.93326	1.8786	1.7301	1.76034	1.64396	1.77839		0.10619	0.021191	0.021801	0.021185	0.01951	0.019851	0.018539	0.020055
				0.10675	1.79894	1.89635	1.76547	1.64543	1.56959	1.6616	1.65977		0.10675	0.0205	0.02161	0.020119	0.018751	0.017886	0.018935	0.018914
				0.10731	1.78879	1.68176	1.70851	1.64841	1.63817	1.64297	1.60147		0.10731	0.020598	0.019365	0.019673	0.018982	0.018864	0.018919	0.018441
				0.10787	1.83237	1.6551	1.75152	1.69889	1.58634	1.63373	1.54463		0.10787	0.021319	0.019257	0.020379	0.019766	0.018457	0.019008	0.017972
				0.10842	1.72298	1.82393	1.55009	1.60016	1.57784	1.62255	1.54969		0.10842	0.020254	0.021441	0.018222	0.01881	0.018548	0.019074	0.018217
				0.10898	1.76994	1.53648	1.67322	1.67104	1.60762	1.55033	1.57349		0.10898	0.021021	0.018248	0.019872	0.019846	0.019093	0.018413	0.018688
				0.10954	1.6956	1.70713	1.56772	1.60827	1.47279	1.62771	1.49627		0.10954	0.020344	0.020483	0.01881	0.019297	0.017671	0.01953	0.017953
				0.1101	1.60328	1.58901	1.56014	1.47118	1.46914	1.53919	1.41521		0.1101	0.019433	0.01926	0.01891	0.017832	0.017807	0.018656	0.017154
				0.11065	1.68818	1.49489	1.51741	1.52958	1.60377	1.43896	1.33637		0.11065	0.02067	0.018303	0.018579	0.018728	0.019636	0.017618	0.016362
				0.11121	1.54876	1.58379	1.36481	1.54085	1.37978	1.41725	1.52506		0.11121	0.019154	0.019588	0.016879	0.019057	0.017065	0.017528	0.018861
				0.11177	1.46863	1.39977	1.53309	1.44899	1.3609	1.35028	1.383		0.11177	0.018346	0.017486	0.019151	0.018101	0.017	0.016868	0.017276
				0.11232	1.48513	1.5125	1.47456	1.49309	1.49885	1.41182	1.47694		0.11232	0.018737	0.019083	0.018604	0.018838	0.018911	0.017812	0.018634
				0.11288	1.4527	1.42767	1.50503	1.37905	1.45002	1.2982	1.33224		0.11288	0.018511	0.018192	0.019178	0.017572	0.018477	0.016542	0.016976
				0.11344	1.40403	1.49153	1.3769	1.2865	1.29793	1.25373	1.39062		0.11344	0.018068	0.019194	0.017719	0.016555	0.016702	0.016134	0.017895
				0.114	1.35168	1.43274	1.31223	1.38149	1.32555	1.37088	1.3868		0.114	0.017565	0.018619	0.017053	0.017953	0.017226	0.017815	0.018022
				0.11455	1.38223	1.3573	1.3615	1.22835	1.33403	1.30726	1.35406		0.11455	0.018138	0.017811	0.017867	0.016119	0.017506	0.017155	0.017769
				0.11511	1.35339	1.34737	1.48072	1.23923	1.26503	1.2843	1.20433		0.11511	0.017933	0.017853	0.01962	0.016421	0.016762	0.017018	0.015958
				0.11567	1.29284	1.27121	1.2406	1.3531	1.27724	1.17982	1.32196		0.11567	0.017297	0.017008	0.016598	0.018104	0.017089	0.015785	0.017687
				0.11623	1.22019	1.26209	1.39983	1.18246	1.19506	1.19762	1.05232		0.11623	0.016483	0.017049	0.01891	0.015973	0.016143	0.016178	0.014215
				0.11678	1.25556	1.22468	1.25145	1.20397	1.1677	1.17037	1.20667		0.11678	0.017124	0.016703	0.017068	0.01642	0.015926	0.015962	0.016457
				0.11734	1.30614	1.28156	1.25278	1.2287	1.13655	1.15638	1.10136		0.11734	0.017984	0.017646	0.017249	0.016918	0.015649	0.015922	0.015165
				0.1179	1.2179	1.09816	1.1821	1.23433	1.12981	1.16298	1.16788		0.1179	0.016929	0.015265	0.016431	0.017157	0.015705	0.016166	0.016234
				0.11846	1.15646	1.20891	1.10451	1.22207	1.18982	1.09004	1.13657		0.11846	0.016227	0.016963	0.015498	0.017148	0.016695	0.015295	0.015948
				0.11901	1.13259	1.08685	1.18431	1.17035	1.12771	1.19364	1.05006		0.11901	0.016042	0.015394	0.016775	0.016577	0.015973	0.016907	0.014873
				0.11957	1.16178	1.12581	1.09181	1.18977	1.05707	1.17823	1.10032		0.11957	0.01661	0.016096	0.01561	0.01701	0.015113	0.016845	0.015732
				0.12013	1.08639	1.09299	1.113	1.04487	1.07561	1.06591	1.01557		0.12013	0.015677	0.015773	0.016061	0.015078	0.015522	0.015382	0.014655
				0.12069	1.11893	1.04607	1.02331	0.961263	0.999302	1.0716	1.07421		0.12069	0.016297	0.015236	0.014905	0.014001	0.014555	0.015608	0.015646
				0.12124	1.11546	1.07206	1.03026	0.999803	1.04569	0.955446	0.933818		0.12124	0.016397	0.015759	0.015145	0.014697	0.015372	0.014045	0.013727
				0.1218	1.02775	1.04511	1.05754	0.955766	0.967312	0.979779	0.984329		0.1218	0.015247	0.015504	0.015689	0.014179	0.01435	0.014535	0.014603
				0.12236	1.01135	0.921852	0.958298	0.940943	1.00297	1.0084	0.954547		0.12236	0.015141	0.013801	0.014347	0.014087	0.015016	0.015097	0.014291
				0.12292	1.00368	0.965014	0.979127	0.894794	0.865583	1.03679	1.03016		0.12292	0.015164	0.01458	0.014793	0.013519	0.013077	0.015664	0.015564
				0.12347	0.972944	0.98112	0.944692	0.915856	0.934062	1.01862	0.954415		0.12347	0.014833	0.014958	0.014402	0.013963	0.01424	0.015529	0.014551
				0.12403	1.02387	0.944322	1.05799	0.921635	0.927578	0.878791	0.866828		0.12403	0.015751	0.014527	0.016275	0.014178	0.014269	0.013519	0.013335
				0.12459	0.911138	0.94999	0.945535	0.957627	0.927058	0.979933	0.859126		0.12459	0.014143	0.014746	0.014677	0.014864	0.01439	0.015211	0.013335
				0.12515	0.962111	0.93951	1.02745	0.924319	0.950176	0.887513	0.857725		0.12515	0.015068	0.014714	0.016091	0.014476	0.014881	0.0139	0.013433
				0.1257	0.899421	0.912666	0.814406	0.868154	0.979083	0.815427	0.909556		0.1257	0.014212	0.014421	0.012868	0.013718	0.01547	0.012885	0.014372
				0.12626	0.93393	0.835339	0.859534	0.748826	0.878336	0.797036	0.879362		0.12626	0.014888	0.013317	0.013702	0.011937	0.014002	0.012706	0.014018
				0.12682	0.810123	0.865422	0.932833	0.75399	0.858665	0.843089	0.852384		0.12682	0.013029	0.013918	0.015002	0.012126	0.01381	0.013559	0.013709
				0.12738	0.887308	0.838177	0.895619	0.837258	0.884894	0.803205	0.771729		0.12738	0.014396	0.013599	0.014531	0.013584	0.014357	0.013032	0.012521
				0.12793	0.762041	0.915613	0.851358	0.808988	0.801336	0.820879	0.806899		0.12793	0.012472	0.014985	0.013934	0.01324	0.013115	0.013435	0.013206
				0.12849	0.771002	0.816547	0.852583	0.659063	0.728582	0.724524	0.836194		0.12849	0.012729	0.013481	0.014076	0.010881	0.012028	0.011961	0.013805
				0.12905	0.812085	0.758461	0.83262	0.788008	0.743041	0.789844	0.773119		0.12905	0.013524	0.012631	0.013866	0.013123	0.012374	0.013153	0.012875
				0.1296	0.771212	0.796839	0.762501	0.773852	0.726046	0.753605	0.745193		0.1296	0.012954	0.013385	0.012808	0.012999	0.012196	0.012658	0.012517
				0.13016	0.783996	0.79125	0.822797	0.759321	0.768436	0.712545	0.684046		0.13016	0.013283	0.013405	0.01394	0.012865	0.013019	0.012072	0.011589
				0.13072	0.740641	0.741805	0.6686	0.759563	0.77045	0.753291	0.802246		0.13072	0.012656	0.012676	0.011425	0.012979	0.013165	0.012872	0.013708
				0.13128	0.768953	0.764529	0.668755	0.723937	0.666877	0.661966	0.751126		0.13128	0.013252	0.013176	0.011525	0.012476	0.011493	0.011408	0.012945
				0.13183	0.760624	0.681846	0.708912	0.658452	0.750628	0.616275	0.653728		0.13183	0.01322	0.011851	0.012321	0.011444	0.013046	0.010711	0.011362
				0.13239	0.718228	0.665387	0.799344	0.691989	0.633245	0.682953	0.691164		0.13239	0.012589	0.011662	0.01401	0.012129	0.011099	0.01197	0.012114
				0.13295	0.662391	0.680995	0.749909	0.727629	0.657253	0.649159	0.577048		0.13295	0.011708	0.012037	0.013255	0.012861	0.011617	0.011474	0.0102
				0.13351	0.628068	0.617331	0.638839	0.614125	0.674244	0.680721	0.588855		0.13351	0.011195	0.011003	0.011387	0.010946	0.012018	0.012133	0.010496
				0.13406	0.624182	0.62443	0.762942	0.602873	0.634321	0.736052	0.637639		0.13406	0.011219	0.011223	0.013712	0.010836	0.011401	0.013229	0.01146
				0.13462	0.6139	0.701951	0.688245	0.627065	0.584311	0.64295	0.576296		0.13462	0.011126	0.012721	0.012473	0.011364	0.010589	0.011652	0.010444
				0.13518	0.60284	0.623306	0.701537	0.65706	0.616903	0.644672	0.587358		0.13518	0.011016	0.01139	0.012819	0.012007	0.011273	0.01178	0.010733
				0.13574	0.688986	0.642617	0.64342	0.517011	0.585163	0.559016	0.716535		0.13574	0.012694	0.01184	0.011855	0.009526	0.010781	0.010299	0.013202
				0.13629	0.578551	0.584684	0.607629	0.646327	0.633617	0.544937	0.608105		0.13629	0.010747	0.010861	0.011287	0.012006	0.01177	0.010123	0.011296
				0.13685	0.5829	0.578449	0.684999	0.693275	0.539632	0.542822	0.575209		0.13685	0.010917	0.010833	0.012829	0.012984	0.010106	0.010166	0.010773
				0.13741	0.516188	0.584328	0.593588	0.615024	0.656912	0.594148	0.574018		0.13741	0.009746	0.011033	0.011208	0.011612	0.012403	0.011218	0.010838
				0.13797	0.496467	0.633078	0.596719	0.579276	0.569275	0.594436	0.554687		0.13797	0.00945	0.01205	0.011358	0.011026	0.010836	0.011315	0.010558
				0.13852	0.56488	0.476978	0.625764	0.580314	0.539009	0.548456	0.522312		0.13852	0.010839	0.009153	0.012008	0.011135	0.010343	0.010524	0.010022
				0.13908	0.491051	0.628298	0.595552	0.538025	0.528422	0.570839	0.686286		0.13908	0.009499	0.012153	0.01152	0.010407	0.010221	0.011042	0.013275
				0.13964	0.562728	0.565734	0.552519	0.577843	0.518525	0.556843	0.469162		0.13964	0.010973	0.011031	0.010773	0.011267	0.010111	0.010858	0.009148
				0.1402	0.597036	0.573173	0.628289	0.497765	0.513866	0.576741	0.537265		0.1402	0.011735	0.011266	0.012349	0.009783	0.0101	0.011336	0.01056
				0.14075	0.550688	0.526648	0.615794	0.505966	0.488525	0.512823	0.48674		0.14075	0.01091	0.010433	0.0122	0.010024	0.009678	0.01016	0.009643
				0.14131	0.509279	0.451623	0.448315	0.488486	0.52698	0.475083	0.499153		0.14131	0.01017	0.009018	0.008952	0.009754	0.010523	0.009487	0.009967
				0.14187	0.469571	0.438029	0.520053	0.469969	0.478201	0.52527	0.484531		0.14187	0.009451	0.008816	0.010467	0.009459	0.009624	0.010572	0.009752
				0.14243	0.418203	0.472461	0.51366	0.516179	0.491323	0.453813	0.541601		0.14243	0.008483	0.009584	0.01042	0.010471	0.009966	0.009206	0.010986
				0.14298	0.53633	0.46513	0.459947	0.528916	0.471637	0.492743	0.402283		0.14298	0.010965	0.009509	0.009403	0.010813	0.009642	0.010074	0.008224
				0.14354	0.475931	0.474474	0.465098	0.487729	0.43783	0.520721	0.505256		0.14354	0.009806	0.009776	0.009583	0.010049	0.009021	0.010729	0.01041
				0.1441	0.488409	0.42726	0.413795	0.397994	0.407255	0.472644	0.456664		0.1441	0.010141	0.008872	0.008592	0.008264	0.008456	0.009814	0.009482
				0.14465	0.422325	0.403748	0.45085	0.461433	0.501948	0.448941	0.459193		0.14465	0.008837	0.008448	0.009434	0.009655	0.010503	0.009394	0.009609
				0.14521	0.468261	0.408704	0.489307	0.425146	0.461526	0.429331	0.512178		0.14521	0.009874	0.008618	0.010318	0.008965	0.009732	0.009053	0.0108
				0.14577	0.470433	0.399705	0.428382	0.430415	0.480555	0.389824	0.413688		0.14577	0.009996	0.008493	0.009103	0.009146	0.010211	0.008283	0.00879
				0.14633	0.403614	0.388651	0.424344	0.487152	0.561456	0.505461	0.388324		0.14633	0.008642	0.008322	0.009086	0.010431	0.012022	0.010823	0.008315
				0.14688	0.431966	0.379795	0.484064	0.446161	0.438102	0.411173	0.454449		0.14688	0.00932	0.008194	0.010444	0.009626	0.009452	0.008871	0.009805
				0.14744	0.483777	0.426687	0.430337	0.437989	0.381309	0.37326	0.396923		0.14744	0.010517	0.009276	0.009355	0.009521	0.008289	0.008114	0.008629
				0.148	0.464438	0.414439	0.449094	0.389724	0.413034	0.353124	0.426838		0.148	0.010173	0.009078	0.009837	0.008536	0.009047	0.007735	0.009349
				0.14856	0.450393	0.424386	0.405935	0.445348	0.394145	0.446084	0.476042		0.14856	0.00994	0.009366	0.008959	0.009828	0.008698	0.009845	0.010506
				0.14911	0.402679	0.397241	0.422131	0.515948	0.41418	0.381014	0.306249		0.14911	0.008954	0.008833	0.009386	0.011472	0.009209	0.008472	0.006809
				0.14967	0.331846	0.426842	0.442873	0.46119	0.367072	0.324957	0.426619		0.14967	0.007434	0.009562	0.009921	0.010331	0.008223	0.00728	0.009557
				0.15023	0.347496	0.369103	0.440818	0.402297	0.330371	0.411356	0.402704		0.15023	0.007842	0.00833	0.009949	0.009079	0.007456	0.009284	0.009088
				0.15079	0.368494	0.414574	0.392201	0.40464	0.350627	0.346611	0.353624		0.15079	0.008378	0.009426	0.008917	0.0092	0.007972	0.007881	0.00804
				0.15134	0.375869	0.336093	0.346038	0.390047	0.461236	0.350002	0.367636		0.15134	0.008609	0.007698	0.007926	0.008934	0.010564	0.008017	0.008421
				0.1519	0.383134	0.404939	0.323677	0.385693	0.273909	0.368167	0.44078		0.1519	0.00884	0.009344	0.007468	0.008899	0.00632	0.008495	0.010171
				0.15246	0.392438	0.368497	0.37823	0.366294	0.233868	0.406958	0.276359		0.15246	0.009122	0.008565	0.008791	0.008514	0.005436	0.009459	0.006424
				0.15302	0.342455	0.40784	0.31052	0.32026	0.342811	0.409106	0.438237		0.15302	0.008018	0.009549	0.00727	0.007498	0.008026	0.009579	0.010261
				0.15357	0.354046	0.413301	0.35177	0.357441	0.355205	0.370187	0.341237		0.15357	0.00835	0.009748	0.008296	0.00843	0.008377	0.008731	0.008048
				0.15413	0.315793	0.388117	0.406389	0.371868	0.358746	0.365751	0.454474		0.15413	0.007502	0.00922	0.009654	0.008834	0.008522	0.008689	0.010797
				0.15469	0.339044	0.323387	0.310208	0.276751	0.348926	0.348791	0.316945		0.15469	0.008113	0.007738	0.007423	0.006622	0.008349	0.008346	0.007584
				0.15525	0.31121	0.40072	0.298987	0.309451	0.331988	0.287884	0.35455		0.15525	0.0075	0.009658	0.007206	0.007458	0.008001	0.006938	0.008545
				0.1558	0.31067	0.364481	0.450908	0.336472	0.357849	0.395895	0.357507		0.1558	0.007541	0.008848	0.010945	0.008168	0.008687	0.00961	0.008678
				0.15636	0.377974	0.29696	0.279843	0.33511	0.320411	0.361833	0.363068		0.15636	0.009241	0.00726	0.006842	0.008193	0.007834	0.008846	0.008876
				0.15692	0.322972	0.32628	0.274981	0.365969	0.270277	0.31176	0.295816		0.15692	0.007953	0.008034	0.006771	0.009011	0.006655	0.007676	0.007284
				0.15748	0.295882	0.326794	0.299644	0.370522	0.31263	0.372279	0.291826		0.15748	0.007337	0.008104	0.007431	0.009188	0.007753	0.009232	0.007237
				0.15803	0.293461	0.292789	0.358823	0.24328	0.266779	0.309975	0.309931		0.15803	0.007329	0.007312	0.008961	0.006076	0.006663	0.007741	0.00774
				0.15859	0.265712	0.323413	0.333294	0.326087	0.248752	0.318995	0.226733		0.15859	0.006683	0.008134	0.008382	0.008201	0.006256	0.008023	0.005702
				0.15915	0.382385	0.2858	0.296762	0.288091	0.30136	0.246113	0.33074		0.15915	0.009685	0.007239	0.007516	0.007297	0.007633	0.006233	0.008377
				0.1597	0.324758	0.371813	0.358246	0.27897	0.254817	0.329219	0.265078		0.1597	0.008283	0.009483	0.009137	0.007115	0.006499	0.008397	0.006761
				0.16026	0.280708	0.327422	0.315025	0.257235	0.305498	0.28303	0.327951		0.16026	0.00721	0.008409	0.008091	0.006607	0.007846	0.007269	0.008423
				0.16082	0.254127	0.26432	0.306311	0.295877	0.347876	0.308093	0.293402		0.16082	0.006572	0.006836	0.007922	0.007652	0.008997	0.007968	0.007588
				0.16138	0.270044	0.253356	0.317153	0.265072	0.333221	0.27354	0.299907		0.16138	0.007033	0.006598	0.008259	0.006903	0.008678	0.007124	0.00781
				0.16193	0.339543	0.344124	0.293935	0.298855	0.270738	0.245795	0.319633		0.16193	0.008904	0.009024	0.007708	0.007837	0.007099	0.006445	0.008382
				0.16249	0.272815	0.275475	0.268953	0.29128	0.326637	0.330595	0.282754		0.16249	0.007203	0.007273	0.007101	0.007691	0.008624	0.008729	0.007466
				0.16305	0.295981	0.202071	0.295928	0.323449	0.328861	0.262595	0.219963		0.16305	0.007869	0.005372	0.007867	0.008599	0.008743	0.006981	0.005848
				0.16361	0.281949	0.263105	0.282777	0.210872	0.338202	0.261784	0.40645		0.16361	0.007547	0.007043	0.007569	0.005644	0.009053	0.007007	0.010879
				0.16416	0.291282	0.337313	0.305395	0.269617	0.232019	0.281712	0.297557		0.16416	0.00785	0.00909	0.00823	0.007266	0.006253	0.007592	0.008019
				0.16472	0.289498	0.30489	0.324901	0.30437	0.286492	0.187229	0.279151		0.16472	0.007855	0.008273	0.008816	0.008258	0.007773	0.00508	0.007574
				0.16528	0.321617	0.26248	0.281862	0.252678	0.252852	0.243979	0.226444		0.16528	0.008786	0.00717	0.0077	0.006902	0.006907	0.006665	0.006186
				0.16584	0.264146	0.336815	0.331163	0.190556	0.272346	0.276657	0.317311		0.16584	0.007264	0.009263	0.009107	0.005241	0.00749	0.007608	0.008726
				0.16639	0.247248	0.34163	0.275336	0.256113	0.212469	0.297522	0.307899		0.16639	0.006845	0.009459	0.007623	0.007091	0.005883	0.008237	0.008525
				0.16695	0.22428	0.275266	0.291553	0.25235	0.30241	0.212751	0.263517		0.16695	0.006251	0.007672	0.008126	0.007034	0.008429	0.00593	0.007345
				0.16751	0.28134	0.279583	0.265118	0.210752	0.306085	0.260146	0.258593		0.16751	0.007894	0.007845	0.007439	0.005913	0.008588	0.007299	0.007256
				0.16807	0.268687	0.303954	0.305633	0.31723	0.307716	0.271126	0.245363		0.16807	0.007589	0.008585	0.008633	0.00896	0.008692	0.007658	0.00693
				0.16862	0.258518	0.291482	0.284066	0.207343	0.246432	0.224279	0.212985		0.16862	0.007351	0.008288	0.008077	0.005895	0.007007	0.006377	0.006056
				0.16918	0.22273	0.262268	0.210601	0.278923	0.214665	0.250545	0.236666		0.16918	0.006375	0.007507	0.006028	0.007983	0.006144	0.007171	0.006774
				0.16974	0.206932	0.241861	0.209868	0.24449	0.232149	0.271817	0.203869		0.16974	0.005962	0.006968	0.006046	0.007044	0.006688	0.007831	0.005874
				0.17029	0.187637	0.258494	0.174987	0.223326	0.200373	0.211925	0.196323		0.17029	0.005441	0.007496	0.005075	0.006476	0.005811	0.006146	0.005693
				0.17085	0.230363	0.248962	0.226941	0.19297	0.177267	0.175379	0.186021		0.17085	0.006724	0.007267	0.006625	0.005633	0.005174	0.005119	0.00543
				0.17141	0.224948	0.168851	0.244042	0.252304	0.184797	0.264762	0.291097		0.17141	0.006609	0.004961	0.00717	0.007413	0.00543	0.007779	0.008553
				0.17197	0.213177	0.296978	0.287087	0.272283	0.243074	0.283491	0.252381		0.17197	0.006304	0.008782	0.00849	0.008052	0.007188	0.008384	0.007464
				0.17252	0.253027	0.263994	0.240596	0.259531	0.243245	0.263293	0.248335		0.17252	0.007531	0.007858	0.007161	0.007725	0.00724	0.007837	0.007392
				0.17308	0.192171	0.273936	0.23016	0.22887	0.272081	0.264032	0.262917		0.17308	0.005757	0.008206	0.006895	0.006856	0.008151	0.00791	0.007876
				0.17364	0.268336	0.255928	0.180419	0.234223	0.205446	0.196904	0.208702		0.17364	0.00809	0.007716	0.00544	0.007062	0.006194	0.005937	0.006292
				0.1742	0.241288	0.295862	0.197788	0.26415	0.238747	0.181565	0.183125		0.1742	0.007322	0.008978	0.006002	0.008015	0.007245	0.005509	0.005557
				0.17475	0.206636	0.193048	0.1867	0.246228	0.197555	0.186014	0.190647		0.17475	0.00631	0.005895	0.005702	0.00752	0.006033	0.005681	0.005822
				0.17531	0.25255	0.204441	0.192885	0.160898	0.217829	0.260678	0.171173		0.17531	0.007762	0.006283	0.005928	0.004945	0.006695	0.008012	0.005261
				0.17587	0.177877	0.234582	0.246169	0.160962	0.221971	0.228671	0.215834		0.17587	0.005502	0.007256	0.007614	0.004978	0.006865	0.007073	0.006676
				0.17643	0.203418	0.166041	0.224216	0.209569	0.212277	0.178163	0.182576		0.17643	0.006332	0.005168	0.006979	0.006523	0.006607	0.005546	0.005683
				0.17698	0.228097	0.205439	0.230964	0.198834	0.283096	0.213915	0.277021		0.17698	0.007145	0.006435	0.007234	0.006228	0.008867	0.0067	0.008677
				0.17754	0.189119	0.173676	0.262518	0.21378	0.32906	0.263689	0.190685		0.17754	0.005961	0.005474	0.008275	0.006738	0.010372	0.008312	0.00601
				0.1781	0.190879	0.1607	0.280987	0.228153	0.154159	0.287692	0.305905		0.1781	0.006054	0.005097	0.008913	0.007237	0.00489	0.009125	0.009703
				0.17866	0.271518	0.183282	0.18138	0.279405	0.2318	0.233237	0.188158		0.17866	0.008666	0.00585	0.005789	0.008918	0.007399	0.007444	0.006006
				0.17921	0.177378	0.246675	0.193653	0.242224	0.234359	0.197389	0.240433		0.17921	0.005697	0.007923	0.00622	0.00778	0.007527	0.00634	0.007722
				0.17977	0.248292	0.221515	0.217027	0.207806	0.262691	0.174429	0.220441		0.17977	0.008024	0.007159	0.007014	0.006716	0.008489	0.005637	0.007124
				0.18033	0.274782	0.20463	0.219591	0.203379	0.170024	0.219331	0.143216		0.18033	0.008935	0.006654	0.007141	0.006613	0.005529	0.007132	0.004657
				0.18089	0.244529	0.162328	0.233583	0.16075	0.206149	0.219246	0.230676		0.18089	0.008001	0.005311	0.007643	0.00526	0.006745	0.007174	0.007548
				0.18144	0.230131	0.231305	0.208971	0.132808	0.17161	0.192781	0.209722		0.18144	0.007576	0.007615	0.00688	0.004372	0.00565	0.006347	0.006904
				0.182	0.206653	0.245919	0.232555	0.207651	0.196848	0.211169	0.192559		0.182	0.006845	0.008146	0.007703	0.006878	0.00652	0.006995	0.006378
				0.18256	0.213267	0.242716	0.223886	0.20957	0.229815	0.178913	0.199981		0.18256	0.007108	0.008089	0.007461	0.006984	0.007659	0.005963	0.006665
				0.18311	0.250539	0.152469	0.207343	0.162294	0.205594	0.214246	0.186975		0.18311	0.008401	0.005112	0.006952	0.005442	0.006894	0.007184	0.006269
				0.18367	0.195976	0.116585	0.143762	0.202111	0.174782	0.198231	0.0976247		0.18367	0.006611	0.003933	0.00485	0.006818	0.005896	0.006687	0.003293
				0.18423	0.179542	0.135729	0.222948	0.227666	0.158564	0.218651	0.212786		0.18423	0.006094	0.004607	0.007567	0.007727	0.005382	0.007421	0.007222
				0.18479	0.216223	0.213481	0.204607	0.224519	0.19909	0.184233	0.257805		0.18479	0.007383	0.007289	0.006986	0.007666	0.006798	0.006291	0.008803
				0.18534	0.202597	0.244488	0.214294	0.137844	0.185893	0.162633	0.265646		0.18534	0.00696	0.008399	0.007362	0.004735	0.006386	0.005587	0.009126
				0.1859	0.137302	0.263188	0.127381	0.169213	0.28399	0.253501	0.188367		0.1859	0.004745	0.009096	0.004402	0.005848	0.009814	0.008761	0.00651
				0.18646	0.228169	0.243353	0.172618	0.219201	0.229675	0.198646	0.158094		0.18646	0.007933	0.008461	0.006001	0.007621	0.007985	0.006906	0.005496
				0.18702	0.142182	0.156479	0.240474	0.174933	0.152201	0.173495	0.15859		0.18702	0.004973	0.005473	0.008411	0.006118	0.005323	0.006068	0.005547
				0.18757	0.150965	0.227408	0.226225	0.171614	0.123788	0.140504	0.232686		0.18757	0.005311	0.008001	0.007959	0.006038	0.004355	0.004943	0.008187
				0.18813	0.195769	0.193446	0.176659	0.185964	0.224552	0.204131	0.160742		0.18813	0.006929	0.006847	0.006253	0.006582	0.007948	0.007225	0.005689
				0.18869	0.144393	0.178788	0.208724	0.164578	0.20802	0.235259	0.162261		0.18869	0.005141	0.006365	0.007431	0.00586	0.007406	0.008376	0.005777
				0.18925	0.234931	0.165525	0.208944	0.152304	0.171452	0.219958	0.17557		0.18925	0.008414	0.005928	0.007483	0.005455	0.00614	0.007877	0.006288
				0.1898	0.176283	0.217132	0.136933	0.184487	0.168131	0.138793	0.204139		0.1898	0.006351	0.007822	0.004933	0.006646	0.006057	0.005	0.007354
				0.19036	0.218129	0.167324	0.174221	0.16189	0.140632	0.196211	0.187168		0.19036	0.007904	0.006063	0.006313	0.005866	0.005096	0.00711	0.006782
				0.19092	0.216062	0.174545	0.222704	0.173403	0.21052	0.226455	0.18775		0.19092	0.007875	0.006362	0.008117	0.00632	0.007673	0.008254	0.006843
				0.19148	0.200196	0.223694	0.152887	0.247765	0.122844	0.156868	0.249413		0.19148	0.00734	0.008201	0.005605	0.009084	0.004504	0.005751	0.009144
				0.19203	0.22421	0.179292	0.184251	0.213397	0.203017	0.187363	0.248635		0.19203	0.008268	0.006612	0.006794	0.007869	0.007487	0.006909	0.009169
				0.19259	0.204233	0.135649	0.141823	0.176418	0.131687	0.0921718	0.141286		0.19259	0.007575	0.005031	0.00526	0.006544	0.004884	0.003419	0.00524
				0.19315	0.17131	0.147677	0.147422	0.103332	0.167768	0.183774	0.169031		0.19315	0.006391	0.005509	0.0055	0.003855	0.006259	0.006856	0.006306
				0.1937	0.200197	0.0742285	0.198878	0.190231	0.186336	0.159607	0.204314		0.1937	0.007512	0.002785	0.007462	0.007138	0.006992	0.005989	0.007666
				0.19426	0.140563	0.200347	0.208484	0.193835	0.193212	0.147931	0.15002		0.19426	0.005305	0.007561	0.007868	0.007315	0.007291	0.005583	0.005661
				0.19482	0.133354	0.14927	0.149921	0.117137	0.144456	0.140378	0.136987		0.19482	0.005061	0.005665	0.00569	0.004446	0.005483	0.005328	0.005199
				0.19538	0.166577	0.14475	0.16441	0.240916	0.230983	0.178516	0.225116		0.19538	0.006359	0.005525	0.006276	0.009196	0.008817	0.006814	0.008593
				0.19593	0.222908	0.166909	0.169343	0.115532	0.104342	0.201734	0.126582		0.19593	0.008557	0.006408	0.006501	0.004435	0.004006	0.007745	0.004859
				0.19649	0.212686	0.108888	0.0852515	0.124748	0.201829	0.138399	0.141225		0.19649	0.008212	0.004204	0.003291	0.004816	0.007792	0.005343	0.005453
				0.19705	0.154028	0.183124	0.142138	0.133751	0.125958	0.148045	0.162785		0.19705	0.005981	0.00711	0.005519	0.005193	0.004891	0.005748	0.006321
				0.19761	0.0856626	0.197035	0.171165	0.154221	0.115551	0.125382	0.114727		0.19761	0.003345	0.007694	0.006684	0.006022	0.004512	0.004896	0.00448
				0.19816	0.230858	0.163279	0.158739	0.11659	0.172621	0.144696	0.111279		0.19816	0.009065	0.006412	0.006233	0.004578	0.006779	0.005682	0.00437
				0.19872	0.119172	0.131768	0.0699804	0.143778	0.167165	0.111822	0.142888		0.19872	0.004706	0.005204	0.002764	0.005678	0.006601	0.004416	0.005643
				0.19928	0.0890397	0.159413	0.0978898	0.153174	0.135904	0.149353	0.113108		0.19928	0.003536	0.006331	0.003887	0.006083	0.005397	0.005931	0.004492
				0.19984	0.148447	0.153973	0.107642	0.216535	0.144415	0.129281	0.129614		0.19984	0.005928	0.006149	0.004299	0.008647	0.005767	0.005163	0.005176
				0.20039	0.181397	0.205392	0.145264	0.189782	0.115201	0.139064	0.125641		0.20039	0.007284	0.008248	0.005833	0.007621	0.004626	0.005584	0.005045
				0.20095	0.141844	0.18832	0.150166	0.166123	0.128184	0.108463	0.186192		0.20095	0.005728	0.007605	0.006064	0.006708	0.005176	0.00438	0.007519
				0.20151	0.248893	0.168264	0.1346	0.114755	0.216381	0.0775326	0.160533		0.20151	0.010106	0.006832	0.005465	0.00466	0.008786	0.003148	0.006518
				0.20207	0.127876	0.15513	0.164405	0.118993	0.110417	0.100155	0.106487		0.20207	0.005221	0.006334	0.006713	0.004859	0.004508	0.004089	0.004348
				0.20262	0.12515	0.148308	0.153986	0.119786	0.139908	0.114775	0.131422		0.20262	0.005138	0.006089	0.006322	0.004918	0.005744	0.004712	0.005396
				0.20318	0.0795335	0.102328	0.193808	0.167713	0.141473	0.119421	0.196048		0.20318	0.003283	0.004224	0.008001	0.006923	0.00584	0.00493	0.008093
				0.20374	0.143851	0.16573	0.127608	0.195403	0.125196	0.116897	0.101667		0.20374	0.005971	0.006879	0.005297	0.008111	0.005197	0.004852	0.00422
				0.20429	0.119534	0.117751	0.0912561	0.183036	0.13783	0.09259	0.120115		0.20429	0.004989	0.004914	0.003809	0.007639	0.005752	0.003864	0.005013
				0.20485	0.147917	0.141987	0.103449	0.197651	0.161112	0.142654	0.109506		0.20485	0.006207	0.005958	0.004341	0.008294	0.006761	0.005986	0.004595
				0.20541	0.0877017	0.110581	0.0959683	0.163018	0.0884445	0.136903	0.182841		0.20541	0.0037	0.004666	0.004049	0.006878	0.003732	0.005776	0.007715
				0.20597	0.122665	0.183723	0.142059	0.157272	0.0965648	0.131611	0.163155		0.20597	0.005204	0.007794	0.006026	0.006672	0.004096	0.005583	0.006921
				0.20652	0.0910972	0.104662	0.106583	0.128319	0.109819	0.136114	0.0776277		0.20652	0.003885	0.004464	0.004546	0.005473	0.004684	0.005806	0.003311
				0.20708	0.107935	0.107635	0.157137	0.125858	0.104473	0.106385	0.160465		0.20708	0.004629	0.004616	0.006738	0.005397	0.00448	0.004562	0.006881
				0.20764	0.134899	0.135597	0.160143	0.158126	0.0866744	0.148763	0.134135		0.20764	0.005816	0.005846	0.006904	0.006817	0.003737	0.006414	0.005783
				0.2082	0.157519	0.188349	0.115307	0.12652	0.134859	0.134977	0.13795		0.2082	0.006828	0.008164	0.004998	0.005484	0.005846	0.005851	0.00598
				0.20875	0.158342	0.0798765	0.133404	0.0997702	0.157216	0.112452	0.119788		0.20875	0.0069	0.003481	0.005813	0.004348	0.006851	0.0049	0.00522
				0.20931	0.0472355	0.15763	0.113106	0.102934	0.135109	0.0840748	0.137072		0.20931	0.002069	0.006906	0.004955	0.00451	0.005919	0.003683	0.006005
				0.20987	0.0941747	0.135337	0.135132	0.170642	0.148817	0.0956483	0.116818		0.20987	0.004148	0.005961	0.005952	0.007516	0.006555	0.004213	0.005145
				0.21043	0.0910597	0.13972	0.146297	0.121491	0.143383	0.149887	0.167191		0.21043	0.004032	0.006187	0.006478	0.005379	0.006349	0.006637	0.007403
				0.21098	0.117514	0.0965722	0.0510759	0.152197	0.085973	0.117749	0.110853		0.21098	0.005231	0.004299	0.002274	0.006775	0.003827	0.005241	0.004934
				0.21154	0.164884	0.0960034	0.123834	0.113157	0.16672	0.111796	0.140754		0.21154	0.007378	0.004296	0.005541	0.005064	0.007461	0.005003	0.006299
				0.2121	0.0913093	0.0726324	0.151824	0.169051	0.140204	0.0911554	0.163237		0.2121	0.004108	0.003267	0.00683	0.007605	0.006307	0.004101	0.007343
				0.21265	0.0483402	0.10905	0.0828412	0.1186	0.0881966	0.113317	0.141376		0.21265	0.002186	0.004931	0.003746	0.005363	0.003988	0.005124	0.006393
				0.21321	0.101626	0.17489	0.123661	0.156578	0.111445	0.0841174	0.150143		0.21321	0.00462	0.00795	0.005622	0.007118	0.005066	0.003824	0.006825
				0.21377	0.0945252	0.0783432	0.098123	0.150051	0.155794	0.134614	0.0883079		0.21377	0.00432	0.00358	0.004484	0.006857	0.007119	0.006151	0.004035
				0.21433	0.121132	0.112757	0.0946858	0.0924438	0.104331	0.128273	0.12774		0.21433	0.005564	0.00518	0.004349	0.004246	0.004793	0.005892	0.005868
				0.21488	0.108264	0.123122	0.088173	0.132429	0.101698	0.111214	0.133711		0.21488	0.004999	0.005685	0.004071	0.006115	0.004696	0.005135	0.006174
				0.21544	0.137983	0.0988528	0.140362	0.0988411	0.0974126	0.165318	0.12193		0.21544	0.006404	0.004588	0.006515	0.004588	0.004521	0.007673	0.005659
				0.216	0.0767918	0.0768225	0.10387	0.162859	0.138556	0.00155047	0.166005		0.216	0.003583	0.003584	0.004846	0.007598	0.006464	7.23e-05	0.007745
				0.21656	0.140691	0.0422929	0.130841	0.128288	0.118144	0.122049	0.0632822		0.21656	0.006598	0.001983	0.006136	0.006016	0.005541	0.005724	0.002968
				0.21711	0.108358	0.107392	0.0738511	0.11952	0.0913619	0.0942031	0.0975134		0.21711	0.005108	0.005062	0.003481	0.005634	0.004307	0.004441	0.004597
				0.21767	0.138744	0.106442	0.112718	0.131555	0.148886	0.0619896	0.129961		0.21767	0.006574	0.005043	0.005341	0.006233	0.007054	0.002937	0.006158
				0.21823	0.123428	0.128224	0.0824114	0.0861197	0.0407619	0.109509	0.148779		0.21823	0.005878	0.006106	0.003925	0.004101	0.001941	0.005215	0.007085
				0.21879	0.186128	0.0591816	0.100116	0.144544	0.112384	0.152536	0.118043		0.21879	0.008909	0.002833	0.004792	0.006919	0.005379	0.007301	0.00565
				0.21934	0.159119	0.132321	0.0831571	0.133677	0.105476	0.167555	0.0804516		0.21934	0.007655	0.006366	0.004001	0.006431	0.005075	0.008061	0.003871
				0.2199	0.125376	0.0983389	0.114255	0.172847	0.134639	0.0938661	0.147674		0.2199	0.006063	0.004755	0.005525	0.008358	0.006511	0.004539	0.007141
				0.22046	0.134167	0.128098	0.0450525	0.110674	0.151102	0.0904471	0.150381		0.22046	0.006521	0.006226	0.00219	0.005379	0.007344	0.004396	0.007309
				0.22102	0.145117	0.105741	0.138529	0.159486	0.140491	0.13583	0.162097		0.22102	0.007089	0.005165	0.006767	0.007791	0.006863	0.006635	0.007918
				0.22157	0.0697132	0.0864771	0.124616	0.125497	0.0613371	0.121863	0.159436		0.22157	0.003423	0.004246	0.006118	0.006161	0.003011	0.005983	0.007827
				0.22213	0.115593	0.0941229	0.156224	0.102145	0.0772251	0.116859	0.06442		0.22213	0.005703	0.004644	0.007708	0.00504	0.00381	0.005766	0.003179
				0.22269	0.0357701	0.151452	0.16339	0.0637751	0.124112	0.202124	0.0733754		0.22269	0.001774	0.00751	0.008102	0.003163	0.006155	0.010023	0.003639
				0.22324	0.172624	0.131912	0.0852307	0.117957	0.106739	0.108764	0.0934299		0.22324	0.008603	0.006574	0.004248	0.005879	0.00532	0.005421	0.004656
				0.2238	0.0366505	0.0813495	0.109615	0.0875222	0.0765516	0.0632969	0.0895107		0.2238	0.001836	0.004075	0.00549	0.004384	0.003834	0.00317	0.004483
				0.22436	0.104508	0.107855	0.125747	0.100038	0.0873644	0.103422	0.176692		0.22436	0.005261	0.005429	0.00633	0.005036	0.004398	0.005206	0.008894
				0.22492	0.0649516	0.133626	0.0644191	0.0955361	0.120882	0.148393	0.133555		0.22492	0.003286	0.00676	0.003259	0.004833	0.006115	0.007507	0.006756
				0.22547	0.0825863	0.115516	0.0515733	0.117951	0.122465	0.146461	0.113529		0.22547	0.004199	0.005873	0.002622	0.005996	0.006226	0.007446	0.005772
				0.22603	0.055066	0.125307	0.147253	0.0939069	0.0970363	0.0629139	0.0970269		0.22603	0.002813	0.006402	0.007523	0.004798	0.004958	0.003214	0.004957
				0.22659	0.120945	0.0945367	0.108209	0.0808894	0.121508	0.0817023	0.105395		0.22659	0.00621	0.004854	0.005556	0.004153	0.006238	0.004195	0.005411
				0.22715	0.154278	0.124531	0.11225	0.0835803	0.106057	0.138467	0.0959106		0.22715	0.00796	0.006425	0.005792	0.004312	0.005472	0.007144	0.004948
				0.2277	0.0893263	0.0683176	0.102607	0.0777995	0.105156	0.103731	0.113586		0.2277	0.004631	0.003542	0.00532	0.004034	0.005452	0.005378	0.005889
				0.22826	0.120979	0.0887782	0.101954	0.123081	0.114939	0.114895	0.118735		0.22826	0.006303	0.004626	0.005312	0.006413	0.005989	0.005986	0.006186
				0.22882	0.0969605	0.0936135	0.102613	0.10866	0.121702	0.106268	0.119096		0.22882	0.005077	0.004901	0.005373	0.005689	0.006372	0.005564	0.006236
				0.22938	0.0578723	0.140106	0.151513	0.0849086	0.147606	0.109819	0.112044		0.22938	0.003045	0.007371	0.007972	0.004467	0.007766	0.005778	0.005895
				0.22993	0.113957	0.0868651	0.108226	0.123171	0.127092	0.134463	0.117258		0.22993	0.006025	0.004592	0.005722	0.006512	0.006719	0.007109	0.006199
				0.23049	0.082585	0.101078	0.128321	0.127983	0.111347	0.0562856	0.119709		0.23049	0.004387	0.00537	0.006817	0.006799	0.005915	0.00299	0.00636
				0.23105	0.136493	0.0657697	0.119907	0.114274	0.0786458	0.112381	0.0725736		0.23105	0.007286	0.003511	0.006401	0.0061	0.004198	0.005999	0.003874
				0.2316	0.147716	0.0962269	0.0783159	0.0923791	0.0825216	0.10433	0.0879661		0.2316	0.007924	0.005162	0.004201	0.004955	0.004426	0.005596	0.004719
				0.23216	0.102617	0.0866208	0.151091	0.0735937	0.107974	0.109653	0.0485274		0.23216	0.005531	0.004669	0.008144	0.003967	0.00582	0.00591	0.002616
				0.23272	0.0253293	0.156582	0.0429196	0.086987	0.0953297	0.116035	0.0530642		0.23272	0.001372	0.00848	0.002324	0.004711	0.005163	0.006284	0.002874
				0.23328	0.0921937	0.0616754	0.153374	0.112247	0.157316	0.101184	0.0502461		0.23328	0.005017	0.003356	0.008346	0.006108	0.008561	0.005506	0.002734
				0.23383	0.0979279	0.0996206	0.101014	0.103743	0.146883	0.0871196	0.0788606		0.23383	0.005354	0.005447	0.005523	0.005672	0.008031	0.004764	0.004312
				0.23439	0.108409	0.0972473	0.0500463	0.129686	0.0481837	0.139296	0.149149		0.23439	0.005956	0.005343	0.00275	0.007125	0.002647	0.007653	0.008194
				0.23495	0.0781871	0.119456	0.0913218	0.104595	0.115816	0.160015	0.104408		0.23495	0.004316	0.006594	0.005041	0.005774	0.006393	0.008833	0.005763
				0.23551	0.108837	0.118596	0.138643	0.119515	0.101842	0.0675539	0.127269		0.23551	0.006036	0.006578	0.00769	0.006629	0.005648	0.003747	0.007059
				0.23606	0.116113	0.128091	0.147823	0.152832	0.0928187	0.0778522	0.0765416		0.23606	0.00647	0.007138	0.008238	0.008517	0.005172	0.004338	0.004265
				0.23662	0.0360198	0.126685	0.0670303	0.0668955	0.116409	0.045914	0.0600405		0.23662	0.002017	0.007093	0.003753	0.003745	0.006518	0.002571	0.003362
				0.23718	0.129574	0.12923	0.0857415	0.100435	0.108024	0.0436949	0.0930462		0.23718	0.007289	0.00727	0.004823	0.00565	0.006077	0.002458	0.005234
				0.23774	0.0348089	0.0844823	0.0917321	0.116863	0.140964	0.116119	0.0805795		0.23774	0.001967	0.004775	0.005185	0.006605	0.007967	0.006563	0.004554
				0.23829	0.0673407	0.120517	0.0775867	0.110002	0.0896863	0.104456	0.143912		0.23829	0.003824	0.006843	0.004406	0.006246	0.005093	0.005931	0.008172
				0.23885	0.123415	0.0945138	0.123664	0.0801178	0.0873801	0.136871	0.0787769		0.23885	0.007041	0.005392	0.007055	0.004571	0.004985	0.007808	0.004494
				0.23941	0.140648	0.125491	0.065085	0.0577319	0.111469	0.135683	0.064462		0.23941	0.008061	0.007193	0.00373	0.003309	0.006389	0.007777	0.003695
				0.23996	0.107143	0.127968	0.0791872	0.101273	0.0925548	0.135692	0.103052		0.23996	0.00617	0.007369	0.00456	0.005832	0.00533	0.007814	0.005934
				0.24052	0.107071	0.0726101	0.128973	0.0833885	0.103106	0.106199	0.121094		0.24052	0.006194	0.004201	0.007461	0.004824	0.005965	0.006144	0.007005
				0.24108	0.123125	0.12845	0.115159	0.0788257	0.0563108	0.0538315	0.0849803		0.24108	0.007156	0.007465	0.006693	0.004581	0.003273	0.003129	0.004939
				0.24164	0.0776946	0.106702	0.125691	0.0626348	0.172854	0.106953	0.0827823		0.24164	0.004536	0.00623	0.007339	0.003657	0.010093	0.006245	0.004833
				0.24219	0.0795922	0.141233	0.0591622	0.0914912	0.113943	0.0458923	0.114503		0.24219	0.004669	0.008284	0.00347	0.005367	0.006684	0.002692	0.006716
				0.24275	0.0746096	0.0849708	0.0934338	0.0914644	0.124914	0.0998807	0.107047		0.24275	0.004397	0.005007	0.005506	0.00539	0.007361	0.005886	0.006308
				0.24331	0.119582	0.151469	0.129151	0.0799288	0.0635911	0.102563	0.169486		0.24331	0.007079	0.008967	0.007646	0.004732	0.003765	0.006072	0.010033
				0.24387	0.068696	0.0937723	0.096118	0.0646836	0.126661	0.106762	0.110487		0.24387	0.004085	0.005577	0.005716	0.003847	0.007533	0.006349	0.006571
				0.24442	0.0796287	0.104254	0.0742055	0.148444	0.126556	0.103338	0.103478		0.24442	0.004757	0.006228	0.004433	0.008868	0.007561	0.006174	0.006182
				0.24498	0.0499161	0.100389	0.0879022	0.0943559	0.103269	0.106408	0.115191		0.24498	0.002996	0.006025	0.005275	0.005663	0.006198	0.006386	0.006913
				0.24554	0.120651	0.134627	0.155536	0.135184	0.111156	0.0595793	0.121806		0.24554	0.007274	0.008116	0.009377	0.00815	0.006701	0.003592	0.007343
				0.24609	0.0666566	0.116292	0.129264	0.0914166	0.122912	0.0605077	0.101919		0.24609	0.004037	0.007043	0.007829	0.005536	0.007444	0.003664	0.006172
				0.24665	0.0106905	0.165525	0.0825827	0.113031	0.126791	0.107761	0.136742		0.24665	0.00065	0.01007	0.005024	0.006876	0.007714	0.006556	0.008319
				0.24721	0.0771645	0.125739	0.130087	0.0531739	0.130222	0.105799	0.0614422		0.24721	0.004716	0.007684	0.00795	0.00325	0.007958	0.006466	0.003755
				0.24777	0.0825632	0.146243	0.0502978	0.108095	0.121855	0.119095	0.139656		0.24777	0.005068	0.008978	0.003088	0.006636	0.00748	0.007311	0.008573
				0.24832	0.140742	0.110338	0.0482669	0.101571	0.128477	0.0707445	0.114996		0.24832	0.008679	0.006804	0.002976	0.006263	0.007923	0.004362	0.007091
				0.24888	0.0895306	0.0800642	0.110081	0.0261241	0.131312	0.188694	0.0992883		0.24888	0.005546	0.004959	0.006819	0.001618	0.008134	0.011688	0.00615
				0.24944	0.0772195	0.0802659	0.101302	0.0934325	0.0966203	0.0994308	0.0395542		0.24944	0.004805	0.004994	0.006303	0.005813	0.006012	0.006187	0.002461
				0.25	0.095035	0.108234	0.0570068	0.0747054	0.14017	0.107716	0.148147		0.25	0.005939	0.006764	0.003563	0.004669	0.00876	0.006732	0.009259
				0.25055	0.0933043	0.0761213	0.0651425	0.11759	0.132303	0.142715	0.127407		0.25055	0.005857	0.004779	0.004089	0.007382	0.008306	0.008959	0.007998
				0.25111	0.0645383	0.119359	0.0893857	0.10948	0.0929045	0.053591	0.121928		0.25111	0.00407	0.007526	0.005636	0.006903	0.005858	0.003379	0.007688
				0.25167	0.0784893	0.107146	0.105263	0.153063	0.107596	0.108989	0.0663343		0.25167	0.004971	0.006786	0.006667	0.009694	0.006815	0.006903	0.004201
				0.25223	0.130014	0.102429	0.0991294	0.104275	0.0943037	0.133216	0.113055		0.25223	0.008271	0.006516	0.006306	0.006634	0.005999	0.008475	0.007192
				0.25278	0.0806403	0.163746	0.14939	0.109533	0.0973089	0.0833457	0.0900995		0.25278	0.005153	0.010463	0.009546	0.006999	0.006218	0.005326	0.005757
				0.25334	0.137599	0.0516864	0.123778	0.140788	0.0906999	0.0886724	0.106634		0.25334	0.008831	0.003317	0.007944	0.009036	0.005821	0.005691	0.006844
				0.2539	0.0717002	0.0869626	0.155968	0.100532	0.103331	0.14036	0.10168		0.2539	0.004622	0.005606	0.010054	0.006481	0.006661	0.009048	0.006555
				0.25445	0.138725	0.0760563	0.0975461	0.0968138	0.0373554	0.126031	0.11081		0.25445	0.008982	0.004924	0.006316	0.006268	0.002419	0.00816	0.007175
				0.25501	0.12034	0.0913103	0.111018	0.117543	0.0897134	0.162075	0.169774		0.25501	0.007826	0.005938	0.00722	0.007644	0.005834	0.01054	0.01104
				0.25557	0.131061	0.0885233	0.092516	0.145631	0.15251	0.115441	0.103342		0.25557	0.00856	0.005782	0.006043	0.009512	0.009961	0.00754	0.00675
				0.25613	0.161737	0.117657	0.0856289	0.13297	0.072855	0.133091	0.107894		0.25613	0.01061	0.007718	0.005617	0.008723	0.004779	0.008731	0.007078
				0.25668	0.0887958	0.0954108	0.178922	0.111419	0.108469	0.0999422	0.106115		0.25668	0.00585	0.006286	0.011788	0.007341	0.007147	0.006585	0.006992
				0.25724	0.0978795	0.105378	0.0480949	0.109316	0.031111	0.0592013	0.114802		0.25724	0.006477	0.006973	0.003183	0.007234	0.002059	0.003918	0.007597
				0.2578	0.0963175	0.111971	0.108055	0.142642	0.103754	0.0646885	0.108683		0.2578	0.006401	0.007442	0.007181	0.00948	0.006896	0.004299	0.007223
				0.25836	0.102289	0.0570902	0.147019	0.112139	0.0987828	0.114467	0.0746836		0.25836	0.006828	0.003811	0.009813	0.007485	0.006593	0.00764	0.004985
				0.25891	0.104533	0.0789655	0.0936027	0.111464	0.102752	0.135958	0.113041		0.25891	0.007007	0.005293	0.006275	0.007472	0.006888	0.009114	0.007578
				0.25947	0.0907618	0.0953015	0.0420462	0.0591854	0.121241	0.104514	0.102851		0.25947	0.006111	0.006416	0.002831	0.003985	0.008162	0.007036	0.006924
				0.26003	0.113561	0.127749	0.13497	0.121259	0.138846	0.101508	0.0901735		0.26003	0.007678	0.008638	0.009126	0.008199	0.009388	0.006863	0.006097
				0.26058	0.0980964	0.0667353	0.117018	0.133119	0.0950578	0.118286	0.110868		0.26058	0.006661	0.004532	0.007946	0.009039	0.006455	0.008032	0.007528
				0.26114	0.0926032	0.103836	0.122437	0.154166	0.098292	0.0942477	0.118281		0.26114	0.006315	0.007081	0.00835	0.010513	0.006703	0.006427	0.008066
				0.2617	0.143012	0.105933	0.144917	0.10708	0.0705464	0.145893	0.124488		0.2617	0.009794	0.007255	0.009925	0.007334	0.004831	0.009992	0.008526
				0.26226	0.0733393	0.0662033	0.114822	0.110809	0.168988	0.145942	0.06135		0.26226	0.005044	0.004553	0.007897	0.007621	0.011623	0.010038	0.00422
				0.26281	0.13004	0.0898156	0.105321	0.0379109	0.0975589	0.143417	0.136999		0.26281	0.008982	0.006204	0.007275	0.002619	0.006739	0.009906	0.009463
				0.26337	0.0965953	0.0787524	0.069034	0.101344	0.129092	0.137918	0.124947		0.26337	0.0067	0.005463	0.004788	0.00703	0.008954	0.009567	0.008667
				0.26393	0.0761346	0.154511	0.108146	0.119381	0.0965228	0.146375	0.083251		0.26393	0.005303	0.010763	0.007533	0.008316	0.006724	0.010196	0.005799
				0.26449	0.0441863	0.107975	0.0954518	0.122898	0.0864412	0.121188	0.101092		0.26449	0.003091	0.007553	0.006677	0.008597	0.006047	0.008477	0.007072
				0.26504	0.14225	0.0582977	0.132236	0.0386334	0.107216	0.109448	0.092345		0.26504	0.009993	0.004095	0.009289	0.002714	0.007532	0.007688	0.006487
				0.2656	0.105335	0.0795576	0.0779569	0.115569	0.104587	0.107413	0.0929256		0.2656	0.007431	0.005612	0.005499	0.008153	0.007378	0.007577	0.006555
				0.26616	0.0888566	0.10498	0.0760479	0.0713344	0.125512	0.123528	0.0806355		0.26616	0.006295	0.007437	0.005387	0.005053	0.008891	0.008751	0.005712
				0.26672	0.121426	0.0917286	0.105258	0.0655005	0.122133	0.0995188	0.10409		0.26672	0.008638	0.006525	0.007488	0.004659	0.008688	0.007079	0.007405
				0.26727	0.137888	0.0856598	0.1419	0.0936231	0.0775834	0.135676	0.100505		0.26727	0.00985	0.006119	0.010137	0.006688	0.005542	0.009692	0.00718
				0.26783	0.10645	0.130416	0.0906478	0.0944904	0.0822259	0.106195	0.0604151		0.26783	0.007636	0.009355	0.006502	0.006778	0.005898	0.007618	0.004334
				0.26839	0.074165	0.0870453	0.158604	0.0888259	0.0914385	0.109108	0.0997481		0.26839	0.005342	0.00627	0.011424	0.006398	0.006586	0.007859	0.007185
				0.26894	0.119551	0.11267	0.0791578	0.100168	0.108756	0.0782548	0.164094		0.26894	0.008647	0.00815	0.005726	0.007245	0.007866	0.00566	0.011869
				0.2695	0.117727	0.153582	0.107425	0.0697784	0.116178	0.113176	0.120747		0.2695	0.008551	0.011155	0.007802	0.005068	0.008438	0.00822	0.00877
				0.27006	0.0700323	0.11931	0.114365	0.0974887	0.0277479	0.118639	0.0836303		0.27006	0.005108	0.008701	0.008341	0.00711	0.002024	0.008652	0.006099
				0.27062	0.0976384	0.0984534	0.156367	0.13983	0.0621898	0.105101	0.122001		0.27062	0.00715	0.00721	0.011451	0.01024	0.004554	0.007697	0.008935
				0.27117	0.123245	0.132656	0.162983	0.115934	0.146345	0.122185	0.117714		0.27117	0.009063	0.009755	0.011985	0.008525	0.010761	0.008985	0.008656
				0.27173	0.0558106	0.0606129	0.115512	0.117045	0.0870769	0.159828	0.172849		0.27173	0.004121	0.004475	0.008529	0.008642	0.00643	0.011801	0.012763
				0.27229	0.161327	0.10782	0.13881	0.0833598	0.170434	0.119347	0.0777929		0.27229	0.011961	0.007994	0.010291	0.00618	0.012636	0.008848	0.005768
				0.27285	0.0959041	0.129193	0.125418	0.0888758	0.118939	0.0438205	0.123144		0.27285	0.00714	0.009618	0.009337	0.006616	0.008854	0.003262	0.009167
				0.2734	0.123002	0.0566614	0.134251	0.098292	0.142409	0.151658	0.0943372		0.2734	0.009194	0.004235	0.010035	0.007347	0.010645	0.011336	0.007052
				0.27396	0.0212932	0.133847	0.129845	0.118195	0.125506	0.0897129	0.0911587		0.27396	0.001598	0.010046	0.009745	0.008871	0.00942	0.006733	0.006842
				0.27452	0.103076	0.154296	0.0913794	0.123537	0.107777	0.145407	0.0776418		0.27452	0.007768	0.011628	0.006886	0.00931	0.008122	0.010958	0.005851
				0.27507	0.0550121	0.109482	0.10103	0.114383	0.0967881	0.0966787	0.137516		0.27507	0.004163	0.008284	0.007645	0.008655	0.007324	0.007315	0.010405
				0.27563	0.0729778	0.121434	0.102329	0.0666128	0.0862313	0.0865741	0.111386		0.27563	0.005544	0.009226	0.007774	0.005061	0.006551	0.006577	0.008462
				0.27619	0.0889427	0.0857005	0.0860656	0.0684251	0.099134	0.110204	0.102487		0.27619	0.006785	0.006537	0.006565	0.005219	0.007562	0.008406	0.007818
				0.27675	0.0875094	0.200739	0.131418	0.121105	0.157492	0.0942232	0.125086		0.27675	0.006702	0.015374	0.010065	0.009275	0.012062	0.007216	0.00958
				0.2773	0.0929135	0.0963189	0.0939147	0.0729745	0.0969172	0.0710336	0.174022		0.2773	0.007145	0.007407	0.007222	0.005612	0.007453	0.005462	0.013382
				0.27786	0.131979	0.0361397	0.0845545	0.0770414	0.0821641	0.0517048	0.100518		0.27786	0.01019	0.00279	0.006528	0.005948	0.006344	0.003992	0.007761
				0.27842	0.149951	0.089344	0.0509672	0.0987678	0.114948	0.102691	0.116788		0.27842	0.011624	0.006926	0.003951	0.007656	0.00891	0.00796	0.009053
				0.27898	0.123077	0.0597695	0.111505	0.118652	0.0964659	0.0979435	0.146618		0.27898	0.009579	0.004652	0.008678	0.009234	0.007508	0.007623	0.011411
				0.27953	0.114988	0.132984	0.100334	0.127911	0.0955544	0.149132	0.0955425		0.27953	0.008985	0.010391	0.00784	0.009995	0.007466	0.011653	0.007466
				0.28009	0.068681	0.133972	0.0959148	0.0698002	0.0894666	0.111638	0.115147		0.28009	0.005388	0.01051	0.007524	0.005476	0.007019	0.008758	0.009033
				0.28065	0.082254	0.121945	0.0995434	0.166677	0.0828053	0.12357	0.0790414		0.28065	0.006479	0.009605	0.00784	0.013128	0.006522	0.009733	0.006226
				0.2812	0.00678252	0.10405	0.142836	0.172878	0.0494214	0.0916046	0.11555		0.2812	0.000536	0.008228	0.011295	0.01367	0.003908	0.007244	0.009137
				0.28176	0.116818	0.115772	0.127817	0.100526	0.126581	0.145557	0.108135		0.28176	0.009274	0.009191	0.010147	0.007981	0.010049	0.011556	0.008585
				0.28232	0.139981	0.0417325	0.148667	0.131969	0.128521	0.103205	0.119972		0.28232	0.011157	0.003326	0.011849	0.010518	0.010244	0.008226	0.009562
				0.28288	0.123812	0.0887027	0.131435	0.105143	0.118618	0.125988	0.0822386		0.28288	0.009907	0.007098	0.010517	0.008413	0.009492	0.010081	0.006581
				0.28343	0.0640556	0.0964095	0.172191	0.118701	0.135957	0.101389	0.0918923		0.28343	0.005146	0.007745	0.013833	0.009536	0.010922	0.008145	0.007382
				0.28399	0.117353	0.164372	0.113264	0.152853	0.0689907	0.152812	0.0916068		0.28399	0.009465	0.013257	0.009135	0.012328	0.005564	0.012324	0.007388
				0.28455	0.0502067	0.11513	0.120657	0.125865	0.152835	0.114143	0.185187		0.28455	0.004065	0.009322	0.009769	0.010191	0.012375	0.009242	0.014994
				0.28511	0.129534	0.0860237	0.127526	0.107332	0.133485	0.0837355	0.117617		0.28511	0.010529	0.006992	0.010366	0.008724	0.01085	0.006806	0.00956
				0.28566	0.0823334	0.10037	0.0853395	0.0757309	0.140335	0.114853	0.0555305		0.28566	0.006719	0.00819	0.006964	0.00618	0.011452	0.009372	0.004531
				0.28622	0.113985	0.0657241	0.109697	0.0995448	0.114715	0.108653	0.084659		0.28622	0.009338	0.005384	0.008986	0.008155	0.009398	0.008901	0.006935
				0.28678	0.145148	0.0975202	0.101937	0.134905	0.103696	0.114498	0.104671		0.28678	0.011937	0.00802	0.008383	0.011095	0.008528	0.009416	0.008608
				0.28733	0.0876434	0.144127	0.110066	0.108324	0.0939174	0.090648	0.14596		0.28733	0.007236	0.011899	0.009087	0.008943	0.007754	0.007484	0.012051
				0.28789	0.069923	0.0824046	0.152517	0.0883965	0.0921496	0.0315366	0.107453		0.28789	0.005795	0.00683	0.012641	0.007326	0.007637	0.002614	0.008906
				0.28845	0.0813136	0.0938403	0.134295	0.105752	0.0556044	0.152357	0.120142		0.28845	0.006765	0.007808	0.011174	0.008799	0.004626	0.012676	0.009996
				0.28901	0.114492	0.0652347	0.0831275	0.120077	0.144281	0.113561	0.141037		0.28901	0.009563	0.005449	0.006943	0.010029	0.012051	0.009485	0.01178
				0.28956	0.118845	0.0625003	0.0827138	0.0967278	0.0891547	0.130448	0.064634		0.28956	0.009965	0.00524	0.006935	0.00811	0.007475	0.010938	0.005419
				0.29012	0.10514	0.167196	0.116358	0.128727	0.0830301	0.114147	0.0442878		0.29012	0.00885	0.014073	0.009794	0.010835	0.006989	0.009608	0.003728
				0.29068	0.123886	0.0873852	0.0884908	0.115184	0.116906	0.0843756	0.107855		0.29068	0.010467	0.007383	0.007477	0.009732	0.009878	0.007129	0.009113
				0.29124	0.103413	0.10366	0.101656	0.0940342	0.10012	0.148313	0.0867757		0.29124	0.008771	0.008792	0.008622	0.007976	0.008492	0.01258	0.00736
				0.29179	0.108819	0.15258	0.175805	0.159277	0.0739806	0.111974	0.110295		0.29179	0.009265	0.012991	0.014968	0.013561	0.006299	0.009534	0.009391
				0.29235	0.0888635	0.0918097	0.0699759	0.125886	0.0799639	0.10974	0.103704		0.29235	0.007595	0.007847	0.005981	0.010759	0.006834	0.009379	0.008863
				0.29291	0.101735	0.119761	0.102087	0.137675	0.129746	0.14685	0.044237		0.29291	0.008728	0.010275	0.008758	0.011812	0.011131	0.012599	0.003795
				0.29346	0.123585	0.161862	0.121732	0.0972001	0.0511301	0.0920152	0.10305		0.29346	0.010643	0.01394	0.010484	0.008371	0.004403	0.007924	0.008875
				0.29402	0.124072	0.0698343	0.108591	0.138907	0.131476	0.136756	0.144979		0.29402	0.010726	0.006037	0.009387	0.012008	0.011366	0.011822	0.012533
				0.29458	0.144802	0.0742347	0.121069	0.106389	0.10834	0.119731	0.132133		0.29458	0.012565	0.006442	0.010506	0.009232	0.009401	0.01039	0.011466
				0.29514	0.0837891	0.114495	0.125724	0.142436	0.114847	0.115127	0.110891		0.29514	0.007298	0.009973	0.010951	0.012407	0.010004	0.010028	0.009659
				0.29569	0.10517	0.146051	0.0952129	0.0828611	0.129289	0.112988	0.154386		0.29569	0.009196	0.01277	0.008325	0.007245	0.011304	0.009879	0.013499
				0.29625	0.08411	0.0946794	0.126291	0.0978188	0.125765	0.134176	0.139938		0.29625	0.007382	0.008309	0.011084	0.008585	0.011038	0.011776	0.012282
				0.29681	0.120679	0.0853349	0.0762352	0.104247	0.109495	0.112892	0.106325		0.29681	0.010631	0.007518	0.006716	0.009184	0.009646	0.009945	0.009367
				0.29737	0.0881298	0.136729	0.091055	0.0640896	0.135985	0.112726	0.1225		0.29737	0.007793	0.01209	0.008052	0.005667	0.012025	0.009968	0.010832
				0.29792	0.0725133	0.140914	0.114696	0.079163	0.111934	0.140541	0.0952277		0.29792	0.006436	0.012507	0.01018	0.007026	0.009935	0.012474	0.008452
				0.29848	0.0935177	0.0752517	0.102083	0.101346	0.127301	0.123667	0.0703837		0.29848	0.008331	0.006704	0.009095	0.009029	0.011341	0.011017	0.00627
				0.29904	0.130349	0.141747	0.131293	0.14281	0.11877	0.106316	0.0949912		0.29904	0.011656	0.012675	0.011741	0.01277	0.010621	0.009507	0.008494
				0.29959	0.0702971	0.136536	0.0497885	0.127426	0.119096	0.0830064	0.0816529		0.29959	0.00631	0.012255	0.004469	0.011437	0.01069	0.00745	0.007329
				0.30015	0.184884	0.104437	0.0679851	0.0954563	0.0936811	0.108252	0.124915		0.30015	0.016656	0.009409	0.006125	0.0086	0.00844	0.009753	0.011254
				0.30071	0.0967829	0.13601	0.0756475	0.16871	0.140507	0.0900662	0.128498		0.30071	0.008752	0.012299	0.00684	0.015256	0.012705	0.008144	0.011619
				0.30127	0.089952	0.060245	0.119065	0.108802	0.101933	0.127788	0.134693		0.30127	0.008164	0.005468	0.010806	0.009875	0.009251	0.011598	0.012225
				0.30182	0.108212	0.109538	0.140082	0.123449	0.0776505	0.116703	0.137066		0.30182	0.009858	0.009979	0.012761	0.011246	0.007074	0.010631	0.012486
				0.30238	0.115833	0.116559	0.0814611	0.109183	0.120693	0.0620632	0.0985335		0.30238	0.010591	0.010657	0.007448	0.009983	0.011035	0.005675	0.009009
				0.30294	0.0958085	0.129581	0.117803	0.120943	0.0876916	0.130162	0.107192		0.30294	0.008792	0.011892	0.010811	0.011099	0.008048	0.011945	0.009837
				0.30349	0.178007	0.102732	0.115746	0.0716853	0.13115	0.0855885	0.105815		0.30349	0.016396	0.009463	0.010661	0.006603	0.01208	0.007883	0.009747
				0.30405	0.0967882	0.0545132	0.106547	0.134379	0.0947748	0.101027	0.0850871		0.30405	0.008948	0.00504	0.00985	0.012423	0.008762	0.00934	0.007866
				0.30461	0.0783479	0.130209	0.0830135	0.086374	0.119145	0.149011	0.105782		0.30461	0.00727	0.012082	0.007703	0.008014	0.011055	0.013826	0.009815
				0.30517	0.110868	0.134763	0.0807222	0.123245	0.108583	0.0930276	0.138088		0.30517	0.010325	0.01255	0.007517	0.011477	0.010112	0.008663	0.01286
				0.30572	0.0995532	0.143111	0.138483	0.115229	0.107685	0.0788726	0.098362		0.30572	0.009305	0.013376	0.012943	0.01077	0.010065	0.007372	0.009194
				0.30628	0.171257	0.0247734	0.0973881	0.112623	0.0861756	0.104492	0.104511		0.30628	0.016065	0.002324	0.009136	0.010565	0.008084	0.009802	0.009804
				0.30684	0.100446	0.0884495	0.115776	0.107397	0.151083	0.107079	0.091744		0.30684	0.009457	0.008327	0.0109	0.010111	0.014224	0.010081	0.008638
				0.3074	0.114336	0.101995	0.0999152	0.111794	0.117913	0.137202	0.152396		0.3074	0.010804	0.009638	0.009441	0.010564	0.011142	0.012964	0.0144
				0.30795	0.0707463	0.109279	0.0907508	0.119725	0.0310972	0.104281	0.0924642		0.30795	0.006709	0.010363	0.008606	0.011354	0.002949	0.009889	0.008769
				0.30851	0.110702	0.116976	0.141161	0.110048	0.0735868	0.120926	0.151517		0.30851	0.010536	0.011134	0.013435	0.010474	0.007004	0.011509	0.014421
				0.30907	0.0644081	0.0864425	0.0794986	0.111278	0.0893424	0.109935	0.122484		0.30907	0.006152	0.008257	0.007594	0.01063	0.008534	0.010501	0.0117
				0.30962	0.0853399	0.0675894	0.129746	0.103944	0.088678	0.0893657	0.057513		0.30962	0.008181	0.00648	0.012438	0.009965	0.008501	0.008567	0.005514
				0.31018	0.0908251	0.120911	0.089316	0.107937	0.123809	0.105413	0.0772156		0.31018	0.008738	0.011633	0.008593	0.010385	0.011912	0.010142	0.007429
				0.31074	0.0723231	0.112119	0.0724568	0.125086	0.115781	0.0808666	0.10514		0.31074	0.006983	0.010826	0.006996	0.012078	0.01118	0.007808	0.010152
				0.3113	0.0826125	0.101017	0.118779	0.165065	0.130804	0.12593	0.0890805		0.3113	0.008006	0.009789	0.01151	0.015996	0.012676	0.012203	0.008632
				0.31185	0.0759378	0.106676	0.0730039	0.0998608	0.129296	0.139806	0.0983282		0.31185	0.007385	0.010374	0.0071	0.009712	0.012574	0.013596	0.009563
				0.31241	0.100652	0.130208	0.116849	0.100184	0.0926332	0.0967437	0.103888		0.31241	0.009824	0.012708	0.011404	0.009778	0.009041	0.009442	0.010139
				0.31297	0.122312	0.0965452	0.0918822	0.121797	0.110618	0.0874249	0.151365		0.31297	0.01198	0.009456	0.009	0.01193	0.010835	0.008563	0.014826
				0.31353	0.126209	0.167386	0.106625	0.142826	0.105416	0.130073	0.115216		0.31353	0.012406	0.016454	0.010481	0.01404	0.010362	0.012786	0.011326
				0.31408	0.127191	0.0996823	0.0969286	0.101157	0.109049	0.14278	0.123306		0.31408	0.012547	0.009833	0.009562	0.009979	0.010757	0.014085	0.012164
				0.31464	0.0681729	0.0664318	0.107752	0.0936839	0.088972	0.117378	0.0874289		0.31464	0.006749	0.006577	0.010667	0.009274	0.008808	0.01162	0.008655
				0.3152	0.12705	0.109441	0.0924663	0.109122	0.0708529	0.096577	0.091153		0.3152	0.012622	0.010873	0.009186	0.010841	0.007039	0.009595	0.009056
				0.31575	0.0899606	0.101063	0.114818	0.0961528	0.0702122	0.0719578	0.140893		0.31575	0.008969	0.010076	0.011447	0.009586	0.007	0.007174	0.014047
				0.31631	0.0860092	0.112347	0.119193	0.125908	0.0712079	0.109492	0.135008		0.31631	0.008605	0.011241	0.011926	0.012597	0.007125	0.010955	0.013508
				0.31687	0.112005	0.103293	0.0641571	0.117233	0.0652074	0.105655	0.101965		0.31687	0.011246	0.010371	0.006442	0.011771	0.006547	0.010608	0.010238
				0.31743	0.111977	0.0914223	0.0522069	0.0897664	0.0807964	0.103244	0.1087		0.31743	0.011283	0.009212	0.00526	0.009045	0.008141	0.010403	0.010952
				0.31798	0.135722	0.0790495	0.110003	0.0897917	0.0990545	0.111143	0.105935		0.31798	0.013723	0.007993	0.011123	0.009079	0.010016	0.011238	0.010711
				0.31854	0.0658149	0.113009	0.140281	0.0563498	0.101304	0.108977	0.0645336		0.31854	0.006678	0.011467	0.014234	0.005718	0.010279	0.011058	0.006548
				0.3191	0.0941121	0.064521	0.106824	0.0906574	0.0671761	0.0675358	0.0834918		0.3191	0.009583	0.00657	0.010877	0.009231	0.00684	0.006877	0.008501
				0.31965	0.0721624	0.0900941	0.135374	0.122824	0.0977452	0.0802852	0.0947131		0.31965	0.007373	0.009206	0.013832	0.01255	0.009987	0.008203	0.009678
				0.32021	0.0770842	0.120907	0.100564	0.100917	0.0645795	0.0684989	0.131315		0.32021	0.007904	0.012397	0.010311	0.010348	0.006622	0.007024	0.013464
				0.32077	0.04077	0.0714868	0.143063	0.0419168	0.126202	0.151213	0.0833336		0.32077	0.004195	0.007355	0.01472	0.004313	0.012985	0.015559	0.008574
				0.32133	0.0659823	0.12523	0.128658	0.0991775	0.084867	0.125685	0.0719972		0.32133	0.006813	0.01293	0.013284	0.01024	0.008763	0.012977	0.007434
				0.32188	0.0879577	0.137058	0.110042	0.134813	0.0865171	0.0854901	0.0915567		0.32188	0.009113	0.0142	0.011401	0.013968	0.008964	0.008858	0.009486
				0.32244	0.0613907	0.0832152	0.10409	0.0835629	0.106057	0.0877805	0.0672689		0.32244	0.006383	0.008652	0.010822	0.008688	0.011026	0.009126	0.006994
				0.323	0.122855	0.0959168	0.110379	0.105244	0.0895664	0.124459	0.102494		0.323	0.012817	0.010007	0.011515	0.01098	0.009344	0.012984	0.010693
				0.32356	0.0757888	0.0577347	0.117777	0.0939618	0.126428	0.12176	0.0741948		0.32356	0.007934	0.006044	0.01233	0.009837	0.013235	0.012747	0.007767
				0.32411	0.0852728	0.0975643	0.0378429	0.114057	0.0696019	0.0816558	0.099062		0.32411	0.008958	0.010249	0.003975	0.011982	0.007312	0.008578	0.010406
				0.32467	0.116261	0.111264	0.138445	0.0802766	0.0934518	0.0995015	0.0933648		0.32467	0.012255	0.011728	0.014593	0.008462	0.009851	0.010488	0.009842
				0.32523	0.11314	0.144186	0.156062	0.085753	0.0799625	0.137765	0.0965578		0.32523	0.011967	0.015251	0.016507	0.00907	0.008458	0.014572	0.010213
				0.32578	0.106249	0.10345	0.101661	0.0752354	0.0742372	0.140308	0.078569		0.32578	0.011277	0.01098	0.01079	0.007985	0.007879	0.014892	0.008339
				0.32634	0.0929064	0.100593	0.0721989	0.0737224	0.0262102	0.0903647	0.0879313		0.32634	0.009894	0.010713	0.007689	0.007851	0.002791	0.009624	0.009365
				0.3269	0.0624322	0.146489	0.122663	0.0923746	0.0824956	0.0578871	0.120578		0.3269	0.006672	0.015654	0.013108	0.009871	0.008816	0.006186	0.012885
				0.32746	0.0736046	0.0940355	0.102778	0.125503	0.0983483	0.0782413	0.0860285		0.32746	0.007892	0.010083	0.011021	0.013457	0.010546	0.00839	0.009225
				0.32801	0.103703	0.15063	0.0757974	0.0625372	0.0746385	0.0875433	0.0738388		0.32801	0.011158	0.016207	0.008155	0.006728	0.00803	0.009419	0.007944
				0.32857	0.0837303	0.0660531	0.0766543	0.112393	0.108227	0.087049	0.0839124		0.32857	0.009039	0.007131	0.008275	0.012134	0.011684	0.009398	0.009059
				0.32913	0.0860976	0.0958845	0.0808106	0.129025	0.106527	0.119368	0.0870952		0.32913	0.009326	0.010387	0.008754	0.013977	0.011539	0.01293	0.009435
				0.32968	0.122608	0.113011	0.0904254	0.105631	0.112445	0.0703966	0.112417		0.32968	0.013326	0.012283	0.009828	0.011481	0.012222	0.007652	0.012219
				0.33024	0.086349	0.103275	0.07972	0.0686808	0.100284	0.0682808	0.0970896		0.33024	0.009417	0.011263	0.008694	0.00749	0.010937	0.007447	0.010589
				0.3308	0.147331	0.101593	0.0900014	0.0415013	0.049647	0.115517	0.0586842		0.3308	0.016122	0.011117	0.009849	0.004541	0.005433	0.012641	0.006422
				0.33136	0.0841924	0.0855963	0.0691176	0.102767	0.106465	0.119719	0.125182		0.33136	0.009244	0.009398	0.007589	0.011283	0.011689	0.013145	0.013744
				0.33191	0.0904799	0.0885313	0.126315	0.0769228	0.0907495	0.0418739	0.0923721		0.33191	0.009968	0.009753	0.013916	0.008474	0.009998	0.004613	0.010176
				0.33247	0.113401	0.122132	0.124021	0.0873631	0.0957249	0.101436	0.108724		0.33247	0.012535	0.0135	0.013709	0.009657	0.010581	0.011212	0.012018
				0.33303	0.0952409	0.0993537	0.108327	0.115552	0.0686469	0.156908	0.092038		0.33303	0.010563	0.011019	0.012014	0.012816	0.007613	0.017402	0.010208
				0.33358	0.0861339	0.100833	0.0443469	0.0801587	0.0856083	0.0943173	0.115678		0.33358	0.009585	0.011221	0.004935	0.00892	0.009526	0.010495	0.012872
				0.33414	0.111393	0.117056	0.111428	0.114555	0.0842985	0.136926	0.107165		0.33414	0.012437	0.013069	0.012441	0.01279	0.009412	0.015288	0.011965
				0.3347	0.115269	0.085407	0.0775418	0.113894	0.0866681	0.0945347	0.104457		0.3347	0.012913	0.009568	0.008687	0.012759	0.009709	0.01059	0.011702
				0.33526	0.0975891	0.0613189	0.112217	0.0866872	0.0925747	0.0740597	0.114034		0.33526	0.010969	0.006892	0.012613	0.009743	0.010405	0.008324	0.012817
				0.33581	0.105079	0.0822839	0.0821511	0.0711937	0.0823009	0.104118	0.112106		0.33581	0.01185	0.009279	0.009264	0.008029	0.009281	0.011741	0.012642
				0.33637	0.114593	0.085961	0.105099	0.0769022	0.130794	0.103258	0.0918971		0.33637	0.012966	0.009726	0.011891	0.008701	0.014799	0.011683	0.010398
				0.33693	0.13034	0.0984025	0.0692314	0.126918	0.118989	0.0988329	0.109608		0.33693	0.014796	0.011171	0.007859	0.014408	0.013508	0.011219	0.012443
				0.33749	0.0222541	0.112287	0.0965269	0.111071	0.114951	0.0802999	0.0791855		0.33749	0.002535	0.012789	0.010994	0.012651	0.013092	0.009146	0.009019
				0.33804	0.0112045	0.0511383	0.128916	0.0906561	0.104322	0.0516745	0.124088		0.33804	0.00128	0.005844	0.014732	0.010359	0.011921	0.005905	0.01418
				0.3386	0.0916568	0.0756168	0.134021	0.0456268	0.130864	0.102269	0.146817		0.3386	0.010508	0.008669	0.015365	0.005231	0.015004	0.011725	0.016832
				0.33916	0.103005	0.0700649	0.105165	0.0846991	0.143068	0.0498463	0.0222468		0.33916	0.011848	0.008059	0.012097	0.009743	0.016457	0.005734	0.002559
				0.33971	0.144476	0.0792132	0.145848	0.0838854	0.0906301	0.104966	0.105237		0.33971	0.016673	0.009142	0.016832	0.009681	0.010459	0.012114	0.012145
				0.34027	0.0606799	0.0798875	0.0946387	0.095408	0.0967069	0.103638	0.0721256		0.34027	0.007026	0.00925	0.010958	0.011047	0.011197	0.012	0.008351
				0.34083	0.0905725	0.0679208	0.14792	0.0978653	0.0764833	0.106499	0.0954079		0.34083	0.010521	0.00789	0.017183	0.011368	0.008885	0.012371	0.011083
				0.34139	0.0803605	0.0737134	0.109977	0.118108	0.114231	0.0699897	0.102438		0.34139	0.009366	0.008591	0.012817	0.013765	0.013313	0.008157	0.011938
				0.34194	0.111567	0.0959258	0.0927611	0.0864864	0.089308	0.11381	0.0663266		0.34194	0.013045	0.011216	0.010846	0.010112	0.010442	0.013307	0.007755
				0.3425	0.0844522	0.109981	0.0956188	0.0880878	0.135786	0.108754	0.0994402		0.3425	0.009907	0.012901	0.011217	0.010333	0.015928	0.012757	0.011665
				0.34306	0.065329	0.0978325	0.115963	0.0859509	0.0892947	0.130998	0.0416005		0.34306	0.007688	0.011514	0.013647	0.010115	0.010509	0.015417	0.004896
				0.34361	0.0851162	0.0737199	0.131441	0.0474733	0.104345	0.0930261	0.0510925		0.34361	0.01005	0.008704	0.015519	0.005605	0.01232	0.010984	0.006033
				0.34417	0.0920033	0.113549	0.0817432	0.138905	0.0601236	0.0677063	0.0937406		0.34417	0.010898	0.01345	0.009683	0.016454	0.007122	0.00802	0.011104
				0.34473	0.0903612	0.104375	0.0827528	0.0767664	0.0770677	0.0442273	0.0475078		0.34473	0.010738	0.012404	0.009834	0.009123	0.009159	0.005256	0.005646
				0.34529	0.0899344	0.0699694	0.114451	0.0664522	0.119018	0.109598	0.122372		0.34529	0.010722	0.008342	0.013645	0.007923	0.01419	0.013067	0.014589
				0.34584	0.0977513	0.11143	0.0872737	0.106916	0.0990925	0.088359	0.0706889		0.34584	0.011692	0.013328	0.010439	0.012788	0.011852	0.010568	0.008455
				0.3464	0.10951	0.0221783	0.0546303	0.128379	0.0902075	0.109096	0.107792		0.3464	0.01314	0.002661	0.006555	0.015405	0.010824	0.013091	0.012934
				0.34696	0.0774979	0.118068	0.0683347	0.10361	0.0527499	0.0495353	0.106637		0.34696	0.009329	0.014213	0.008226	0.012473	0.00635	0.005963	0.012837
				0.34751	0.0891019	0.0878549	0.0332181	0.106726	0.076747	0.101478	0.105582		0.34751	0.01076	0.01061	0.004012	0.012889	0.009268	0.012255	0.012751
				0.34807	0.118023	0.0493126	0.0993816	0.0639077	0.0383689	0.114232	0.0750593		0.34807	0.014299	0.005974	0.01204	0.007743	0.004649	0.01384	0.009094
				0.34863	0.0550613	0.109702	0.0907664	0.0564847	0.0804229	0.0166745	0.074372		0.34863	0.006692	0.013333	0.011032	0.006865	0.009775	0.002027	0.009039
				0.34919	0.104078	0.127689	0.0989105	0.0849861	0.0838612	0.0781957	0.0987823		0.34919	0.01269	0.015569	0.01206	0.010362	0.010225	0.009534	0.012045
				0.34974	0.096838	0.120385	0.0401692	0.0383782	0.111374	0.133911	0.102512		0.34974	0.011845	0.014725	0.004914	0.004694	0.013623	0.01638	0.012539
				0.3503	0.101279	0.0662469	0.0488511	0.0862904	0.0736492	0.110771	0.107693		0.3503	0.012428	0.008129	0.005995	0.010589	0.009037	0.013593	0.013215
				0.35086	0.0827983	0.0819832	0.115456	0.0919326	0.0567399	0.102629	0.0735856		0.35086	0.010193	0.010092	0.014213	0.011317	0.006985	0.012634	0.009058
				0.35141	0.0588667	0.062966	0.115504	0.0569618	0.0830074	0.133826	0.0584164		0.35141	0.00727	0.007776	0.014264	0.007034	0.010251	0.016526	0.007214
				0.35197	0.0689604	0.0519736	0.102761	0.0933026	0.107964	0.058751	0.0625328		0.35197	0.008543	0.006439	0.01273	0.011559	0.013375	0.007278	0.007747
				0.35253	0.0540229	0.138903	0.0865055	0.0793664	0.146181	0.127544	0.115989		0.35253	0.006714	0.017262	0.010751	0.009863	0.018167	0.015851	0.014415
				0.35309	0.0715389	0.101688	0.0632741	0.076167	0.0718745	0.0936947	0.106117		0.35309	0.008919	0.012677	0.007888	0.009496	0.008961	0.011681	0.01323
				0.35364	0.112911	0.0856525	0.0990561	0.0819986	0.0604101	0.109927	0.118766		0.35364	0.014121	0.010712	0.012388	0.010255	0.007555	0.013748	0.014853
				0.3542	0.0881095	0.0590454	0.0820172	0.0818414	0.0800564	0.088598	0.0437764		0.3542	0.011054	0.007408	0.01029	0.010268	0.010044	0.011115	0.005492
				0.35476	0.108292	0.112528	0.0894868	0.0772911	0.0649426	0.110623	0.0828914		0.35476	0.013629	0.014162	0.011262	0.009727	0.008173	0.013922	0.010432
				0.35531	0.0777696	0.0881946	0.1142	0.038103	0.0935836	0.102124	0.0691598		0.35531	0.009818	0.011134	0.014418	0.00481	0.011815	0.012893	0.008731
				0.35587	0.0973142	0.0581373	0.0768622	0.0923993	0.0892169	0.107891	0.0962301		0.35587	0.012324	0.007363	0.009734	0.011702	0.011299	0.013664	0.012187
				0.35643	0.0427923	0.109103	0.101054	0.0775477	0.0588026	0.0887604	0.0998932		0.35643	0.005436	0.013861	0.012838	0.009852	0.00747	0.011276	0.012691
				0.35699	0.0923749	0.0922653	0.0661573	0.082888	0.0659601	0.048257	0.031433		0.35699	0.011772	0.011758	0.008431	0.010563	0.008406	0.00615	0.004006
				0.35754	0.0986903	0.0976742	0.124713	0.0964211	0.0362632	0.0143568	0.0761505		0.35754	0.012616	0.012486	0.015943	0.012326	0.004636	0.001835	0.009735
				0.3581	0.0576414	0.0903431	0.104088	0.0516616	0.0812785	0.0875266	0.0586545		0.3581	0.007392	0.011585	0.013348	0.006625	0.010423	0.011224	0.007522
				0.35866	0.0949845	0.0276491	0.0942462	0.0410218	0.0536211	0.10672	0.0773366		0.35866	0.012218	0.003557	0.012123	0.005277	0.006898	0.013728	0.009948
				0.35922	0.0534286	0.0689201	0.0968757	0.084647	0.0789477	0.118183	0.0959901		0.35922	0.006894	0.008893	0.0125	0.010922	0.010187	0.01525	0.012386
				0.35977	0.0842299	0.0902209	0.0861178	0.106881	0.0749228	0.112665	0.0945527		0.35977	0.010902	0.011678	0.011147	0.013834	0.009698	0.014583	0.012239
				0.36033	0.0836109	0.0607117	0.0966439	0.0752852	0.0948527	0.0914395	0.052637		0.36033	0.010856	0.007883	0.012548	0.009775	0.012315	0.011872	0.006834
				0.36089	0.0657822	0.0985759	0.0863365	0.115466	0.0172065	0.0846851	0.0698622		0.36089	0.008567	0.012838	0.011244	0.015038	0.002241	0.011029	0.009099
				0.36144	0.0783601	0.074942	0.12777	0.089649	0.0437046	0.0936257	0.12486		0.36144	0.010237	0.009791	0.016692	0.011712	0.00571	0.012231	0.016312
				0.362	0.0780265	0.0948957	0.0907416	0.070067	0.0247496	0.067465	0.0826152		0.362	0.010225	0.012436	0.011891	0.009182	0.003243	0.008841	0.010826
				0.36256	0.092738	0.0738991	0.124364	0.0824524	0.115634	0.118835	0.07432		0.36256	0.01219	0.009714	0.016347	0.010838	0.0152	0.015621	0.009769
				0.36312	0.0405551	0.117661	0.103873	0.0188807	0.0698516	0.13471	0.0756811		0.36312	0.005347	0.015514	0.013696	0.002489	0.00921	0.017762	0.009979
				0.36367	0.0785217	0.0905515	0.092369	0.0859009	0.0375414	0.0817375	0.0417994		0.36367	0.010385	0.011976	0.012216	0.011361	0.004965	0.01081	0.005528
				0.36423	0.0980203	0.101724	0.0968633	0.104781	0.104014	0.10123	0.0812321		0.36423	0.013004	0.013495	0.01285	0.0139	0.013799	0.013429	0.010776
				0.36479	0.0861082	0.0960133	0.0811816	0.0870484	0.0735011	0.115039	0.0281877		0.36479	0.011458	0.012776	0.010803	0.011583	0.009781	0.015308	0.003751
				0.36534	0.0850984	0.0135125	0.0547215	0.0419967	0.118697	0.0638111	0.0497231		0.36534	0.011359	0.001804	0.007304	0.005606	0.015843	0.008517	0.006637
				0.3659	0.0518315	0.0629025	0.111841	0.0797042	0.093311	0.0672486	0.0763036		0.3659	0.006939	0.008422	0.014974	0.010671	0.012493	0.009003	0.010216
				0.36646	0.0800796	0.0660086	0.0875522	0.0423465	0.0942811	0.0393754	0.0620754		0.36646	0.010754	0.008864	0.011758	0.005687	0.012661	0.005288	0.008336
				0.36702	0.0783933	0.0784188	0.0732609	0.121801	0.0543708	0.0722558	0.0944112		0.36702	0.01056	0.010563	0.009868	0.016407	0.007324	0.009733	0.012717
				0.36757	0.0363524	0.124333	0.0692427	0.0820539	0.0903191	0.0332341	0.0107392		0.36757	0.004912	0.016799	0.009355	0.011086	0.012203	0.00449	0.001451
				0.36813	0.0363183	0.0889773	0.0328279	0.0795716	0.105058	0.0753479	0.0975625		0.36813	0.004922	0.012058	0.004449	0.010783	0.014237	0.010211	0.013222
				0.36869	0.112387	0.0607711	0.113048	0.0681282	0.123338	0.08934	0.103759		0.36869	0.015277	0.008261	0.015366	0.009261	0.016765	0.012144	0.014104
				0.36924	0.109292	0.0583861	0.101127	0.0773757	0.112243	0.0614318	0.0613428		0.36924	0.014901	0.00796	0.013788	0.010549	0.015303	0.008376	0.008364
				0.3698	0.0901139	0.100438	0.0930211	0.0903386	0.0565765	0.0259231	0.0714514		0.3698	0.012323	0.013735	0.012721	0.012354	0.007737	0.003545	0.009771
				0.37036	0.146629	0.0660231	0.0538037	0.0820158	0.133787	0.076982	0.0976698		0.37036	0.020112	0.009056	0.00738	0.01125	0.018351	0.010559	0.013397
				0.37092	0.0678654	0.0434539	0.0803365	0.0832202	0.121317	0.0896179	0.108097		0.37092	0.009337	0.005978	0.011053	0.011449	0.016691	0.012329	0.014872
				0.37147	0.105916	0.101475	0.125951	0.0820332	0.0715026	0.0713891	0.130499		0.37147	0.014615	0.014003	0.01738	0.01132	0.009867	0.009851	0.018008
				0.37203	0.0393307	0.0397904	0.115612	0.0939088	0.0857656	0.0441542	0.0699791		0.37203	0.005444	0.005507	0.016001	0.012998	0.01187	0.006111	0.009686
				0.37259	0.0438664	0.0730766	0.083833	0.06077	0.0757251	0.11388	0.0995735		0.37259	0.00609	0.010145	0.011638	0.008436	0.010512	0.015809	0.013823
				0.37314	0.0443615	0.0240187	0.0694506	0.0590106	0.0261398	0.102328	0.0749918		0.37314	0.006177	0.003344	0.00967	0.008216	0.00364	0.014248	0.010442
				0.3737	0.054116	0.0404721	0.0660732	0.0806752	0.0522116	0.0560813	0.098067		0.3737	0.007557	0.005652	0.009227	0.011266	0.007291	0.007832	0.013695
				0.37426	0.113605	0.0531111	0.0958615	0.0389996	0.106344	0.08548	0.0781894		0.37426	0.015913	0.007439	0.013427	0.005463	0.014896	0.011973	0.010952
				0.37482	0.0765634	0.0717114	0.0630493	0.0566232	0.0876004	0.119301	0.0618968		0.37482	0.010756	0.010074	0.008858	0.007955	0.012307	0.01676	0.008696
				0.37537	0.0322782	0.106924	0.12587	0.0933532	0.0893177	0.09168	0.12424		0.37537	0.004548	0.015066	0.017736	0.013154	0.012585	0.012918	0.017506
				0.37593	0.11114	0.0716651	0.0793632	0.0729458	0.0480923	0.0881769	0.0829775		0.37593	0.015707	0.010128	0.011216	0.010309	0.006797	0.012461	0.011727
				0.37649	0.0982863	0.113793	0.121342	0.0726702	0.0936421	0.0417812	0.060827		0.37649	0.013931	0.016129	0.017199	0.0103	0.013273	0.005922	0.008622
				0.37704	0.0256212	0.0476182	0.0991769	0.0945898	0.0589346	0.0812233	0.0720567		0.37704	0.003642	0.006769	0.014099	0.013447	0.008378	0.011547	0.010244
				0.3776	0.0959116	0.0407606	0.0501255	0.0660441	0.105098	0.136005	0.0618562		0.3776	0.013675	0.005812	0.007147	0.009417	0.014985	0.019392	0.00882
				0.37816	0.0898664	0.0746739	0.0968975	0.0257859	0.144832	0.0598987	0.0949939		0.37816	0.012851	0.010679	0.013857	0.003687	0.020711	0.008566	0.013584
				0.37872	0.0513045	0.106792	0.0792498	-0.00317461	0.0625145	0.0560966	0.0937565		0.37872	0.007358	0.015317	0.011366	-0.00046	0.008966	0.008046	0.013447
				0.37927	0.0531062	0.0839496	0.0711692	0.0877948	0.0847082	0.0682642	0.0473576		0.37927	0.007639	0.012076	0.010237	0.012629	0.012185	0.00982	0.006812
				0.37983	0.0920557	0.0801255	0.0811271	0.0778369	0.0841585	0.0806391	0.108623		0.37983	0.013281	0.01156	0.011704	0.01123	0.012142	0.011634	0.015671
				0.38039	0.0399476	0.0863119	0.110872	0.0314937	0.0480076	0.0798213	0.133035		0.38039	0.00578	0.012489	0.016042	0.004557	0.006946	0.01155	0.019249
				0.38094	0.0597886	0.0903574	0.108391	0.0550488	0.0924333	0.10016	0.0647834		0.38094	0.008676	0.013112	0.015729	0.007989	0.013414	0.014535	0.009401
				0.3815	0.0627455	0.0712171	0.0876962	0.0652678	0.0680772	0.0494799	0.0822464		0.3815	0.009132	0.010365	0.012763	0.009499	0.009908	0.007201	0.01197
				0.38206	0.123236	0.0788477	0.0275831	0.0625829	0.0516316	0.0510361	0.0358549		0.38206	0.017988	0.011509	0.004026	0.009135	0.007537	0.00745	0.005234
				0.38262	0.113147	0.0637988	0.101531	0.0991146	0.0856516	0.0604647	0.0629619		0.38262	0.016564	0.00934	0.014864	0.01451	0.012539	0.008852	0.009217
				0.38317	0.139328	0.127592	0.0465986	0.0766129	0.083765	0.0650685	0.102697		0.38317	0.020456	0.018733	0.006842	0.011248	0.012298	0.009553	0.015078
				0.38373	0.0452778	0.0828139	0.0986382	0.0799905	0.0416242	0.10675	0.0549878		0.38373	0.006667	0.012194	0.014524	0.011778	0.006129	0.015719	0.008097
				0.38429	0.0548369	0.0310435	0.0778391	0.101535	0.104398	0.0898261	0.107073		0.38429	0.008098	0.004584	0.011495	0.014994	0.015417	0.013265	0.015812
				0.38484	0.0626181	0.129918	0.0800859	0.0595494	0.0843818	0.0689069	0.102656		0.38484	0.009274	0.019241	0.011861	0.00882	0.012497	0.010205	0.015204
				0.3854	0.0942634	0.0677506	0.108534	0.114199	0.0774571	0.0473947	0.0771598		0.3854	0.014001	0.010063	0.016121	0.016962	0.011505	0.00704	0.011461
				0.38596	0.0769795	0.0671188	0.101814	0.0979815	0.118006	0.13397	0.0784432		0.38596	0.011467	0.009998	0.015167	0.014596	0.017579	0.019957	0.011685
				0.38651	0.0471631	0.0786494	0.115125	0.0888508	0.0841949	0.0767794	0.0998656		0.38651	0.007046	0.01175	0.017199	0.013274	0.012578	0.01147	0.014919
				0.38707	0.0658259	0.0508217	0.0911066	0.0874136	0.0948296	0.0567675	0.0675389		0.38707	0.009862	0.007614	0.01365	0.013097	0.014208	0.008505	0.010119
				0.38763	0.0672871	0.0614428	0.0814222	0.0360159	0.0799547	0.10175	0.0568824		0.38763	0.01011	0.009232	0.012234	0.005412	0.012014	0.015289	0.008547
				0.38819	0.0972165	0.0568688	0.0372341	0.0803254	0.106154	0.0603899	0.0473459		0.38819	0.014649	0.008569	0.005611	0.012104	0.015996	0.0091	0.007134
				0.38874	0.093047	0.0594442	0.0533054	0.0682882	0.0618472	0.0751219	0.0563726		0.38874	0.014061	0.008983	0.008056	0.01032	0.009346	0.011353	0.008519
				0.3893	0.0481805	0.0965594	0.0787604	0.0843161	0.0951425	0.0537167	0.0735583		0.3893	0.007302	0.014634	0.011936	0.012778	0.014419	0.008141	0.011148
				0.38986	0.0864233	0.0467455	0.0497273	0.0930664	0.0363811	0.030148	0.0392055		0.38986	0.013135	0.007105	0.007558	0.014145	0.00553	0.004582	0.005959
				0.39041	0.0176387	0.0840182	0.0566573	0.115316	0.0456851	0.100338	0.0722771		0.39041	0.002689	0.012806	0.008636	0.017577	0.006963	0.015294	0.011017
				0.39097	0.0831323	0.0875286	0.0587704	0.145591	0.0757578	0.0568657	0.0422727		0.39097	0.012707	0.013379	0.008984	0.022255	0.01158	0.008692	0.006462
				0.39153	0.0553004	0.077367	0.115815	0.0891237	0.0762159	0.0764589	0.0846747		0.39153	0.008477	0.01186	0.017754	0.013662	0.011683	0.011721	0.01298
				0.39209	0.0474183	0.0795908	0.0925768	0.0561762	0.0847681	0.0696133	0.0140556		0.39209	0.00729	0.012236	0.014232	0.008636	0.013032	0.010702	0.002161
				0.39264	0.057045	0.14263	0.146034	0.0493104	0.105866	0.0586724	0.104545		0.39264	0.008795	0.021989	0.022514	0.007602	0.016321	0.009045	0.016118
				0.3932	0.0825362	0.0923428	0.0971231	0.0345317	0.0431444	0.0703022	0.0919455		0.3932	0.012761	0.014277	0.015016	0.005339	0.00667	0.010869	0.014215
				0.39376	0.0491737	0.0462944	0.0369446	0.0725923	0.095554	0.0611711	0.0746633		0.39376	0.007624	0.007178	0.005728	0.011255	0.014815	0.009484	0.011576
				0.39431	0.0796521	0.0252638	0.0789568	0.0882549	0.0703701	0.080162	0.0635217		0.39431	0.012385	0.003928	0.012276	0.013722	0.010941	0.012464	0.009877
				0.39487	0.0700962	0.0810424	0.0721903	0.101943	0.0862222	0.075282	0.0961076		0.39487	0.01093	0.012636	0.011256	0.015895	0.013444	0.011738	0.014985
				0.39543	0.0596078	0.0393236	0.0912087	0.115779	0.121087	0.0738613	0.0847382		0.39543	0.00932	0.006149	0.014262	0.018104	0.018934	0.011549	0.01325
				0.39599	0.0694742	0.0960847	0.0420073	0.118471	0.07745	0.100275	0.092218		0.39599	0.010894	0.015066	0.006587	0.018577	0.012144	0.015724	0.01446
				0.39654	0.0734543	0.096858	0.129712	0.10162	0.0422339	0.101161	0.0686318		0.39654	0.01155	0.01523	0.020397	0.015979	0.006641	0.015907	0.010792
				0.3971	0.103822	0.064761	0.0997931	0.0764444	0.0733263	0.0648578	0.0787074		0.3971	0.016372	0.010212	0.015736	0.012054	0.011563	0.010227	0.012411
				0.39766	0.0243151	0.0870342	0.0905173	0.0418101	0.0906956	0.0656408	0.0552054		0.39766	0.003845	0.013763	0.014314	0.006611	0.014342	0.01038	0.00873
				0.39821	0.0826244	0.0988094	0.0644806	0.114975	0.0784818	0.141367	0.0869463		0.39821	0.013102	0.015669	0.010225	0.018232	0.012445	0.022417	0.013787
				0.39877	0.0907041	0.0267969	0.0813741	0.10161	0.104482	0.0984423	0.0702054		0.39877	0.014424	0.004261	0.01294	0.016158	0.016614	0.015654	0.011164
				0.39933	0.0709962	0.117413	0.104662	0.0524643	0.0568144	0.0402517	0.0817217		0.39933	0.011321	0.018723	0.01669	0.008366	0.00906	0.006419	0.013032
				0.39989	0.0462019	0.0291654	0.112014	0.0217961	0.0812798	0.0773744	0.0240865		0.39989	0.007388	0.004664	0.017912	0.003485	0.012997	0.012373	0.003852
				0.40044	0.13998	0.0681594	0.0788228	0.102948	0.0783702	0.108892	0.0906456		0.40044	0.022446	0.01093	0.01264	0.016508	0.012567	0.017461	0.014535
				0.401	0.0517487	0.0372689	0.0868162	0.0289434	0.0340938	0.0889337	0.0457423		0.401	0.008321	0.005993	0.01396	0.004654	0.005482	0.014301	0.007355
				0.40156	-0.0262228	0.0592465	0.1017	0.0934389	0.060234	0.0933521	0.0786934		0.40156	-0.00423	0.009553	0.016399	0.015067	0.009713	0.015053	0.012689
				0.40211	0.06399	0.054403	0.0904728	0.0735409	0.0653198	0.0880291	0.0793966		0.40211	0.010347	0.008797	0.014629	0.011891	0.010562	0.014234	0.012838
				0.40267	0.0932635	0.0730931	0.117799	0.0654638	0.0818985	0.0659083	0.0544684		0.40267	0.015122	0.011852	0.0191	0.010615	0.013279	0.010687	0.008832
				0.40323	0.00588302	0.0813188	0.0938695	0.0470298	0.0600083	0.0479364	0.0751916		0.40323	0.000957	0.013222	0.015262	0.007647	0.009757	0.007794	0.012226
				0.40379	0.110831	0.0392163	0.0904534	0.0561535	0.0822055	0.0444831	0.103646		0.40379	0.01807	0.006394	0.014748	0.009155	0.013403	0.007253	0.016899
				0.40434	0.0723339	0.0883353	0.0850351	0.105246	0.116429	0.0720005	0.0853766		0.40434	0.011826	0.014442	0.013903	0.017207	0.019035	0.011772	0.013958
				0.4049	0.0405237	0.0515516	0.0876374	0.100971	0.0991875	0.0421335	0.0321153		0.4049	0.006644	0.008452	0.014368	0.016554	0.016261	0.006907	0.005265
				0.40546	0.0652706	0.0673875	0.00175663	0.0849971	0.102173	0.0427722	0.098099		0.40546	0.01073	0.011078	0.000289	0.013973	0.016797	0.007032	0.016127
				0.40601	0.0705585	0.0927176	0.0512103	0.0741382	0.0645435	0.035091	0.0995371		0.40601	0.011631	0.015284	0.008442	0.012221	0.01064	0.005785	0.016408
				0.40657	0.0240938	0.0579376	0.0639253	0.124648	0.0700803	0.101642	0.100838		0.40657	0.003983	0.009577	0.010567	0.020604	0.011584	0.016801	0.016669
				0.40713	0.0700781	0.1068	0.113242	0.0757474	0.0599455	0.067515	0.0896741		0.40713	0.011616	0.017702	0.01877	0.012555	0.009936	0.011191	0.014864
				0.40768	0.0606153	0.0446693	0.0699658	0.0210311	0.0780056	0.113557	0.068183		0.40768	0.010075	0.007424	0.011629	0.003496	0.012965	0.018874	0.011332
				0.40824	0.0735558	0.0458155	0.082778	0.011354	0.0404415	0.114473	0.0508342		0.40824	0.012259	0.007636	0.013796	0.001892	0.00674	0.019078	0.008472
				0.4088	0.0651589	0.0308234	0.0480211	0.0425884	0.0517549	0.0773799	0.109597		0.4088	0.010889	0.005151	0.008025	0.007117	0.008649	0.012931	0.018315
				0.40936	0.0907132	0.102538	0.055324	0.103439	0.0524167	0.120238	0.0717794		0.40936	0.015201	0.017182	0.009271	0.017333	0.008784	0.020148	0.012028
				0.40991	0.0931631	0.138148	0.0790706	0.0479247	0.0151729	0.0216724	0.0809305		0.40991	0.015654	0.023213	0.013286	0.008053	0.002549	0.003642	0.013599
				0.41047	-0.0169817	0.0665191	0.125039	0.0244781	0.073544	0.124485	0.000169968		0.41047	-0.00286	0.011207	0.021067	0.004124	0.012391	0.020974	2.86e-05
				0.41103	0.0429866	0.120495	0.11337	0.0808842	0.0584292	0.0896821	0.123997		0.41103	0.007262	0.020357	0.019153	0.013665	0.009871	0.015151	0.020948
				0.41158	0.0899024	0.0926402	0.110632	0.065512	0.0381359	0.087855	0.115236		0.41158	0.01523	0.015693	0.018741	0.011098	0.00646	0.014883	0.019521
				0.41214	0.0646813	-0.00714284	0.124421	0.119175	0.115702	0.0923817	0.117856		0.41214	0.010987	-0.00121	0.021134	0.020243	0.019653	0.015692	0.020019
				0.4127	0.0575865	0.132908	0.0635791	0.0647791	0.0518491	0.103221	0.086246		0.4127	0.009808	0.022637	0.010829	0.011033	0.008831	0.017581	0.014689
				0.41326	0.0746491	0.0567848	0.0392298	0.0661475	0.0638748	0.0943771	0.0624615		0.41326	0.012749	0.009698	0.0067	0.011297	0.010909	0.016118	0.010667
				0.41381	0.036648	0.144945	0.0814923	0.0648601	0.115719	0.119545	0.0473562		0.41381	0.006276	0.02482	0.013955	0.011107	0.019816	0.020471	0.008109
				0.41437	0.130156	0.0712674	0.148632	0.0614338	0.0445949	0.0499058	0.0871885		0.41437	0.022348	0.012237	0.02552	0.010548	0.007657	0.008569	0.01497
				0.41493	0.124612	0.0510975	0.0800105	0.0597158	0.154716	0.0450273	0.10287		0.41493	0.021454	0.008797	0.013775	0.010281	0.026636	0.007752	0.017711
				0.41548	0.0847662	0.0964133	0.0403368	0.0503813	0.174639	0.114611	0.0400886		0.41548	0.014633	0.016643	0.006963	0.008697	0.030147	0.019785	0.00692
				0.41604	0.0670953	0.0460778	0.112486	0.100713	0.0678815	0.0422445	0.0691636		0.41604	0.011613	0.007976	0.01947	0.017432	0.01175	0.007312	0.011971
				0.4166	0.145952	0.0556113	0.056511	0.113281	0.0623071	0.158893	0.052679		0.4166	0.02533	0.009652	0.009808	0.01966	0.010814	0.027576	0.009143
				0.41715	0.130013	-0.0170155	0.0471086	0.0822995	0.102599	0.0845607	0.0619733		0.41715	0.022625	-0.00296	0.008198	0.014322	0.017854	0.014715	0.010784
				0.41771	0.0751261	0.0272034	0.0982584	0.0887324	0.0470328	0.0510198	0.0892039		0.41771	0.013108	0.004747	0.017144	0.015482	0.008206	0.008902	0.015565
				0.41827	0.0251232	0.0856426	0.0328552	0.0507028	0.0945479	0.0305501	0.0498035		0.41827	0.004395	0.014983	0.005748	0.00887	0.016541	0.005345	0.008713
				0.41883	0.0564563	0.0690852	0.0607572	0.0997164	0.0304065	0.0651338	0.0852532		0.41883	0.009903	0.012119	0.010658	0.017492	0.005334	0.011425	0.014955
				0.41938	0.053297	0.0105591	0.0907307	0.0854883	0.0396937	0.0878996	0.133686		0.41938	0.009374	0.001857	0.015958	0.015036	0.006981	0.01546	0.023513
				0.41994	0.0830966	0.0898958	0.0550729	0.129993	0.0141716	0.127137	0.0458091		0.41994	0.014654	0.015853	0.009712	0.022924	0.002499	0.022421	0.008078
				0.4205	0.0328059	0.108133	0.0677172	0.0767126	0.000822597	0.136618	0.0468907		0.4205	0.005801	0.01912	0.011974	0.013564	0.000145	0.024156	0.008291
				0.42105	0.0675137	0.0505586	0.111956	0.00857228	0.085289	0.0570768	0.0405085		0.42105	0.011969	0.008963	0.019848	0.00152	0.015121	0.010119	0.007182
				0.42161	0.0930362	0.0665712	0.0641358	0.0537486	0.0389901	0.0605058	0.115088		0.42161	0.016538	0.011833	0.011401	0.009554	0.006931	0.010755	0.020458
				0.42217	0.11956	0.0616306	0.0837398	0.127634	0.0539839	0.104131	0.104884		0.42217	0.021309	0.010984	0.014925	0.022748	0.009621	0.018559	0.018693
				0.42273	0.0417245	0.105555	0.0802831	0.08889	0.0671145	0.181613	0.0283316		0.42273	0.007456	0.018862	0.014346	0.015884	0.011993	0.032454	0.005063
				0.42328	0.0213801	0.0409841	0.0580913	0.0498625	0.0685866	0.0488584	0.00197834		0.42328	0.003831	0.007343	0.010408	0.008934	0.012289	0.008754	0.000354
				0.42384	0.0962916	0.050818	0.0177489	0.105271	0.0838483	0.0560275	0.0776084		0.42384	0.017298	0.009129	0.003188	0.018911	0.015062	0.010065	0.013942
				0.4244	0.0411402	0.0840138	0.0040392	0.128022	0.023236	0.0783444	0.0320849		0.4244	0.00741	0.015132	0.000728	0.023058	0.004185	0.014111	0.005779
				0.42495	0.0805946	0.0827612	0.0873809	0.0959474	0.0543438	0.0537814	0.0905739		0.42495	0.014554	0.014945	0.01578	0.017327	0.009814	0.009712	0.016356
				0.42551	0.0451416	0.0422733	0.0965217	0.104377	0.0930912	0.0813005	0.0409699		0.42551	0.008173	0.007654	0.017476	0.018898	0.016855	0.01472	0.007418
				0.42607	0.110763	0.0486779	0.103049	0.021107	0.0859853	0.111725	0.0992964		0.42607	0.020107	0.008837	0.018707	0.003832	0.015609	0.020282	0.018026
				0.42662	0.0106577	0.0665152	0.0976789	0.0448272	0.0575017	0.177091	0.0985791		0.42662	0.00194	0.012106	0.017778	0.008159	0.010466	0.032232	0.017942
				0.42718	0.0731098	0.108308	0.0850183	0.131409	0.082752	0.0722902	0.0585791		0.42718	0.013341	0.019764	0.015514	0.02398	0.015101	0.013192	0.01069
				0.42774	0.0849023	-0.00782999	0.0661189	0.0670217	0.0385098	0.110828	0.0876797		0.42774	0.015534	-0.00143	0.012097	0.012262	0.007046	0.020277	0.016042
				0.4283	0.0580623	0.0469628	0.0964864	0.131316	0.112383	0.0724965	0.0449264		0.4283	0.010651	0.008615	0.017699	0.024088	0.020615	0.013299	0.008241
				0.42885	0.106297	0.0969499	0.0752171	0.0880232	0.174842	0.0808166	0.074249		0.42885	0.01955	0.01783	0.013833	0.016189	0.032156	0.014863	0.013655
				0.42941	0.0227032	0.160453	0.108398	0.0754121	0.0961431	0.0625495	0.0973012		0.42941	0.004186	0.029586	0.019988	0.013905	0.017728	0.011534	0.017942
				0.42997	0.0300031	0.0735784	0.0789656	-0.00746181	0.0491256	0.086216	0.104469		0.42997	0.005547	0.013602	0.014598	-0.00138	0.009082	0.015939	0.019313
				0.43052	0.0402403	0.0374369	0.0271937	0.126661	0.0276839	0.13654	0.090498		0.43052	0.007459	0.006939	0.00504	0.023477	0.005131	0.025308	0.016774
				0.43108	0.119769	0.109039	0.0884103	0.0740982	0.0499718	0.0587777	0.121385		0.43108	0.022257	0.020263	0.016429	0.01377	0.009286	0.010923	0.022557
				0.43164	0.0347558	0.0657908	0.110474	0.0194362	0.0652668	0.0564739	0.0571805		0.43164	0.006475	0.012258	0.020583	0.003621	0.01216	0.010522	0.010653
				0.43219	0.0828054	0.0747957	0.0785421	0.0661486	0.0947125	0.0920795	0.110432		0.43219	0.015467	0.013971	0.014671	0.012356	0.017692	0.0172	0.020628
				0.43275	0.0792767	0.0575869	0.0681219	0.0237659	0.0504769	0.0900785	0.0589288		0.43275	0.014846	0.010785	0.012757	0.004451	0.009453	0.016869	0.011036
				0.43331	0.0656962	0.0522091	-0.0114995	0.0547745	0.0760095	0.0530631	0.0494252		0.43331	0.012335	0.009803	-0.00216	0.010284	0.014271	0.009963	0.00928
				0.43387	0.028748	0.0739816	0.149941	0.053256	0.0264451	0.0648158	0.0719512		0.43387	0.005412	0.013926	0.028225	0.010025	0.004978	0.012201	0.013544
				0.43442	0.0221411	0.0366882	0.0644143	0.118402	0.104614	0.0886993	0.079546		0.43442	0.004179	0.006924	0.012156	0.022345	0.019743	0.01674	0.015012
				0.43498	0.0332697	0.036676	0.0649913	0.092445	0.0624496	0.0215685	0.0481584		0.43498	0.006295	0.006939	0.012297	0.017491	0.011816	0.004081	0.009112
				0.43554	0.0814519	0.0800723	0.0876267	0.0272377	0.12729	0.0486121	0.0658585		0.43554	0.015451	0.015189	0.016622	0.005167	0.024146	0.009221	0.012493
				0.43609	0.0535648	0.0806092	0.0493067	0.0825206	0.0856334	0.0343362	0.0772123		0.43609	0.010187	0.01533	0.009377	0.015694	0.016286	0.00653	0.014684
				0.43665	0.0856228	0.0660952	0.0657405	0.124425	0.122732	0.0859151	0.075451		0.43665	0.016325	0.012602	0.012534	0.023723	0.023401	0.016381	0.014386
				0.43721	0.0569066	0.0988518	0.125188	0.099124	0.0811964	0.0551402	0.099002		0.43721	0.010878	0.018896	0.02393	0.018948	0.015521	0.01054	0.018924
				0.43777	0.103677	0.0518863	0.0756922	0.061753	0.0460938	0.0920404	0.147553		0.43777	0.019868	0.009943	0.014506	0.011834	0.008833	0.017638	0.028277
				0.43832	0.100295	0.0811636	0.0917086	0.0374371	0.023363	0.0467478	0.0948691		0.43832	0.019269	0.015594	0.01762	0.007193	0.004489	0.008981	0.018227
				0.43888	0.13786	0.0261015	0.124791	0.0567509	0.00219572	0.0866333	0.0822487		0.43888	0.026554	0.005028	0.024037	0.010931	0.000423	0.016687	0.015842
				0.43944	0.0174377	0.0987931	0.0426664	0.11391	0.0153282	0.112934	0.0607143		0.43944	0.003367	0.019077	0.008239	0.021997	0.00296	0.021808	0.011724
				0.43999	0.0896907	0.0519317	0.010534	0.107269	0.055077	0.0924515	0.0790275		0.43999	0.017364	0.010054	0.002039	0.020767	0.010663	0.017898	0.015299
				0.44055	0.0711548	0.0315228	0.037578	-0.00967707	0.0581529	0.129996	0.0315518		0.44055	0.01381	0.006118	0.007293	-0.00188	0.011287	0.02523	0.006124
				0.44111	0.0300622	0.0315631	0.0816291	0.107539	0.0973283	0.0836888	0.0395872		0.44111	0.005849	0.006141	0.015883	0.020924	0.018938	0.016284	0.007703
				0.44166	0.111644	-0.0201304	-7.69457e-05	0.0705267	0.0458099	0.121606	0.0846303		0.44166	0.021778	-0.00393	-1.5e-05	0.013757	0.008936	0.023721	0.016509
				0.44222	0.0162893	0.00416685	0.107377	0.0319547	0.118417	0.0958075	0.0596025		0.44222	0.003186	0.000815	0.020999	0.006249	0.023158	0.018736	0.011656
				0.44278	0.0783434	0.0494476	0.0691601	0.0897798	0.0218052	0.0443091	0.013342		0.44278	0.015359	0.009694	0.013559	0.017602	0.004275	0.008687	0.002616
				0.44334	0.04459	0.0541926	0.0488805	0.110437	-0.00758778	0.0620622	0.00751894		0.44334	0.008764	0.010651	0.009607	0.021706	-0.00149	0.012198	0.001478
				0.44389	0.0541824	0.125348	0.0309561	0.0126458	0.115525	0.113807	0.0486721		0.44389	0.010676	0.024699	0.0061	0.002492	0.022763	0.022425	0.00959
				0.44445	0.0704991	0.0526575	0.123841	0.0549354	0.0241136	0.0486502	0.0569441		0.44445	0.013926	0.010402	0.024463	0.010852	0.004763	0.00961	0.011248
				0.44501	-0.0217476	0.0225895	0.0485026	-0.00345341	0.0794774	0.0736485	0.131628		0.44501	-0.00431	0.004473	0.009605	-0.00068	0.015739	0.014585	0.026066
				0.44556	0.035345	0.0499805	0.0579062	0.0354658	0.0787841	0.0757284	0.114263		0.44556	0.007017	0.009922	0.011496	0.007041	0.015641	0.015034	0.022684
				0.44612	0.0710028	0.0587781	0.0128342	0.0453926	0.102646	0.0763021	0.0762427		0.44612	0.014131	0.011698	0.002554	0.009034	0.020429	0.015186	0.015174
				0.44668	0.0446423	0.0615336	0.0330227	0.0427202	0.0405103	0.0504766	0.0797802		0.44668	0.008907	0.012277	0.006589	0.008524	0.008083	0.010071	0.015918
				0.44723	0.0773742	0.091205	0.075157	0.0617912	0.00808683	0.0835404	0.0801859		0.44723	0.015476	0.018243	0.015033	0.012359	0.001618	0.01671	0.016039
				0.44779	0.0556719	0.0764974	0.136184	0.128872	0.0475413	0.125505	0.0808959		0.44779	0.011163	0.015339	0.027307	0.025841	0.009533	0.025166	0.016221
				0.44835	0.0788606	0.057467	0.120514	0.0475786	0.0587243	0.0694611	0.0910541		0.44835	0.015852	0.011552	0.024225	0.009564	0.011805	0.013963	0.018303
				0.44891	0.110869	0.0517777	0.0728495	0.104964	0.0841171	0.112787	0.0608436		0.44891	0.022342	0.010434	0.01468	0.021152	0.016951	0.022728	0.012261
				0.44946	0.0645748	0.0830369	0.123979	0.0833437	0.0112467	0.0810681	0.0621479		0.44946	0.013045	0.016775	0.025046	0.016837	0.002272	0.016377	0.012555
				0.45002	0.0456352	0.103755	0.0892289	0.10416	0.0378049	0.108954	0.115144		0.45002	0.009242	0.021012	0.01807	0.021094	0.007656	0.022065	0.023319
				0.45058	0.00658936	0.0892489	0.116204	0.0670026	0.039816	0.0543326	0.121292		0.45058	0.001338	0.018119	0.023592	0.013603	0.008083	0.011031	0.024625
				0.45113	0.104557	0.005247	0.0245797	0.0809055	0.0309415	0.0602203	0.0265588		0.45113	0.02128	0.001068	0.005002	0.016466	0.006297	0.012256	0.005405
				0.45169	0.0567152	0.0738343	0.0682084	0.113322	0.0785494	0.0686132	0.0741478		0.45169	0.011571	0.015064	0.013916	0.02312	0.016026	0.013999	0.015128
				0.45225	-0.00762013	0.050364	0.107568	-0.00215065	0.0522075	0.0511472	0.0633859		0.45225	-0.00156	0.010301	0.022001	-0.00044	0.010678	0.010461	0.012964
				0.4528	0.110999	0.0696815	0.0979705	-0.0238953	-0.000709099	0.0822222	0.0680866		0.4528	0.022758	0.014287	0.020087	-0.0049	-0.00015	0.016858	0.01396
				0.45336	0.175211	0.00106387	0.0721225	0.0368382	0.0253689	0.0525978	0.0371338		0.45336	0.036012	0.000219	0.014824	0.007572	0.005214	0.010811	0.007632
				0.45392	0.0812127	0.128846	0.00343103	0.17194	0.0684022	0.0554736	0.0663691		0.45392	0.016733	0.026548	0.000707	0.035427	0.014094	0.01143	0.013675
				0.45448	0.11854	0.117479	0.181548	0.0961469	0.0567725	0.0729999	0.123136		0.45448	0.024484	0.024265	0.037498	0.019859	0.011726	0.015078	0.025433
				0.45503	0.0862927	0.032157	0.0571809	0.0546688	0.0799674	0.0838197	0.119136		0.45503	0.017867	0.006658	0.01184	0.011319	0.016558	0.017355	0.024668
				0.45559	0.0677339	0.0123011	0.0525368	0.0191591	0.0292407	0.105169	0.0732242		0.45559	0.014059	0.002553	0.010905	0.003977	0.006069	0.021829	0.015199
				0.45615	0.0485655	0.023691	0.0854469	0.0394645	0.0650461	0.056024	0.090333		0.45615	0.010105	0.004929	0.017779	0.008211	0.013534	0.011657	0.018796
				0.4567	0.0701028	0.113971	0.0972316	0.0627789	0.0532291	0.0712242	0.0416435		0.4567	0.014622	0.023772	0.02028	0.013094	0.011102	0.014856	0.008686
				0.45726	0.0407445	0.0115746	0.0870145	0.11695	0.123786	0.198743	0.0529097		0.45726	0.008519	0.00242	0.018194	0.024453	0.025882	0.041555	0.011063
				0.45782	0.0293801	0.116765	0.11276	0.0604445	0.0923638	0.097888	0.0466181		0.45782	0.006158	0.024474	0.023634	0.012669	0.019359	0.020517	0.009771
				0.45837	0.128515	0.146505	0.122492	0.0682421	-0.0323338	0.126238	0.11787		0.45837	0.027002	0.030782	0.025736	0.014338	-0.00679	0.026523	0.024765
				0.45893	0.0324212	0.0889936	0.0624006	0.107203	0.0520445	0.0410648	0.0600302		0.45893	0.006828	0.018744	0.013143	0.022579	0.010961	0.008649	0.012643
				0.45949	0.00296528	0.0544945	0.0808462	0.0730036	0.0468669	0.0957736	0.0926354		0.45949	0.000626	0.011505	0.017069	0.015413	0.009895	0.020221	0.019558
				0.46005	0.0179016	0.0915219	0.0885576	0.0524245	0.0762305	0.0623283	0.0295671		0.46005	0.003789	0.01937	0.018742	0.011095	0.016134	0.013191	0.006258
				0.4606	0.078486	0.0783036	0.052481	0.0763179	0.0987748	0.0671799	0.0921518		0.4606	0.016651	0.016612	0.011134	0.016191	0.020955	0.014252	0.01955
				0.46116	0.0803816	0.0770348	0.00871589	0.0940801	0.0763662	0.114765	0.0687129		0.46116	0.017095	0.016383	0.001854	0.020008	0.016241	0.024407	0.014613
				0.46172	0.0988526	0.147309	0.0818911	0.0580332	0.0357415	0.057845	0.0849644		0.46172	0.021074	0.031404	0.017458	0.012372	0.007619	0.012331	0.018113
				0.46227	0.0709957	0.110166	0.0822694	0.0497659	0.0321671	0.108183	0.0421187		0.46227	0.015172	0.023542	0.017581	0.010635	0.006874	0.023118	0.009001
				0.46283	0.0894057	0.0770537	0.130814	0.0810926	0.11139	0.0436245	0.0769702		0.46283	0.019152	0.016506	0.028022	0.017371	0.023861	0.009345	0.016488
				0.46339	0.111203	0.0256836	0.105843	0.0569922	0.0532748	0.0927863	0.0981529		0.46339	0.023878	0.005515	0.022727	0.012238	0.01144	0.019924	0.021076
				0.46394	0.100878	0.0543876	0.0290929	0.107717	0.0120617	-0.0110953	0.0893223		0.46394	0.021713	0.011707	0.006262	0.023185	0.002596	-0.00239	0.019226
				0.4645	0.0502769	0.0378592	0.00905816	0.0853058	0.0737102	0.0912371	0.0507428		0.4645	0.010848	0.008169	0.001954	0.018406	0.015904	0.019685	0.010948
				0.46506	0.0361026	0.0217717	0.041473	0.0255538	-0.0553237	0.10009	0.10314		0.46506	0.007808	0.004709	0.00897	0.005527	-0.01197	0.021647	0.022307
				0.46561	0.10748	0.0820604	0.128515	0.0304244	0.0666725	0.00429283	0.111383		0.46561	0.023301	0.01779	0.027862	0.006596	0.014454	0.000931	0.024147
				0.46617	0.0533213	0.0926248	0.114528	0.119185	0.0562855	0.142773	0.0915089		0.46617	0.011588	0.020129	0.024889	0.025901	0.012232	0.031027	0.019886
				0.46673	0.0176775	0.0653072	0.06044	0.0245357	0.136773	0.0457523	0.0688358		0.46673	0.003851	0.014226	0.013166	0.005345	0.029794	0.009966	0.014995
				0.46729	0.0784147	0.0813138	0.0887038	0.0603971	0.0608826	0.0378722	0.0930682		0.46729	0.017122	0.017755	0.019369	0.013188	0.013294	0.00827	0.020322
				0.46784	0.0438828	0.0228641	0.137269	0.065587	0.078774	0.112167	0.0712302		0.46784	0.009605	0.005004	0.030045	0.014355	0.017242	0.024551	0.015591
				0.4684	0.0664205	0.0156693	0.0794755	0.0780772	0.0554219	0.154148	0.0346329		0.4684	0.014573	0.003438	0.017437	0.01713	0.012159	0.03382	0.007598
				0.46896	0.036658	0.0836665	0.0919674	0.108212	0.109832	0.0495543	0.0600474		0.46896	0.008062	0.0184	0.020225	0.023798	0.024154	0.010898	0.013206
				0.46951	0.108318	0.0553063	0.0437839	-0.0296106	0.110547	0.0415868	0.0711696		0.46951	0.023878	0.012192	0.009652	-0.00653	0.024369	0.009167	0.015689
				0.47007	0.0617167	0.104343	0.114224	0.016103	0.0390198	0.0338089	0.122924		0.47007	0.013637	0.023056	0.02524	0.003558	0.008622	0.007471	0.027162
				0.47063	0.070063	0.0779509	0.0184958	0.0319245	0.071118	0.0562963	0.0969127		0.47063	0.015518	0.017265	0.004097	0.007071	0.015752	0.012469	0.021465
				0.47118	0.0927589	0.102129	0.0992063	0.0829832	0.0572941	0.112308	0.0346913		0.47118	0.020594	0.022674	0.022025	0.018423	0.01272	0.024934	0.007702
				0.47174	0.00960231	0.0542264	0.0896226	0.0578644	0.0661405	0.114878	0.0631911		0.47174	0.002137	0.012068	0.019945	0.012877	0.014719	0.025565	0.014063
				0.4723	0.0809531	0.0649709	-0.0072907	-0.00674108	0.0438511	0.0759204	0.104044		0.4723	0.018058	0.014493	-0.00163	-0.0015	0.009782	0.016935	0.023209
				0.47286	0.0654646	0.0404654	0.0386899	0.0371205	0.101349	0.135573	0.101319		0.47286	0.014637	0.009048	0.008651	0.0083	0.022661	0.030313	0.022654
				0.47341	0.0882269	0.087164	0.0170194	0.0907873	0.117251	0.0868814	0.0619277		0.47341	0.019773	0.019535	0.003814	0.020347	0.026278	0.019472	0.013879
				0.47397	0.0512079	0.0563901	0.0878473	0.0549978	0.0982207	0.0392573	0.0857056		0.47397	0.011504	0.012668	0.019735	0.012355	0.022065	0.008819	0.019253
				0.47453	0.0661022	0.104119	0.0409391	0.0627366	0.0199597	0.0206923	0.0456456		0.47453	0.014885	0.023445	0.009218	0.014127	0.004494	0.004659	0.010278
				0.47508	0.176845	0.0651306	0.0530635	0.0637336	0.103708	0.1057	0.077316		0.47508	0.039914	0.0147	0.011977	0.014385	0.023407	0.023857	0.017451
				0.47564	0.123289	0.0643605	0.051313	0.13688	0.0400715	0.142772	0.0344234		0.47564	0.027892	0.01456	0.011609	0.030967	0.009066	0.0323	0.007788
				0.4762	0.0554712	0.0492661	0.0753718	-0.0109861	0.112849	0.0528878	-0.0132077		0.4762	0.012579	0.011172	0.017092	-0.00249	0.02559	0.011993	-0.003
				0.47675	0.0337211	0.0632397	0.0290758	0.115552	0.0766268	0.094632	0.0672266		0.47675	0.007665	0.014374	0.006609	0.026264	0.017417	0.021509	0.01528
				0.47731	-0.0202585	0.0241796	0.125516	0.0372259	0.0651004	0.098888	0.0925426		0.47731	-0.00462	0.005509	0.028596	0.008481	0.014831	0.022529	0.021083
				0.47787	0.0789988	0.102889	0.0978375	0.0773172	0.137234	0.11991	0.0797321		0.47787	0.01804	0.023495	0.022342	0.017656	0.031338	0.027382	0.018207
				0.47842	0.0465989	0.0545283	0.145757	0.145212	0.110198	0.0885433	0.077941		0.47842	0.010666	0.012481	0.033362	0.033238	0.025223	0.020267	0.01784
				0.47898	0.0630935	0.104572	0.110038	0.0253335	0.0685869	0.0861734	0.067884		0.47898	0.014475	0.023991	0.025245	0.005812	0.015735	0.01977	0.015574
				0.47954	0.0165284	0.116212	0.0465868	0.060333	0.0141133	0.0395489	0.136773		0.47954	0.003801	0.026724	0.010713	0.013874	0.003245	0.009095	0.031452
				0.4801	0.0545346	0.00549449	0.0391058	0.0340559	0.0912561	0.101378	0.0816169		0.4801	0.01257	0.001266	0.009014	0.00785	0.021034	0.023367	0.018812
				0.48065	0.0901902	0.0518042	0.103891	0.046858	0.116626	0.0948417	0.0626116		0.48065	0.020836	0.011968	0.024002	0.010825	0.026944	0.021911	0.014465
				0.48121	0.0485573	0.0568346	-0.0127495	0.0379142	0.0945649	0.0884979	0.0552867		0.48121	0.011244	0.013161	-0.00295	0.008779	0.021898	0.020493	0.012802
				0.48177	-0.00303672	0.118604	0.0778535	0.0908825	0.0696655	0.0854397	0.120029		0.48177	-0.0007	0.027528	0.01807	0.021094	0.016169	0.01983	0.027858
				0.48232	0.0715706	0.0601261	0.116859	0.0899031	0.0788597	0.107205	0.0502809		0.48232	0.01665	0.013987	0.027186	0.020915	0.018346	0.02494	0.011697
				0.48288	0.116372	0.115683	0.12039	0.0251259	0.0367853	0.143809	0.0357825		0.48288	0.027135	0.026974	0.028072	0.005859	0.008577	0.033532	0.008344
				0.48344	0.0396701	0.100123	0.0575935	0.116342	0.0942274	0.0785266	0.0521266		0.48344	0.009271	0.0234	0.01346	0.02719	0.022022	0.018353	0.012183
				0.48399	0.0227532	0.0496725	0.0322887	0.122154	0.0215389	0.110764	0.135603		0.48399	0.00533	0.011636	0.007564	0.028615	0.005045	0.025947	0.031765
				0.48455	0.0612518	0.0710063	0.086597	0.0939868	0.0191268	0.106491	0.0790297		0.48455	0.014381	0.016671	0.020332	0.022067	0.004491	0.025003	0.018555
				0.48511	0.0859186	0.042766	0.0792696	0.0612776	0.0665571	0.0448388	0.126498		0.48511	0.020219	0.010064	0.018654	0.01442	0.015663	0.010552	0.029769
				0.48566	-0.00441606	0.0583508	0.0372165	0.078484	0.0515117	0.0702189	0.0734752		0.48566	-0.00104	0.013763	0.008778	0.018512	0.01215	0.016562	0.017331
				0.48622	0.0643474	0.0744056	0.146281	0.0682368	0.0482281	0.0602419	0.0923674		0.48622	0.015212	0.01759	0.034582	0.016132	0.011402	0.014242	0.021837
				0.48678	0.025114	0.0801877	0.11981	0.022618	0.130127	0.080041	0.0722067		0.48678	0.005951	0.019001	0.028389	0.005359	0.030834	0.018966	0.01711
				0.48734	0.0244561	0.0849343	0.0805624	0.0417595	0.0257488	0.0185296	0.112216		0.48734	0.005808	0.020172	0.019133	0.009918	0.006115	0.004401	0.026651
				0.48789	0.0547076	0.0121411	0.064624	0.00471709	0.0711157	0.089444	0.0807586		0.48789	0.013023	0.00289	0.015383	0.001123	0.016928	0.021291	0.019224
				0.48845	0.0608778	0.065787	0.12189	0.0776392	0.080058	0.0705074	-0.0131698		0.48845	0.014524	0.015696	0.029081	0.018523	0.0191	0.016822	-0.00314
				0.48901	0.055943	0.102813	0.0537226	0.0522136	0.057266	0.0597548	0.0714733		0.48901	0.013377	0.024585	0.012847	0.012486	0.013694	0.014289	0.017091
				0.48956	0.117914	0.117607	0.0940405	0.0502631	0.0606384	0.0860345	0.041842		0.48956	0.028261	0.028187	0.022539	0.012047	0.014533	0.02062	0.010028
				0.49012	0.0782168	0.025662	0.0869268	0.0673345	0.0725655	0.0673845	0.00431972		0.49012	0.018789	0.006164	0.020881	0.016175	0.017432	0.016187	0.001038
				0.49068	0.0346902	0.123783	0.0813839	0.0392505	0.121874	0.0217589	0.0563124		0.49068	0.008352	0.029803	0.019594	0.00945	0.029343	0.005239	0.013558
				0.49123	0.105159	0.112767	0.117051	-0.0127763	0.0839328	0.139987	0.0596541		0.49123	0.025376	0.027212	0.028246	-0.00308	0.020254	0.03378	0.014395
				0.49179	0.0515435	0.0444755	0.0157909	0.0133382	0.17582	0.134153	0.108357		0.49179	0.012466	0.010757	0.003819	0.003226	0.042523	0.032446	0.026207
				0.49235	0.0692571	0.120328	0.0952071	0.14111	0.0724116	0.137859	0.112325		0.49235	0.016788	0.029168	0.023079	0.034206	0.017553	0.033418	0.027228
				0.4929	0.0964438	0.0342892	0.0454894	0.0346143	0.101684	0.0516281	0.0232509		0.4929	0.023431	0.008331	0.011052	0.00841	0.024704	0.012543	0.005649
				0.49346	0.0766953	0.0967909	0.0502758	0.132301	0.0184439	0.0813288	0.197776		0.49346	0.018676	0.023569	0.012242	0.032216	0.004491	0.019804	0.048159
				0.49402	0.126326	0.133829	0.112612	0.0705017	0.0540117	0.118813	0.0834357		0.49402	0.03083	0.032661	0.027483	0.017206	0.013182	0.028997	0.020363
				0.49458	0.10448	0.041158	0.110309	0.0494887	0.0671771	0.0138449	0.0454338		0.49458	0.025556	0.010067	0.026982	0.012105	0.016432	0.003387	0.011113
				0.49513	0.0148157	0.050178	0.0517569	0.0962713	0.0430286	0.0553546	0.0767505		0.49513	0.003632	0.012301	0.012688	0.023601	0.010549	0.013571	0.018816
				0.49569	0.0699974	0.042802	0.0417323	0.145818	0.0975955	0.111003	0.00251485		0.49569	0.017199	0.010517	0.010254	0.035829	0.02398	0.027274	0.000618
				0.49625	0.0263634	0.0653569	0.0910385	0.0529961	0.126859	0.0948571	0.102764		0.49625	0.006492	0.016095	0.022419	0.013051	0.03124	0.02336	0.025307
				0.4968	0.0260701	0.034846	0.0942348	0.0314097	0.0740303	0.147482	0.0215523		0.4968	0.006434	0.0086	0.023258	0.007752	0.018272	0.0364	0.005319
				0.49736	0.0313831	0.068791	0.071199	0.0552871	0.0987024	0.0577654	0.108687		0.49736	0.007763	0.017017	0.017612	0.013676	0.024416	0.014289	0.026885
				0.49792	0.0996434	0.0415238	0.113122	0.118909	0.0928286	0.129587	0.116247		0.49792	0.024704	0.010295	0.028045	0.02948	0.023014	0.032127	0.02882
				0.49847	0.137019	0.0130373	0.0543608	0.0664727	0.143879	0.0818881	0.0927695		0.49847	0.034046	0.003239	0.013507	0.016517	0.03575	0.020347	0.023051
				0.49903	0.0451259	0.0997072	0.0696912	0.0851816	0.104781	0.132149	0.0654268		0.49903	0.011238	0.02483	0.017355	0.021213	0.026094	0.032909	0.016293
				0.49959	0.0990899	0.0490019	0.0936779	0.0667834	0.0854085	0.0316976	0.0571378		0.49959	0.024732	0.01223	0.023381	0.016668	0.021317	0.007911	0.014261
				0.50014	0.0850713	0.0184945	0.10397	-0.033294	0.108972	0.0767701	0.0841884		0.50014	0.02128	0.004626	0.026008	-0.00833	0.027259	0.019204	0.021059
				0.5007	0.0187346	0.025513	0.0805531	0.0895358	0.0713035	0.0444469	0.125752		0.5007	0.004697	0.006396	0.020195	0.022447	0.017876	0.011143	0.031526
				0.50126	0.0666932	0.0634312	0.0974268	0.0290905	0.0624965	0.0628921	0.0822301		0.50126	0.016757	0.015938	0.024479	0.007309	0.015703	0.015802	0.020661
				0.50182	0.103492	0.100064	0.0539256	0.133876	-0.0257941	0.0648168	0.101452		0.50182	0.026061	0.025198	0.013579	0.033713	-0.0065	0.016322	0.025547
				0.50237	0.0752618	0.0667932	0.0932057	0.106186	0.0865699	0.0702447	0.154635		0.50237	0.018994	0.016857	0.023523	0.026799	0.021848	0.017728	0.039026
				0.50293	0.0699978	0.112288	0.0729862	0.073474	0.104956	0.0867364	0.0392408		0.50293	0.017705	0.028402	0.018461	0.018584	0.026547	0.021939	0.009925
				0.50349	0.0762744	0.0697557	0.0968281	0.0677023	0.0794235	0.0564201	0.0671671		0.50349	0.019335	0.017683	0.024546	0.017162	0.020134	0.014302	0.017027
				0.50404	0.0635138	0.0579061	0.138179	0.0596546	0.0732462	0.0145538	0.0227241		0.50404	0.016136	0.014712	0.035106	0.015156	0.018609	0.003698	0.005773
				0.5046	0.091708	0.0725042	0.0584271	0.0911856	0.0976806	0.104328	0.0960887		0.5046	0.023351	0.018461	0.014877	0.023218	0.024871	0.026564	0.024466
				0.50516	0.0160468	0.0767061	0.131973	0.139764	0.0190174	0.0373387	0.118214		0.50516	0.004095	0.019574	0.033677	0.035665	0.004853	0.009528	0.030166
				0.50571	0.0678376	0.0453973	0.0514533	0.0213152	0.116304	0.102898	0.123474		0.50571	0.017349	0.01161	0.013159	0.005451	0.029744	0.026316	0.031578
				0.50627	0.0979914	0.0969197	0.0822705	0.111029	0.114517	0.0333381	0.0837369		0.50627	0.025116	0.024841	0.021087	0.028458	0.029352	0.008545	0.021463
				0.50683	0.0634057	0.089904	0.084609	0.0987554	0.0421139	0.144508	0.0799308		0.50683	0.016287	0.023094	0.021734	0.025368	0.010818	0.03712	0.020532
				0.50738	0.0882319	0.0593136	0.0670748	0.0884244	0.0709581	0.0694738	0.157628		0.50738	0.022714	0.01527	0.017268	0.022764	0.018267	0.017885	0.040579
				0.50794	0.0614388	0.141841	0.12357	0.103205	0.141866	0.103973	0.110617		0.50794	0.015851	0.036595	0.031882	0.026627	0.036602	0.026825	0.028539
				0.5085	0.0504676	0.0924227	0.113587	0.083772	0.0266593	0.0587376	0.103422		0.5085	0.013049	0.023898	0.02937	0.021661	0.006893	0.015188	0.026742
				0.50905	0.0850723	0.199732	0.138236	0.0811317	0.0721764	0.0932044	0.116118		0.50905	0.022045	0.051758	0.035822	0.021024	0.018704	0.024153	0.03009
				0.50961	0.0345419	0.0331964	0.0814126	0.0510678	0.0967623	0.103524	0.0668431		0.50961	0.008971	0.008621	0.021143	0.013262	0.02513	0.026885	0.017359
				0.51017	0.123227	0.0782374	0.0784797	0.0284738	0.075622	0.198535	0.0873051		0.51017	0.032073	0.020363	0.020426	0.007411	0.019682	0.051673	0.022723
				0.51073	0.0244891	0.0637126	0.075973	0.0967153	0.0648078	0.0893329	0.144493		0.51073	0.006388	0.016619	0.019817	0.025227	0.016904	0.023302	0.03769
				0.51128	0.0497517	0.11616	0.0783377	0.0126074	0.0962361	0.0146239	0.0825377		0.51128	0.013005	0.030365	0.020478	0.003296	0.025157	0.003823	0.021576
				0.51184	0.0553492	0.163779	0.0581478	0.0667709	0.0299148	0.0323243	0.164331		0.51184	0.0145	0.042906	0.015233	0.017493	0.007837	0.008468	0.043051
				0.5124	0.0423198	-0.00769577	0.122699	0.147983	0.154304	0.0697796	0.100136		0.5124	0.011111	-0.00202	0.032215	0.038853	0.040512	0.018321	0.026291
				0.51295	0.105063	0.132111	0.0224229	0.0869447	0.111568	0.122125	0.0925816		0.51295	0.027644	0.034761	0.0059	0.022877	0.029356	0.032133	0.02436
				0.51351	0.0560357	0.0348563	0.143439	0.107567	0.0744818	0.111703	0.126709		0.51351	0.014776	0.009191	0.037824	0.028365	0.01964	0.029455	0.033412
				0.51407	0.11625	0.0897068	0.0712776	0.039064	0.00249219	0.0126037	0.0395467		0.51407	0.030721	0.023706	0.018836	0.010323	0.000659	0.003331	0.010451
				0.51462	0.135858	0.127024	0.10904	0.12548	0.0191754	0.105398	0.0561584		0.51462	0.03598	0.033641	0.028878	0.033232	0.005078	0.027913	0.014873
				0.51518	0.149865	0.0397937	0.0829078	0.0289833	-0.00468061	0.0662975	0.151723		0.51518	0.039776	0.010562	0.022005	0.007692	-0.00124	0.017596	0.040269
				0.51574	0.0847483	0.0279429	0.057887	0.0492955	0.126574	0.0768108	0.0368234		0.51574	0.022542	0.007432	0.015397	0.013112	0.033667	0.02043	0.009794
				0.51629	0.107225	0.0827299	0.141912	0.138968	0.0308009	0.0997286	0.104808		0.51629	0.028582	0.022052	0.037828	0.037043	0.00821	0.026584	0.027937
				0.51685	0.0261727	0.16482	0.067371	0.103519	0.0429187	0.189506	0.0808447		0.51685	0.006992	0.044029	0.017997	0.027653	0.011465	0.050623	0.021596
				0.51741	0.105025	0.0833713	0.163966	0.0144773	0.118759	0.140291	0.12295		0.51741	0.028116	0.022319	0.043895	0.003876	0.031793	0.037557	0.032915
				0.51796	0.189123	0.0880219	0.120112	0.109764	0.124592	0.143759	0.0806676		0.51796	0.050739	0.023615	0.032225	0.029448	0.033426	0.038569	0.021642
				0.51852	0.0463377	0.0251685	0.0638632	0.0793203	0.0488714	0.0450209	0.0695496		0.51852	0.012459	0.006767	0.017171	0.021326	0.01314	0.012105	0.018699
				0.51908	0.0596625	0.0582514	0.0852753	0.0559085	0.0542159	0.00879707	0.101047		0.51908	0.016076	0.015695	0.022977	0.015064	0.014608	0.00237	0.027226
				0.51963	0.0404023	0.11002	0.0938588	0.0483107	0.116262	0.0593531	0.135344		0.51963	0.010909	0.029708	0.025344	0.013045	0.031393	0.016026	0.036546
				0.52019	-0.00460443	0.103952	0.059918	0.0489843	0.0153181	0.10965	0.0479287		0.52019	-0.00125	0.028129	0.016214	0.013255	0.004145	0.029671	0.012969
				0.52075	-0.0229686	0.0806202	0.0678877	0.0656234	0.0961789	0.193229	0.0615694		0.52075	-0.00623	0.021862	0.01841	0.017796	0.026082	0.0524	0.016696
				0.52131	0.00259336	0.0762633	0.0994325	0.0742754	0.0631902	0.114853	0.118506		0.52131	0.000705	0.020725	0.027022	0.020185	0.017172	0.031212	0.032205
				0.52186	0.0814067	0.14811	0.115931	0.123377	0.0949077	0.0884792	0.112975		0.52186	0.02217	0.040336	0.031573	0.0336	0.025847	0.024096	0.030768
				0.52242	0.0974188	0.0187433	0.0375214	0.0927205	0.0678706	0.129645	0.0333325		0.52242	0.026588	0.005115	0.01024	0.025305	0.018523	0.035383	0.009097
				0.52298	0.0474131	0.00636898	0.02622	0.0611837	0.0438531	0.0463327	0.107767		0.52298	0.012968	0.001742	0.007171	0.016734	0.011994	0.012672	0.029475
				0.52353	0.11917	-0.0371536	0.0918224	0.135237	0.134846	0.0807845	0.00872697		0.52353	0.032663	-0.01018	0.025167	0.037066	0.036959	0.022142	0.002392
				0.52409	0.076168	0.0713947	0.0382869	0.0306021	0.0429477	0.0888714	0.132243		0.52409	0.020921	0.01961	0.010516	0.008405	0.011796	0.02441	0.036323
				0.52465	0.024098	0.0910229	0.104727	-0.0127693	0.0591775	0.0805214	0.0429906		0.52465	0.006633	0.025054	0.028826	-0.00351	0.016289	0.022164	0.011833
				0.5252	0.111294	0.064314	0.0481582	0.00897757	0.0968727	0.112914	0.0486078		0.5252	0.030699	0.01774	0.013284	0.002476	0.026721	0.031146	0.013408
				0.52576	0.0713611	0.0877801	0.110224	0.0926591	0.0442047	0.105975	0.0904428		0.52576	0.019726	0.024264	0.030468	0.025613	0.012219	0.029294	0.025
				0.52632	0.1221	0.0236277	0.0055297	0.107363	0.165752	0.0947544	0.0356016		0.52632	0.033823	0.006545	0.001532	0.02974	0.045915	0.026248	0.009862
				0.52687	0.0851659	0.0782977	0.12696	0.108262	0.104146	0.1306	0.144805		0.52687	0.023642	0.021735	0.035244	0.030053	0.02891	0.036254	0.040197
				0.52743	0.146187	-0.0315869	0.0164178	0.037257	0.0496369	0.0898989	0.106224		0.52743	0.040667	-0.00879	0.004567	0.010364	0.013808	0.025008	0.02955
				0.52799	-0.00781706	0.0233465	0.0336635	0.0811841	0.0415519	0.0779709	0.155923		0.52799	-0.00218	0.006508	0.009384	0.022632	0.011583	0.021736	0.043467
				0.52854	0.0795029	0.091009	0.130492	0.0849694	0.062538	0.0549695	-0.00899126		0.52854	0.02221	0.025424	0.036454	0.023737	0.017471	0.015356	-0.00251
				0.5291	0.175809	0.0495412	0.101262	0.0952991	0.0823799	0.123488	0.121596		0.5291	0.049217	0.013869	0.028348	0.026679	0.023062	0.03457	0.03404
				0.52966	0.141691	0.0424199	0.0494744	0.0283634	0.123465	0.112263	0.120533		0.52966	0.039749	0.0119	0.013879	0.007957	0.034636	0.031494	0.033814
				0.53021	0.124478	0.0955185	0.0704956	0.11535	0.0859992	0.117161	0.0758482		0.53021	0.034994	0.026853	0.019818	0.032428	0.024177	0.032937	0.021323
				0.53077	0.0580777	0.0461214	0.11136	0.11031	0.13231	0.0206775	0.152527		0.53077	0.016362	0.012993	0.031372	0.031076	0.037274	0.005825	0.04297
				0.53133	0.173993	0.120089	0.141308	0.0831944	0.145045	0.178034	0.0451129		0.53133	0.04912	0.033902	0.039893	0.023487	0.040948	0.050261	0.012736
				0.53188	0.128803	0.0606085	0.118559	0.114119	0.121033	0.0790031	0.203294		0.53188	0.036438	0.017146	0.03354	0.032284	0.03424	0.02235	0.057512
				0.53244	0.0857161	-0.0154582	0.0398995	0.0438206	0.0344306	0.134831	0.115564		0.53244	0.0243	-0.00438	0.011311	0.012423	0.009761	0.038224	0.032762
				0.533	0.0789487	0.141012	0.0805412	0.0926862	-0.0204355	0.143072	0.0843199		0.533	0.022428	0.04006	0.022881	0.026331	-0.00581	0.040645	0.023954
				0.53356	0.124409	-0.0180872	0.0040794	0.0709502	0.0520686	0.0217925	0.0652777		0.53356	0.035417	-0.00515	0.001161	0.020198	0.014823	0.006204	0.018583
				0.53411	0.100251	0.0379915	0.0698881	0.0543125	0.121148	0.0904939	0.0591294		0.53411	0.028599	0.010838	0.019937	0.015494	0.034561	0.025816	0.016868
				0.53467	0.0502511	0.0849771	0.132098	0.0324916	0.139517	0.147017	0.129939		0.53467	0.014365	0.024292	0.037763	0.009288	0.039884	0.042028	0.037146
				0.53523	0.0732679	0.109258	0.0508765	0.0383911	0.0588627	0.100174	0.0632429		0.53523	0.020989	0.031299	0.014574	0.010998	0.016862	0.028696	0.018117
				0.53578	0.00688406	0.101225	0.171575	-0.0279277	0.144362	0.112158	0.210874		0.53578	0.001976	0.029058	0.049253	-0.00802	0.041441	0.032196	0.060534
				0.53634	0.154933	0.0723409	0.0622999	0.0449706	0.080184	0.0911836	-0.00408516		0.53634	0.044568	0.02081	0.017921	0.012936	0.023066	0.02623	-0.00118
				0.5369	-0.0113975	0.0635982	0.115076	0.171133	0.106288	0.0576791	0.110902		0.5369	-0.00329	0.018333	0.033171	0.04933	0.030638	0.016626	0.031968
				0.53745	0.124804	0.00186897	0.0799289	0.157627	0.0420275	0.217838	-0.0300605		0.53745	0.03605	0.00054	0.023088	0.045532	0.01214	0.062924	-0.00868
				0.53801	0.0620532	0.0905351	0.177981	0.0120924	0.131661	-0.0288299	0.124378		0.53801	0.017962	0.026206	0.051517	0.0035	0.03811	-0.00834	0.036002
				0.53857	0.105796	0.0373004	0.0838686	0.0456355	0.0226567	0.0355265	0.0730239		0.53857	0.030687	0.010819	0.024326	0.013237	0.006572	0.010305	0.021181
				0.53912	0.174979	-0.00983731	0.0334781	0.0660532	0.265359	0.142874	-0.0518367		0.53912	0.050858	-0.00286	0.009731	0.019199	0.077127	0.041527	-0.01507
				0.53968	0.0744462	0.131497	0.118997	0.504365	-0.043427	0.076153	0.113508		0.53968	0.021683	0.038299	0.034658	0.146899	-0.01265	0.02218	0.03306

## Sheet: C11
Source Data Supplementary Figure 3
TR-SAXS characterization of the CX2 chemotype - C11
					Scattering Intensity I(q)									Kratky Transform [I(q) * q2]									Gunier Transform ln[I]
					Time(s)									Time(s)									Time (s)
	Time (s)	I(0)		q	0.3	0.6	0.9	1.2	1.5	1.8	2.1		q	0.3	0.6	0.9	1.2	1.5	1.8	2.1		q2	0.3	2.1
	0.3	22.9		0.01143	20.3407	25.3051	30.9703	31.8516	28.556	36.449	35.2838		0.01143	0.002656	0.003305	0.004045	0.00416	0.003729	0.00476	0.004608		0.000131	3.01262	3.56342
	0.6	27.2		0.01199	23.3164	23.468	29.4024	33.4927	33.0771	35.7522	35.3681		0.01199	0.003349	0.003371	0.004223	0.004811	0.004751	0.005135	0.00508		0.000144	3.14916	3.56581
	0.9	31.4		0.01254	21.9179	23.9593	29.8885	31.8456	33.2304	33.0832	34.2958		0.01254	0.003448	0.003769	0.004702	0.00501	0.005228	0.005205	0.005396		0.000157	3.0873	3.53502
	1.2	34.6		0.0131	21.7794	25.9563	28.9133	32.52	32.1989	35.7291	35.0838		0.0131	0.003738	0.004454	0.004962	0.005581	0.005526	0.006131	0.006021		0.000172	3.08096	3.55774
	1.5	34.8		0.01366	22.3324	25.0916	29.0987	31.1873	32.3646	31.5994	34.9484		0.01366	0.004166	0.004681	0.005428	0.005818	0.006037	0.005895	0.006519		0.000187	3.10604	3.55387
	1.8	36.9		0.01422	22.2877	25.5251	28.3338	31.6057	31.3919	33.5145	35.644		0.01422	0.004504	0.005158	0.005725	0.006386	0.006343	0.006772	0.007202		0.000202	3.10403	3.57358
	2.1	37.6		0.01477	20.3085	26.2433	27.7762	32.2732	32.8191	33.2642	35.0583		0.01477	0.004432	0.005727	0.006061	0.007042	0.007162	0.007259	0.00765		0.000218	3.01104	3.55701
	2.4	38.1		0.01533	20.6807	24.8435	28.8173	31.6215	34.114	32.5713	33.8805		0.01533	0.00486	0.005838	0.006772	0.007431	0.008017	0.007655	0.007962		0.000235	3.0292	3.52284
	2.7	39.2		0.01589	22.3052	25.343	28.537	28.6638	31.5363	33.0146	33.1978		0.01589	0.00563	0.006396	0.007203	0.007235	0.00796	0.008333	0.008379		0.000252	3.10482	3.50248
	3	40.7		0.01645	21.3552	24.2028	27.0402	28.8169	31.3673	32.0784	33.9539		0.01645	0.005775	0.006545	0.007313	0.007793	0.008483	0.008675	0.009182		0.00027	3.06129	3.525
				0.017	20.4749	24.607	27.9144	29.6236	31.0171	31.351	32.0156		0.017	0.005919	0.007113	0.008069	0.008563	0.008966	0.009063	0.009255		0.000289	3.0192	3.46622
				0.01756	20.3678	23.4434	27.3737	29.3168	30.0973	31.4956	32.2292		0.01756	0.00628	0.007229	0.008441	0.00904	0.009281	0.009712	0.009938		0.000308	3.01396	3.47287
				0.01812	21.556	24.4565	27.489	29.5647	29.2663	30.0133	30.4687		0.01812	0.007075	0.008027	0.009023	0.009704	0.009606	0.009851	0.010001		0.000328	3.07065	3.4167
				0.01868	19.9025	23.8955	27.1599	28.358	28.6658	31.571	30.8293		0.01868	0.006941	0.008334	0.009472	0.00989	0.009997	0.011011	0.010752		0.000349	2.99085	3.42847
				0.01923	21.844	23.5598	26.0353	28.9151	28.9604	30.9968	31.4194		0.01923	0.008079	0.008714	0.00963	0.010695	0.010712	0.011465	0.011621		0.00037	3.08393	3.44742
				0.01979	19.9195	23.4587	26.7195	28.8475	30.2064	30.2957	30.2592		0.01979	0.007801	0.009187	0.010463	0.011297	0.011829	0.011864	0.01185		0.000392	2.9917	3.4098
				0.02035	20.0605	22.5303	25.3376	27.3945	28.757	29.2149	30.3458		0.02035	0.008305	0.009328	0.01049	0.011341	0.011905	0.012095	0.012563		0.000414	2.99875	3.41266
				0.0209	20.1059	22.7565	25.1405	28.0002	28.6629	28.7691	29.4578		0.0209	0.008786	0.009944	0.010986	0.012235	0.012525	0.012571	0.012872		0.000437	3.00102	3.38296
				0.02146	19.9723	23.1984	25.8327	27.3152	27.9573	28.795	28.9534		0.02146	0.0092	0.010686	0.011899	0.012582	0.012878	0.013264	0.013336		0.000461	2.99435	3.36569
				0.02202	19.2902	22.9022	24.7632	26.4413	28.2204	28.7244	28.6298		0.02202	0.009353	0.011104	0.012006	0.01282	0.013682	0.013927	0.013881		0.000485	2.9596	3.35445
				0.02258	19.2851	22.0359	25.0007	27.1065	28.0644	27.1791	29.6728		0.02258	0.00983	0.011232	0.012743	0.013817	0.014305	0.013854	0.015125		0.00051	2.95933	3.39023
				0.02313	19.3033	21.7003	24.7259	26.2961	26.7897	28.4647	28.309		0.02313	0.010331	0.011614	0.013233	0.014073	0.014337	0.015234	0.01515		0.000535	2.96028	3.34318
				0.02369	19.5601	22.24	23.951	25.7954	26.5973	27.3188	27.6522		0.02369	0.010979	0.012484	0.013444	0.014479	0.014929	0.015334	0.015521		0.000561	2.97349	3.31971
				0.02425	19.2666	20.7933	23.6183	25.249	26.1955	26.6648	26.9069		0.02425	0.011329	0.012227	0.013888	0.014847	0.015403	0.015679	0.015822		0.000588	2.95837	3.29238
				0.02481	18.8783	20.8673	23.5363	24.3703	25.7664	26.0093	26.6007		0.02481	0.011617	0.012841	0.014484	0.014997	0.015856	0.016006	0.01637		0.000615	2.93801	3.28094
				0.02536	18.6569	21.1742	22.7891	25.1499	25.2361	26.41	26.3611		0.02536	0.012003	0.013622	0.014661	0.01618	0.016235	0.01699	0.016959		0.000643	2.92622	3.27189
				0.02592	18.6348	21.5683	23.2008	23.723	24.6693	25.9914	25.8612		0.02592	0.012521	0.014492	0.015589	0.015939	0.016575	0.017464	0.017376		0.000672	2.92503	3.25274
				0.02648	18.3326	20.3766	22.763	23.9539	24.6234	25.315	25.5457		0.02648	0.012854	0.014287	0.01596	0.016795	0.017264	0.017749	0.017911		0.000701	2.90868	3.24047
				0.02704	18.4499	20.0579	22.5304	23.4227	24.3406	24.8319	25.3503		0.02704	0.013486	0.014661	0.016469	0.017121	0.017792	0.018151	0.01853		0.000731	2.91506	3.23279
				0.02759	18.2773	19.7947	22.6149	23.6544	24.1245	24.5301	25.2498		0.02759	0.013917	0.015072	0.01722	0.018011	0.018369	0.018678	0.019226		0.000761	2.90566	3.22882
				0.02815	18.1425	19.8477	21.5354	23.0426	23.8073	25.0496	24.5912		0.02815	0.014378	0.015729	0.017066	0.018261	0.018867	0.019851	0.019488		0.000792	2.89826	3.20239
				0.02871	17.2726	19.2749	20.7514	22.4335	23.3888	23.9934	23.8318		0.02871	0.014236	0.015886	0.017103	0.01849	0.019277	0.019775	0.019642		0.000824	2.84912	3.17102
				0.02927	17.6818	18.8942	21.7721	22.2558	22.8304	23.0325	23.2554		0.02927	0.015144	0.016183	0.018648	0.019062	0.019554	0.019727	0.019918		0.000856	2.87254	3.14654
				0.02982	17.5982	19.2308	21.0592	21.891	22.6527	23.0118	23.2931		0.02982	0.015653	0.017105	0.018732	0.019471	0.020149	0.020468	0.020719		0.000889	2.8678	3.14816
				0.03038	17.4898	18.9017	20.5627	21.3133	22.0987	22.028	22.5773		0.03038	0.016143	0.017446	0.018979	0.019672	0.020397	0.020332	0.020839		0.000923	2.86162	3.11695
				0.03094	16.8675	19.0157	20.5581	20.8594	21.8384	22.386	22.6195		0.03094	0.016145	0.018201	0.019677	0.019966	0.020903	0.021427	0.02165		0.000957	2.82539
				0.0315	16.6355	18.2964	19.9049	20.9971	21.4548	22.1462	21.814		0.0315	0.016502	0.01815	0.019746	0.020829	0.021283	0.021969	0.021639		0.000992	2.81154
				0.03205	16.5077	18.3953	19.8091	20.4669	21.1551	21.3447	21.9133		0.03205	0.01696	0.018899	0.020352	0.021028	0.021735	0.021929	0.022514		0.001027	2.80383
				0.03261	16.3797	17.4159	19.3014	20.4981	20.4182	20.7884	21.0613		0.03261	0.017419	0.018521	0.020527	0.021799	0.021714	0.022108	0.022398		0.001063	2.79604
				0.03317	16.0886	17.7847	19.09	19.8532	20.3286	21.4003	21.139		0.03317	0.017699	0.019565	0.021001	0.021841	0.022364	0.023543	0.023255		0.0011	2.77811
				0.03373	16.2085	17.5002	19.091	19.8826	20.4749	19.9426	20.2927		0.03373	0.018436	0.019905	0.021715	0.022615	0.023289	0.022684	0.023082		0.001137	2.78554
				0.03428	15.6898	17.338	18.0041	19.2278	20.0952	19.7285	20.0974		0.03428	0.018441	0.020378	0.021161	0.022599	0.023618	0.023187	0.023621		0.001175	2.75301
				0.03484	15.7707	16.8637	17.6585	18.9653	19.3061	19.2311	19.919		0.03484	0.019144	0.020471	0.021436	0.023022	0.023436	0.023345	0.02418		0.001214	2.75815
				0.0354	15.7541	16.7365	17.7421	18.2846	19.0706	18.7125	19.6108		0.0354	0.01974	0.020971	0.022231	0.022911	0.023896	0.023447	0.024573		0.001253	2.7571
				0.03596	15.9477	17.1465	17.3897	18.1044	18.0821	18.8764	19.2054		0.03596	0.020617	0.022166	0.022481	0.023405	0.023376	0.024403	0.024828		0.001293	2.76931
				0.03651	15.293	16.2966	17.3719	18.3794	18.6221	18.5608	18.5507		0.03651	0.020389	0.021727	0.02316	0.024503	0.024827	0.024745	0.024732		0.001333	2.7274
				0.03707	14.8551	15.8388	16.9789	17.453	17.8908	18.1422	18.5381		0.03707	0.020414	0.021765	0.023332	0.023984	0.024585	0.024931	0.025475		0.001374	2.69834
				0.03763	14.6875	15.9909	16.7514	17.584	17.5602	17.7325	17.8198		0.03763	0.020796	0.022641	0.023718	0.024897	0.024863	0.025107	0.02523		0.001416	2.687
				0.03819	14.684	15.7829	16.235	17.0459	17.407	17.3639	17.4293		0.03819	0.021411	0.023013	0.023672	0.024855	0.025381	0.025318	0.025414		0.001458	2.68676
				0.03874	14.6033	15.7364	16.1482	16.9415	16.7133	17.0689	17.0623		0.03874	0.02192	0.023621	0.024239	0.02543	0.025087	0.025621	0.025611		0.001501	2.68125
				0.0393	14.1359	15.0702	15.9976	16.459	16.7608	16.8779	16.9555		0.0393	0.021833	0.023276	0.024708	0.025421	0.025887	0.026068	0.026188		0.001544	2.64872
				0.03986	13.9732	15.1042	15.4952	16.0854	16.1556	16.3023	16.7396		0.03986	0.022199	0.023995	0.024617	0.025554	0.025666	0.025899	0.026594		0.001589	2.63714
				0.04042	14.0412	14.8099	15.2494	15.667	16.2405	15.9315	16.4488		0.04042	0.022934	0.02419	0.024908	0.02559	0.026527	0.026022	0.026867		0.001633	2.64199
				0.04097	13.4067	14.2787	14.9554	15.5515	15.9081	16.0085	15.8028		0.04097	0.022507	0.023971	0.025107	0.026108	0.026706	0.026875	0.026529		0.001679	2.59575
				0.04153	13.4264	14.1568	14.7244	15.2332	15.4924	15.7299	15.6897		0.04153	0.023157	0.024417	0.025396	0.026273	0.02672	0.02713	0.027061		0.001725	2.59722
				0.04209	13.612	14.2522	14.4897	14.827	14.9346	15.3157	15.3306		0.04209	0.024111	0.025245	0.025666	0.026263	0.026454	0.027129	0.027155		0.001771	2.61095
				0.04265	13.0608	14.0416	14.3339	14.3694	14.8911	14.7882	14.6768		0.04265	0.023752	0.025536	0.026068	0.026132	0.027081	0.026894	0.026691		0.001819	2.56961
				0.0432	13.1779	13.8099	14.8582	14.5604	14.6769	14.547	14.7851		0.0432	0.024595	0.025775	0.027731	0.027176	0.027393	0.027151	0.027595		0.001866	2.57854
				0.04376	12.9319	13.4352	13.9128	14.1308	14.0393	14.2368	14.393		0.04376	0.024764	0.025728	0.026642	0.02706	0.026884	0.027263	0.027562		0.001915	2.5597
				0.04432	12.7716	12.8415	13.6305	13.9032	14.1433	13.8533	13.6876		0.04432	0.025083	0.025221	0.02677	0.027306	0.027777	0.027208	0.026882		0.001964	2.54722
				0.04488	12.5583	12.9923	13.3348	13.9144	13.662	13.6677	13.7893		0.04488	0.025289	0.026164	0.026853	0.02802	0.027512	0.027524	0.027768
				0.04543	12.38	12.7705	13.0101	12.9082	13.381	13.36	13.6815		0.04543	0.025553	0.026359	0.026854	0.026643	0.027619	0.027576	0.02824
				0.04599	12.2771	12.5555	12.5045	12.812	13.2623	13.2176	13.4106		0.04599	0.025967	0.026556	0.026448	0.027098	0.028051	0.027956	0.028365
				0.04655	12.1436	12.4043	12.4737	12.6644	13.1169	12.8417	13.1459		0.04655	0.026311	0.026875	0.027026	0.027439	0.028419	0.027823	0.028482
				0.0471	12.1948	12.2057	12.1125	12.3482	12.7295	12.6479	12.718		0.0471	0.027058	0.027082	0.026875	0.027398	0.028244	0.028063	0.028218
				0.04766	11.7396	12.2308	11.8303	12.3743	12.573	12.1913	12.6196		0.04766	0.026669	0.027784	0.026875	0.02811	0.028562	0.027695	0.028668
				0.04822	11.5821	11.5588	11.7966	12.0314	12.1794	12.0452	11.9863		0.04822	0.026929	0.026875	0.027428	0.027974	0.028318	0.028006	0.027869
				0.04878	11.6299	11.5401	11.5996	11.8262	11.8403	11.6256	11.5339		0.04878	0.02767	0.027456	0.027598	0.028137	0.02817	0.02766	0.027441
				0.04933	11.1016	11.1386	11.5734	11.8216	11.5537	11.5609	11.3581		0.04933	0.027019	0.02711	0.028168	0.028772	0.02812	0.028138	0.027644
				0.04989	10.8426	11.0164	11.1907	11.4151	11.3866	11.2943	10.928		0.04989	0.02699	0.027422	0.027856	0.028415	0.028344	0.028114	0.027202
				0.05045	10.821	10.9633	10.8247	10.8988	11.0033	10.8815	10.9497		0.05045	0.027541	0.027903	0.02755	0.027739	0.028005	0.027695	0.027868
				0.05101	10.9098	10.9544	10.8224	10.8797	11.0996	10.9433	10.7928		0.05101	0.028384	0.0285	0.028157	0.028306	0.028878	0.028471	0.02808
				0.05156	10.3756	10.6436	10.6801	10.549	10.8016	10.7401	10.6484		0.05156	0.027587	0.0283	0.028397	0.028048	0.02872	0.028556	0.028312
				0.05212	10.2797	10.3461	10.7206	10.2742	10.2728	10.2449	10.135		0.05212	0.027926	0.028106	0.029123	0.027911	0.027907	0.027831	0.027533
				0.05268	10.1493	10.5074	9.94713	10.0739	10.0209	9.99103	9.99187		0.05268	0.028165	0.029159	0.027604	0.027956	0.027809	0.027726	0.027728
				0.05324	9.97194	9.94035	10.1862	9.82923	10.105	9.76516	10.0967		0.05324	0.028261	0.028172	0.028868	0.027857	0.028638	0.027675	0.028615
				0.05379	9.80113	10.143	9.89923	9.67474	9.85844	9.67825	9.78717		0.05379	0.028362	0.029352	0.028646	0.027997	0.028528	0.028007	0.028322
				0.05435	9.83673	9.91068	9.62692	9.52954	9.51397	9.51872	9.28727		0.05435	0.029058	0.029276	0.028438	0.028151	0.028105	0.028119	0.027435
				0.05491	9.53809	9.45269	9.61477	9.64242	9.10894	9.46821	9.3222		0.05491	0.028757	0.0285	0.028989	0.029072	0.027463	0.028547	0.028106
				0.05547	9.58767	9.20787	9.74309	9.26057	9.1552	9.40316	9.27819		0.05547	0.029496	0.028328	0.029974	0.02849	0.028166	0.028929	0.028544
				0.05602	9.30701	9.08012	9.11312	9.05893	9.24423	8.91238	8.93964		0.05602	0.029212	0.0285	0.028603	0.028433	0.029015	0.027973	0.028059
				0.05658	9.28912	8.8543	8.99028	8.94714	8.61395	8.63755	8.63173		0.05658	0.029738	0.028346	0.028782	0.028643	0.027577	0.027652	0.027634
				0.05714	9.20308	9.05263	8.86602	8.69356	8.6212	8.56564	8.47264		0.05714	0.030046	0.029555	0.028945	0.028382	0.028146	0.027965	0.027661
				0.0577	8.9652	8.85598	8.51435	8.62626	8.62306	8.25473	8.57933		0.0577	0.029844	0.02948	0.028343	0.028715	0.028705	0.027479	0.028559
				0.05825	8.81741	8.45562	8.417	8.30995	8.39301	8.11763	8.10028		0.05825	0.029921	0.028693	0.028562	0.028199	0.028481	0.027546	0.027488
				0.05881	8.55103	8.21966	7.86407	8.18759	7.87912	8.1303	7.84454		0.05881	0.029576	0.02843	0.0272	0.028319	0.027252	0.028121	0.027132
				0.05937	8.43994	8.26265	8.19053	8.15628	8.06161	7.92819	7.95002		0.05937	0.029747	0.029122	0.028868	0.028747	0.028414	0.027943	0.02802
				0.05993	8.54605	8.09044	8.03738	7.95049	7.52355	7.7007	7.56079		0.05993	0.03069	0.029054	0.028863	0.028551	0.027018	0.027654	0.027152
				0.06048	8.34444	8.15104	7.81467	7.64752	7.65796	7.52692	7.51877		0.06048	0.030526	0.029818	0.028588	0.027976	0.028014	0.027535	0.027505
				0.06104	7.97817	7.80195	7.39227	7.40308	7.59252	7.36696	7.30016		0.06104	0.029727	0.02907	0.027544	0.027584	0.02829	0.027449	0.0272
				0.0616	7.98795	7.79517	7.40527	7.5013	7.35982	7.22113	7.14844		0.0616	0.030309	0.029577	0.028098	0.028462	0.027925	0.027399	0.027123
				0.06216	8.07988	7.65013	7.56107	7.08916	7.01383	7.0839	6.85466		0.06216	0.031215	0.029554	0.02921	0.027387	0.027096	0.027367	0.026481
				0.06271	7.75345	7.47718	7.14212	7.1439	6.86998	6.97435	6.87226		0.06271	0.030494	0.029407	0.028089	0.028096	0.027019	0.02743	0.027028
				0.06327	7.65419	7.27792	7.11703	6.8005	6.83114	6.95457	6.92495		0.06327	0.03064	0.029134	0.02849	0.027223	0.027346	0.02784	0.027721
				0.06383	7.54069	7.15541	7.00074	6.75722	6.72949	6.63489	6.60012		0.06383	0.030721	0.029151	0.028521	0.027529	0.027416	0.027031	0.026889
				0.06439	7.47442	7.20449	6.7048	6.83207	6.67014	6.23408	6.34265		0.06439	0.030985	0.029866	0.027794	0.028322	0.027651	0.025843	0.026293
				0.06494	7.23032	6.83537	6.57589	6.39965	6.22829	6.24792	6.29796		0.06494	0.030495	0.028829	0.027734	0.026991	0.026268	0.026351	0.026562
				0.0655	7.15399	6.97833	6.38652	6.23271	6.28902	6.12138	6.05503		0.0655	0.030692	0.029939	0.0274	0.02674	0.026981	0.026262	0.025978
				0.06606	6.99461	6.77429	6.42589	6.14269	6.28827	5.98329	5.87046		0.06606	0.030521	0.02956	0.02804	0.026804	0.027439	0.026108	0.025616
				0.06662	6.83561	6.67056	6.26978	6.09428	5.84255	5.92598	5.79887		0.06662	0.030333	0.029601	0.027823	0.027044	0.025927	0.026297	0.025733
				0.06717	6.73217	6.55935	6.05207	6.17307	6.01377	6.04234	5.55773		0.06717	0.030376	0.029596	0.027307	0.027853	0.027135	0.027263	0.025077
				0.06773	6.85911	6.25599	6.21863	5.74239	5.6451	5.55755	5.81252		0.06773	0.031465	0.028698	0.028527	0.026342	0.025896	0.025494	0.026664
				0.06829	6.40852	6.24179	6.06799	5.76413	5.8317	5.42565	5.39103		0.06829	0.029884	0.029106	0.028296	0.026879	0.027194	0.0253	0.025139
				0.06885	6.49386	6.14469	5.75569	5.81364	5.53408	5.40097	5.33131		0.06885	0.030779	0.029124	0.02728	0.027555	0.026229	0.025599	0.025268
				0.0694	6.25874	5.93357	5.67661	5.63129	5.33874	5.39052	5.35128		0.0694	0.030146	0.02858	0.027342	0.027124	0.025715	0.025964	0.025775
				0.06996	6.10456	5.96184	5.64105	5.37993	5.59173	5.19891	5.10947		0.06996	0.029878	0.02918	0.02761	0.026332	0.027368	0.025446	0.025008
				0.07052	6.12603	5.91096	5.46221	5.30005	5.259	5.04248	5.06089		0.07052	0.030463	0.029393	0.027162	0.026355	0.026151	0.025074	0.025166
				0.07107	5.86895	5.78506	5.30787	5.16918	5.03188	5.07341	5.02695		0.07107	0.029647	0.029223	0.026813	0.026112	0.025419	0.025628	0.025394
				0.07163	6.02851	5.54121	5.24728	4.97374	4.78731	5.05125	5.04432		0.07163	0.030933	0.028433	0.026925	0.025521	0.024564	0.025919	0.025883
				0.07219	5.88252	5.45668	4.9558	4.94815	4.88065	4.74281	4.65819		0.07219	0.030655	0.028436	0.025826	0.025786	0.025434	0.024716	0.024275
				0.07275	5.50121	5.49859	4.91051	4.80771	4.81098	4.85852	4.52289		0.07275	0.029113	0.029099	0.025987	0.025443	0.02546	0.025712	0.023936
				0.0733	5.42075	5.37224	4.96979	4.61264	4.5477	4.63428	4.63612		0.0733	0.029128	0.028868	0.026705	0.024786	0.024437	0.024902	0.024912
				0.07386	5.52109	4.9911	5.01938	4.65614	4.5679	4.2938	4.57462		0.07386	0.030121	0.027229	0.027384	0.025402	0.024921	0.023425	0.024957
				0.07442	5.42703	5.274	4.84463	4.85428	4.62369	4.41587	4.3009		0.07442	0.030056	0.029208	0.02683	0.026884	0.025607	0.024456	0.023819
				0.07498	5.2198	4.96941	4.67697	4.62792	4.40034	4.28556	4.50768		0.07498	0.029343	0.027936	0.026292	0.026016	0.024737	0.024091	0.02534
				0.07553	5.06907	5.15105	4.60589	4.3136	4.41988	4.1057	4.20434		0.07553	0.028921	0.029389	0.026278	0.024611	0.025217	0.023425	0.023987
				0.07609	4.95463	4.81802	4.67692	4.4172	4.17892	4.13768	4.22357		0.07609	0.028687	0.027896	0.027079	0.025575	0.024195	0.023957	0.024454
				0.07665	4.9842	4.74986	4.48394	4.15413	4.04991	4.05942	4.04633		0.07665	0.029283	0.027906	0.026343	0.024406	0.023794	0.023849	0.023772
				0.07721	4.85642	4.66139	4.50989	4.26285	4.21214	3.74991	3.95513		0.07721	0.028948	0.027785	0.026882	0.02541	0.025108	0.022352	0.023576
				0.07776	4.92105	4.62126	4.06904	4.10802	4.01558	3.84281	3.92001		0.07776	0.029759	0.027946	0.024606	0.024842	0.024283	0.023238	0.023705
				0.07832	4.71519	4.40233	4.10027	4.09856	4.00839	3.81397	3.76037		0.07832	0.028924	0.027005	0.025152	0.025141	0.024588	0.023396	0.023067
				0.07888	4.61257	4.33582	4.19211	3.93174	3.85007	3.64046	3.84444		0.07888	0.028699	0.026977	0.026083	0.024463	0.023955	0.022651	0.02392
				0.07944	4.31286	4.32483	4.08906	3.9816	3.60528	3.56117	3.76746		0.07944	0.027215	0.02729	0.025802	0.025124	0.02275	0.022471	0.023773
				0.07999	4.36869	4.18202	3.9574	3.66886	3.69202	3.71698	3.55144		0.07999	0.027955	0.02676	0.025323	0.023477	0.023625	0.023785	0.022725
				0.08055	4.17664	3.96326	3.7933	3.90693	3.64081	3.48062	3.63106		0.08055	0.0271	0.025715	0.024613	0.02535	0.023623	0.022584	0.02356
				0.08111	4.20975	3.99439	3.76132	3.63458	3.45597	3.59211	3.3716		0.08111	0.027694	0.026277	0.024744	0.02391	0.022735	0.023631	0.02218
				0.08167	4.29897	3.99521	3.63939	3.51157	3.53423	3.33561	3.35458		0.08167	0.028671	0.026645	0.024272	0.02342	0.023571	0.022246	0.022373
				0.08222	4.04118	3.83949	3.72222	3.46682	3.46728	3.24698	3.23635		0.08222	0.027321	0.025957	0.025165	0.023438	0.023441	0.021952	0.02188
				0.08278	3.98145	3.82705	3.50482	3.32536	3.37246	3.28772	3.16532		0.08278	0.027284	0.026226	0.024017	0.022788	0.02311	0.02253	0.021691
				0.08334	3.89477	3.68831	3.42398	3.38771	3.28605	3.10232	3.30957		0.08334	0.02705	0.025616	0.02378	0.023528	0.022822	0.021546	0.022986
				0.0839	3.95541	3.60835	3.5193	3.21689	3.24166	3.1671	3.28378		0.0839	0.02784	0.025397	0.02477	0.022642	0.022816	0.022291	0.023112
				0.08445	3.94356	3.68034	3.512	3.47506	3.3451	3.05287	3.03539		0.08445	0.028127	0.026249	0.025049	0.024785	0.023858	0.021774	0.021649
				0.08501	3.82774	3.63186	3.58187	3.34147	3.15302	3.05529	3.14789		0.08501	0.027662	0.026246	0.025885	0.024148	0.022786	0.02208	0.022749
				0.08557	3.73257	3.65478	3.44065	3.0276	3.10123	2.98677	3.0758		0.08557	0.027329	0.02676	0.025192	0.022168	0.022707	0.021869	0.022521
				0.08613	3.63962	3.48814	3.26599	3.29517	3.10702	3.00543	3.04786		0.08613	0.026997	0.025873	0.024226	0.024442	0.023046	0.022293	0.022608
				0.08668	3.64965	3.45116	3.43952	2.97429	2.96044	2.89649	3.01311		0.08668	0.027423	0.025932	0.025844	0.022349	0.022245	0.021764	0.02264
				0.08724	3.41558	3.26266	3.1757	3.06283	3.20743	2.85506	2.87933		0.08724	0.025995	0.024831	0.02417	0.023311	0.024411	0.021729	0.021914
				0.0878	3.49894	3.28327	3.16558	2.925	3.04253	2.86239	2.98606		0.0878	0.026972	0.025309	0.024402	0.022547	0.023453	0.022065	0.023018
				0.08836	3.51897	3.45518	2.98924	3.04068	2.91238	2.75859	2.92703		0.08836	0.027471	0.026973	0.023336	0.023737	0.022736	0.021535	0.02285
				0.08891	3.51073	3.13502	3.05283	2.95758	2.95081	2.86812	2.75448		0.08891	0.027754	0.024783	0.024134	0.023381	0.023327	0.022673	0.021775
				0.08947	3.34005	3.12825	2.90118	2.94937	2.82098	2.79824	2.72847		0.08947	0.026737	0.025041	0.023224	0.023609	0.022582	0.0224	0.021841
				0.09003	3.28689	2.99708	3.02564	2.99659	2.7864	2.67207	2.83055		0.09003	0.02664	0.024291	0.024522	0.024287	0.022583	0.021657	0.022941
				0.09059	3.09028	3.17509	2.99973	2.83732	2.70837	2.61252	2.51977		0.09059	0.025358	0.026054	0.024615	0.023282	0.022224	0.021437	0.020676
				0.09114	3.16548	3.09398	2.74793	2.88554	2.66519	2.57732	2.5393		0.09114	0.026295	0.025701	0.022827	0.02397	0.022139	0.021409	0.021094
				0.0917	3.03343	2.8378	2.82639	2.74694	2.59637	2.59209	2.55453		0.0917	0.025508	0.023863	0.023767	0.023099	0.021833	0.021797	0.021481
				0.09226	3.10661	2.77837	2.6738	2.51746	2.59383	2.45262	2.37213		0.09226	0.026441	0.023648	0.022758	0.021427	0.022077	0.020875	0.02019
				0.09281	3.07228	2.98469	2.61243	2.47459	2.55448	2.36691	2.41009		0.09281	0.026466	0.025711	0.022505	0.021317	0.022005	0.02039	0.020762
				0.09337	2.92448	2.75211	2.61809	2.58014	2.6174	2.43844	2.55566		0.09337	0.025497	0.023994	0.022825	0.022495	0.022819	0.021259	0.022281
				0.09393	2.90727	2.70982	2.70438	2.34637	2.45736	2.49775	2.42861		0.09393	0.02565	0.023908	0.02386	0.020701	0.02168	0.022037	0.021427
				0.09449	2.84328	2.63446	2.62338	2.48056	2.37708	2.29796	2.46636		0.09449	0.025384	0.02352	0.023421	0.022146	0.021222	0.020516	0.022019
				0.09504	2.69575	2.59771	2.4425	2.46917	2.41303	2.36907	2.31608		0.09504	0.024352	0.023466	0.022064	0.022305	0.021798	0.021401	0.020922
				0.0956	2.73822	2.61132	2.3359	2.35153	2.38053	2.26055	2.39079		0.0956	0.025027	0.023867	0.021349	0.021492	0.021757	0.020661	0.021851
				0.09616	2.58987	2.58584	2.43606	2.34958	2.35789	2.20812	2.22022		0.09616	0.023947	0.02391	0.022525	0.021726	0.021802	0.020417	0.020529
				0.09672	2.57317	2.48222	2.40299	2.29034	2.27544	2.31149	2.20365		0.09672	0.024069	0.023219	0.022478	0.021424	0.021284	0.021622	0.020613
				0.09727	2.53692	2.26257	2.17044	2.27168	2.21849	2.16166	2.08623		0.09727	0.024005	0.021409	0.020537	0.021495	0.020992	0.020454	0.01974
				0.09783	2.51435	2.38367	2.34293	2.16567	2.12472	2.13093	2.21079		0.09783	0.024065	0.022814	0.022424	0.020727	0.020335	0.020395	0.021159
				0.09839	2.44353	2.45122	2.26804	2.0817	2.14853	2.05741	2.13593		0.09839	0.023654	0.023729	0.021956	0.020152	0.020799	0.019917	0.020677
				0.09895	2.34401	2.32739	2.10892	2.19427	1.94724	2.12225	1.98149		0.09895	0.022949	0.022786	0.020647	0.021483	0.019064	0.020778	0.019399
				0.0995	2.35131	2.27117	2.22713	2.13612	2.11539	2.04233	1.99635		0.0995	0.02328	0.022487	0.022051	0.02115	0.020945	0.020221	0.019766
				0.10006	2.22953	2.19987	2.07273	2.16459	2.10549	1.95968	1.85123		0.10006	0.022323	0.022026	0.020753	0.021672	0.021081	0.019621	0.018535
				0.10062	2.25319	2.14346	2.00731	1.92151	1.98311	1.94928	1.8856		0.10062	0.022811	0.0217	0.020322	0.019453	0.020077	0.019735	0.01909
				0.10118	2.13223	2.12022	1.98442	1.85267	1.98824	1.93857	1.92574		0.10118	0.021827	0.021704	0.020314	0.018965	0.020353	0.019844	0.019713
				0.10173	2.1374	2.02279	1.93	1.96941	1.84522	1.8331	1.8009		0.10173	0.022121	0.020935	0.019975	0.020383	0.019097	0.018972	0.018639
				0.10229	2.09717	2.05899	1.98103	1.98521	1.80812	1.79035	1.90687		0.10229	0.021944	0.021544	0.020728	0.020772	0.018919	0.018733	0.019952
				0.10285	2.05994	1.96194	1.87462	1.86413	1.85511	1.85414	1.85008		0.10285	0.021789	0.020753	0.019829	0.019718	0.019623	0.019613	0.01957
				0.10341	2.02348	1.98667	1.92473	1.89852	1.7106	1.79629	1.75516		0.10341	0.021637	0.021243	0.020581	0.020301	0.018291	0.019207	0.018768
				0.10396	2.01287	1.83673	1.81967	1.90882	1.71432	1.76198	1.72784		0.10396	0.021756	0.019852	0.019668	0.020631	0.018529	0.019044	0.018675
				0.10452	1.94009	1.86345	1.91317	1.85605	1.71888	1.76793	1.67823		0.10452	0.021194	0.020357	0.0209	0.020276	0.018778	0.019314	0.018334
				0.10508	2.02089	1.76609	1.72668	1.72208	1.63058	1.56642	1.63547		0.10508	0.022313	0.0195	0.019065	0.019014	0.018004	0.017295	0.018058
				0.10564	1.89794	1.73237	1.76408	1.75956	1.58604	1.66007	1.74472		0.10564	0.021179	0.019331	0.019685	0.019634	0.017698	0.018524	0.019469
				0.10619	1.71904	1.68628	1.72773	1.68887	1.61477	1.49418	1.62797		0.10619	0.019386	0.019016	0.019483	0.019045	0.01821	0.01685	0.018359
				0.10675	1.81196	1.78841	1.71732	1.65589	1.61293	1.56489	1.57325		0.10675	0.020648	0.02038	0.01957	0.01887	0.01838	0.017833	0.017928
				0.10731	1.7687	1.75677	1.61893	1.51357	1.53229	1.48578	1.6875		0.10731	0.020367	0.020229	0.018642	0.017429	0.017644	0.017109	0.019432
				0.10787	1.70583	1.67108	1.6088	1.5536	1.59353	1.50553	1.73065		0.10787	0.019847	0.019443	0.018718	0.018076	0.018541	0.017517	0.020136
				0.10842	1.68433	1.681	1.61607	1.49047	1.57952	1.49537	1.49473		0.10842	0.0198	0.019761	0.018997	0.017521	0.018568	0.017579	0.017571
				0.10898	1.60307	1.64236	1.54693	1.59652	1.53456	1.50069	1.49471		0.10898	0.019039	0.019506	0.018372	0.018961	0.018225	0.017823	0.017752
				0.10954	1.65909	1.48996	1.55829	1.49138	1.45572	1.47128	1.53484		0.10954	0.019906	0.017877	0.018697	0.017894	0.017466	0.017653	0.018416
				0.1101	1.65905	1.56408	1.51498	1.49011	1.38244	1.36224	1.43764		0.1101	0.020109	0.018958	0.018363	0.018061	0.016756	0.016512	0.017426
				0.11065	1.56558	1.46582	1.48424	1.41785	1.41782	1.34068	1.53418		0.11065	0.019169	0.017947	0.018173	0.01736	0.01736	0.016415	0.018784
				0.11121	1.51912	1.2877	1.49264	1.51364	1.41769	1.37151	1.41066		0.11121	0.018788	0.015926	0.01846	0.01872	0.017534	0.016962	0.017447
				0.11177	1.46552	1.30692	1.42515	1.32995	1.33958	1.30775	1.30154		0.11177	0.018307	0.016326	0.017803	0.016614	0.016734	0.016336	0.016259
				0.11232	1.36484	1.47721	1.40298	1.38898	1.29157	1.3319	1.31641		0.11232	0.01722	0.018638	0.017701	0.017524	0.016295	0.016804	0.016609
				0.11288	1.3736	1.46456	1.29704	1.3611	1.22886	1.3862	1.23786		0.11288	0.017503	0.018662	0.016527	0.017344	0.015659	0.017663	0.015773
				0.11344	1.44125	1.36997	1.32466	1.33406	1.17376	1.30597	1.31118		0.11344	0.018547	0.017629	0.017046	0.017167	0.015104	0.016806	0.016873
				0.114	1.37846	1.32713	1.36797	1.29264	1.33269	1.27915	1.31375		0.114	0.017914	0.017246	0.017777	0.016798	0.017319	0.016623	0.017073
				0.11455	1.37987	1.32164	1.24965	1.24883	1.20239	1.27692	1.29168		0.11455	0.018108	0.017343	0.016399	0.016388	0.015779	0.016757	0.01695
				0.11511	1.36886	1.36792	1.24484	1.29909	1.15952	1.27476	1.11846		0.11511	0.018138	0.018126	0.016495	0.017214	0.015364	0.016891	0.01482
				0.11567	1.28737	1.15323	1.16713	1.22797	1.21255	1.19486	1.15515		0.11567	0.017224	0.015429	0.015615	0.016429	0.016223	0.015986	0.015455
				0.11623	1.27926	1.29186	1.21535	1.23421	1.1338	1.21156	1.09716		0.11623	0.017281	0.017451	0.016418	0.016672	0.015316	0.016366	0.014821
				0.11678	1.22361	1.25438	1.24449	1.02057	1.18196	1.13604	1.23777		0.11678	0.016688	0.017108	0.016973	0.013919	0.01612	0.015494	0.016881
				0.11734	1.16909	1.14355	1.14554	1.20719	1.17132	1.12964	1.13913		0.11734	0.016097	0.015745	0.015773	0.016622	0.016128	0.015554	0.015685
				0.1179	1.1865	1.09394	1.10811	1.09879	1.16238	1.10986	1.07656		0.1179	0.016493	0.015206	0.015403	0.015273	0.016157	0.015427	0.014964
				0.11846	1.28096	1.15109	1.14891	1.15433	1.04964	1.13603	1.12257		0.11846	0.017974	0.016152	0.016121	0.016197	0.014728	0.015941	0.015752
				0.11901	1.15726	1.12923	1.04896	1.10869	1.11614	0.943325	1.1498		0.11901	0.016392	0.015995	0.014858	0.015704	0.015809	0.013361	0.016286
				0.11957	1.18147	1.09349	1.12646	1.00878	1.02246	1.00542	1.10307		0.11957	0.016892	0.015634	0.016105	0.014423	0.014618	0.014375	0.015771
				0.12013	1.12486	1.10058	1.08053	1.05806	0.969164	0.976762	0.999971		0.12013	0.016233	0.015882	0.015593	0.015269	0.013986	0.014095	0.01443
				0.12069	1.06877	1.1929	0.968273	0.985906	0.987438	1.01664	0.949567		0.12069	0.015567	0.017375	0.014103	0.01436	0.014382	0.014807	0.013831
				0.12124	0.953576	1.02638	0.967291	0.956571	0.923103	0.954306	1.01669		0.12124	0.014017	0.015088	0.014219	0.014061	0.013569	0.014028	0.014945
				0.1218	0.957537	0.977035	1.06769	0.985535	0.951851	1.00424	1.00819		0.1218	0.014205	0.014495	0.015839	0.014621	0.014121	0.014898	0.014957
				0.12236	1.01662	0.871595	0.970248	0.968846	0.904229	0.957181	0.955138		0.12236	0.01522	0.013049	0.014526	0.014505	0.013538	0.01433	0.0143
				0.12292	0.917043	0.933252	0.804286	0.922922	1.01399	0.934202	0.943441		0.12292	0.013855	0.0141	0.012151	0.013944	0.015319	0.014114	0.014254
				0.12347	0.878074	0.845544	0.898299	0.958603	0.786467	0.89239	0.897119		0.12347	0.013387	0.012891	0.013695	0.014614	0.01199	0.013605	0.013677
				0.12403	0.928629	0.881524	0.894464	0.844518	0.936878	0.863295	0.867716		0.12403	0.014286	0.013561	0.01376	0.012992	0.014412	0.01328	0.013348
				0.12459	0.776533	0.918014	0.85466	0.875391	0.859952	0.858805	0.901809		0.12459	0.012053	0.01425	0.013266	0.013588	0.013348	0.013331	0.013998
				0.12515	0.935025	0.849597	0.80811	0.837315	0.89437	0.862272	0.920668		0.12515	0.014644	0.013306	0.012656	0.013113	0.014007	0.013504	0.014419
				0.1257	0.874131	0.838358	0.888	0.89123	0.792807	0.872398	0.83556		0.1257	0.013812	0.013247	0.014031	0.014082	0.012527	0.013785	0.013203
				0.12626	0.833227	0.962998	0.848446	0.871521	0.821561	0.827901	0.86774		0.12626	0.013283	0.015352	0.013526	0.013893	0.013097	0.013198	0.013833
				0.12682	0.870386	0.835739	0.85688	0.785125	0.833904	0.818512	0.790515		0.12682	0.013998	0.013441	0.013781	0.012627	0.013411	0.013164	0.012713
				0.12738	0.825102	0.884596	0.842313	0.783649	0.846878	0.729203	0.82008		0.12738	0.013387	0.014352	0.013666	0.012714	0.01374	0.011831	0.013305
				0.12793	0.822262	0.802272	0.833733	0.721585	0.780492	0.746212	0.743158		0.12793	0.013458	0.01313	0.013645	0.01181	0.012774	0.012213	0.012163
				0.12849	0.629325	0.746587	0.842397	0.774522	0.761744	0.74269	0.746466		0.12849	0.01039	0.012326	0.013907	0.012787	0.012576	0.012261	0.012324
				0.12905	0.747112	0.7671	0.759217	0.842336	0.777938	0.790947	0.787407		0.12905	0.012442	0.012775	0.012643	0.014028	0.012955	0.013172	0.013113
				0.1296	0.725769	0.696483	0.72484	0.699429	0.644633	0.720101	0.782398		0.1296	0.012191	0.011699	0.012175	0.011748	0.010828	0.012096	0.013142
				0.13016	0.713984	0.670119	0.729639	0.733374	0.693372	0.718658	0.692401		0.13016	0.012096	0.011353	0.012362	0.012425	0.011747	0.012176	0.011731
				0.13072	0.703316	0.75512	0.713169	0.652629	0.645372	0.618698	0.616361		0.13072	0.012018	0.012903	0.012186	0.011152	0.011028	0.010572	0.010532
				0.13128	0.708611	0.614994	0.754343	0.70391	0.745805	0.619029	0.653853		0.13128	0.012212	0.010599	0.013	0.012131	0.012853	0.010668	0.011268
				0.13183	0.676462	0.583692	0.687711	0.672453	0.611625	0.676804	0.683816		0.13183	0.011757	0.010145	0.011953	0.011687	0.01063	0.011763	0.011885
				0.13239	0.650283	0.673434	0.656513	0.650018	0.568649	0.630164	0.56088		0.13239	0.011398	0.011804	0.011507	0.011393	0.009967	0.011045	0.009831
				0.13295	0.625512	0.676679	0.707466	0.635049	0.666264	0.68614	0.697295		0.13295	0.011056	0.011961	0.012505	0.011225	0.011777	0.012128	0.012325
				0.13351	0.643446	0.685344	0.664243	0.566662	0.673098	0.630049	0.633703		0.13351	0.011469	0.012215	0.011839	0.0101	0.011997	0.01123	0.011295
				0.13406	0.604521	0.705631	0.588857	0.611893	0.578517	0.575497	0.656107		0.13406	0.010865	0.012682	0.010584	0.010998	0.010398	0.010344	0.011792
				0.13462	0.632521	0.572413	0.554146	0.586024	0.606952	0.662864	0.596959		0.13462	0.011463	0.010374	0.010043	0.01062	0.011	0.012013	0.010819
				0.13518	0.602358	0.609734	0.665633	0.670768	0.599869	0.615178	0.570385		0.13518	0.011007	0.011142	0.012163	0.012257	0.010961	0.011241	0.010423
				0.13574	0.659098	0.621041	0.545414	0.50742	0.612102	0.564189	0.624058		0.13574	0.012143	0.011442	0.010049	0.009349	0.011278	0.010395	0.011498
				0.13629	0.555579	0.577578	0.659408	0.669393	0.512784	0.615015	0.639183		0.13629	0.01032	0.010729	0.012249	0.012435	0.009525	0.011424	0.011873
				0.13685	0.497659	0.555119	0.644095	0.521777	0.505843	0.55497	0.544457		0.13685	0.00932	0.010396	0.012063	0.009772	0.009474	0.010394	0.010197
				0.13741	0.535596	0.605852	0.572193	0.63382	0.569011	0.494011	0.640917		0.13741	0.010113	0.011439	0.010804	0.011967	0.010743	0.009327	0.012101
				0.13797	0.534904	0.565093	0.56658	0.550832	0.49859	0.487081	0.490017		0.13797	0.010182	0.010756	0.010784	0.010485	0.00949	0.009271	0.009327
				0.13852	0.541349	0.502095	0.486597	0.550256	0.551379	0.566556	0.544464		0.13852	0.010388	0.009635	0.009337	0.010559	0.01058	0.010871	0.010448
				0.13908	0.496051	0.550397	0.508596	0.502221	0.568705	0.519897	0.480524		0.13908	0.009595	0.010646	0.009838	0.009715	0.011001	0.010057	0.009295
				0.13964	0.494567	0.457893	0.525314	0.495321	0.447298	0.528277	0.538891		0.13964	0.009643	0.008928	0.010243	0.009658	0.008722	0.010301	0.010508
				0.1402	0.51303	0.523891	0.437616	0.479124	0.528526	0.54285	0.48612		0.1402	0.010083	0.010297	0.008601	0.009417	0.010388	0.01067	0.009555
				0.14075	0.45447	0.492726	0.500956	0.46434	0.493365	0.475573	0.418585		0.14075	0.009004	0.009761	0.009924	0.009199	0.009774	0.009422	0.008293
				0.14131	0.443533	0.535611	0.454705	0.557456	0.428379	0.49935	0.472572		0.14131	0.008857	0.010695	0.00908	0.011132	0.008554	0.009971	0.009437
				0.14187	0.448549	0.552648	0.507779	0.369964	0.452177	0.424202	0.435565		0.14187	0.009028	0.011123	0.01022	0.007446	0.009101	0.008538	0.008766
				0.14243	0.551741	0.443647	0.55645	0.461116	0.479864	0.548496	0.451427		0.14243	0.011192	0.008999	0.011288	0.009354	0.009734	0.011126	0.009157
				0.14298	0.436137	0.384994	0.442084	0.357708	0.396732	0.479727	0.436933		0.14298	0.008916	0.007871	0.009038	0.007313	0.008111	0.009807	0.008933
				0.14354	0.463343	0.465225	0.415416	0.473334	0.543704	0.451467	0.437433		0.14354	0.009547	0.009585	0.008559	0.009752	0.011202	0.009302	0.009013
				0.1441	0.38387	0.378047	0.455126	0.539889	0.350633	0.480079	0.428645		0.1441	0.007971	0.00785	0.00945	0.01121	0.007281	0.009968	0.0089
				0.14465	0.338014	0.405044	0.420499	0.470797	0.358531	0.455517	0.402015		0.14465	0.007073	0.008475	0.008799	0.009851	0.007502	0.009532	0.008412
				0.14521	0.475539	0.422125	0.50861	0.445158	0.32438	0.30164	0.383289		0.14521	0.010027	0.008901	0.010725	0.009387	0.00684	0.006361	0.008082
				0.14577	0.418185	0.387313	0.423664	0.463115	0.388691	0.404387	0.394167		0.14577	0.008886	0.00823	0.009002	0.009841	0.008259	0.008593	0.008376
				0.14633	0.333439	0.3699	0.39371	0.330643	0.315486	0.416232	0.406976		0.14633	0.007139	0.00792	0.00843	0.00708	0.006755	0.008912	0.008714
				0.14688	0.403004	0.348536	0.40277	0.394328	0.459729	0.40864	0.486391		0.14688	0.008695	0.00752	0.00869	0.008508	0.009919	0.008816	0.010494
				0.14744	0.404334	0.447095	0.360983	0.444415	0.41628	0.375621	0.367716		0.14744	0.00879	0.009719	0.007847	0.009661	0.009049	0.008166	0.007994
				0.148	0.372338	0.326103	0.344924	0.293772	0.383471	0.408215	0.439959		0.148	0.008156	0.007143	0.007555	0.006435	0.008399	0.008941	0.009637
				0.14856	0.354991	0.369604	0.326325	0.347505	0.332831	0.344237	0.380377		0.14856	0.007834	0.008157	0.007202	0.007669	0.007345	0.007597	0.008394
				0.14911	0.385704	0.324396	0.390782	0.320732	0.286763	0.429671	0.35918		0.14911	0.008576	0.007213	0.008689	0.007131	0.006376	0.009554	0.007986
				0.14967	0.351413	0.399623	0.270333	0.361145	0.357682	0.309045	0.369051		0.14967	0.007872	0.008952	0.006056	0.00809	0.008013	0.006923	0.008267
				0.15023	0.270336	0.362398	0.383478	0.341204	0.351652	0.349214	0.343669		0.15023	0.006101	0.008179	0.008654	0.0077	0.007936	0.007881	0.007756
				0.15079	0.323954	0.33221	0.324457	0.385297	0.381668	0.337569	0.353702		0.15079	0.007366	0.007553	0.007377	0.00876	0.008678	0.007675	0.008042
				0.15134	0.254635	0.298076	0.363176	0.372491	0.356627	0.328477	0.366589		0.15134	0.005832	0.006827	0.008318	0.008532	0.008168	0.007524	0.008397
				0.1519	0.380946	0.312084	0.386742	0.334322	0.288067	0.36962	0.372294		0.1519	0.00879	0.007201	0.008924	0.007714	0.006647	0.008529	0.00859
				0.15246	0.273294	0.360526	0.337589	0.300051	0.348313	0.407028	0.354881		0.15246	0.006352	0.00838	0.007847	0.006974	0.008096	0.009461	0.008249
				0.15302	0.261498	0.398421	0.393502	0.405928	0.345997	0.360091	0.260961		0.15302	0.006123	0.009328	0.009213	0.009504	0.008101	0.008431	0.00611
				0.15357	0.348297	0.313876	0.308369	0.310801	0.325951	0.273419	0.321499		0.15357	0.008214	0.007403	0.007273	0.00733	0.007687	0.006448	0.007582
				0.15413	0.319462	0.338266	0.29475	0.238919	0.332662	0.341715	0.264338		0.15413	0.007589	0.008036	0.007002	0.005676	0.007903	0.008118	0.00628
				0.15469	0.290813	0.32821	0.370054	0.344072	0.274731	0.354489	0.316668		0.15469	0.006959	0.007854	0.008855	0.008233	0.006574	0.008482	0.007577
				0.15525	0.248663	0.258053	0.312354	0.328038	0.354443	0.307124	0.369986		0.15525	0.005993	0.006219	0.007528	0.007906	0.008542	0.007402	0.008917
				0.1558	0.321403	0.351483	0.28317	0.291608	0.303538	0.282412	0.363876		0.1558	0.007802	0.008532	0.006874	0.007079	0.007368	0.006855	0.008833
				0.15636	0.212728	0.141302	0.305168	0.305356	0.330778	0.391334	0.283477		0.15636	0.005201	0.003455	0.007461	0.007465	0.008087	0.009568	0.006931
				0.15692	0.393986	0.189195	0.315395	0.351485	0.31256	0.359159	0.23306		0.15692	0.009701	0.004659	0.007766	0.008655	0.007696	0.008844	0.005739
				0.15748	0.285277	0.31215	0.248393	0.274936	0.29167	0.330613	0.246211		0.15748	0.007074	0.007741	0.00616	0.006818	0.007233	0.008199	0.006106
				0.15803	0.340224	0.275349	0.302458	0.272246	0.283899	0.298335	0.271564		0.15803	0.008497	0.006877	0.007554	0.006799	0.00709	0.007451	0.006782
				0.15859	0.268416	0.335342	0.287972	0.345701	0.285204	0.307395	0.342943		0.15859	0.006751	0.008434	0.007243	0.008695	0.007173	0.007731	0.008625
				0.15915	0.348048	0.278252	0.289832	0.30328	0.260061	0.252148	0.29258		0.15915	0.008815	0.007047	0.007341	0.007681	0.006587	0.006386	0.00741
				0.1597	0.257236	0.336798	0.241954	0.255367	0.253389	0.238646	0.236514		0.1597	0.006561	0.00859	0.006171	0.006513	0.006463	0.006087	0.006032
				0.16026	0.351142	0.280298	0.410185	0.305215	0.224312	0.294745	0.253048		0.16026	0.009019	0.007199	0.010535	0.007839	0.005761	0.00757	0.006499
				0.16082	0.253767	0.273095	0.238473	0.29423	0.274202	0.235492	0.253729		0.16082	0.006563	0.007063	0.006168	0.00761	0.007092	0.00609	0.006562
				0.16138	0.252911	0.312505	0.305657	0.229934	0.292909	0.219411	0.297813		0.16138	0.006586	0.008138	0.00796	0.005988	0.007628	0.005714	0.007756
				0.16193	0.290428	0.277013	0.247178	0.204833	0.26598	0.317517	0.208382		0.16193	0.007616	0.007264	0.006482	0.005371	0.006975	0.008326	0.005464
				0.16249	0.230395	0.252619	0.163195	0.231123	0.315219	0.235968	0.2699		0.16249	0.006083	0.00667	0.004309	0.006102	0.008323	0.00623	0.007126
				0.16305	0.222284	0.318966	0.332807	0.255391	0.255469	0.229914	0.285419		0.16305	0.005909	0.00848	0.008848	0.006789	0.006792	0.006112	0.007588
				0.16361	0.249419	0.238261	0.205652	0.262856	0.223508	0.231753	0.210696		0.16361	0.006676	0.006378	0.005505	0.007036	0.005983	0.006203	0.00564
				0.16416	0.307862	0.233366	0.248505	0.281903	0.279679	0.27382	0.211165		0.16416	0.008297	0.006289	0.006697	0.007597	0.007537	0.007379	0.005691
				0.16472	0.259678	0.22305	0.194786	0.238615	0.252662	0.2427	0.259948		0.16472	0.007046	0.006052	0.005285	0.006474	0.006855	0.006585	0.007053
				0.16528	0.302535	0.299886	0.204954	0.176999	0.246218	0.313739	0.180204		0.16528	0.008264	0.008192	0.005599	0.004835	0.006726	0.00857	0.004923
				0.16584	0.28502	0.167703	0.220613	0.234337	0.210056	0.253475	0.233289		0.16584	0.007838	0.004612	0.006067	0.006445	0.005777	0.006971	0.006416
				0.16639	0.233085	0.297938	0.204708	0.247078	0.245222	0.284574	0.204016		0.16639	0.006453	0.008249	0.005668	0.006841	0.006789	0.007879	0.005649
				0.16695	0.254553	0.206551	0.181777	0.258096	0.212007	0.23263	0.287739		0.16695	0.007095	0.005757	0.005067	0.007194	0.005909	0.006484	0.00802
				0.16751	0.298284	0.216346	0.288513	0.250114	0.257565	0.181484	0.203125		0.16751	0.00837	0.00607	0.008095	0.007018	0.007227	0.005092	0.005699
				0.16807	0.267199	0.210265	0.237362	0.180759	0.164667	0.247508	0.197735		0.16807	0.007547	0.005939	0.006705	0.005106	0.004651	0.006991	0.005585
				0.16862	0.201008	0.248915	0.262027	0.205888	0.207726	0.263249	0.242972		0.16862	0.005715	0.007077	0.00745	0.005854	0.005906	0.007485	0.006909
				0.16918	0.271232	0.229869	0.218372	0.263353	0.243246	0.231432	0.245726		0.16918	0.007763	0.006579	0.00625	0.007538	0.006962	0.006624	0.007033
				0.16974	0.172897	0.236083	0.228886	0.137363	0.213975	0.182592	0.23667		0.16974	0.004981	0.006802	0.006594	0.003958	0.006165	0.005261	0.006819
				0.17029	0.215623	0.251976	0.258191	0.172368	0.228766	0.145104	0.234693		0.17029	0.006253	0.007307	0.007488	0.004999	0.006634	0.004208	0.006806
				0.17085	0.23153	0.25349	0.257874	0.17656	0.195443	0.188765	0.225145		0.17085	0.006758	0.007399	0.007527	0.005154	0.005705	0.00551	0.006572
				0.17141	0.176863	0.213254	0.167211	0.195192	0.216318	0.229531	0.231409		0.17141	0.005196	0.006266	0.004913	0.005735	0.006356	0.006744	0.006799
				0.17197	0.312941	0.268048	0.162828	0.182347	0.197257	0.166956	0.196861		0.17197	0.009254	0.007927	0.004815	0.005392	0.005833	0.004937	0.005822
				0.17252	0.174852	0.242355	0.221591	0.198963	0.212628	0.187686	0.179464		0.17252	0.005204	0.007214	0.006596	0.005922	0.006329	0.005586	0.005342
				0.17308	0.224618	0.244873	0.226437	0.241055	0.252814	0.211235	0.189976		0.17308	0.006729	0.007336	0.006783	0.007221	0.007574	0.006328	0.005691
				0.17364	0.163731	0.210805	0.12847	0.208833	0.267998	0.254494	0.238612		0.17364	0.004937	0.006356	0.003873	0.006296	0.00808	0.007673	0.007194
				0.1742	0.24903	0.184568	0.182969	0.21785	0.190511	0.295501	0.240405		0.1742	0.007557	0.005601	0.005552	0.006611	0.005781	0.008967	0.007295
				0.17475	0.1903	0.200056	0.226778	0.231855	0.213789	0.205596	0.229311		0.17475	0.005812	0.00611	0.006926	0.007081	0.006529	0.006279	0.007003
				0.17531	0.251095	0.131406	0.200082	0.209224	0.170372	0.229483	0.173134		0.17531	0.007717	0.004039	0.006149	0.00643	0.005236	0.007053	0.005321
				0.17587	0.170296	0.167998	0.182916	0.179471	0.286629	0.267468	0.156325		0.17587	0.005267	0.005196	0.005658	0.005551	0.008865	0.008273	0.004835
				0.17643	0.225589	0.172411	0.168608	0.202235	0.14692	0.24491	0.19601		0.17643	0.007022	0.005366	0.005248	0.006295	0.004573	0.007623	0.006101
				0.17698	0.256381	0.175465	0.203984	0.165919	0.25188	0.174589	0.190454		0.17698	0.008031	0.005496	0.006389	0.005197	0.00789	0.005469	0.005966
				0.17754	0.21721	0.214557	0.126639	0.192601	0.215568	0.168225	0.20758		0.17754	0.006847	0.006763	0.003992	0.006071	0.006795	0.005303	0.006543
				0.1781	0.226208	0.185241	0.175697	0.15108	0.235881	0.136745	0.164425		0.1781	0.007175	0.005876	0.005573	0.004792	0.007482	0.004337	0.005215
				0.17866	0.116071	0.180757	0.176698	0.225833	0.221985	0.176868	0.253693		0.17866	0.003705	0.005769	0.00564	0.007208	0.007085	0.005645	0.008097
				0.17921	0.218554	0.125355	0.209925	0.211498	0.133645	0.184759	0.197817		0.17921	0.007019	0.004026	0.006742	0.006793	0.004292	0.005934	0.006353
				0.17977	0.241531	0.226428	0.204993	0.239942	0.242153	0.155864	0.16906		0.17977	0.007806	0.007318	0.006625	0.007754	0.007826	0.005037	0.005464
				0.18033	0.17402	0.160421	0.198161	0.196016	0.161891	0.205684	0.200485		0.18033	0.005659	0.005217	0.006444	0.006374	0.005264	0.006688	0.006519
				0.18089	0.185951	0.204156	0.142546	0.210181	0.17389	0.221411	0.225971		0.18089	0.006084	0.00668	0.004664	0.006877	0.00569	0.007244	0.007394
				0.18144	0.221224	0.199717	0.186213	0.128894	0.20208	0.199064	0.175616		0.18144	0.007283	0.006575	0.00613	0.004243	0.006653	0.006553	0.005781
				0.182	0.176968	0.20239	0.155028	0.174197	0.222716	0.165182	0.119785		0.182	0.005862	0.006704	0.005135	0.00577	0.007377	0.005471	0.003968
				0.18256	0.179493	0.178852	0.132723	0.188169	0.172366	0.157262	0.22173		0.18256	0.005982	0.005961	0.004423	0.006271	0.005744	0.005241	0.00739
				0.18311	0.186683	0.181244	0.20336	0.158927	0.191188	0.183302	0.20778		0.18311	0.00626	0.006077	0.006819	0.005329	0.006411	0.006146	0.006967
				0.18367	0.175626	0.220439	0.121958	0.130385	0.188513	0.147531	0.16854		0.18367	0.005925	0.007437	0.004114	0.004399	0.00636	0.004977	0.005686
				0.18423	0.170302	0.166747	0.132755	0.168252	0.107845	0.228977	0.127433		0.18423	0.00578	0.005659	0.004506	0.005711	0.00366	0.007772	0.004325
				0.18479	0.242801	0.153723	0.145818	0.191189	0.198787	0.200062	0.162469		0.18479	0.008291	0.005249	0.004979	0.006528	0.006788	0.006831	0.005548
				0.18534	0.171166	0.148812	0.17753	0.18197	0.123301	0.254696	0.173218		0.18534	0.00588	0.005112	0.006099	0.006251	0.004236	0.008749	0.00595
				0.1859	0.139296	0.186538	0.158202	0.16978	0.188077	0.12131	0.183447		0.1859	0.004814	0.006447	0.005467	0.005867	0.0065	0.004192	0.00634
				0.18646	0.224591	0.165054	0.193636	0.151653	0.166714	0.136427	0.277041		0.18646	0.007808	0.005738	0.006732	0.005272	0.005796	0.004743	0.009632
				0.18702	0.233022	0.161013	0.141418	0.151958	0.107101	0.139963	0.109624		0.18702	0.00815	0.005631	0.004946	0.005315	0.003746	0.004895	0.003834
				0.18757	0.208441	0.143374	0.175979	0.185656	0.260099	0.0697798	0.211664		0.18757	0.007334	0.005044	0.006192	0.006532	0.009151	0.002455	0.007447
				0.18813	0.198123	0.132586	0.168074	0.0606774	0.150898	0.166699	0.163542		0.18813	0.007012	0.004693	0.005949	0.002148	0.005341	0.0059	0.005788
				0.18869	0.156322	0.135759	0.140315	0.161958	0.179693	0.133105	0.148011		0.18869	0.005566	0.004833	0.004996	0.005766	0.006398	0.004739	0.00527
				0.18925	0.121833	0.155474	0.123652	0.198515	0.102305	0.153095	0.133527		0.18925	0.004363	0.005568	0.004428	0.00711	0.003664	0.005483	0.004782
				0.1898	0.175993	0.14738	0.141404	0.14482	0.160851	0.168338	0.165892		0.1898	0.00634	0.005309	0.005094	0.005217	0.005795	0.006064	0.005976
				0.19036	0.134876	0.168457	0.205861	0.113468	0.165073	0.185625	0.176397		0.19036	0.004887	0.006104	0.00746	0.004112	0.005982	0.006726	0.006392
				0.19092	0.11775	0.175181	0.148612	0.142437	0.2091	0.163854	0.162831		0.19092	0.004292	0.006385	0.005417	0.005192	0.007622	0.005972	0.005935
				0.19148	0.132286	0.104674	0.199495	0.19311	0.201767	0.137963	0.195023		0.19148	0.00485	0.003838	0.007314	0.00708	0.007397	0.005058	0.00715
				0.19203	0.134579	0.192089	0.163004	0.191302	0.088951	0.139605	0.147712		0.19203	0.004963	0.007084	0.006011	0.007055	0.00328	0.005148	0.005447
				0.19259	0.155555	0.131273	0.149208	0.123682	0.128739	0.100751	0.121352		0.19259	0.00577	0.004869	0.005534	0.004587	0.004775	0.003737	0.004501
				0.19315	0.165653	0.107036	0.16985	0.139548	0.157385	0.134551	0.118858		0.19315	0.00618	0.003993	0.006336	0.005206	0.005871	0.00502	0.004434
				0.1937	0.189231	0.21622	0.0811347	0.148981	0.122103	0.179546	0.176252		0.1937	0.0071	0.008113	0.003044	0.00559	0.004581	0.006737	0.006613
				0.19426	0.143496	0.129988	0.155135	0.149543	0.123189	0.137205	0.169135		0.19426	0.005415	0.004905	0.005854	0.005643	0.004649	0.005178	0.006383
				0.19482	0.190744	0.202054	0.12769	0.144451	0.159473	0.131741	0.196931		0.19482	0.00724	0.007669	0.004846	0.005483	0.006053	0.005	0.007474
				0.19538	0.203996	0.0994749	0.200404	0.136396	0.157214	0.12729	0.192309		0.19538	0.007787	0.003797	0.00765	0.005206	0.006001	0.004859	0.007341
				0.19593	0.164227	0.142703	0.178844	0.0886754	0.180503	0.145348	0.0926304		0.19593	0.006305	0.005478	0.006866	0.003404	0.00693	0.00558	0.003556
				0.19649	0.170505	0.119983	0.156944	0.190954	0.179916	0.104413	0.145389		0.19649	0.006583	0.004632	0.006059	0.007372	0.006946	0.004031	0.005613
				0.19705	0.0925705	0.0541999	0.149889	0.099005	0.100941	0.17236	0.155143		0.19705	0.003594	0.002104	0.00582	0.003844	0.003919	0.006692	0.006024
				0.19761	0.110562	0.129515	0.151479	0.163549	0.0931788	0.129447	0.181362		0.19761	0.004317	0.005057	0.005915	0.006386	0.003638	0.005055	0.007082
				0.19816	0.158325	0.14499	0.151453	0.147026	0.102713	0.14685	0.183626		0.19816	0.006217	0.005694	0.005947	0.005773	0.004033	0.005767	0.007211
				0.19872	0.0913198	0.0826144	0.119299	0.154957	0.153893	0.118421	0.166735		0.19872	0.003606	0.003262	0.004711	0.006119	0.006077	0.004676	0.006584
				0.19928	0.0467221	0.115381	0.154552	0.102126	0.100161	0.0933398	0.0973921		0.19928	0.001855	0.004582	0.006138	0.004056	0.003978	0.003707	0.003868
				0.19984	0.165513	0.197222	0.182134	0.202509	0.181209	0.119998	0.132255		0.19984	0.00661	0.007876	0.007273	0.008087	0.007236	0.004792	0.005281
				0.20039	0.152968	0.105848	0.172343	0.130204	0.0663493	0.119047	0.22135		0.20039	0.006143	0.004251	0.006921	0.005229	0.002664	0.004781	0.008889
				0.20095	0.102586	0.186415	0.0941618	0.0993942	0.100199	0.118925	0.170124		0.20095	0.004143	0.007528	0.003802	0.004014	0.004046	0.004802	0.00687
				0.20151	0.135957	0.104709	0.103176	0.15207	0.101252	0.123541	0.148655		0.20151	0.005521	0.004252	0.004189	0.006175	0.004111	0.005016	0.006036
				0.20207	0.106777	0.100943	0.0623381	0.115732	0.205416	0.167148	0.140373		0.20207	0.00436	0.004122	0.002545	0.004725	0.008387	0.006825	0.005731
				0.20262	0.123953	0.13851	0.0735273	0.098152	0.161046	0.1555	0.14823		0.20262	0.005089	0.005687	0.003019	0.00403	0.006612	0.006384	0.006086
				0.20318	0.160729	0.136455	0.0725475	0.114989	0.138812	0.0531116	0.119824		0.20318	0.006635	0.005633	0.002995	0.004747	0.00573	0.002193	0.004947
				0.20374	0.0386078	0.107678	0.120909	0.113784	0.104653	0.0949169	0.173397		0.20374	0.001603	0.00447	0.005019	0.004723	0.004344	0.00394	0.007198
				0.20429	0.159516	0.131842	0.0769575	0.0855784	0.114908	0.0647513	0.00531337		0.20429	0.006658	0.005503	0.003212	0.003572	0.004796	0.002702	0.000222
				0.20485	0.12894	0.10562	0.0720234	0.0713224	0.057787	0.150143	0.109929		0.20485	0.005411	0.004432	0.003022	0.002993	0.002425	0.006301	0.004613
				0.20541	0.118671	0.0751921	0.130558	0.117218	0.0805367	0.163497	0.111359		0.20541	0.005007	0.003173	0.005509	0.004946	0.003398	0.006898	0.004699
				0.20597	0.18206	0.0991691	0.116632	0.153788	0.127892	0.130556	0.103111		0.20597	0.007723	0.004207	0.004948	0.006524	0.005425	0.005538	0.004374
				0.20652	0.113109	0.0622214	0.0357345	0.0382513	0.0852	0.116077	0.065282		0.20652	0.004824	0.002654	0.001524	0.001632	0.003634	0.004951	0.002784
				0.20708	0.0769539	0.139824	0.102588	0.130416	0.0667832	0.123628	0.0783684		0.20708	0.0033	0.005996	0.004399	0.005593	0.002864	0.005301	0.003361
				0.20764	0.116149	0.126713	0.128118	0.110898	0.110502	0.0730034	0.122531		0.20764	0.005008	0.005463	0.005524	0.004781	0.004764	0.003147	0.005283
				0.2082	0.0991359	0.191649	0.0861319	0.154872	0.0714397	0.134157	0.0810192		0.2082	0.004297	0.008307	0.003733	0.006713	0.003097	0.005815	0.003512
				0.20875	0.070093	0.0864778	0.100234	0.0588889	0.125033	0.0808045	0.0951403		0.20875	0.003055	0.003769	0.004368	0.002566	0.005449	0.003521	0.004146
				0.20931	0.126359	0.0843632	0.1004	0.076468	0.0637716	0.168157	0.114005		0.20931	0.005536	0.003696	0.004399	0.00335	0.002794	0.007367	0.004995
				0.20987	0.0282216	0.111891	0.107783	0.0382815	0.105804	0.0733496	0.102241		0.20987	0.001243	0.004928	0.004747	0.001686	0.00466	0.003231	0.004503
				0.21043	0.0839347	0.191864	0.102073	0.0820246	0.0692333	0.0690459	0.169683		0.21043	0.003717	0.008495	0.00452	0.003632	0.003066	0.003057	0.007513
				0.21098	0.118001	0.154848	0.117559	0.0631851	0.0882777	0.097456	0.0869382		0.21098	0.005253	0.006893	0.005233	0.002813	0.00393	0.004338	0.00387
				0.21154	0.0429212	0.13115	0.100868	0.0648631	0.142718	0.111458	0.105731		0.21154	0.001921	0.005869	0.004514	0.002903	0.006386	0.004988	0.004731
				0.2121	0.0876327	0.155085	0.100322	0.121879	0.11516	0.0743609	0.0713302		0.2121	0.003942	0.006977	0.004513	0.005483	0.00518	0.003345	0.003209
				0.21265	0.0715102	0.136142	0.0721143	0.0784288	0.0909622	0.193442	0.119757		0.21265	0.003234	0.006157	0.003261	0.003547	0.004113	0.008748	0.005416
				0.21321	0.115207	0.143623	0.122785	0.0767197	0.144651	0.0647512	0.102588		0.21321	0.005237	0.006529	0.005582	0.003488	0.006576	0.002944	0.004664
				0.21377	0.0751164	0.117627	0.0811022	0.153539	0.0542101	0.0794722	0.0463861		0.21377	0.003433	0.005375	0.003706	0.007016	0.002477	0.003632	0.00212
				0.21433	0.0640527	0.168617	0.0374051	0.132035	0.147022	0.0729601	0.0644663		0.21433	0.002942	0.007746	0.001718	0.006065	0.006754	0.003351	0.002961
				0.21488	0.156146	0.0764493	0.108931	0.128674	0.0772877	0.0660661	0.0830685		0.21488	0.00721	0.00353	0.00503	0.005942	0.003569	0.003051	0.003836
				0.21544	0.112975	0.0905191	0.142793	0.0659366	0.108135	0.0453642	0.128193		0.21544	0.005244	0.004201	0.006628	0.00306	0.005019	0.002106	0.00595
				0.216	0.109845	0.107711	0.111795	0.104447	0.109533	0.084078	0.0699102		0.216	0.005125	0.005025	0.005216	0.004873	0.00511	0.003923	0.003262
				0.21656	0.149839	0.0728639	0.135687	0.0685967	0.0578057	0.0786864	0.118041		0.21656	0.007027	0.003417	0.006363	0.003217	0.002711	0.00369	0.005536
				0.21711	0.0803118	0.0695856	0.0585524	0.109557	0.0861463	0.0544992	0.110496		0.21711	0.003786	0.00328	0.00276	0.005164	0.004061	0.002569	0.005209
				0.21767	0.0470482	0.0830464	0.0914694	0.151391	0.0765104	0.0783796	0.12299		0.21767	0.002229	0.003935	0.004334	0.007173	0.003625	0.003714	0.005827
				0.21823	0.0747293	0.0850789	0.0474241	0.127558	0.0776362	0.0789517	0.120753		0.21823	0.003559	0.004052	0.002259	0.006075	0.003697	0.00376	0.005751
				0.21879	0.092526	0.129499	0.0648987	0.09869	0.0675763	0.136433	0.115756		0.21879	0.004429	0.006199	0.003106	0.004724	0.003235	0.006531	0.005541
				0.21934	0.10342	0.0899468	0.0624665	0.0929539	0.0521642	0.108094	0.144849		0.21934	0.004976	0.004327	0.003005	0.004472	0.00251	0.005201	0.006969
				0.2199	0.106328	0.0567367	0.0586787	0.0558026	0.0802026	0.125024	0.0788487		0.2199	0.005142	0.002744	0.002837	0.002698	0.003878	0.006046	0.003813
				0.22046	0.0793152	0.111157	0.151962	0.103719	0.109389	0.10784	0.0619145		0.22046	0.003855	0.005402	0.007386	0.005041	0.005316	0.005241	0.003009
				0.22102	0.128987	0.0845978	0.0669222	0.109747	0.118522	0.122185	0.18229		0.22102	0.006301	0.004132	0.003269	0.005361	0.00579	0.005968	0.008904
				0.22157	0.0240874	0.0609359	0.0625124	0.0602369	0.0943287	0.0718552	0.117706		0.22157	0.001183	0.002992	0.003069	0.002957	0.004631	0.003528	0.005779
				0.22213	0.0560108	0.126734	0.087179	0.108516	0.098371	0.0945309	0.0789223		0.22213	0.002764	0.006253	0.004302	0.005354	0.004854	0.004664	0.003894
				0.22269	0.0693754	0.0818335	0.102378	0.0855117	0.148356	0.055993	0.165493		0.22269	0.00344	0.004058	0.005077	0.00424	0.007357	0.002777	0.008207
				0.22324	0.124131	0.061058	0.141717	0.0815136	0.0771301	0.107644	0.130775		0.22324	0.006186	0.003043	0.007063	0.004062	0.003844	0.005365	0.006518
				0.2238	0.0945659	0.0709276	0.0526643	0.0953515	0.0658412	0.110879	0.0593716		0.2238	0.004737	0.003553	0.002638	0.004776	0.003298	0.005554	0.002974
				0.22436	0.041289	0.0372567	0.142666	0.0586834	0.0614009	0.0375059	0.0423595		0.22436	0.002078	0.001875	0.007181	0.002954	0.003091	0.001888	0.002132
				0.22492	0.162329	0.071048	0.0893044	0.0488013	0.114247	0.0970325	0.00307027		0.22492	0.008212	0.003594	0.004518	0.002469	0.005779	0.004909	0.000155
				0.22547	0.056624	0.082225	0.0411134	0.0940175	0.0581204	0.0566801	0.0670275		0.22547	0.002879	0.00418	0.00209	0.00478	0.002955	0.002882	0.003408
				0.22603	0.0258261	0.0481975	0.114626	0.13562	0.0437601	0.0603766	0.0794871		0.22603	0.001319	0.002462	0.005856	0.006929	0.002236	0.003085	0.004061
				0.22659	0.0492235	0.0649511	0.113725	0.133239	0.0701206	0.00790527	0.0771079		0.22659	0.002527	0.003335	0.005839	0.006841	0.0036	0.000406	0.003959
				0.22715	0.0722429	0.0765567	0.0978265	0.0443037	0.0675055	0.072132	0.055999		0.22715	0.003727	0.00395	0.005047	0.002286	0.003483	0.003722	0.002889
				0.2277	0.0914167	0.0323047	0.0431131	0.00125804	0.0469487	0.0699773	0.129039		0.2277	0.00474	0.001675	0.002235	6.52e-05	0.002434	0.003628	0.006691
				0.22826	0.0959196	0.0743295	0.0980887	0.0111494	0.153421	0.0785097	0.0820756		0.22826	0.004998	0.003873	0.005111	0.000581	0.007994	0.004091	0.004276
				0.22882	0.0375627	0.0959362	0.068943	0.0994945	0.0697329	0.0504884	0.0888843		0.22882	0.001967	0.005023	0.00361	0.005209	0.003651	0.002643	0.004654
				0.22938	0.0393656	0.0636937	0.0667847	0.0277369	0.103963	0.0871547	0.091343		0.22938	0.002071	0.003351	0.003514	0.001459	0.00547	0.004585	0.004806
				0.22993	0.0977414	0.11694	0.0578234	0.0587864	0.0385295	0.0775866	0.0678917		0.22993	0.005167	0.006182	0.003057	0.003108	0.002037	0.004102	0.003589
				0.23049	0.0571895	0.0681496	0.0479264	0.0823359	0.0469644	0.019741	0.079915		0.23049	0.003038	0.00362	0.002546	0.004374	0.002495	0.001049	0.004246
				0.23105	0.151413	0.0999817	0.0677921	0.0834591	0.122052	0.125684	0.0379079		0.23105	0.008083	0.005337	0.003619	0.004455	0.006515	0.006709	0.002024
				0.2316	0.0831275	0.103271	0.0992768	0.0627468	0.098	0.0577914	0.0970739		0.2316	0.004459	0.00554	0.005325	0.003366	0.005257	0.0031	0.005207
				0.23216	0.0294022	0.0511095	0.063134	0.0510665	0.0913133	0.0819355	0.049175		0.23216	0.001585	0.002755	0.003403	0.002752	0.004922	0.004416	0.00265
				0.23272	0.0790211	0.0720224	0.0533088	0.0472931	0.151543	0.105284	0.0426846		0.23272	0.00428	0.003901	0.002887	0.002561	0.008207	0.005702	0.002312
				0.23328	0.058932	0.105082	0.0745262	0.0598799	0.071508	0.0427807	0.12678		0.23328	0.003207	0.005718	0.004056	0.003259	0.003891	0.002328	0.006899
				0.23383	0.0470762	0.042006	0.0940496	0.0767921	0.10314	0.0557036	0.082442		0.23383	0.002574	0.002297	0.005142	0.004199	0.005639	0.003046	0.004508
				0.23439	0.0833862	0.09885	0.10797	0.0970142	0.0871684	0.0908555	0.0692239		0.23439	0.004581	0.005431	0.005932	0.00533	0.004789	0.004992	0.003803
				0.23495	0.100244	0.0915817	0.068712	0.0515888	0.124043	0.128317	0.070322		0.23495	0.005534	0.005055	0.003793	0.002848	0.006847	0.007083	0.003882
				0.23551	0.0967097	0.122647	0.0707286	0.059934	0.0384621	0.125811	0.0601562		0.23551	0.005364	0.006802	0.003923	0.003324	0.002133	0.006978	0.003336
				0.23606	0.0492441	0.0656765	0.0776216	0.0580692	0.0207992	0.0808547	0.120354		0.23606	0.002744	0.00366	0.004326	0.003236	0.001159	0.004506	0.006707
				0.23662	0.0984901	0.0700206	0.115167	0.109081	0.110451	0.13111	0.108067		0.23662	0.005514	0.00392	0.006448	0.006107	0.006184	0.007341	0.006051
				0.23718	0.113479	0.0656661	0.0860394	0.09382	0.0635183	0.11071	0.060826		0.23718	0.006384	0.003694	0.00484	0.005278	0.003573	0.006228	0.003422
				0.23774	0.0813747	0.102628	0.0865016	0.081856	0.0670104	0.0947457	0.0812015		0.23774	0.004599	0.0058	0.004889	0.004626	0.003787	0.005355	0.004589
				0.23829	0.0756892	0.0544941	0.0330219	0.0549359	0.0560382	0.058894	0.127322		0.23829	0.004298	0.003094	0.001875	0.003119	0.003182	0.003344	0.00723
				0.23885	0.0403148	0.066143	0.0650499	0.063077	0.0417686	0.0317822	0.0791024		0.23885	0.0023	0.003773	0.003711	0.003598	0.002383	0.001813	0.004513
				0.23941	0.0626918	0.0942932	0.134096	0.0862583	0.0841579	0.0748311	0.101877		0.23941	0.003593	0.005404	0.007686	0.004944	0.004824	0.004289	0.005839
				0.23996	0.0762524	0.0463189	0.0658678	0.066064	0.119917	0.0665967	0.0835298		0.23996	0.004391	0.002667	0.003793	0.003804	0.006905	0.003835	0.00481
				0.24052	0.123456	0.109726	0.0687275	0.0505509	0.115861	0.0856689	0.0995932		0.24052	0.007142	0.006348	0.003976	0.002924	0.006703	0.004956	0.005762
				0.24108	0.0515754	0.0911133	0.0787287	0.0310353	0.045399	0.0809186	0.0770319		0.24108	0.002998	0.005295	0.004576	0.001804	0.002639	0.004703	0.004477
				0.24164	0.0152126	0.112951	0.0639074	0.140569	0.130294	0.0811603	0.0738904		0.24164	0.000888	0.006595	0.003731	0.008208	0.007608	0.004739	0.004314
				0.24219	0.130229	0.0741452	0.0408455	0.0842438	0.0864915	0.0801878	0.0684481		0.24219	0.007639	0.004349	0.002396	0.004942	0.005073	0.004704	0.004015
				0.24275	0.0749058	0.0553907	0.142921	0.0459339	0.0804158	0.066989	0.0560641		0.24275	0.004414	0.003264	0.008422	0.002707	0.004739	0.003947	0.003304
				0.24331	0.0791224	0.0507774	0.0576362	0.0690045	0.0383621	0.10067	0.0548939		0.24331	0.004684	0.003006	0.003412	0.004085	0.002271	0.00596	0.00325
				0.24387	0.0231345	0.120312	0.0893893	0.109055	0.123683	0.0670369	0.0484089		0.24387	0.001376	0.007155	0.005316	0.006486	0.007355	0.003987	0.002879
				0.24442	0.0640024	0.0667394	0.0947097	0.0925869	0.0584365	0.0799168	0.0658065		0.24442	0.003824	0.003987	0.005658	0.005531	0.003491	0.004774	0.003931
				0.24498	0.0845628	0.0632014	0.0563869	0.0327175	0.0671682	0.0366036	0.0281712		0.24498	0.005075	0.003793	0.003384	0.001964	0.004031	0.002197	0.001691
				0.24554	0.056342	0.0964496	0.0495816	0.101797	0.028547	0.0806473	0.0775233		0.24554	0.003397	0.005815	0.002989	0.006137	0.001721	0.004862	0.004674
				0.24609	0.0607072	0.0260212	0.0808894	0.0329549	0.0904956	0.095429	0.027565		0.24609	0.003677	0.001576	0.004899	0.001996	0.005481	0.005779	0.001669
				0.24665	0.113914	0.0766938	0.0716503	0.155854	0.107074	0.0580436	0.0922146		0.24665	0.00693	0.004666	0.004359	0.009482	0.006514	0.003531	0.00561
				0.24721	0.0877067	0.0789272	0.152039	0.0671564	0.0553217	0.0621228	0.0928926		0.24721	0.00536	0.004823	0.009291	0.004104	0.003381	0.003796	0.005677
				0.24777	0.0792477	0.120372	0.0528966	0.0492354	0.0904042	0.0692569	0.0846074		0.24777	0.004865	0.007389	0.003247	0.003022	0.00555	0.004252	0.005194
				0.24832	0.0680971	0.00519666	0.0904553	0.0709416	0.0360925	0.0876081	0.0858301		0.24832	0.004199	0.00032	0.005578	0.004375	0.002226	0.005402	0.005293
				0.24888	0.066508	0.0829115	0.107537	0.0853531	0.0443857	0.0641735	0.114698		0.24888	0.00412	0.005136	0.006661	0.005287	0.002749	0.003975	0.007105
				0.24944	0.0986682	0.105152	0.065401	0.112879	0.118804	0.0803715	0.0504078		0.24944	0.006139	0.006542	0.004069	0.007023	0.007392	0.005001	0.003136
				0.25	0.141509	0.0439721	0.0852919	0.129998	0.0909417	0.0528017	0.0347352		0.25	0.008844	0.002748	0.005331	0.008125	0.005684	0.0033	0.002171
				0.25055	0.0523846	0.0164153	0.101443	0.0756324	0.0432692	0.0332699	0.0572914		0.25055	0.003289	0.001031	0.006368	0.004748	0.002716	0.002089	0.003597
				0.25111	0.0127094	0.0593923	0.0675726	0.0989014	0.0838888	0.0849656	0.101878		0.25111	0.000801	0.003745	0.004261	0.006236	0.00529	0.005358	0.006424
				0.25167	0.0692769	0.0849322	0.0567249	0.0656052	0.06267	0.0692627	0.069144		0.25167	0.004388	0.005379	0.003593	0.004155	0.003969	0.004387	0.004379
				0.25223	0.100066	0.0602002	0.142792	0.0833578	0.0721828	0.0871158	0.10131		0.25223	0.006366	0.00383	0.009084	0.005303	0.004592	0.005542	0.006445
				0.25278	0.0367555	0.0910723	0.062773	0.0860174	0.0799819	0.0905772	0.0566755		0.25278	0.002349	0.005819	0.004011	0.005496	0.005111	0.005788	0.003621
				0.25334	0.0897482	0.103539	0.0605865	0.104648	0.073474	0.0507337	0.0780399		0.25334	0.00576	0.006645	0.003888	0.006716	0.004716	0.003256	0.005009
				0.2539	0.0431277	0.0453096	0.05132	0.0563567	0.07912	0.117288	0.0457995		0.2539	0.00278	0.002921	0.003308	0.003633	0.0051	0.007561	0.002952
				0.25445	0.0917128	0.118664	0.0368022	0.0682059	0.100005	0.0952799	0.0450303		0.25445	0.005938	0.007683	0.002383	0.004416	0.006475	0.006169	0.002916
				0.25501	0.0181837	0.0178721	0.0795006	0.126698	0.0313475	0.10123	0.0752408		0.25501	0.001182	0.001162	0.00517	0.008239	0.002039	0.006583	0.004893
				0.25557	0.0749273	0.0879737	0.0902874	0.117842	0.0782698	0.120102	0.030717		0.25557	0.004894	0.005746	0.005897	0.007697	0.005112	0.007845	0.002006
				0.25613	0.0716291	0.0884796	0.0440963	0.0464198	0.101355	0.0499054	0.0681497		0.25613	0.004699	0.005804	0.002893	0.003045	0.006649	0.003274	0.004471
				0.25668	0.0408533	0.0405098	0.104501	0.067081	0.104199	0.0521972	0.0766265		0.25668	0.002692	0.002669	0.006885	0.00442	0.006865	0.003439	0.005049
				0.25724	0.108293	0.124752	0.067064	0.0392628	0.0709016	0.0992359	0.0345719		0.25724	0.007166	0.008255	0.004438	0.002598	0.004692	0.006567	0.002288
				0.2578	0.0798592	0.0808258	0.108779	0.0880884	0.0581155	0.0977472	0.10552		0.2578	0.005307	0.005372	0.007229	0.005854	0.003862	0.006496	0.007013
				0.25836	0.0430721	0.0945742	0.0850241	0.0707785	0.0732373	0.111375	0.103309		0.25836	0.002875	0.006313	0.005675	0.004724	0.004888	0.007434	0.006896
				0.25891	0.0871078	0.0817033	0.0924549	0.113887	0.0845707	0.0560229	0.131591		0.25891	0.005839	0.005477	0.006198	0.007634	0.005669	0.003756	0.008821
				0.25947	0.0989498	0.109575	0.0908511	0.0794399	0.0931175	0.085006	0.0587218		0.25947	0.006662	0.007377	0.006117	0.005348	0.006269	0.005723	0.003953
				0.26003	0.111375	0.0580124	0.0853173	0.0650652	0.0811128	0.118202	0.0727842		0.26003	0.007531	0.003922	0.005769	0.004399	0.005484	0.007992	0.004921
				0.26058	0.110131	0.0819773	0.0818193	0.0770001	0.0298759	0.0744742	0.104256		0.26058	0.007478	0.005567	0.005556	0.005229	0.002029	0.005057	0.007079
				0.26114	0.0914357	0.0845313	0.0524668	0.0882403	0.0970618	0.0845308	0.0846438		0.26114	0.006235	0.005765	0.003578	0.006018	0.006619	0.005765	0.005772
				0.2617	0.0702581	0.105698	0.128652	0.0442268	0.125695	0.0985929	0.0603221		0.2617	0.004812	0.007239	0.008811	0.003029	0.008608	0.006752	0.004131
				0.26226	0.136214	0.10916	0.0623523	0.105871	0.0930269	0.082083	0.137525		0.26226	0.009369	0.007508	0.004288	0.007282	0.006398	0.005646	0.009459
				0.26281	0.090511	0.0503806	0.124806	0.0833285	0.0983676	0.0413953	0.074156		0.26281	0.006252	0.00348	0.008621	0.005756	0.006794	0.002859	0.005122
				0.26337	0.0777448	0.101068	0.0642875	0.0849573	0.0563645	0.0678258	0.0819168		0.26337	0.005393	0.007011	0.004459	0.005893	0.00391	0.004705	0.005682
				0.26393	0.0942222	0.0978932	0.0735538	0.0444706	0.0722083	0.0370037	0.0217713		0.26393	0.006563	0.006819	0.005124	0.003098	0.00503	0.002578	0.001517
				0.26449	0.139209	0.0741159	0.0714148	0.0743162	0.045345	0.0736511	0.112864		0.26449	0.009738	0.005185	0.004996	0.005199	0.003172	0.005152	0.007895
				0.26504	0.0914402	0.098246	0.0750001	0.069153	0.0844208	0.0598608	0.0950502		0.26504	0.006423	0.006902	0.005269	0.004858	0.00593	0.004205	0.006677
				0.2656	0.0906849	0.104901	0.0531335	0.145474	0.0585277	0.0909325	0.0916422		0.2656	0.006397	0.0074	0.003748	0.010262	0.004129	0.006415	0.006465
				0.26616	0.0474512	0.0691881	0.0580925	0.0294633	0.0747037	0.0677617	0.0663281		0.26616	0.003361	0.004901	0.004115	0.002087	0.005292	0.0048	0.004699
				0.26672	0.126589	0.0660728	0.0716941	0.0672522	0.0736368	0.0308706	0.120097		0.26672	0.009005	0.0047	0.0051	0.004784	0.005238	0.002196	0.008543
				0.26727	0.0790042	0.07156	0.104651	0.141937	0.117137	0.0705083	0.132299		0.26727	0.005644	0.005112	0.007476	0.010139	0.008368	0.005037	0.009451
				0.26783	0.0823976	0.111354	0.130962	0.104902	0.0341907	0.0713517	0.0967304		0.26783	0.005911	0.007988	0.009394	0.007525	0.002453	0.005118	0.006939
				0.26839	0.0975495	0.114742	0.059453	0.083494	0.0907944	0.116355	0.0686715		0.26839	0.007027	0.008265	0.004282	0.006014	0.00654	0.008381	0.004946
				0.26894	0.121696	0.0713672	0.0936058	0.108656	0.0894324	0.101558	0.0844981		0.26894	0.008802	0.005162	0.006771	0.007859	0.006469	0.007346	0.006112
				0.2695	0.0965423	0.122636	0.0810982	0.0979641	0.0839056	0.121617	0.0546172		0.2695	0.007012	0.008907	0.00589	0.007115	0.006094	0.008833	0.003967
				0.27006	0.0808579	0.079941	0.0671597	0.0905732	0.105017	0.0401457	0.128159		0.27006	0.005897	0.00583	0.004898	0.006606	0.007659	0.002928	0.009347
				0.27062	0.0990561	0.103443	0.0740276	0.011618	0.0805963	0.061217	0.114084		0.27062	0.007254	0.007575	0.005421	0.000851	0.005902	0.004483	0.008355
				0.27117	0.0550371	0.0974965	0.0683145	0.0429485	0.105078	0.121621	0.0946855		0.27117	0.004047	0.007169	0.005023	0.003158	0.007727	0.008943	0.006963
				0.27173	0.18553	0.0393739	0.03283	0.101611	0.0663898	0.123881	0.0887376		0.27173	0.013699	0.002907	0.002424	0.007503	0.004902	0.009147	0.006552
				0.27229	0.0801105	0.0960853	0.0738127	0.122293	0.111785	0.0553835	0.0242808		0.27229	0.005939	0.007124	0.005472	0.009067	0.008288	0.004106	0.0018
				0.27285	0.128427	0.0955393	0.0525766	0.0732251	0.0281939	0.0564746	0.116398		0.27285	0.009561	0.007112	0.003914	0.005451	0.002099	0.004204	0.008665
				0.2734	0.0904809	0.0573485	0.08341	0.0683038	0.0623426	0.0844009	0.0672761		0.2734	0.006763	0.004287	0.006235	0.005106	0.00466	0.006309	0.005029
				0.27396	0.0819003	0.0708947	0.091494	0.0888174	0.0696119	0.0942369	0.112858		0.27396	0.006147	0.005321	0.006867	0.006666	0.005225	0.007073	0.00847
				0.27452	0.127746	0.0709283	0.104199	0.0967148	0.08912	0.0541576	0.0888805		0.27452	0.009627	0.005345	0.007852	0.007288	0.006716	0.004081	0.006698
				0.27507	0.136593	0.0373124	0.0664622	0.042257	0.0922208	0.0732908	0.134073		0.27507	0.010335	0.002823	0.005029	0.003197	0.006978	0.005546	0.010145
				0.27563	0.0743975	0.139991	0.10076	0.122164	0.100133	0.0579803	0.0601824		0.27563	0.005652	0.010635	0.007655	0.009281	0.007607	0.004405	0.004572
				0.27619	0.0624844	0.104577	0.105159	0.0295401	0.0208493	0.0736022	0.104262		0.27619	0.004766	0.007977	0.008021	0.002253	0.00159	0.005614	0.007953
				0.27675	0.0178489	0.0609862	0.0929987	0.154678	0.074233	0.0707054	0.0992585		0.27675	0.001367	0.004671	0.007123	0.011847	0.005685	0.005415	0.007602
				0.2773	0.0756333	0.0643809	0.0701798	0.099479	0.106551	0.111023	0.129021		0.2773	0.005816	0.004951	0.005397	0.00765	0.008193	0.008537	0.009921
				0.27786	0.132031	0.0870391	0.125871	0.0586964	0.0615298	0.0971236	0.0863332		0.27786	0.010194	0.00672	0.009718	0.004532	0.00475	0.007499	0.006665
				0.27842	0.115782	0.082299	0.044706	0.126664	0.102577	0.0475567	0.113093		0.27842	0.008975	0.00638	0.003465	0.009819	0.007951	0.003686	0.008767
				0.27898	0.0485928	0.0681853	0.156847	0.0753255	0.0986157	0.0927927	0.0807722		0.27898	0.003782	0.005307	0.012207	0.005862	0.007675	0.007222	0.006286
				0.27953	0.0917255	0.116931	0.121521	0.0947935	0.106097	0.0636869	0.0661946		0.27953	0.007167	0.009137	0.009495	0.007407	0.00829	0.004976	0.005172
				0.28009	0.0188165	0.0882283	0.111542	0.0505598	0.0748929	0.0902106	0.118367		0.28009	0.001476	0.006921	0.00875	0.003966	0.005875	0.007077	0.009286
				0.28065	0.125349	0.108779	0.108651	0.0300485	0.122221	0.0914469	0.0441874		0.28065	0.009873	0.008568	0.008558	0.002367	0.009626	0.007203	0.00348
				0.2812	0.0727411	0.137041	0.112624	0.0450043	0.0970485	0.114277	0.109504		0.2812	0.005752	0.010837	0.008906	0.003559	0.007674	0.009037	0.008659
				0.28176	0.0755243	0.119329	0.0847952	0.0764219	0.11835	0.0900574	0.12969		0.28176	0.005996	0.009473	0.006732	0.006067	0.009396	0.00715	0.010296
				0.28232	0.110104	0.103452	0.0630419	0.0296241	0.0656057	0.137949	0.102366		0.28232	0.008776	0.008245	0.005025	0.002361	0.005229	0.010995	0.008159
				0.28288	0.109312	0.0983818	0.0798225	0.0510388	0.126665	0.0515658	0.109598		0.28288	0.008747	0.007872	0.006387	0.004084	0.010136	0.004126	0.00877
				0.28343	0.0983728	0.0982776	0.140627	0.0477569	0.00500073	0.0855551	0.096193		0.28343	0.007903	0.007895	0.011297	0.003837	0.000402	0.006873	0.007728
				0.28399	0.0851837	0.0443986	0.0937763	0.0877393	0.0569365	0.0192208	0.0529176		0.28399	0.00687	0.003581	0.007563	0.007076	0.004592	0.00155	0.004268
				0.28455	0.0983063	0.0903606	0.11292	0.0522018	0.0566607	0.100253	0.0471866		0.28455	0.00796	0.007316	0.009143	0.004227	0.004588	0.008117	0.003821
				0.28511	0.0625569	0.0667738	0.144168	0.0883356	0.085354	0.0393149	0.0846328		0.28511	0.005085	0.005428	0.011719	0.00718	0.006938	0.003196	0.006879
				0.28566	0.0844568	0.0463648	0.104301	0.0443871	0.0916527	0.0972629	0.105277		0.28566	0.006892	0.003783	0.008511	0.003622	0.007479	0.007937	0.008591
				0.28622	0.086265	0.133315	0.113834	0.0856694	0.0622265	0.0893673	0.0806773		0.28622	0.007067	0.010921	0.009325	0.007018	0.005098	0.007321	0.006609
				0.28678	0.0819053	0.115499	0.115708	0.139699	0.0909111	0.045396	0.128372		0.28678	0.006736	0.009499	0.009516	0.011489	0.007477	0.003733	0.010557
				0.28733	0.0963379	0.123271	0.0797201	0.101242	0.0778318	0.0985794	0.105625		0.28733	0.007954	0.010177	0.006582	0.008359	0.006426	0.008139	0.00872
				0.28789	0.116828	0.0861843	0.107452	0.106548	0.124944	0.0654861	0.0849797		0.28789	0.009683	0.007143	0.008906	0.008831	0.010356	0.005428	0.007043
				0.28845	0.115017	0.0775709	0.122307	0.100871	0.131365	0.0976717	0.0677433		0.28845	0.00957	0.006454	0.010176	0.008393	0.01093	0.008127	0.005636
				0.28901	0.0795666	0.0422568	0.101906	0.0905987	0.0896224	0.026982	0.113465		0.28901	0.006646	0.003529	0.008512	0.007567	0.007486	0.002254	0.009477
				0.28956	0.0651269	0.0593098	0.137042	0.104044	0.0859107	0.0866226	0.076391		0.28956	0.005461	0.004973	0.011491	0.008724	0.007203	0.007263	0.006405
				0.29012	0.0869606	0.056034	0.115251	0.0869903	0.128435	0.0773214	0.0763768		0.29012	0.007319	0.004716	0.009701	0.007322	0.01081	0.006508	0.006429
				0.29068	0.102699	0.119463	0.0644902	0.103818	0.0817212	0.076922	0.147877		0.29068	0.008677	0.010094	0.005449	0.008772	0.006905	0.006499	0.012495
				0.29124	0.0694305	0.157284	0.118385	0.070513	0.101358	0.101977	0.0766324		0.29124	0.005889	0.01334	0.010041	0.005981	0.008597	0.008649	0.0065
				0.29179	0.0992053	0.111378	0.0798834	0.048501	0.0724456	0.125819	0.103354		0.29179	0.008447	0.009483	0.006801	0.00413	0.006168	0.010713	0.0088
				0.29235	0.116493	0.0578524	0.0580752	0.134994	0.092413	0.117352	0.0962627		0.29235	0.009956	0.004945	0.004964	0.011538	0.007898	0.01003	0.008227
				0.29291	0.112686	0.11118	0.0889598	0.11415	0.067687	0.117369	0.0635098		0.29291	0.009668	0.009539	0.007632	0.009793	0.005807	0.01007	0.005449
				0.29346	0.150931	0.0589261	0.0905828	0.102821	0.0719502	0.0543911	0.0979181		0.29346	0.012998	0.005075	0.007801	0.008855	0.006196	0.004684	0.008433
				0.29402	0.081197	0.114023	0.0750966	0.0879163	0.095415	0.0895287	0.038234		0.29402	0.007019	0.009857	0.006492	0.0076	0.008248	0.00774	0.003305
				0.29458	0.0752963	0.0723546	0.100038	0.0877306	0.0911249	0.0421541	0.123872		0.29458	0.006534	0.006279	0.008681	0.007613	0.007907	0.003658	0.010749
				0.29514	0.0944791	0.0826482	0.0309356	0.0621313	0.101965	0.0873548	0.0302684		0.29514	0.00823	0.007199	0.002695	0.005412	0.008882	0.007609	0.002637
				0.29569	0.0753159	0.0942076	0.134743	0.100011	0.134434	0.125831	0.0278825		0.29569	0.006585	0.008237	0.011781	0.008744	0.011754	0.011002	0.002438
				0.29625	0.060775	0.0746018	0.105551	0.0961573	0.10041	0.136282	0.111345		0.29625	0.005334	0.006547	0.009264	0.008439	0.008812	0.011961	0.009772
				0.29681	0.0901892	0.0882499	0.0585061	0.0966678	0.10526	0.0720954	0.145029		0.29681	0.007945	0.007774	0.005154	0.008516	0.009273	0.006351	0.012776
				0.29737	0.0367655	0.0693236	0.0725227	0.0909651	0.115925	0.107359	0.091941		0.29737	0.003251	0.00613	0.006413	0.008044	0.010251	0.009493	0.00813
				0.29792	0.0201617	0.0936104	0.0980615	0.0675223	0.040676	0.0749099	0.0639609		0.29792	0.00179	0.008309	0.008704	0.005993	0.00361	0.006649	0.005677
				0.29848	0.0758125	0.111215	0.0986073	0.0435444	0.0580423	0.0396334	0.0616863		0.29848	0.006754	0.009908	0.008785	0.003879	0.005171	0.003531	0.005496
				0.29904	0.134188	0.065374	0.0803082	0.143492	0.134628	0.0855329	0.104292		0.29904	0.011999	0.005846	0.007181	0.012831	0.012039	0.007649	0.009326
				0.29959	0.135244	0.0439416	0.0762651	0.0932005	0.0876766	0.12459	0.142216		0.29959	0.012139	0.003944	0.006845	0.008365	0.00787	0.011183	0.012765
				0.30015	0.1016	0.0975835	0.130118	0.10569	0.109733	0.0771727	0.0876261		0.30015	0.009153	0.008791	0.011722	0.009522	0.009886	0.006953	0.007894
				0.30071	0.0712844	0.0672954	0.126784	0.0956499	0.0900233	0.0607077	0.0957086		0.30071	0.006446	0.006085	0.011464	0.008649	0.00814	0.00549	0.008654
				0.30127	0.128124	0.0549789	0.124699	0.0532337	0.119904	0.0734984	0.111668		0.30127	0.011629	0.00499	0.011318	0.004832	0.010883	0.006671	0.010135
				0.30182	0.131289	0.0561705	0.092821	0.077725	0.0652493	0.0995274	0.0502769		0.30182	0.01196	0.005117	0.008456	0.007081	0.005944	0.009067	0.00458
				0.30238	0.0768058	0.058074	0.0550982	0.0926608	0.0981549	0.116639	0.0879032		0.30238	0.007023	0.00531	0.005038	0.008472	0.008975	0.010665	0.008037
				0.30294	0.118751	0.12426	0.0586273	0.0642011	0.103125	0.0644758	0.103518		0.30294	0.010898	0.011403	0.00538	0.005892	0.009464	0.005917	0.0095
				0.30349	0.0674615	0.065835	0.0608493	0.13438	0.0549817	0.0997205	0.0959461		0.30349	0.006214	0.006064	0.005605	0.012378	0.005064	0.009185	0.008837
				0.30405	0.0626134	0.0976776	0.106296	0.0869264	0.0527208	0.091264	0.0965708		0.30405	0.005788	0.00903	0.009827	0.008036	0.004874	0.008437	0.008928
				0.30461	0.108198	0.0954037	0.125977	0.126532	0.081977	0.0979128	0.138182		0.30461	0.010039	0.008852	0.011689	0.01174	0.007606	0.009085	0.012821
				0.30517	0.107676	0.126983	0.0973936	0.118315	0.101625	0.0573137	0.0717125		0.30517	0.010027	0.011825	0.00907	0.011018	0.009464	0.005337	0.006678
				0.30572	0.0999186	0.11617	0.0838917	0.130566	0.088881	0.0467664	0.113276		0.30572	0.009339	0.010858	0.007841	0.012204	0.008307	0.004371	0.010587
				0.30628	0.132851	0.0928264	0.0729907	0.106951	0.0873612	0.0795635	0.123121		0.30628	0.012462	0.008708	0.006847	0.010033	0.008195	0.007464	0.01155
				0.30684	0.0735974	0.0498623	0.130397	0.11138	0.071134	0.110085	0.0685489		0.30684	0.006929	0.004695	0.012277	0.010486	0.006697	0.010364	0.006454
				0.3074	0.113499	0.0805502	0.033908	0.0904604	0.0331705	0.0721666	0.100711		0.3074	0.010725	0.007611	0.003204	0.008548	0.003134	0.006819	0.009516
				0.30795	0.0880805	0.0850392	0.0899457	0.0742025	0.0823571	0.082846	0.0592265		0.30795	0.008353	0.008065	0.00853	0.007037	0.00781	0.007857	0.005617
				0.30851	0.139582	0.0856585	0.0886069	0.0950737	0.0472873	0.0828409	0.09243		0.30851	0.013285	0.008153	0.008433	0.009049	0.004501	0.007885	0.008797
				0.30907	0.12129	0.0549768	0.0972093	0.113194	0.0453102	0.09626	0.0489254		0.30907	0.011586	0.005252	0.009286	0.010813	0.004328	0.009195	0.004673
				0.30962	0.0940772	0.0581252	0.110254	0.0715367	0.0931044	0.0465732	0.0880851		0.30962	0.009019	0.005572	0.01057	0.006858	0.008926	0.004465	0.008444
				0.31018	0.0690242	0.100919	0.115974	0.0560787	0.0476599	0.0591061	0.100235		0.31018	0.006641	0.00971	0.011158	0.005395	0.004585	0.005687	0.009644
				0.31074	0.10344	0.101854	0.105787	0.10784	0.100784	0.109106	0.113775		0.31074	0.009988	0.009835	0.010215	0.010413	0.009731	0.010535	0.010986
				0.3113	0.113034	0.109387	0.0875659	0.0314463	0.0863171	0.0558723	0.105155		0.3113	0.010954	0.0106	0.008486	0.003047	0.008365	0.005414	0.01019
				0.31185	0.0761429	0.043855	0.0855262	0.125034	0.0981669	0.0946785	0.0373906		0.31185	0.007405	0.004265	0.008318	0.01216	0.009547	0.009208	0.003636
				0.31241	0.110376	0.0497247	0.103232	0.0971478	0.0569677	0.046781	0.0876652		0.31241	0.010773	0.004853	0.010075	0.009482	0.00556	0.004566	0.008556
				0.31297	0.0974503	0.0686608	0.0726929	0.074061	0.0343296	0.117183	0.113997		0.31297	0.009545	0.006725	0.00712	0.007254	0.003363	0.011478	0.011166
				0.31353	0.105787	0.0586932	0.0417248	0.0704336	0.0562611	0.150447	0.0855054		0.31353	0.010399	0.005769	0.004101	0.006923	0.00553	0.014789	0.008405
				0.31408	0.0740948	0.0758161	0.112122	0.0961914	0.0338463	0.0509619	0.0753759		0.31408	0.007309	0.007479	0.011061	0.009489	0.003339	0.005027	0.007436
				0.31464	0.0829454	0.0630771	0.0564788	0.0367981	0.0503758	0.105367	0.0604234		0.31464	0.008211	0.006244	0.005591	0.003643	0.004987	0.010431	0.005982
				0.3152	0.102834	0.0685831	0.0664254	0.111569	0.11499	0.045296	0.0724477		0.3152	0.010216	0.006814	0.006599	0.011084	0.011424	0.0045	0.007198
				0.31575	0.0637354	0.0540662	0.121525	0.0784978	0.104547	0.0405545	0.0779884		0.31575	0.006354	0.00539	0.012116	0.007826	0.010423	0.004043	0.007775
				0.31631	0.0362363	0.0719598	0.0765079	0.059646	0.114302	0.024804	0.0468587		0.31631	0.003626	0.0072	0.007655	0.005968	0.011436	0.002482	0.004688
				0.31687	0.0913873	0.065079	0.0641079	0.144463	0.133581	0.0597159	0.0501406		0.31687	0.009176	0.006534	0.006437	0.014505	0.013412	0.005996	0.005034
				0.31743	0.0771683	0.090703	0.0807766	0.0645167	0.0496516	0.11238	0.0747536		0.31743	0.007775	0.009139	0.008139	0.006501	0.005003	0.011323	0.007532
				0.31798	0.0500648	0.0901704	0.0693442	0.043567	0.119502	0.076063	0.0600539		0.31798	0.005062	0.009117	0.007012	0.004405	0.012083	0.007691	0.006072
				0.31854	0.0133052	0.0813146	0.125844	0.0913844	0.0887105	0.117883	0.0947125		0.31854	0.00135	0.008251	0.012769	0.009273	0.009001	0.011961	0.00961
				0.3191	0.103809	0.0898738	0.0590394	0.0457448	0.0532448	0.0677987	0.0408229		0.3191	0.01057	0.009151	0.006012	0.004658	0.005422	0.006903	0.004157
				0.31965	0.0985799	0.13482	0.0463807	0.0928053	0.0635516	0.0484906	0.0615246		0.31965	0.010073	0.013776	0.004739	0.009483	0.006494	0.004955	0.006287
				0.32021	0.103884	0.093505	0.0818485	0.0705693	0.0732277	0.0567294	0.0679805		0.32021	0.010652	0.009588	0.008392	0.007236	0.007508	0.005817	0.00697
				0.32077	0.138785	0.0675261	0.0568596	0.120167	0.0545643	0.0843247	0.0351431		0.32077	0.01428	0.006948	0.00585	0.012364	0.005614	0.008676	0.003616
				0.32133	0.0709073	0.0840242	0.11865	0.0789418	0.083195	0.0809782	0.0719046		0.32133	0.007321	0.008676	0.012251	0.008151	0.00859	0.008361	0.007424
				0.32188	0.11072	0.0819502	0.0721269	0.0916482	0.0844048	0.136152	0.0568182		0.32188	0.011472	0.008491	0.007473	0.009496	0.008745	0.014107	0.005887
				0.32244	0.0838916	0.0340054	0.112552	0.0852688	0.0105106	0.0890162	0.0937209		0.32244	0.008722	0.003535	0.011702	0.008865	0.001093	0.009255	0.009744
				0.323	0.0531144	0.0985889	0.0724199	0.0833381	0.0427634	0.0842304	0.108341		0.323	0.005541	0.010285	0.007555	0.008694	0.004461	0.008788	0.011303
				0.32356	0.0846205	0.0625812	0.0532236	0.0767757	0.0703394	0.0608012	0.0670054		0.32356	0.008859	0.006551	0.005572	0.008037	0.007364	0.006365	0.007015
				0.32411	0.108411	0.0627944	0.043621	0.131626	0.062213	0.0814887	0.0816126		0.32411	0.011388	0.006596	0.004582	0.013827	0.006535	0.00856	0.008573
				0.32467	0.0533007	0.0598671	0.077662	0.0468734	0.0768227	0.0849247	0.0863819		0.32467	0.005618	0.006311	0.008186	0.004941	0.008098	0.008952	0.009106
				0.32523	0.0666684	0.0767338	0.101855	0.105254	0.0719715	0.126025	0.111527		0.32523	0.007052	0.008116	0.010773	0.011133	0.007613	0.01333	0.011796
				0.32578	0.0897585	0.0488389	0.0674004	0.121202	0.0771759	0.0725535	0.0477045		0.32578	0.009526	0.005183	0.007154	0.012864	0.008191	0.0077	0.005063
				0.32634	0.0871617	0.0442624	0.170317	0.0781769	0.0556287	0.0416755	0.0966354		0.32634	0.009283	0.004714	0.018138	0.008326	0.005924	0.004438	0.010292
				0.3269	0.0665491	0.0717133	0.105638	0.0900896	0.0344692	0.0797004	0.0578182		0.3269	0.007112	0.007663	0.011289	0.009627	0.003683	0.008517	0.006179
				0.32746	0.112488	0.072184	0.0922921	0.0803685	0.03853	0.0746778	0.0972429		0.32746	0.012062	0.00774	0.009896	0.008618	0.004131	0.008007	0.010427
				0.32801	0.0865367	0.07559	0.0703063	0.0615391	0.0522476	0.0911389	0.0914063		0.32801	0.009311	0.008133	0.007564	0.006621	0.005621	0.009806	0.009835
				0.32857	0.0472567	0.0439911	0.0656234	0.0206354	0.0445216	0.0705168	0.0767328		0.32857	0.005102	0.004749	0.007085	0.002228	0.004806	0.007613	0.008284
				0.32913	0.0931576	0.118078	0.0727401	0.100695	0.0572994	0.112484	0.105155		0.32913	0.010091	0.012791	0.00788	0.010908	0.006207	0.012185	0.011391
				0.32968	0.0875191	0.0853944	0.0861611	0.0766147	0.136619	0.100802	0.0673425		0.32968	0.009513	0.009282	0.009365	0.008327	0.014849	0.010956	0.00732
				0.33024	0.0823266	0.0784028	0.0759261	0.0745459	0.103807	0.0687025	0.114571		0.33024	0.008978	0.008551	0.00828	0.00813	0.011321	0.007493	0.012495
				0.3308	0.0800892	0.0534085	0.0840752	0.0725697	0.15316	0.0616259	0.0848859		0.3308	0.008764	0.005844	0.0092	0.007941	0.01676	0.006744	0.009289
				0.33136	0.08982	0.0813116	0.0320926	0.0829434	0.101982	0.0576221	0.116126		0.33136	0.009862	0.008928	0.003524	0.009107	0.011197	0.006327	0.01275
				0.33191	0.0892103	0.0851858	0.11081	0.102302	0.0235828	0.0769715	0.0556629		0.33191	0.009828	0.009385	0.012207	0.01127	0.002598	0.00848	0.006132
				0.33247	0.062856	0.116964	0.0885866	0.10922	0.0569599	0.0800552	0.123878		0.33247	0.006948	0.012929	0.009792	0.012073	0.006296	0.008849	0.013693
				0.33303	0.113754	0.0639214	0.054589	0.101158	0.0720874	0.0417763	0.0827309		0.33303	0.012616	0.007089	0.006054	0.011219	0.007995	0.004633	0.009175
				0.33358	0.0777052	0.105303	0.0669458	0.118169	0.064265	0.0701823	0.0859658		0.33358	0.008647	0.011718	0.00745	0.01315	0.007151	0.00781	0.009566
				0.33414	0.0578916	0.0724364	0.0404287	0.0767792	0.11083	0.113971	0.0485029		0.33414	0.006464	0.008088	0.004514	0.008572	0.012374	0.012725	0.005415
				0.3347	0.071567	0.0930456	0.0688827	0.100222	0.109817	0.115814	0.10293		0.3347	0.008017	0.010423	0.007716	0.011227	0.012302	0.012974	0.011531
				0.33526	0.0573156	0.0935164	0.0690678	0.0524343	0.0919045	0.042874	0.044137		0.33526	0.006442	0.010511	0.007763	0.005893	0.01033	0.004819	0.004961
				0.33581	0.0975386	0.0697206	0.0886314	0.0447019	0.0273461	0.0470739	0.0930557		0.33581	0.010999	0.007862	0.009995	0.005041	0.003084	0.005309	0.010494
				0.33637	0.110255	0.0768035	0.0951015	0.0438143	0.0820738	0.0412636	0.05967		0.33637	0.012475	0.00869	0.01076	0.004957	0.009286	0.004669	0.006751
				0.33693	0.0898465	0.0500283	0.071475	0.0475886	0.0579981	0.111179	0.025475		0.33693	0.010199	0.005679	0.008114	0.005402	0.006584	0.012621	0.002892
				0.33749	0.112474	0.0777458	0.0751298	0.0867024	0.0683772	0.0322407	0.0750859		0.33749	0.01281	0.008855	0.008557	0.009875	0.007788	0.003672	0.008552
				0.33804	0.0730311	0.0866071	0.0694906	0.0550595	0.0785622	0.116044	0.088834		0.33804	0.008345	0.009897	0.007941	0.006292	0.008977	0.013261	0.010151
				0.3386	0.0783575	0.0814951	0.0664487	0.079267	0.0641853	0.030751	0.0252776		0.3386	0.008984	0.009343	0.007618	0.009088	0.007359	0.003526	0.002898
				0.33916	0.0752688	0.108586	0.0617407	0.123415	0.0898518	0.0682955	0.095008		0.33916	0.008658	0.01249	0.007102	0.014196	0.010335	0.007856	0.010928
				0.33971	0.0837914	0.101505	0.0764368	0.0746728	0.0636749	0.0699764	0.0724598		0.33971	0.00967	0.011714	0.008821	0.008618	0.007348	0.008076	0.008362
				0.34027	0.0998317	0.0888989	0.094093	0.0913954	0.0329884	0.0825586	0.0594759		0.34027	0.011559	0.010293	0.010895	0.010582	0.00382	0.009559	0.006886
				0.34083	0.0694758	0.0674934	0.0768593	0.0124433	0.0590747	0.073818	0.0964154		0.34083	0.008071	0.00784	0.008928	0.001445	0.006862	0.008575	0.0112
				0.34139	0.0567204	0.122445	0.0252095	0.0923118	0.0577345	0.0677568	0.0687331		0.34139	0.00661	0.01427	0.002938	0.010758	0.006729	0.007897	0.00801
				0.34194	0.0196128	0.0414656	0.105398	0.0442086	0.0674439	0.0480363	0.0901823		0.34194	0.002293	0.004848	0.012324	0.005169	0.007886	0.005617	0.010545
				0.3425	0.0722487	0.0664035	0.0554393	0.0738222	0.116315	0.0673233	0.0907624		0.3425	0.008475	0.007789	0.006503	0.00866	0.013644	0.007897	0.010647
				0.34306	0.0421671	0.0536659	0.0661492	0.0788435	0.070919	0.0789863	0.0336869		0.34306	0.004963	0.006316	0.007785	0.009279	0.008346	0.009296	0.003965
				0.34361	0.0520466	0.1079	0.0683599	0.0442826	0.0641211	0.0713345	0.0783913		0.34361	0.006145	0.01274	0.008071	0.005228	0.007571	0.008423	0.009256
				0.34417	0.0701872	0.0636724	0.101856	0.102893	0.0248361	0.0925429	0.06048		0.34417	0.008314	0.007542	0.012065	0.012188	0.002942	0.010962	0.007164
				0.34473	0.10377	0.0522795	0.0417393	0.0833749	0.0526989	0.108401	0.0900199		0.34473	0.012332	0.006213	0.00496	0.009908	0.006263	0.012882	0.010698
				0.34529	0.0368058	0.0665878	0.0363043	0.0938489	0.0464137	0.10113	0.0424148		0.34529	0.004388	0.007939	0.004328	0.011189	0.005534	0.012057	0.005057
				0.34584	0.0931804	0.105044	0.0481625	0.0781384	0.0870086	0.0910795	0.0865319		0.34584	0.011145	0.012564	0.005761	0.009346	0.010407	0.010894	0.01035
				0.3464	0.0881072	0.0777799	0.0462055	0.0666901	0.0672651	0.0924581	0.0932348		0.3464	0.010572	0.009333	0.005544	0.008002	0.008071	0.011094	0.011188
				0.34696	0.0648425	0.0756828	0.0878984	0.0705456	0.0597798	0.0338581	0.123486		0.34696	0.007806	0.009111	0.010581	0.008492	0.007196	0.004076	0.014865
				0.34751	0.0581379	0.124451	0.0633987	0.0675071	0.0780264	0.0313183	0.0480171		0.34751	0.007021	0.015029	0.007656	0.008153	0.009423	0.003782	0.005799
				0.34807	0.0448084	0.0682724	0.0646215	0.0995131	0.079424	0.0655529	0.0428732		0.34807	0.005429	0.008271	0.007829	0.012056	0.009622	0.007942	0.005194
				0.34863	0.0626135	0.0497861	0.0464682	0.0376719	0.0798542	0.0436319	0.0387207		0.34863	0.00761	0.006051	0.005648	0.004579	0.009706	0.005303	0.004706
				0.34919	0.114728	0.0964992	0.0340668	0.0440136	0.060987	0.0875722	0.131643		0.34919	0.013989	0.011766	0.004154	0.005367	0.007436	0.010678	0.016051
				0.34974	-0.00660652	0.040965	0.0391092	0.106061	0.061953	0.0640813	0.0714277		0.34974	-0.00081	0.005011	0.004784	0.012973	0.007578	0.007838	0.008737
				0.3503	0.0864282	0.0411896	0.0608193	0.052612	0.0795444	0.119166	0.0407624		0.3503	0.010606	0.005054	0.007463	0.006456	0.009761	0.014623	0.005002
				0.35086	0.104704	0.0682816	0.0900623	0.067964	0.102615	0.0805354	0.0703918		0.35086	0.012889	0.008406	0.011087	0.008366	0.012632	0.009914	0.008665
				0.35141	0.0567832	0.0888133	0.0611017	0.0547102	0.091725	0.0357821	0.110771		0.35141	0.007012	0.010968	0.007546	0.006756	0.011327	0.004419	0.013679
				0.35197	0.11204	0.0733965	0.0508944	0.0394875	0.0827911	0.0491551	0.0678565		0.35197	0.01388	0.009093	0.006305	0.004892	0.010256	0.00609	0.008406
				0.35253	0.0714973	0.0345386	0.0545978	0.112632	0.120046	0.0766549	0.0621889		0.35253	0.008885	0.004292	0.006785	0.013998	0.014919	0.009526	0.007729
				0.35309	0.0850836	0.0505193	0.0521552	0.0468805	0.0395232	0.0816549	0.0480327		0.35309	0.010607	0.006298	0.006502	0.005845	0.004927	0.01018	0.005988
				0.35364	0.112104	0.0450979	0.0353645	0.0977147	0.0913817	0.058909	0.0229595		0.35364	0.01402	0.00564	0.004423	0.012221	0.011429	0.007367	0.002871
				0.3542	0.0585821	0.040972	0.0585018	0.084152	0.106015	0.0905035	0.0235051		0.3542	0.00735	0.00514	0.007339	0.010558	0.0133	0.011354	0.002949
				0.35476	0.0915208	0.0734822	0.0728977	0.0882837	0.0581139	0.108394	0.0380478		0.35476	0.011518	0.009248	0.009174	0.011111	0.007314	0.013642	0.004788
				0.35531	0.0629956	0.0384551	0.100561	0.103351	0.0502075	0.083746	0.0743929		0.35531	0.007953	0.004855	0.012696	0.013048	0.006339	0.010573	0.009392
				0.35587	0.0543831	0.034095	0.101138	0.0639449	0.061369	0.0901509	0.0739102		0.35587	0.006887	0.004318	0.012809	0.008098	0.007772	0.011417	0.00936
				0.35643	0.0346303	0.0212702	0.0849578	0.0479073	0.0576114	0.0527609	0.0710685		0.35643	0.004399	0.002702	0.010793	0.006086	0.007319	0.006703	0.009029
				0.35699	0.0470713	0.0473995	0.0815253	0.0807277	0.0560283	0.0514411	0.089451		0.35699	0.005999	0.006041	0.010389	0.010288	0.00714	0.006556	0.0114
				0.35754	0.095725	0.0320126	0.0820995	0.0263026	0.0474683	0.0731417	0.0705347		0.35754	0.012237	0.004092	0.010495	0.003362	0.006068	0.00935	0.009017
				0.3581	0.107419	0.0582585	0.0777554	0.0749015	0.0436271	0.0246947	0.0728636		0.3581	0.013775	0.007471	0.009971	0.009605	0.005595	0.003167	0.009344
				0.35866	0.130656	0.0519891	0.0750401	0.0654691	0.0606907	0.068489	0.0666116		0.35866	0.016807	0.006688	0.009653	0.008422	0.007807	0.00881	0.008569
				0.35922	0.0628803	0.0774553	0.0990551	0.0999401	0.0311526	0.0888288	0.0920138		0.35922	0.008114	0.009994	0.012782	0.012896	0.00402	0.011462	0.011873
				0.35977	0.108622	0.0979282	0.0604292	0.0517502	0.0430306	0.0515007	0.0587538		0.35977	0.01406	0.012675	0.007822	0.006698	0.00557	0.006666	0.007605
				0.36033	0.0420323	0.0942356	0.0176338	0.0822988	0.069536	0.0623753	0.0550097		0.36033	0.005457	0.012235	0.00229	0.010685	0.009028	0.008099	0.007142
				0.36089	0.0632045	0.0929005	0.103469	0.101801	0.0367399	0.0218713	0.0496132		0.36089	0.008232	0.012099	0.013476	0.013258	0.004785	0.002848	0.006462
				0.36144	0.0419812	0.0302373	0.0510273	0.0540908	0.0778163	0.0448888	0.0576442		0.36144	0.005484	0.00395	0.006666	0.007066	0.010166	0.005864	0.007531
				0.362	0.0588284	0.0884743	0.0308845	0.0585342	0.105821	0.0238575	0.0831009		0.362	0.007709	0.011594	0.004047	0.007671	0.013867	0.003126	0.01089
				0.36256	0.0830957	0.0498941	0.0836594	0.0663485	0.0785479	0.0934527	0.0314177		0.36256	0.010923	0.006558	0.010997	0.008721	0.010325	0.012284	0.00413
				0.36312	0.0947359	0.0504669	0.073639	0.0635823	0.0754559	0.0652549	-0.00172183		0.36312	0.012491	0.006654	0.009709	0.008383	0.009949	0.008604	-0.00023
				0.36367	0.0385204	0.0938544	0.0561059	0.109998	0.0734925	0.0441272	0.0375068		0.36367	0.005095	0.012413	0.00742	0.014548	0.00972	0.005836	0.004961
				0.36423	0.0505047	0.0516131	0.0626113	0.0510029	0.0470737	0.0546266	0.0860686		0.36423	0.0067	0.006847	0.008306	0.006766	0.006245	0.007247	0.011418
				0.36479	0.00638985	0.0781798	0.0614588	0.0880663	0.0459299	0.0729324	0.0551151		0.36479	0.00085	0.010403	0.008178	0.011719	0.006112	0.009705	0.007334
				0.36534	0.0968227	0.0229057	0.0631606	0.0911086	0.0570049	0.117788	0.0180827		0.36534	0.012923	0.003057	0.00843	0.012161	0.007609	0.015722	0.002414
				0.3659	0.0960036	0.0622688	0.0655412	0.052495	0.0969803	0.0501973	0.0805037		0.3659	0.012853	0.008337	0.008775	0.007028	0.012984	0.006721	0.010778
				0.36646	0.0242571	0.0556142	0.0218542	0.0176278	0.0836568	0.109179	0.117475		0.36646	0.003258	0.007469	0.002935	0.002367	0.011234	0.014662	0.015776
				0.36702	0.0878523	0.0591341	0.0497026	0.0724958	0.0592869	0.0428895	0.0915368		0.36702	0.011834	0.007965	0.006695	0.009765	0.007986	0.005777	0.01233
				0.36757	0.0874423	0.0616004	0.122788	0.037048	0.0866358	0.0364713	0.0825321		0.36757	0.011814	0.008323	0.01659	0.005006	0.011705	0.004928	0.011151
				0.36813	0.0399681	0.0453251	0.0925971	0.0621199	0.0479326	0.0576534	0.0846		0.36813	0.005416	0.006142	0.012549	0.008418	0.006496	0.007813	0.011465
				0.36869	0.0582022	0.0761503	0.0402437	0.107226	0.122071	0.0418615	0.0501056		0.36869	0.007911	0.010351	0.00547	0.014575	0.016593	0.00569	0.006811
				0.36924	0.0653593	0.0810078	0.0775247	0.068399	0.0423823	0.0533336	0.0732762		0.36924	0.008911	0.011045	0.01057	0.009326	0.005778	0.007272	0.00999
				0.3698	0.0636357	0.0603139	0.0315954	0.0748706	0.0736359	0.0524131	0.0917374		0.3698	0.008702	0.008248	0.004321	0.010239	0.01007	0.007168	0.012545
				0.37036	0.0506964	0.0879016	-0.0044244	0.126091	0.06889	0.0980399	0.0891046		0.37036	0.006954	0.012057	-0.00061	0.017295	0.009449	0.013448	0.012222
				0.37092	0.0466811	0.0392896	0.0777262	0.0604005	0.0419886	0.0558216	0.0570421		0.37092	0.006422	0.005405	0.010693	0.00831	0.005777	0.00768	0.007848
				0.37147	0.0198317	0.0900087	0.0660893	0.0406754	0.0902736	0.0843916	0.059295		0.37147	0.002737	0.01242	0.00912	0.005613	0.012457	0.011645	0.008182
				0.37203	0.0471616	0.0386324	0.0832357	0.0622975	0.14059	0.084017	0.0260062		0.37203	0.006527	0.005347	0.01152	0.008622	0.019458	0.011628	0.003599
				0.37259	0.0775217	0.0986462	0.0461849	0.102367	0.0400697	0.020748	0.0496531		0.37259	0.010762	0.013694	0.006411	0.014211	0.005562	0.00288	0.006893
				0.37314	0.0820834	0.0747938	0.0380613	0.0825451	0.105025	0.0621151	0.0988743		0.37314	0.011429	0.010414	0.005299	0.011493	0.014623	0.008649	0.013767
				0.3737	0.0757366	0.0305138	-0.00322426	0.0588327	0.0776722	0.0421665	0.0455013		0.3737	0.010577	0.004261	-0.00045	0.008216	0.010847	0.005889	0.006354
				0.37426	0.0479145	0.0506776	0.118822	0.0495092	0.0214045	0.0740177	0.0938971		0.37426	0.006711	0.007098	0.016643	0.006935	0.002998	0.010368	0.013152
				0.37482	0.0173886	0.0735933	0.0923564	0.040082	0.0642875	0.0704373	0.0853175		0.37482	0.002443	0.010339	0.012975	0.005631	0.009032	0.009895	0.011986
				0.37537	0.0607831	0.10806	0.0285857	0.0534573	0.0773488	0.029207	0.0615018		0.37537	0.008565	0.015226	0.004028	0.007532	0.010899	0.004115	0.008666
				0.37593	0.0322459	0.0867444	0.0694467	0.0645809	0.0462344	0.0207272	0.0818587		0.37593	0.004557	0.012259	0.009814	0.009127	0.006534	0.002929	0.011568
				0.37649	0.0875331	0.0675589	0.0991174	0.092287	0.0442537	0.079427	0.130196		0.37649	0.012407	0.009576	0.014049	0.013081	0.006273	0.011258	0.018454
				0.37704	0.05409	0.0309842	0.0367223	0.0869178	0.0962553	0.0779212	0.065081		0.37704	0.00769	0.004405	0.00522	0.012356	0.013684	0.011077	0.009252
				0.3776	0.07683	0.10321	0.0749621	0.0420759	0.0497034	0.0325433	0.0780578		0.3776	0.010955	0.014716	0.010688	0.005999	0.007087	0.00464	0.01113
				0.37816	0.0602817	0.0863842	0.0505391	0.0477466	0.0520639	0.0914593	0.0528665		0.37816	0.00862	0.012353	0.007227	0.006828	0.007445	0.013079	0.00756
				0.37872	0.0770195	0.0463126	0.038244	0.0686535	0.0740709	0.0820265	0.0787447		0.37872	0.011047	0.006642	0.005485	0.009847	0.010624	0.011765	0.011294
				0.37927	0.0151318	0.0610697	0.0446313	0.0471721	0.0541204	0.0794264	0.0501875		0.37927	0.002177	0.008785	0.00642	0.006786	0.007785	0.011425	0.007219
				0.37983	0.106774	0.046888	0.107305	0.0533154	0.0752049	0.0604367	0.0820218		0.37983	0.015404	0.006765	0.015481	0.007692	0.01085	0.008719	0.011833
				0.38039	0.0754376	0.0867597	0.0584542	0.0475105	0.0637987	0.0906073	0.0757997		0.38039	0.010915	0.012554	0.008458	0.006874	0.009231	0.01311	0.010968
				0.38094	0.050384	0.0947722	0.0126673	0.0439546	0.105796	0.0569476	0.0680118		0.38094	0.007312	0.013753	0.001838	0.006379	0.015353	0.008264	0.00987
				0.3815	0.0914409	0.0707254	0.0516716	0.0755986	0.0702313	0.11967	0.045293		0.3815	0.013309	0.010294	0.00752	0.011003	0.010222	0.017417	0.006592
				0.38206	0.0184518	0.118787	0.11449	0.0643598	0.0655303	0.0840243	0.019121		0.38206	0.002693	0.017339	0.016712	0.009394	0.009565	0.012265	0.002791
				0.38262	0.0724894	0.0767716	0.0995028	0.0668122	0.102342	0.0881591	0.059585		0.38262	0.010612	0.011239	0.014567	0.009781	0.014982	0.012906	0.008723
				0.38317	0.0823704	0.0473507	0.100413	0.0336223	0.0966203	0.0314811	0.100726		0.38317	0.012094	0.006952	0.014743	0.004936	0.014186	0.004622	0.014789
				0.38373	0.10495	0.104516	0.0616729	0.0459912	0.0278448	0.0191004	0.0681108		0.38373	0.015454	0.01539	0.009081	0.006772	0.0041	0.002812	0.010029
				0.38429	0.0607021	0.090869	0.070554	0.0538854	0.0787898	0.0266348	0.0797292		0.38429	0.008964	0.013419	0.010419	0.007958	0.011635	0.003933	0.011774
				0.38484	0.0848258	0.0818388	0.0985272	0.0756422	0.0690227	0.052418	0.105713		0.38484	0.012563	0.012121	0.014592	0.011203	0.010223	0.007763	0.015656
				0.3854	0.0333446	0.0455493	0.0587707	0.023652	0.0648095	0.0321102	0.0756441		0.3854	0.004953	0.006766	0.008729	0.003513	0.009626	0.004769	0.011236
				0.38596	0.0849832	0.0166286	0.118672	0.0815761	0.0960949	0.100395	0.0813366		0.38596	0.012659	0.002477	0.017678	0.012152	0.014315	0.014955	0.012116
				0.38651	0.0695105	0.0795924	0.0880581	0.0600307	0.0351156	0.0680583	0.0610039		0.38651	0.010384	0.011891	0.013155	0.008968	0.005246	0.010167	0.009114
				0.38707	0.0973984	0.0867302	0.0546831	0.0745108	0.0871369	0.0536137	0.0247792		0.38707	0.014593	0.012994	0.008193	0.011164	0.013055	0.008033	0.003713
				0.38763	0.0422987	0.0359373	0.0847871	0.0820019	0.0912209	0.0946306	0.0684722		0.38763	0.006356	0.0054	0.01274	0.012321	0.013707	0.014219	0.010288
				0.38819	0.0553527	0.0681986	0.0454441	0.0421603	0.071745	0.0639396	0.0371572		0.38819	0.008341	0.010277	0.006848	0.006353	0.010811	0.009635	0.005599
				0.38874	0.0564535	0.00329866	0.104148	0.0714423	0.032366	0.0794562	0.0812455		0.38874	0.008531	0.000498	0.015739	0.010796	0.004891	0.012008	0.012278
				0.3893	0.0857402	0.105519	0.098813	0.0317308	0.0445217	0.0933957	0.0646819		0.3893	0.012994	0.015992	0.014976	0.004809	0.006747	0.014155	0.009803
				0.38986	0.0704649	0.0458609	0.0399157	0.0785423	0.0534436	0.0665645	0.0814071		0.38986	0.01071	0.00697	0.006067	0.011938	0.008123	0.010117	0.012373
				0.39041	0.0955938	0.0660361	0.0089775	0.0629645	0.0842406	0.10897	0.0754495		0.39041	0.014571	0.010065	0.001368	0.009597	0.01284	0.01661	0.0115
				0.39097	0.0590728	0.0258961	0.0237142	0.0477828	0.064486	0.0923584	0.0595223		0.39097	0.00903	0.003958	0.003625	0.007304	0.009857	0.014118	0.009098
				0.39153	0.0482042	0.0608223	0.0282465	0.03865	0.0646001	0.0693668	0.0955958		0.39153	0.007389	0.009324	0.00433	0.005925	0.009903	0.010634	0.014654
				0.39209	0.0698744	0.0809265	0.00778877	0.0379067	0.0967568	0.0681736	0.055838		0.39209	0.010742	0.012441	0.001197	0.005827	0.014875	0.01048	0.008584
				0.39264	0.0701068	0.0768285	0.0933351	0.0414921	0.0617149	0.0503814	0.0714777		0.39264	0.010808	0.011845	0.014389	0.006397	0.009515	0.007767	0.01102
				0.3932	0.0896737	0.0495949	0.075803	0.0790963	0.0832985	0.0664246	0.0525347		0.3932	0.013864	0.007668	0.01172	0.012229	0.012878	0.01027	0.008122
				0.39376	0.0866038	0.0864327	0.0270988	0.0329531	0.0319751	0.0829866	0.0499467		0.39376	0.013427	0.013401	0.004202	0.005109	0.004958	0.012867	0.007744
				0.39431	0.0761023	0.0642527	0.0806103	0.089335	0.0364999	0.094291	0.0644227		0.39431	0.011833	0.00999	0.012534	0.01389	0.005675	0.014661	0.010017
				0.39487	0.0415171	0.0687291	0.0962177	0.0584766	0.0213423	0.0381895	0.0350405		0.39487	0.006473	0.010716	0.015003	0.009118	0.003328	0.005955	0.005464
				0.39543	0.0585935	-0.00576801	0.0349975	0.0673201	0.0232178	0.0420637	0.0688882		0.39543	0.009162	-0.0009	0.005472	0.010526	0.00363	0.006577	0.010772
				0.39599	0.0614439	0.0276775	0.0297936	0.0884952	-0.000155759	0.0341723	0.0595386		0.39599	0.009635	0.00434	0.004672	0.013876	-2.4e-05	0.005358	0.009336
				0.39654	0.0341056	0.071125	0.033852	0.0873642	0.0726702	0.0987668	0.0568293		0.39654	0.005363	0.011184	0.005323	0.013738	0.011427	0.015531	0.008936
				0.3971	0.10069	0.064937	0.0608592	0.034284	0.083306	0.0886603	0.107902		0.3971	0.015878	0.01024	0.009597	0.005406	0.013136	0.013981	0.017015
				0.39766	0.0814988	0.0392729	0.0347471	0.0690399	0.0749139	-0.0149456	0.0916699		0.39766	0.012887	0.00621	0.005495	0.010917	0.011846	-0.00236	0.014496
				0.39821	0.0704464	0.0384083	0.0631902	0.0781184	0.0891204	0.0353058	0.0565891		0.39821	0.011171	0.006091	0.01002	0.012388	0.014132	0.005599	0.008974
				0.39877	0.0579317	0.0503435	0.0620822	0.0758895	0.0477827	0.0851939	0.0729685		0.39877	0.009212	0.008006	0.009872	0.012068	0.007598	0.013547	0.011603
				0.39933	0.089035	0.0869801	0.0172933	0.0588446	0.0936572	0.070551	0.0222876		0.39933	0.014198	0.01387	0.002758	0.009384	0.014935	0.01125	0.003554
				0.39989	0.0499963	0.0600704	0.0250697	0.113703	0.0659562	0.0773186	0.0257197		0.39989	0.007995	0.009606	0.004009	0.018182	0.010547	0.012364	0.004113
				0.40044	0.0386911	0.0554296	0.0609884	0.0490198	0.0804204	0.0675772	0.0619192		0.40044	0.006204	0.008888	0.00978	0.007861	0.012896	0.010836	0.009929
				0.401	0.0431461	0.0641779	0.0695467	0.081913	0.0549619	0.0262121	0.0796637		0.401	0.006938	0.01032	0.011183	0.013172	0.008838	0.004215	0.01281
				0.40156	0.07558	0.0724636	0.0456917	0.0137298	0.0535741	0.0569156	0.0411713		0.40156	0.012187	0.011685	0.007368	0.002214	0.008639	0.009177	0.006639
				0.40211	0.0708096	0.0796863	0.051468	0.137037	0.112994	0.0844771	0.0280664		0.40211	0.01145	0.012885	0.008322	0.022158	0.01827	0.01366	0.004538
				0.40267	0.0394415	0.0475882	0.0623044	0.141306	0.0483638	0.0346181	0.118127		0.40267	0.006395	0.007716	0.010102	0.022912	0.007842	0.005613	0.019153
				0.40323	0.0571285	0.0433032	0.0536791	0.0821868	0.0902179	0.117944	0.0788278		0.40323	0.009289	0.007041	0.008728	0.013363	0.014669	0.019177	0.012817
				0.40379	0.0347615	0.0780747	0.0772782	0.0796826	0.046079	0.0361388	0.0323272		0.40379	0.005668	0.012729	0.0126	0.012992	0.007513	0.005892	0.005271
				0.40434	0.112287	0.0337724	0.0930508	0.0736891	0.0218428	0.0521594	0.0800642		0.40434	0.018358	0.005522	0.015213	0.012048	0.003571	0.008528	0.01309
				0.4049	0.0105448	0.0383623	0.107127	0.0786513	0.0401467	0.0454845	0.0472502		0.4049	0.001729	0.006289	0.017563	0.012894	0.006582	0.007457	0.007746
				0.40546	0.116789	0.0383759	0.100037	0.0199897	0.0809129	0.0939166	0.0829426		0.40546	0.0192	0.006309	0.016445	0.003286	0.013302	0.015439	0.013635
				0.40601	0.0842317	0.11714	0.0459282	0.0491403	-0.0196859	0.0992573	0.0611049		0.40601	0.013885	0.01931	0.007571	0.008101	-0.00325	0.016362	0.010073
				0.40657	0.0290112	0.0837054	0.072212	0.0758339	0.0821947	0.0715448	0.0643968		0.40657	0.004796	0.013836	0.011937	0.012535	0.013587	0.011826	0.010645
				0.40713	0.0427662	0.069565	0.0554861	0.0870697	0.07814	0.01659	0.0666078		0.40713	0.007089	0.011531	0.009197	0.014432	0.012952	0.00275	0.01104
				0.40768	0.0761697	0.0100939	0.0955586	0.0619262	-0.00762879	0.0927623	0.0649304		0.40768	0.01266	0.001678	0.015882	0.010293	-0.00127	0.015418	0.010792
				0.40824	0.0601711	0.0388555	0.065355	0.0752092	0.03784	0.0327368	0.0519375		0.40824	0.010028	0.006476	0.010892	0.012534	0.006306	0.005456	0.008656
				0.4088	0.0486019	0.0713627	0.0654698	0.0642724	0.0464219	0.0202278	0.0721228		0.4088	0.008122	0.011926	0.010941	0.010741	0.007758	0.00338	0.012053
				0.40936	0.0416065	0.0150396	0.104462	0.0550849	0.0693816	0.0830948	-0.00418965		0.40936	0.006972	0.00252	0.017505	0.009231	0.011626	0.013924	-0.0007
				0.40991	0.0807443	0.0507022	0.0687026	0.0131988	0.0940874	0.0133088	0.0424254		0.40991	0.013567	0.008519	0.011544	0.002218	0.015809	0.002236	0.007129
				0.41047	0.0759622	0.0526539	0.0610069	0.0469855	0.0804109	0.0192576	0.0422929		0.41047	0.012798	0.008871	0.010279	0.007916	0.013548	0.003245	0.007126
				0.41103	0.0273645	0.0391601	0.116255	0.0763901	0.0321378	0.0561106	0.0559249		0.41103	0.004623	0.006616	0.01964	0.012906	0.005429	0.00948	0.009448
				0.41158	0.0497269	0.046362	0.0716025	0.0963994	0.0160104	0.067473	0.0772535		0.41158	0.008424	0.007854	0.01213	0.01633	0.002712	0.01143	0.013087
				0.41214	0.0821821	0.122836	0.0538921	0.00608717	0.0473028	0.0543049	0.0562575		0.41214	0.013959	0.020865	0.009154	0.001034	0.008035	0.009224	0.009556
				0.4127	0.0191137	0.0854316	0.108638	0.0639791	0.121353	0.0564665	0.034452		0.4127	0.003255	0.014551	0.018503	0.010897	0.020669	0.009617	0.005868
				0.41326	0.0294617	0.0764303	0.0861011	0.0973136	0.118367	0.0388338	0.0600642		0.41326	0.005031	0.013053	0.014704	0.016619	0.020215	0.006632	0.010258
				0.41381	0.0280658	0.0950861	0.11045	0.0394685	0.116236	0.0171928	0.0281808		0.41381	0.004806	0.016283	0.018913	0.006759	0.019904	0.002944	0.004826
				0.41437	0.043679	0.0962151	0.150419	0.100822	0.0151385	0.0603303	0.0254103		0.41437	0.0075	0.01652	0.025827	0.017311	0.002599	0.010359	0.004363
				0.41493	0.0752564	0.0436663	0.0360798	0.0970792	0.00395144	0.0363145	0.0525187		0.41493	0.012956	0.007518	0.006212	0.016714	0.00068	0.006252	0.009042
				0.41548	0.00953276	0.117148	0.0848526	0.0532669	0.0943914	0.0392886	0.0183581		0.41548	0.001646	0.020223	0.014648	0.009195	0.016294	0.006782	0.003169
				0.41604	0.0858952	0.06412	0.0543461	0.0651755	0.00529232	0.0664168	0.0147699		0.41604	0.014868	0.011098	0.009407	0.011281	0.000916	0.011496	0.002557
				0.4166	0.0487011	0.0694486	0.0694036	0.0784063	-0.0166889	0.03282	0.0244017		0.4166	0.008452	0.012053	0.012045	0.013608	-0.0029	0.005696	0.004235
				0.41715	0.0860905	0.0673178	0.117429	0.0215036	0.00115941	0.0756735	0.0990639		0.41715	0.014981	0.011714	0.020435	0.003742	0.000202	0.013169	0.017239
				0.41771	0.0356274	0.125194	0.0479876	0.0658283	0.0515868	0.108027	0.0148838		0.41771	0.006216	0.021844	0.008373	0.011486	0.009001	0.018849	0.002597
				0.41827	0.123809	0.100948	0.100431	0.082195	0.0973116	-0.00525851	0.0635461		0.41827	0.02166	0.017661	0.01757	0.01438	0.017024	-0.00092	0.011117
				0.41883	0.0227226	0.0870208	0.0763954	0.0715992	0.0717944	0.0476903	0.0119622		0.41883	0.003986	0.015265	0.013401	0.01256	0.012594	0.008366	0.002098
				0.41938	0.039286	0.0904528	0.031105	0.0504405	0.116883	0.0356364	0.0500414		0.41938	0.00691	0.015909	0.005471	0.008872	0.020558	0.006268	0.008801
				0.41994	0.0469015	0.0624339	0.0795558	0.0698937	0.0321872	0.111653	0.0473862		0.41994	0.008271	0.01101	0.01403	0.012326	0.005676	0.01969	0.008357
				0.4205	0.0566815	0.0905885	0.0879496	0.0482613	0.047677	0.0626381	0.011121		0.4205	0.010022	0.016018	0.015551	0.008533	0.00843	0.011076	0.001966
				0.42105	0.0124055	0.0548805	0.0642482	0.0443003	-0.0262471	0.0459246	0.105417		0.42105	0.002199	0.00973	0.01139	0.007854	-0.00465	0.008142	0.018689
				0.42161	0.0302278	0.0818581	0.00595443	-0.0263989	0.0408472	0.0231772	0.0877106		0.42161	0.005373	0.014551	0.001058	-0.00469	0.007261	0.00412	0.015591
				0.42217	0.0359715	0.0256553	0.0421562	0.0457878	0.059416	0.000814714	-0.0131757		0.42217	0.006411	0.004572	0.007513	0.008161	0.010589	0.000145	-0.00235
				0.42273	0.0494089	0.0437433	0.0453174	0.0331637	0.06367	0.104773	0.0989859		0.42273	0.008829	0.007817	0.008098	0.005926	0.011378	0.018723	0.017688
				0.42328	0.0847937	0.0950934	0.0844459	0.0407948	0.0273517	-0.0411047	0.12906		0.42328	0.015192	0.017038	0.01513	0.007309	0.004901	-0.00736	0.023123
				0.42384	0.0576816	0.00855745	0.0176239	0.0925885	0.0568102	0.109084	0.0611537		0.42384	0.010362	0.001537	0.003166	0.016633	0.010205	0.019596	0.010986
				0.4244	0.0747509	0.0370535	0.0222815	0.0547355	0.040371	0.0942446	0.0219437		0.4244	0.013464	0.006674	0.004013	0.009859	0.007271	0.016975	0.003952
				0.42495	0.02093	0.0778582	0.105338	0.0207395	0.083131	0.0402679	0.0516919		0.42495	0.00378	0.01406	0.019023	0.003745	0.015012	0.007272	0.009335
				0.42551	0.0632216	0.0468628	0.0533314	0.0323977	0.0911345	0.0444692	0.0652081		0.42551	0.011447	0.008485	0.009656	0.005866	0.016501	0.008052	0.011807
				0.42607	-0.0100443	0.0216968	0.0225863	0.0792951	-0.00574333	0.0341051	0.0393936		0.42607	-0.00182	0.003939	0.0041	0.014395	-0.00104	0.006191	0.007151
				0.42662	0.0977503	0.0488306	0.0431967	0.0338271	0.0328895	0.0455838	0.0817443		0.42662	0.017791	0.008888	0.007862	0.006157	0.005986	0.008297	0.014878
				0.42718	0.0435779	0.110883	-0.000789082	0.0560402	0.0416609	0.0407087	0.101361		0.42718	0.007952	0.020234	-0.00014	0.010226	0.007602	0.007429	0.018497
				0.42774	0.0294079	0.0448904	0.0598722	0.0304472	0.0538289	0.0362201	0.0471583		0.42774	0.00538	0.008213	0.010954	0.005571	0.009849	0.006627	0.008628
				0.4283	0.08046	0.0902682	-0.00763102	0.0676549	0.035892	0.00423196	0.0356405		0.4283	0.014759	0.016558	-0.0014	0.01241	0.006584	0.000776	0.006538
				0.42885	0.0281731	0.0920247	0.0930992	-0.0313516	0.0521218	0.0695609	0.10008		0.42885	0.005181	0.016925	0.017122	-0.00577	0.009586	0.012793	0.018406
				0.42941	0.0822541	0.0150078	0.120709	0.0454822	0.00717519	0.100055	0.0166079		0.42941	0.015167	0.002767	0.022258	0.008387	0.001323	0.018449	0.003062
				0.42997	0.0540013	0.127769	0.0459062	0.0513419	0.0232198	0.129081	0.0515446		0.42997	0.009983	0.023621	0.008487	0.009492	0.004293	0.023863	0.009529
				0.43052	0.0797785	0.0845315	0.0748959	0.0340958	0.0324929	0.0517772	0.0788526		0.43052	0.014787	0.015668	0.013882	0.00632	0.006023	0.009597	0.014615
[truncated: 196 more rows]

## Sheet: D7
Source Data Supplementary Figure 3
[truncated: 953 more rows]

## Sheet: Guinier
Source Data Supplementary Figure 3
[truncated: 29 more rows]
