# Supplementary material for: Chemical screening by time-resolved X-ray scattering to discover allosteric probes
Source: Nat Chem Biol. Author manuscript; Available in PMC 2024 Sep 1. (PMC11358040; doi:10.1038/s41589-024-01609-1)
Supplement: Supplementary Data 5 [file NIHMS2003799-supplement-Supplementary_Data_5.xlsx]

## Sheet: D8
Source Data Supplementary Figure 4
TR-SAXS characterization of the CX2 chemotype - D8
					Scattering Intensity I(q)									Kratky Transform [I(q) * q2]									Gunier Transform ln[I]
					Time(s)									Time(s)									Time (s)
	Time (s)	I(0)		q	0.3	0.6	0.9	1.2	1.5	1.8	2.1		q	0.3	0.6	0.9	1.2	1.5	1.8	2.1		q2	0.3	2.1
	0.3	21.8		0.01143	21.4795	21.2435	27.5042	29.605	32.2656	35.3961	27.5971		0.01143	0.002805	0.002774	0.003592	0.003866	0.004214	0.004623	0.003604		0.000131	3.0671	3.31771
	0.6	23.9		0.01199	20.8615	23.697	27.4383	27.8033	34.2384	30.9387	33.5457		0.01199	0.002997	0.003404	0.003941	0.003994	0.004918	0.004444	0.004819		0.000144	3.0379	3.51291
	0.9	28.1		0.01254	21.0617	24.0549	28.0605	30.2771	31.3814	32.7976	36.4976		0.01254	0.003314	0.003784	0.004415	0.004763	0.004937	0.00516	0.005742		0.000157	3.04746	3.59725
	1.2	31.7		0.0131	20.4396	22.4082	25.8852	29.2677	30.7956	32.4955	33.227		0.0131	0.003508	0.003845	0.004442	0.005023	0.005285	0.005577	0.005702		0.000172	3.01747	3.50336
	1.5	33.8		0.01366	20.5267	21.0746	25.8381	30.2461	32.2199	31.3213	34.326		0.01366	0.003829	0.003931	0.00482	0.005642	0.00601	0.005843	0.006403		0.000187	3.02173	3.5359
	1.8	35.1		0.01422	20.8723	23.3298	24.9063	29.0632	29.0275	31.2339	33.0082		0.01422	0.004218	0.004714	0.005033	0.005873	0.005865	0.006311	0.00667		0.000202	3.03842	3.49675
	2.1	36.5		0.01477	21.3258	23.2876	24.73	28.8716	29.2449	32.0051	31.573		0.01477	0.004654	0.005082	0.005396	0.0063	0.006382	0.006984	0.00689		0.000218	3.05992	3.4523
	2.4	37.7		0.01533	19.8681	22.7568	25.499	28.5915	30.1726	31.7474	32.0672		0.01533	0.004669	0.005348	0.005992	0.006719	0.007091	0.007461	0.007536		0.000235	2.98912	3.46783
	2.7	39.4		0.01589	21.3897	21.3542	25.063	28.7152	29.774	31.7138	31.7735		0.01589	0.005399	0.00539	0.006326	0.007248	0.007515	0.008004	0.00802		0.000252	3.06291	3.45863
	3	38.8		0.01645	20.2163	21.9197	24.3277	26.4442	30.4334	31.5357	31.9441		0.01645	0.005467	0.005928	0.006579	0.007152	0.00823	0.008528	0.008639		0.00027	3.00649	3.46399
				0.017	20.0324	23.2277	24.5617	27.1853	28.6596	29.9764	30.6728		0.017	0.005791	0.006714	0.0071	0.007858	0.008285	0.008665	0.008867		0.000289	2.99735	3.42338
				0.01756	19.6454	21.4203	24.2573	27.2897	29.2323	29.9194	30.9773		0.01756	0.006058	0.006605	0.00748	0.008415	0.009014	0.009226	0.009552		0.000308	2.97784	3.43326
				0.01812	20.1886	21.5791	25.4448	26.5555	28.978	29.6644	31.1195		0.01812	0.006626	0.007083	0.008352	0.008716	0.009511	0.009737	0.010214		0.000328	3.00512	3.43784
				0.01868	19.5236	21.6189	23.5413	26.5556	28.1908	28.9335	30.4769		0.01868	0.006809	0.00754	0.00821	0.009261	0.009832	0.010091	0.010629		0.000349	2.97162	3.41697
				0.01923	18.5883	21.576	24.2329	26.4188	27.4272	28.7433	29.8188		0.01923	0.006875	0.00798	0.008963	0.009772	0.010144	0.010631	0.011029		0.00037	2.92253	3.39514
				0.01979	19.5861	20.9185	24.2843	26.0183	27.2604	29.3537	29.4584		0.01979	0.00767	0.008192	0.00951	0.010189	0.010675	0.011495	0.011536		0.000392	2.97482	3.38298
				0.02035	18.8177	21.0519	24.9031	26.001	27.4717	26.9631	29.2294		0.02035	0.007791	0.008715	0.01031	0.010764	0.011373	0.011163	0.012101		0.000414	2.9348	3.37518
				0.0209	18.7534	20.3285	23.6648	25.9571	26.8872	27.6761	29.0888		0.0209	0.008195	0.008883	0.010341	0.011343	0.011749	0.012094	0.012711		0.000437	2.93137	3.37035
				0.02146	18.4375	20.7129	23.1521	24.8783	27.4216	26.936	28.4006		0.02146	0.008493	0.009541	0.010664	0.011459	0.012631	0.012407	0.013082		0.000461	2.91438	3.34641
				0.02202	19.4543	19.8725	23.4709	24.6275	26.0659	27.3773	26.8316		0.02202	0.009432	0.009635	0.01138	0.01194	0.012638	0.013273	0.013009		0.000485	2.96807	3.28958
				0.02258	17.712	19.1072	22.6996	24.2702	25.7028	26.9718	28.0304		0.02258	0.009028	0.009739	0.01157	0.012371	0.013101	0.013748	0.014288		0.00051	2.87424	3.33329
				0.02313	18.1132	19.9773	22.7925	24.546	25.4181	26.0564	27.0873		0.02313	0.009694	0.010691	0.012198	0.013137	0.013603	0.013945	0.014497		0.000535	2.89664	3.29907
				0.02369	18.406	19.5837	22.3059	24.1126	24.6809	26.5019	27.5458		0.02369	0.010332	0.010993	0.012521	0.013535	0.013854	0.014876	0.015462		0.000561	2.91268	3.31585
				0.02425	18.0819	19.5193	21.7861	23.8516	24.9509	25.8328	26.0934		0.02425	0.010632	0.011478	0.012811	0.014025	0.014671	0.01519	0.015343		0.000588	2.89491	3.26168
				0.02481	18.0928	19.5336	21.7753	23.4566	24.7317	24.9538	26.0831		0.02481	0.011134	0.012021	0.0134	0.014435	0.01522	0.015356	0.016051		0.000615	2.89551	3.26129
				0.02536	18.1283	18.6477	21.0194	22.8988	23.5871	25.0973	25.0365		0.02536	0.011663	0.011997	0.013522	0.014732	0.015174	0.016146	0.016107		0.000643	2.89747	3.22034
				0.02592	18.007	19.3639	21.0879	22.9359	23.5134	24.2419	25.2627		0.02592	0.012099	0.013011	0.014169	0.015411	0.015799	0.016288	0.016974		0.000672	2.89076	3.22933
				0.02648	17.3091	19.0242	20.8038	22.0148	23.1111	23.911	25.1199		0.02648	0.012136	0.013339	0.014586	0.015435	0.016204	0.016765	0.017613		0.000701	2.85123	3.22366
				0.02704	17.4631	18.4153	20.1569	22.2707	23.025	24.2628	24.5184		0.02704	0.012765	0.013461	0.014734	0.016279	0.01683	0.017735	0.017922		0.000731	2.86009	3.19942
				0.02759	17.8432	18.6564	20.5894	22.3632	22.4897	24.1646	23.8167		0.02759	0.013586	0.014206	0.015677	0.017028	0.017124	0.0184	0.018135		0.000761	2.88162	3.17039
				0.02815	16.8104	18.4081	20.7352	21.7349	22.9847	23.5967	23.6497		0.02815	0.013322	0.014588	0.016432	0.017224	0.018215	0.0187	0.018742		0.000792	2.82199	3.16335
				0.02871	16.974	18.214	20.4446	21.1603	22.0789	22.9375	23.5856		0.02871	0.01399	0.015012	0.016851	0.01744	0.018198	0.018905	0.019439		0.000824	2.83168	3.16064
				0.02927	16.8143	17.9102	19.6988	20.4141	21.6584	22.6303	22.8071		0.02927	0.014401	0.01534	0.016872	0.017485	0.01855	0.019383	0.019534		0.000856	2.82223	3.12707
				0.02982	17.35	17.627	19.5023	20.8331	21.5647	22.1217	22.1268		0.02982	0.015432	0.015679	0.017347	0.01853	0.019181	0.019677	0.019681		0.000889	2.85359	3.09679
				0.03038	16.2566	17.5305	18.7422	20.6313	20.9849	22.065	22.4719		0.03038	0.015005	0.016181	0.017299	0.019043	0.019369	0.020366	0.020742		0.000923	2.7885	3.11226
				0.03094	15.7878	17.1474	18.4458	19.9015	20.2132	21.1828	21.7508		0.03094	0.015111	0.016413	0.017656	0.019049	0.019347	0.020275	0.020819		0.000957	2.75923
				0.0315	16.3696	16.7961	18.7885	19.4697	20.3329	20.8688	20.7444		0.0315	0.016239	0.016662	0.018638	0.019314	0.02017	0.020702	0.020578		0.000992	2.79543
				0.03205	16.2044	16.6254	17.9865	19.4158	20.4399	20.9019	21.072		0.03205	0.016648	0.017081	0.018479	0.019948	0.021	0.021475	0.021649		0.001027	2.78528
				0.03261	15.998	17.0171	17.9547	18.7412	19.7498	20.5071	20.8695		0.03261	0.017013	0.018097	0.019094	0.019931	0.021003	0.021809	0.022194		0.001063	2.77246
				0.03317	15.5332	16.3169	17.8049	18.3002	19.6223	19.9436	20.2302		0.03317	0.017088	0.017951	0.019588	0.020132	0.021587	0.02194	0.022256		0.0011	2.74298
				0.03373	15.3731	16.3389	17.0253	18.3649	19.0024	19.6877	20.1771		0.03373	0.017486	0.018585	0.019365	0.020889	0.021614	0.022394	0.02295		0.001137	2.73262
				0.03428	15.1504	16.3118	17.1185	18.321	18.6873	19.07	19.7078		0.03428	0.017807	0.019172	0.02012	0.021533	0.021964	0.022413	0.023163		0.001175	2.71803
				0.03484	15.1201	16.1718	17.0921	18.0339	18.7104	18.9674	18.9948		0.03484	0.018354	0.019631	0.020748	0.021891	0.022713	0.023024	0.023058		0.001214	2.71603
				0.0354	15.1313	15.714	16.6777	17.5125	17.9515	18.4246	19.179		0.0354	0.01896	0.01969	0.020897	0.021943	0.022494	0.023086	0.024032		0.001253	2.71676
				0.03596	14.6581	15.3697	16.5556	17.1918	17.4473	18.3555	17.8858		0.03596	0.018949	0.019869	0.021403	0.022225	0.022555	0.023729	0.023122		0.001293	2.68499
				0.03651	14.3067	15.2669	16.299	16.8931	17.5038	17.7834	17.9621		0.03651	0.019074	0.020354	0.02173	0.022522	0.023336	0.023709	0.023947		0.001333	2.66073
				0.03707	14.4468	15.2822	15.6822	16.1304	17.5535	17.8766	17.5847		0.03707	0.019853	0.021001	0.02155	0.022166	0.024122	0.024566	0.024165		0.001374	2.67047
				0.03763	13.9102	14.9898	15.5652	16.215	17.2488	17.4208	17.7125		0.03763	0.019695	0.021224	0.022038	0.022958	0.024422	0.024666	0.025078		0.001416	2.63262
				0.03819	14.4057	14.4674	15.4085	15.8855	16.2503	16.7012	17.1414		0.03819	0.021005	0.021095	0.022467	0.023163	0.023694	0.024352	0.024994		0.001458	2.66763
				0.03874	14.1434	14.6299	15.0202	16.1388	16.2179	16.4521	16.9077		0.03874	0.021229	0.02196	0.022546	0.024225	0.024343	0.024695	0.025379		0.001501	2.64925
				0.0393	13.586	14.1947	14.87	15.5429	15.9766	16.5649	16.4377		0.0393	0.020983	0.021924	0.022966	0.024006	0.024676	0.025584	0.025388		0.001544	2.60904
				0.03986	13.7063	13.9315	14.5902	15.1856	15.5907	15.9745	15.9637		0.03986	0.021775	0.022132	0.023179	0.024125	0.024768	0.025378	0.025361		0.001589	2.61785
				0.04042	13.4104	13.5092	14.3051	15.072	15.5719	15.6807	15.9376		0.04042	0.021904	0.022066	0.023366	0.024618	0.025435	0.025612	0.026032		0.001633	2.59603
				0.04097	13.4971	13.3429	14.6121	14.7304	15.1361	15.5087	15.7858		0.04097	0.022659	0.0224	0.024531	0.024729	0.02541	0.026036	0.026501		0.001679	2.60247
				0.04153	12.9905	13.4374	14.1136	14.6019	14.5844	14.7429	15.3307		0.04153	0.022405	0.023176	0.024342	0.025184	0.025154	0.025428	0.026442		0.001725	2.56421
				0.04209	12.904	13.2219	13.9893	14.2867	14.533	14.7257	14.7974		0.04209	0.022857	0.02342	0.024779	0.025306	0.025743	0.026084	0.026211		0.001771	2.55754
				0.04265	12.6803	12.8678	13.6711	14.2348	14.262	14.3164	14.6146		0.04265	0.02306	0.023401	0.024862	0.025887	0.025937	0.026036	0.026578		0.001819	2.54005
				0.0432	12.3025	12.8134	13.1477	13.6579	14.1356	14.2404	14.3403		0.0432	0.022962	0.023915	0.024539	0.025491	0.026383	0.026578	0.026765		0.001866	2.5098
				0.04376	11.8652	12.7908	13.3347	13.5811	13.7045	13.9361	13.9409		0.04376	0.022721	0.024494	0.025535	0.026007	0.026243	0.026687	0.026696		0.001915	2.47361
				0.04432	12.3742	12.6491	12.5363	13.1106	13.0767	13.6554	13.7279		0.04432	0.024303	0.024843	0.024621	0.025749	0.025683	0.026819	0.026961		0.001964	2.51562
				0.04488	12.1718	12.4217	12.9574	12.8829	13.2196	13.4215	13.1661		0.04488	0.024511	0.025014	0.026093	0.025943	0.026621	0.027028	0.026513
				0.04543	11.7131	12.064	12.3487	12.6734	12.7529	13.0433	12.923		0.04543	0.024177	0.024901	0.025488	0.026159	0.026323	0.026922	0.026674
				0.04599	11.6389	11.9583	12.1158	12.6188	12.5894	12.6873	12.9703		0.04599	0.024617	0.025293	0.025626	0.02669	0.026628	0.026835	0.027433
				0.04655	11.4687	11.8831	11.7846	12.3773	12.5074	12.8885	12.7909		0.04655	0.024848	0.025746	0.025533	0.026817	0.027099	0.027925	0.027713
				0.0471	11.3702	11.5937	12.0264	11.7912	12.216	12.5592	12.3943		0.0471	0.025228	0.025724	0.026684	0.026162	0.027105	0.027866	0.0275
				0.04766	11.5748	11.6441	11.5642	11.8973	12.0716	11.9802	12.0119		0.04766	0.026294	0.026452	0.02627	0.027027	0.027423	0.027215	0.027287
				0.04822	11.1214	11.025	11.5118	11.7286	11.8434	11.937	11.9704		0.04822	0.025858	0.025634	0.026766	0.02727	0.027537	0.027754	0.027832
				0.04878	11.3033	10.6723	11.3547	11.3335	11.1886	11.6852	11.3055		0.04878	0.026893	0.025391	0.027015	0.026965	0.02662	0.027801	0.026898
				0.04933	10.7337	10.6789	11.2085	11.2745	11.1519	11.3886	11.0684		0.04933	0.026124	0.025991	0.02728	0.02744	0.027142	0.027718	0.026939
				0.04989	10.4467	10.6955	10.5226	10.7547	10.8324	11.0268	11.1798		0.04989	0.026004	0.026623	0.026193	0.026771	0.026964	0.027448	0.027829
				0.05045	10.4736	10.8199	10.6553	10.8456	10.9502	10.6893	10.6022		0.05045	0.026656	0.027538	0.027119	0.027603	0.027869	0.027205	0.026984
				0.05101	10.0855	10.349	10.3858	10.5768	10.5302	10.7461	10.639		0.05101	0.02624	0.026925	0.027021	0.027518	0.027396	0.027958	0.02768
				0.05156	10.1393	10.2053	10.1156	10.4618	10.2022	10.596	10.4646		0.05156	0.026959	0.027134	0.026896	0.027816	0.027126	0.028173	0.027824
				0.05212	10.0961	10.2036	10.2279	10.1085	10.4194	10.1451	9.98415		0.05212	0.027427	0.027719	0.027785	0.027461	0.028305	0.02756	0.027123
				0.05268	9.85528	9.63382	9.75313	9.70613	9.77982	10.0337	9.9933		0.05268	0.027349	0.026735	0.027066	0.026935	0.02714	0.027844	0.027732
				0.05324	9.69982	9.95289	9.56188	9.86968	9.68186	9.48735	9.69172		0.05324	0.02749	0.028207	0.027099	0.027971	0.027439	0.026888	0.027467
				0.05379	9.73995	9.67667	9.54565	9.46885	9.56799	9.31652	9.65744		0.05379	0.028185	0.028002	0.027623	0.027401	0.027688	0.02696	0.027947
				0.05435	9.43922	9.39299	9.48664	9.37335	9.39205	9.31242	9.29382		0.05435	0.027884	0.027747	0.028024	0.027689	0.027744	0.027509	0.027454
				0.05491	9.33767	9.18157	9.27341	9.15515	9.14006	9.29743	9.35873		0.05491	0.028153	0.027682	0.027959	0.027603	0.027557	0.028032	0.028217
				0.05547	9.29918	9.09956	9.09784	9.05958	8.75584	8.96432	8.76073		0.05547	0.028609	0.027995	0.027989	0.027872	0.026937	0.027579	0.026952
				0.05602	9.19947	9.02763	8.84837	8.67984	9.01603	8.95889	8.53194		0.05602	0.028874	0.028335	0.027772	0.027243	0.028299	0.028119	0.026779
				0.05658	8.75276	8.74209	8.78725	8.84198	8.64204	8.74222	8.39825		0.05658	0.028021	0.027987	0.028132	0.028307	0.027667	0.027987	0.026886
				0.05714	8.79935	8.76765	8.78117	8.77078	8.3256	8.33283	8.23062		0.05714	0.028728	0.028624	0.028668	0.028634	0.027181	0.027205	0.026871
				0.0577	8.67733	8.49362	8.23194	8.27175	8.15535	8.22535	8.1521		0.0577	0.028885	0.028274	0.027403	0.027535	0.027148	0.027381	0.027137
				0.05825	8.31751	8.29231	7.93389	8.21317	7.91155	7.96921	7.92459		0.05825	0.028225	0.028139	0.026923	0.027871	0.026847	0.027043	0.026891
				0.05881	8.24631	8.29317	8.29227	8.0074	7.97468	7.63911	7.73914		0.05881	0.028522	0.028684	0.028681	0.027695	0.027582	0.026422	0.026768
				0.05937	8.33598	8.27161	7.96498	7.88752	7.66869	7.7085	7.59411		0.05937	0.029381	0.029154	0.028073	0.0278	0.027029	0.027169	0.026766
				0.05993	8.19464	7.97106	7.8071	7.48324	7.52216	7.33727	7.5286		0.05993	0.029428	0.028625	0.028036	0.026873	0.027013	0.026349	0.027036
				0.06048	7.73852	7.89479	7.49986	7.36819	7.41014	7.5436	7.45353		0.06048	0.028309	0.028881	0.027436	0.026954	0.027108	0.027596	0.027266
				0.06104	7.74452	7.83336	7.21462	7.25143	7.17072	7.10965	7.13021		0.06104	0.028856	0.029187	0.026882	0.027019	0.026718	0.026491	0.026567
				0.0616	7.43923	7.74554	7.4885	7.25414	7.09831	6.99113	6.95941		0.0616	0.028227	0.029389	0.028414	0.027524	0.026933	0.026527	0.026406
				0.06216	7.79137	7.5394	7.20601	7.19075	7.03775	6.85324	6.56411		0.06216	0.0301	0.029127	0.027839	0.02778	0.027189	0.026476	0.025359
				0.06271	7.58454	7.34526	7.36113	6.88633	6.77074	6.77332	6.63644		0.06271	0.029829	0.028888	0.028951	0.027083	0.026629	0.026639	0.026101
				0.06327	7.34246	7.17114	7.32531	6.80169	6.71566	6.71359	6.30444		0.06327	0.029393	0.028707	0.029324	0.027228	0.026883	0.026875	0.025237
				0.06383	7.28101	7.14115	6.76998	6.76413	6.56414	6.28267	6.30408		0.06383	0.029663	0.029093	0.027581	0.027557	0.026742	0.025596	0.025683
				0.06439	7.34156	6.9725	6.60718	6.40595	6.24875	6.31201	6.04419		0.06439	0.030434	0.028904	0.02739	0.026555	0.025904	0.026166	0.025056
				0.06494	7.0846	6.86534	6.71507	6.36338	6.28979	6.10733	6.08905		0.06494	0.02988	0.028955	0.028321	0.026838	0.026528	0.025758	0.025681
				0.0655	6.81825	6.91124	6.18758	6.18037	5.99959	6.0689	5.85043		0.0655	0.029252	0.029651	0.026546	0.026515	0.02574	0.026037	0.0251
				0.06606	6.7208	6.5628	6.48687	6.00074	6.11828	5.65664	5.7784		0.06606	0.029326	0.028637	0.028306	0.026184	0.026697	0.024683	0.025214
				0.06662	6.79441	6.37476	6.1524	6.0765	5.85474	5.82129	5.72902		0.06662	0.030151	0.028288	0.027302	0.026965	0.025981	0.025832	0.025423
				0.06717	6.40271	6.46552	6.11495	6.00118	5.70327	5.51742	5.66923		0.06717	0.02889	0.029173	0.027591	0.027078	0.025734	0.024895	0.02558
				0.06773	6.36342	6.29252	5.82913	6.02508	5.49814	5.50909	5.48641		0.06773	0.029191	0.028866	0.02674	0.027639	0.025222	0.025272	0.025168
				0.06829	6.33512	6.21922	5.76787	5.57895	5.42527	5.26036	5.03514		0.06829	0.029541	0.029001	0.026896	0.026015	0.025299	0.02453	0.023479
				0.06885	6.1643	6.05081	5.70478	5.48468	5.44786	5.32124	5.14335		0.06885	0.029217	0.028679	0.027039	0.025995	0.025821	0.025221	0.024378
				0.0694	6.03217	5.95606	5.52687	5.33892	5.45701	5.3156	5.06766		0.0694	0.029055	0.028688	0.026621	0.025716	0.026284	0.025603	0.024409
				0.06996	6.23321	5.74202	5.65316	5.47808	5.08302	5.1687	5.01867		0.06996	0.030508	0.028104	0.027669	0.026812	0.024878	0.025298	0.024563
				0.07052	5.88391	5.71096	5.59517	5.19016	5.06584	4.94819	4.84501		0.07052	0.029259	0.028399	0.027823	0.025809	0.025191	0.024606	0.024093
				0.07107	5.92041	5.53418	5.38831	5.02851	4.93363	4.73236	4.63202		0.07107	0.029907	0.027956	0.027219	0.025402	0.024922	0.023906	0.023399
				0.07163	5.55705	5.6986	5.25935	5.08397	4.91961	5.00193	4.60304		0.07163	0.028514	0.02924	0.026986	0.026087	0.025243	0.025666	0.023619
				0.07219	5.56912	5.33405	5.20367	4.77255	4.90002	4.7506	4.57686		0.07219	0.029022	0.027797	0.027118	0.024871	0.025535	0.024757	0.023851
				0.07275	5.55896	5.39294	5.1033	4.78558	4.81047	4.66155	4.58982		0.07275	0.029419	0.02854	0.027007	0.025326	0.025458	0.02467	0.02429
				0.0733	5.6335	5.25153	4.81757	4.65575	4.71647	4.55427	4.42058		0.0733	0.030271	0.028219	0.025887	0.025018	0.025344	0.024472	0.023754
				0.07386	5.4345	5.04791	4.72525	4.56253	4.54971	4.27951	4.36126		0.07386	0.029648	0.027539	0.025779	0.024891	0.024821	0.023347	0.023793
				0.07442	5.26501	5.03731	4.81899	4.65397	4.5105	4.29511	4.25304		0.07442	0.029159	0.027898	0.026688	0.025775	0.02498	0.023787	0.023554
				0.07498	5.10421	4.9058	4.77502	4.58049	4.47188	4.14675	4.2234		0.07498	0.028694	0.027578	0.026843	0.025749	0.025139	0.023311	0.023742
				0.07553	4.93236	4.87982	4.52648	4.26083	4.13489	4.00381	3.98676		0.07553	0.028141	0.027841	0.025825	0.02431	0.023591	0.022843	0.022746
				0.07609	5.07065	4.61461	4.6131	4.32422	4.06135	4.1903	4.02096		0.07609	0.029358	0.026718	0.026709	0.025037	0.023515	0.024261	0.023281
				0.07665	4.93749	4.63522	4.56335	4.321	3.98027	3.90426	4.12317		0.07665	0.029008	0.027232	0.02681	0.025386	0.023384	0.022938	0.024224
				0.07721	4.67385	4.46748	4.28373	3.94051	3.88106	4.07297	3.95081		0.07721	0.02786	0.02663	0.025534	0.023488	0.023134	0.024278	0.02355
				0.07776	4.5319	4.27919	4.08051	4.23488	3.95071	3.68695	3.85047		0.07776	0.027405	0.025877	0.024676	0.025609	0.023891	0.022296	0.023285
				0.07832	4.38386	4.37444	4.0401	3.82185	3.79357	3.64854	3.52665		0.07832	0.026891	0.026834	0.024783	0.023444	0.02327	0.022381	0.021633
				0.07888	4.45743	4.30867	4.1568	3.75349	3.6008	3.73365	3.5796		0.07888	0.027734	0.026808	0.025863	0.023354	0.022404	0.02323	0.022272
				0.07944	4.27007	4.12966	3.85102	3.68134	3.62925	3.76102	3.55115		0.07944	0.026944	0.026059	0.0243	0.02323	0.022901	0.023732	0.022408
				0.07999	4.19933	4.21899	3.78118	3.83034	3.386	3.72736	3.39635		0.07999	0.026871	0.026997	0.024195	0.02451	0.021667	0.023851	0.021733
				0.08055	4.2801	4.10421	3.84182	3.6239	3.58605	3.61118	3.39298		0.08055	0.027771	0.02663	0.024928	0.023514	0.023268	0.023431	0.022015
				0.08111	4.19765	3.89716	3.5824	3.66181	3.47849	3.44139	3.20789		0.08111	0.027614	0.025637	0.023567	0.024089	0.022883	0.022639	0.021103
				0.08167	4.11856	3.87756	3.73677	3.60242	3.4172	3.36138	3.20287		0.08167	0.027468	0.025861	0.024922	0.024026	0.02279	0.022418	0.021361
				0.08222	4.10318	3.82701	3.61027	3.49371	3.32884	3.31169	3.26316		0.08222	0.02774	0.025873	0.024408	0.02362	0.022505	0.022389	0.022061
				0.08278	3.90728	3.72091	3.73068	3.36836	3.13591	3.33899	3.19142		0.08278	0.026775	0.025498	0.025565	0.023082	0.021489	0.022881	0.02187
				0.08334	3.74635	3.82542	3.42443	3.2692	3.19921	3.03936	3.18789		0.08334	0.026019	0.026568	0.023783	0.022705	0.022219	0.021109	0.022141
				0.0839	3.68998	3.78284	3.32527	3.00651	3.03421	2.88428	3.19507		0.0839	0.025971	0.026625	0.023405	0.021161	0.021356	0.020301	0.022488
				0.08445	3.94102	3.70599	3.44278	3.27584	3.18133	3.14411	2.98357		0.08445	0.028109	0.026432	0.024555	0.023364	0.02269	0.022425	0.02128
				0.08501	3.70274	3.61391	3.22142	3.20164	2.96567	3.03796	2.96135		0.08501	0.026759	0.026117	0.02328	0.023137	0.021432	0.021954	0.021401
				0.08557	3.57958	3.50233	3.29431	3.06862	3.04054	3.13344	2.88101		0.08557	0.026209	0.025644	0.024121	0.022468	0.022262	0.022943	0.021094
				0.08613	3.59951	3.39058	3.31701	2.94083	2.97384	2.82508	2.87174		0.08613	0.026699	0.02515	0.024604	0.021814	0.022058	0.020955	0.021301
				0.08668	3.43425	3.45278	3.13339	2.97687	3.01155	2.93394	2.84231		0.08668	0.025805	0.025944	0.023544	0.022368	0.022629	0.022045	0.021357
				0.08724	3.50277	3.40797	3.34443	2.81442	2.95643	2.84961	2.84016		0.08724	0.026659	0.025937	0.025454	0.02142	0.022501	0.021688	0.021616
				0.0878	3.15481	3.35645	3.22086	2.84214	2.68767	2.75896	2.73507		0.0878	0.024319	0.025873	0.024828	0.021909	0.020718	0.021267	0.021083
				0.08836	3.37712	3.26118	2.9985	2.85956	2.94878	2.81144	2.57967		0.08836	0.026364	0.025459	0.023408	0.022323	0.02302	0.021948	0.020138
				0.08891	3.10882	3.09375	3.01737	2.83699	2.7743	2.69152	2.76923		0.08891	0.024576	0.024457	0.023853	0.022427	0.021932	0.021277	0.021892
				0.08947	3.06033	3.00395	2.92431	2.86891	2.58724	2.63793	2.66576		0.08947	0.024498	0.024046	0.023409	0.022965	0.020711	0.021116	0.021339
				0.09003	3.20442	3.04913	2.77844	2.84451	2.63081	2.63038	2.66759		0.09003	0.025971	0.024713	0.022519	0.023054	0.021322	0.021319	0.02162
				0.09059	3.02176	3.00995	2.8581	2.66547	2.55009	2.53704	2.3632		0.09059	0.024795	0.024699	0.023453	0.021872	0.020925	0.020818	0.019392
				0.09114	2.98501	3.07305	2.82715	2.68996	2.62378	2.42781	2.4103		0.09114	0.024796	0.025527	0.023485	0.022345	0.021795	0.020167	0.020022
				0.0917	3.08475	2.74723	2.63216	2.51277	2.43202	2.42086	2.51397		0.0917	0.025939	0.023101	0.022134	0.02113	0.020451	0.020357	0.02114
				0.09226	2.90694	2.78146	2.57388	2.68191	2.54399	2.44013	2.39258		0.09226	0.024742	0.023674	0.021907	0.022827	0.021653	0.020769	0.020364
				0.09281	2.855	2.7598	2.56207	2.49098	2.52501	2.27826	2.29959		0.09281	0.024594	0.023774	0.022071	0.021458	0.021752	0.019626	0.01981
				0.09337	2.93724	2.62573	2.53156	2.40991	2.42421	2.36281	2.30813		0.09337	0.025608	0.022892	0.022071	0.02101	0.021135	0.0206	0.020123
				0.09393	2.81855	2.71821	2.57225	2.3525	2.35692	2.21381	2.23611		0.09393	0.024867	0.023982	0.022694	0.020755	0.020794	0.019532	0.019728
				0.09449	2.74737	2.6828	2.38628	2.26498	2.23008	2.33218	2.17418		0.09449	0.024528	0.023951	0.021304	0.020221	0.01991	0.020821	0.019411
				0.09504	2.52604	2.52513	2.36865	2.38254	2.19123	2.08163	2.20157		0.09504	0.022819	0.02281	0.021397	0.021522	0.019794	0.018804	0.019888
				0.0956	2.56295	2.55183	2.35776	2.3746	2.28305	2.19858	2.17428		0.0956	0.023425	0.023323	0.021549	0.021703	0.020866	0.020094	0.019872
				0.09616	2.59641	2.3695	2.24073	2.17721	2.19849	2.01926	2.11377		0.09616	0.024008	0.02191	0.020719	0.020132	0.020328	0.018671	0.019545
				0.09672	2.52963	2.51289	2.24562	2.12652	2.29482	2.16053	2.11527		0.09672	0.023662	0.023506	0.021005	0.019891	0.021466	0.02021	0.019786
				0.09727	2.46104	2.37954	2.25425	2.03979	2.04652	2.12759	1.92177		0.09727	0.023287	0.022516	0.02133	0.019301	0.019365	0.020132	0.018184
				0.09783	2.43184	2.45616	2.23496	1.96735	2.1037	1.98459	1.93039		0.09783	0.023275	0.023508	0.021391	0.018829	0.020134	0.018994	0.018476
				0.09839	2.41208	2.34273	2.16147	1.93298	1.96698	2.04972	1.99729		0.09839	0.02335	0.022679	0.020924	0.018712	0.019041	0.019842	0.019335
				0.09895	2.32313	2.36822	2.20439	2.01874	2.02174	1.95308	1.97017		0.09895	0.022744	0.023186	0.021582	0.019764	0.019793	0.019121	0.019289
				0.0995	2.3313	2.16611	1.99918	1.96733	2.00412	1.91013	1.8577		0.0995	0.023082	0.021447	0.019794	0.019479	0.019843	0.018912	0.018393
				0.10006	2.20566	2.12454	2.06055	1.95565	1.93561	1.95776	1.79786		0.10006	0.022084	0.021271	0.020631	0.01958	0.01938	0.019601	0.018001
				0.10062	2.16853	2.06841	2.04643	1.86483	1.89039	1.97081	1.75297		0.10062	0.021954	0.020941	0.020718	0.01888	0.019138	0.019952	0.017747
				0.10118	2.00864	2.024	2.03757	1.92789	1.99213	1.68756	1.74723		0.10118	0.020562	0.020719	0.020858	0.019735	0.020393	0.017275	0.017886
				0.10173	2.10988	1.97134	1.98151	1.90293	1.80564	1.85473	1.6183		0.10173	0.021836	0.020403	0.020508	0.019695	0.018688	0.019196	0.016749
				0.10229	2.1381	2.00669	1.86568	1.89632	1.70236	1.83022	1.87754		0.10229	0.022372	0.020997	0.019521	0.019842	0.017813	0.01915	0.019646
				0.10285	2.01932	1.99273	1.8638	1.77454	1.78723	1.65786	1.66163		0.10285	0.02136	0.021078	0.019715	0.018771	0.018905	0.017536	0.017576
				0.10341	1.9272	1.83633	1.835	1.85997	1.70575	1.67477	1.66978		0.10341	0.020607	0.019635	0.019621	0.019888	0.018239	0.017908	0.017855
				0.10396	1.94168	1.86583	1.64248	1.75649	1.6975	1.5902	1.65541		0.10396	0.020986	0.020166	0.017752	0.018985	0.018347	0.017187	0.017892
				0.10452	1.94383	1.76354	1.76893	1.72038	1.6716	1.60854	1.52601		0.10452	0.021235	0.019266	0.019325	0.018794	0.018261	0.017572	0.016671
				0.10508	1.86543	1.78126	1.69795	1.63593	1.59084	1.48921	1.55911		0.10508	0.020597	0.019668	0.018748	0.018063	0.017565	0.016443	0.017215
				0.10564	1.7293	1.74265	1.68515	1.52899	1.58678	1.55433	1.62952		0.10564	0.019297	0.019446	0.018804	0.017062	0.017707	0.017344	0.018183
				0.10619	1.82272	1.64796	1.51275	1.54469	1.64581	1.68443	1.47948		0.10619	0.020555	0.018584	0.017059	0.017419	0.01856	0.018995	0.016684
				0.10675	1.74938	1.75581	1.52861	1.52241	1.61028	1.49484	1.45407		0.10675	0.019935	0.020008	0.017419	0.017349	0.01835	0.017035	0.01657
				0.10731	1.70075	1.68947	1.58702	1.48475	1.44948	1.41973	1.33499		0.10731	0.019584	0.019454	0.018275	0.017097	0.016691	0.016348	0.015372
				0.10787	1.60461	1.65565	1.53372	1.54249	1.49192	1.42106	1.46084		0.10787	0.018669	0.019263	0.017845	0.017947	0.017358	0.016534	0.016997
				0.10842	1.64464	1.55838	1.55523	1.5339	1.37582	1.42146	1.43554		0.10842	0.019333	0.018319	0.018282	0.018032	0.016173	0.01671	0.016875
				0.10898	1.54475	1.60836	1.48974	1.50255	1.31523	1.32823	1.40186		0.10898	0.018346	0.019102	0.017693	0.017845	0.01562	0.015775	0.016649
				0.10954	1.53722	1.54007	1.46836	1.41648	1.31141	1.29955	1.41585		0.10954	0.018444	0.018478	0.017618	0.016995	0.015735	0.015592	0.016988
				0.1101	1.52849	1.48285	1.27008	1.41135	1.34934	1.28901	1.3132		0.1101	0.018527	0.017973	0.015395	0.017107	0.016355	0.015624	0.015917
				0.11065	1.41159	1.51406	1.3621	1.40219	1.33209	1.42834	1.32089		0.11065	0.017283	0.018538	0.016677	0.017168	0.01631	0.017488	0.016173
				0.11121	1.48623	1.33188	1.40576	1.32382	1.43326	1.24489	1.32496		0.11121	0.018381	0.016472	0.017386	0.016373	0.017726	0.015396	0.016387
				0.11177	1.45573	1.3383	1.40555	1.27602	1.34732	1.26601	1.31177		0.11177	0.018185	0.016718	0.017558	0.01594	0.01683	0.015815	0.016386
				0.11232	1.38879	1.2104	1.35493	1.17276	1.31866	1.36214	1.26537		0.11232	0.017522	0.015271	0.017095	0.014796	0.016637	0.017186	0.015965
				0.11288	1.36925	1.35744	1.32331	1.18623	1.13901	1.23518	1.21741		0.11288	0.017448	0.017297	0.016862	0.015115	0.014514	0.015739	0.015513
				0.11344	1.38563	1.25886	1.29962	1.24611	1.30897	1.20962	1.25464		0.11344	0.017831	0.0162	0.016724	0.016035	0.016844	0.015566	0.016145
				0.114	1.27814	1.29895	1.21665	1.21334	1.10913	1.19217	1.20642		0.114	0.01661	0.01688	0.015811	0.015768	0.014413	0.015493	0.015678
				0.11455	1.3073	1.16066	1.27462	1.19605	1.15747	1.27636	1.1199		0.11455	0.017155	0.015231	0.016726	0.015695	0.015189	0.016749	0.014696
				0.11511	1.39245	1.16078	1.22204	1.20661	1.23048	1.13061	1.07021		0.11511	0.018451	0.015381	0.016193	0.015988	0.016304	0.014981	0.014181
				0.11567	1.30498	1.15593	1.13007	1.19897	1.18911	1.10971	1.10642		0.11567	0.01746	0.015466	0.01512	0.016041	0.01591	0.014847	0.014803
				0.11623	1.17796	1.18769	1.2187	1.14913	1.18904	1.08559	1.11097		0.11623	0.015913	0.016044	0.016463	0.015523	0.016062	0.014665	0.015008
				0.11678	1.10614	1.1151	1.01944	1.13554	1.07826	1.10253	1.11523		0.11678	0.015086	0.015208	0.013904	0.015487	0.014706	0.015037	0.01521
				0.11734	1.13425	1.10105	1.17082	1.09109	1.08678	1.04919	1.03153		0.11734	0.015617	0.01516	0.016121	0.015023	0.014964	0.014446	0.014203
				0.1179	1.13285	1.04967	1.12448	1.05207	1.13756	1.09567	0.986836		0.1179	0.015747	0.014591	0.015631	0.014624	0.015812	0.01523	0.013717
				0.11846	1.11665	0.971713	0.939068	1.065	1.01261	1.08598	1.02155		0.11846	0.015669	0.013635	0.013177	0.014944	0.014209	0.015238	0.014334
				0.11901	1.05348	1.01416	0.963176	1.00209	1.05534	1.07345	1.04078		0.11901	0.014922	0.014365	0.013643	0.014194	0.014948	0.015204	0.014742
				0.11957	1.12543	1.07289	1.07656	1.06672	0.95317	0.970026	0.936624		0.11957	0.01609	0.015339	0.015392	0.015251	0.013628	0.013869	0.013391
				0.12013	1.03113	0.926296	1.10007	1.05766	0.944487	0.95629	0.938803		0.12013	0.01488	0.013367	0.015875	0.015263	0.01363	0.0138	0.013548
				0.12069	1.08612	1.01762	1.03543	1.00894	1.01229	0.89314	0.989516		0.12069	0.015819	0.014822	0.015081	0.014695	0.014744	0.013009	0.014412
				0.12124	0.970263	0.990344	0.998955	1.01879	0.942396	0.904487	0.940716		0.12124	0.014263	0.014558	0.014685	0.014976	0.013853	0.013296	0.013828
				0.1218	0.918257	1.02119	0.903266	0.900036	0.92637	0.892502	0.911363		0.1218	0.013623	0.01515	0.0134	0.013352	0.013743	0.01324	0.01352
				0.12236	0.934096	1.01828	0.900138	0.856509	0.903551	0.857183	0.932343		0.12236	0.013985	0.015245	0.013476	0.012823	0.013528	0.012833	0.013959
				0.12292	0.856309	0.908249	0.8843	0.881653	0.942216	0.820717	0.832622		0.12292	0.012937	0.013722	0.01336	0.01332	0.014235	0.012399	0.012579
				0.12347	0.980183	0.959663	0.91531	0.779762	0.878045	0.820963	0.893483		0.12347	0.014943	0.014631	0.013954	0.011888	0.013386	0.012516	0.013622
				0.12403	0.997907	0.846393	0.799407	0.834133	0.811531	0.787711	0.863948		0.12403	0.015351	0.01302	0.012298	0.012832	0.012484	0.012118	0.01329
				0.12459	0.803927	0.900677	0.840131	0.88822	0.757781	0.830105	0.887921		0.12459	0.012479	0.01398	0.013041	0.013787	0.011762	0.012885	0.013782
				0.12515	0.853385	0.859859	0.880537	0.784109	0.862464	0.715338	0.838746		0.12515	0.013365	0.013466	0.01379	0.01228	0.013507	0.011203	0.013136
				0.1257	0.847417	0.886261	0.827845	0.806392	0.800676	0.865275	0.828815		0.1257	0.01339	0.014004	0.013081	0.012742	0.012651	0.013672	0.013096
				0.12626	0.794867	0.760027	0.806775	0.779893	0.734075	0.747599	0.827595		0.12626	0.012671	0.012116	0.012861	0.012433	0.011702	0.011918	0.013193
				0.12682	0.822643	0.790206	0.790163	0.75233	0.739893	0.704481	0.712954		0.12682	0.01323	0.012709	0.012708	0.012099	0.011899	0.01133	0.011466
				0.12738	0.702112	0.709501	0.764124	0.775403	0.810394	0.713017	0.729548		0.12738	0.011391	0.011511	0.012397	0.01258	0.013148	0.011568	0.011836
				0.12793	0.684708	0.789748	0.707872	0.788488	0.806413	0.71085	0.644842		0.12793	0.011206	0.012925	0.011585	0.012905	0.013198	0.011634	0.010554
				0.12849	0.707555	0.78267	0.77876	0.671317	0.764755	0.737847	0.740068		0.12849	0.011681	0.012921	0.012857	0.011083	0.012626	0.012181	0.012218
				0.12905	0.689908	0.767731	0.750404	0.727628	0.736909	0.735008	0.758441		0.12905	0.011489	0.012785	0.012497	0.012117	0.012272	0.01224	0.01263
				0.1296	0.622334	0.712056	0.701125	0.676235	0.695816	0.650772	0.741361		0.1296	0.010453	0.011961	0.011777	0.011359	0.011688	0.010931	0.012453
				0.13016	0.649983	0.724686	0.696204	0.712414	0.624373	0.738706	0.662586		0.13016	0.011012	0.012278	0.011795	0.01207	0.010578	0.012515	0.011226
				0.13072	0.743003	0.677941	0.698658	0.612111	0.715887	0.687793	0.641296		0.13072	0.012696	0.011584	0.011938	0.010459	0.012233	0.011753	0.010958
				0.13128	0.621219	0.766946	0.642509	0.666734	0.622286	0.66869	0.600342		0.13128	0.010706	0.013217	0.011073	0.01149	0.010724	0.011524	0.010346
				0.13183	0.644907	0.692227	0.673169	0.637761	0.648185	0.697659	0.629326		0.13183	0.011209	0.012031	0.0117	0.011084	0.011266	0.012125	0.010938
				0.13239	0.64775	0.646012	0.608215	0.565222	0.695862	0.585102	0.596074		0.13239	0.011353	0.011323	0.01066	0.009907	0.012197	0.010255	0.010448
				0.13295	0.601225	0.621422	0.610826	0.561232	0.700561	0.626936	0.637277		0.13295	0.010627	0.010984	0.010797	0.00992	0.012383	0.011081	0.011264
				0.13351	0.653627	0.576386	0.549997	0.537662	0.641327	0.484229	0.57956		0.13351	0.01165	0.010273	0.009803	0.009583	0.011431	0.008631	0.01033
				0.13406	0.563738	0.571097	0.63659	0.553301	0.562677	0.584602	0.569537		0.13406	0.010132	0.010264	0.011442	0.009945	0.010113	0.010507	0.010236
				0.13462	0.668737	0.558075	0.651504	0.521968	0.613956	0.524238	0.48457		0.13462	0.012119	0.010114	0.011807	0.00946	0.011127	0.009501	0.008782
				0.13518	0.582253	0.554001	0.537525	0.576365	0.556631	0.546134	0.584359		0.13518	0.01064	0.010123	0.009822	0.010532	0.010171	0.00998	0.010678
				0.13574	0.578746	0.391627	0.611129	0.588205	0.556628	0.512745	0.669043		0.13574	0.010663	0.007215	0.01126	0.010837	0.010255	0.009447	0.012327
				0.13629	0.551823	0.498096	0.51678	0.561549	0.576344	0.558747	0.483635		0.13629	0.010251	0.009253	0.0096	0.010431	0.010706	0.010379	0.008984
				0.13685	0.565367	0.633156	0.540324	0.409407	0.525285	0.594002	0.597554		0.13685	0.010588	0.011858	0.010119	0.007667	0.009838	0.011125	0.011191
				0.13741	0.560505	0.560115	0.410958	0.52857	0.539761	0.551691	0.569331		0.13741	0.010583	0.010576	0.007759	0.00998	0.010191	0.010416	0.01075
				0.13797	0.560507	0.552163	0.523422	0.535614	0.492757	0.510585	0.471437		0.13797	0.010669	0.01051	0.009963	0.010195	0.009379	0.009719	0.008973
				0.13852	0.442401	0.532909	0.486483	0.527024	0.442968	0.44158	0.437464		0.13852	0.008489	0.010226	0.009335	0.010113	0.0085	0.008473	0.008394
				0.13908	0.423473	0.514117	0.416498	0.467796	0.5394	0.47792	0.48856		0.13908	0.008191	0.009945	0.008056	0.009049	0.010434	0.009245	0.00945
				0.13964	0.460491	0.4291	0.47492	0.456306	0.497275	0.555186	0.512032		0.13964	0.008979	0.008367	0.00926	0.008897	0.009696	0.010825	0.009984
				0.1402	0.534136	0.552942	0.475854	0.45318	0.508337	0.450366	0.456496		0.1402	0.010498	0.010868	0.009353	0.008907	0.009991	0.008852	0.008972
				0.14075	0.497414	0.545869	0.469185	0.484622	0.442917	0.440802	0.459875		0.14075	0.009854	0.010814	0.009295	0.009601	0.008775	0.008733	0.009111
				0.14131	0.449813	0.544249	0.438535	0.453222	0.350444	0.47798	0.418688		0.14131	0.008982	0.010868	0.008757	0.00905	0.006998	0.009545	0.008361
				0.14187	0.464571	0.466979	0.456529	0.504103	0.462209	0.505928	0.510747		0.14187	0.00935	0.009399	0.009188	0.010146	0.009303	0.010182	0.010279
				0.14243	0.425646	0.511145	0.455628	0.510953	0.41126	0.434491	0.400315		0.14243	0.008634	0.010369	0.009242	0.010365	0.008342	0.008814	0.00812
				0.14298	0.408269	0.566289	0.421241	0.495208	0.409788	0.463348	0.443553		0.14298	0.008347	0.011577	0.008612	0.010124	0.008378	0.009473	0.009068
				0.14354	0.415446	0.380025	0.475737	0.448533	0.43264	0.502337	0.48518		0.14354	0.00856	0.00783	0.009802	0.009241	0.008914	0.01035	0.009997
				0.1441	0.427225	0.413862	0.410766	0.458671	0.420393	0.419939	0.389249		0.1441	0.008871	0.008593	0.008529	0.009524	0.008729	0.00872	0.008082
				0.14465	0.407194	0.381731	0.396582	0.430493	0.422473	0.338683	0.398442		0.14465	0.00852	0.007988	0.008298	0.009008	0.00884	0.007087	0.008337
				0.14521	0.365612	0.382889	0.381154	0.449972	0.385216	0.399874	0.296108		0.14521	0.007709	0.008074	0.008037	0.009488	0.008123	0.008432	0.006244
				0.14577	0.403858	0.341035	0.424742	0.419249	0.405071	0.357336	0.348887		0.14577	0.008581	0.007247	0.009025	0.008908	0.008607	0.007593	0.007413
				0.14633	0.377576	0.44252	0.349075	0.485935	0.435416	0.342067	0.415103		0.14633	0.008085	0.009475	0.007474	0.010405	0.009323	0.007324	0.008888
				0.14688	0.371854	0.474428	0.448939	0.409188	0.386581	0.389815	0.343644		0.14688	0.008023	0.010236	0.009686	0.008828	0.00834	0.00841	0.007414
				0.14744	0.382413	0.388582	0.384087	0.366485	0.321378	0.418347	0.342874		0.14744	0.008313	0.008447	0.00835	0.007967	0.006986	0.009094	0.007454
				0.148	0.371768	0.339254	0.366275	0.378694	0.408168	0.405429	0.356395		0.148	0.008143	0.007431	0.008023	0.008295	0.00894	0.00888	0.007806
				0.14856	0.379783	0.257927	0.365526	0.349368	0.412555	0.359924	0.471874		0.14856	0.008381	0.005692	0.008067	0.00771	0.009105	0.007943	0.010414
				0.14911	0.365638	0.38475	0.378015	0.338329	0.356719	0.271983	0.303343		0.14911	0.00813	0.008555	0.008405	0.007523	0.007932	0.006048	0.006745
				0.14967	0.330814	0.38154	0.260404	0.418146	0.394541	0.336314	0.360491		0.14967	0.007411	0.008547	0.005833	0.009367	0.008838	0.007534	0.008076
				0.15023	0.302543	0.399426	0.351544	0.389041	0.335262	0.313558	0.315433		0.15023	0.006828	0.009014	0.007934	0.00878	0.007566	0.007077	0.007119
				0.15079	0.328336	0.348526	0.368917	0.301706	0.311073	0.327142	0.442169		0.15079	0.007465	0.007924	0.008388	0.00686	0.007073	0.007438	0.010053
				0.15134	0.43009	0.306427	0.403214	0.325003	0.297365	0.278693	0.306556		0.15134	0.009851	0.007019	0.009235	0.007444	0.006811	0.006383	0.007022
				0.1519	0.395735	0.340835	0.282605	0.351667	0.298395	0.363098	0.3162		0.1519	0.009131	0.007864	0.006521	0.008114	0.006885	0.008378	0.007296
				0.15246	0.369172	0.290283	0.312224	0.343484	0.32544	0.303354	0.33235		0.15246	0.008581	0.006747	0.007257	0.007984	0.007564	0.007051	0.007725
				0.15302	0.35194	0.343116	0.29598	0.258036	0.314826	0.364239	0.396052		0.15302	0.00824	0.008034	0.00693	0.006042	0.007371	0.008528	0.009273
				0.15357	0.28524	0.354229	0.374736	0.255857	0.347065	0.363434	0.298236		0.15357	0.006727	0.008354	0.008838	0.006034	0.008185	0.008571	0.007034
				0.15413	0.275866	0.301934	0.297142	0.262644	0.327585	0.306343	0.325738		0.15413	0.006553	0.007173	0.007059	0.006239	0.007782	0.007277	0.007738
				0.15469	0.290231	0.247482	0.265307	0.319953	0.310048	0.37091	0.34392		0.15469	0.006945	0.005922	0.006348	0.007656	0.007419	0.008875	0.008229
				0.15525	0.298677	0.269728	0.323324	0.263247	0.247412	0.263402	0.315241		0.15525	0.007198	0.006501	0.007792	0.006345	0.005963	0.006348	0.007598
				0.1558	0.327127	0.250359	0.250199	0.226447	0.272757	0.273067	0.319365		0.1558	0.007941	0.006077	0.006073	0.005497	0.006621	0.006628	0.007752
				0.15636	0.339419	0.178579	0.247476	0.363747	0.296809	0.40278	0.281506		0.15636	0.008298	0.004366	0.00605	0.008893	0.007257	0.009847	0.006882
				0.15692	0.308418	0.272867	0.283591	0.331796	0.324628	0.256102	0.375415		0.15692	0.007594	0.006719	0.006983	0.00817	0.007993	0.006306	0.009244
				0.15748	0.263378	0.254325	0.250852	0.287183	0.311652	0.275464	0.264754		0.15748	0.006531	0.006307	0.006221	0.007122	0.007728	0.006831	0.006565
				0.15803	0.341524	0.315284	0.299442	0.25309	0.286925	0.26747	0.311944		0.15803	0.008529	0.007874	0.007478	0.006321	0.007166	0.00668	0.007791
				0.15859	0.305632	0.337641	0.285696	0.270905	0.302497	0.279516	0.2601		0.15859	0.007687	0.008492	0.007185	0.006813	0.007608	0.00703	0.006542
				0.15915	0.294813	0.262625	0.275393	0.281988	0.305897	0.271754	0.263794		0.15915	0.007467	0.006652	0.006975	0.007142	0.007748	0.006883	0.006681
				0.1597	0.294784	0.271604	0.309877	0.214207	0.277722	0.239915	0.269723		0.1597	0.007519	0.006927	0.007904	0.005463	0.007083	0.006119	0.006879
				0.16026	0.254162	0.268257	0.196762	0.239831	0.242949	0.27135	0.258028		0.16026	0.006528	0.00689	0.005054	0.00616	0.00624	0.006969	0.006627
				0.16082	0.26872	0.311773	0.27098	0.283128	0.309197	0.236822	0.271509		0.16082	0.00695	0.008063	0.007008	0.007322	0.007997	0.006125	0.007022
				0.16138	0.310989	0.23099	0.289147	0.269726	0.222393	0.247172	0.270965		0.16138	0.008099	0.006015	0.00753	0.007024	0.005792	0.006437	0.007057
				0.16193	0.246677	0.222897	0.239224	0.267068	0.29445	0.272106	0.264918		0.16193	0.006469	0.005845	0.006273	0.007003	0.007721	0.007135	0.006947
				0.16249	0.284486	0.222189	0.224273	0.279436	0.351026	0.233552	0.214217		0.16249	0.007511	0.005867	0.005922	0.007378	0.009268	0.006167	0.005656
				0.16305	0.303436	0.294034	0.191258	0.259106	0.323779	0.269622	0.236289		0.16305	0.008067	0.007817	0.005085	0.006888	0.008608	0.007168	0.006282
				0.16361	0.190721	0.271251	0.241269	0.250835	0.204913	0.198813	0.247771		0.16361	0.005105	0.007261	0.006458	0.006714	0.005485	0.005322	0.006632
				0.16416	0.272924	0.253838	0.23178	0.218101	0.239796	0.24084	0.296303		0.16416	0.007355	0.006841	0.006246	0.005878	0.006462	0.006491	0.007985
				0.16472	0.201322	0.281115	0.257668	0.240398	0.2244	0.243259	0.211557		0.16472	0.005462	0.007627	0.006991	0.006523	0.006089	0.0066	0.00574
				0.16528	0.285553	0.252438	0.259349	0.246451	0.260472	0.224452	0.248523		0.16528	0.0078	0.006896	0.007085	0.006732	0.007115	0.006131	0.006789
				0.16584	0.213434	0.211337	0.233434	0.279685	0.275493	0.236487	0.270479		0.16584	0.00587	0.005812	0.00642	0.007692	0.007576	0.006504	0.007439
				0.16639	0.221375	0.307917	0.239161	0.317368	0.232812	0.289749	0.23863		0.16639	0.006129	0.008525	0.006622	0.008787	0.006446	0.008022	0.006607
				0.16695	0.290925	0.212573	0.261061	0.26754	0.2596	0.224713	0.238855		0.16695	0.008109	0.005925	0.007276	0.007457	0.007236	0.006263	0.006657
				0.16751	0.271637	0.258566	0.228832	0.187396	0.270515	0.211248	0.199637		0.16751	0.007622	0.007255	0.006421	0.005258	0.00759	0.005927	0.005602
				0.16807	0.225816	0.21864	0.203689	0.282303	0.209312	0.20418	0.189938		0.16807	0.006378	0.006176	0.005753	0.007974	0.005912	0.005767	0.005365
				0.16862	0.27493	0.250537	0.21439	0.223492	0.140405	0.191732	0.226898		0.16862	0.007817	0.007124	0.006096	0.006355	0.003992	0.005452	0.006451
				0.16918	0.207324	0.217494	0.15521	0.159936	0.251471	0.209583	0.257703		0.16918	0.005934	0.006225	0.004442	0.004578	0.007198	0.005999	0.007376
				0.16974	0.230627	0.151341	0.261361	0.225886	0.206527	0.259457	0.147401		0.16974	0.006645	0.00436	0.00753	0.006508	0.00595	0.007475	0.004247
				0.17029	0.226888	0.293671	0.279784	0.232091	0.227993	0.225785	0.225521		0.17029	0.00658	0.008516	0.008114	0.006731	0.006612	0.006548	0.00654
				0.17085	0.203745	0.206824	0.233062	0.234061	0.254813	0.169569	0.165957		0.17085	0.005947	0.006037	0.006803	0.006832	0.007438	0.00495	0.004844
				0.17141	0.231789	0.186523	0.229124	0.240931	0.225076	0.177967	0.250564		0.17141	0.00681	0.00548	0.006732	0.007079	0.006613	0.005229	0.007362
				0.17197	0.209156	0.160435	0.257988	0.265837	0.211933	0.168131	0.23122		0.17197	0.006185	0.004744	0.007629	0.007862	0.006267	0.004972	0.006838
				0.17252	0.230279	0.159023	0.195	0.278888	0.227989	0.266606	0.246147		0.17252	0.006854	0.004733	0.005804	0.008301	0.006786	0.007935	0.007326
				0.17308	0.296359	0.23841	0.239697	0.221128	0.20375	0.149188	0.244429		0.17308	0.008878	0.007142	0.007181	0.006624	0.006104	0.004469	0.007322
				0.17364	0.277652	0.22365	0.211543	0.287776	0.268363	0.122599	0.199506		0.17364	0.008371	0.006743	0.006378	0.008677	0.008091	0.003696	0.006015
				0.1742	0.239792	0.205031	0.213433	0.241459	0.187113	0.170353	0.187191		0.1742	0.007276	0.006222	0.006476	0.007327	0.005678	0.005169	0.00568
				0.17475	0.165019	0.187673	0.17791	0.199561	0.177011	0.234524	0.219607		0.17475	0.00504	0.005731	0.005433	0.006094	0.005406	0.007162	0.006707
				0.17531	0.176761	0.243562	0.23613	0.209279	0.188781	0.196591	0.155158		0.17531	0.005433	0.007486	0.007257	0.006432	0.005802	0.006042	0.004769
				0.17587	0.17982	0.172048	0.17804	0.243177	0.226979	0.169526	0.167105		0.17587	0.005562	0.005321	0.005507	0.007521	0.00702	0.005243	0.005168
				0.17643	0.218389	0.162661	0.233082	0.199292	0.112679	0.231513	0.249857		0.17643	0.006798	0.005063	0.007255	0.006203	0.003507	0.007206	0.007777
				0.17698	0.189516	0.172549	0.17782	0.173449	0.208084	0.172455	0.173092		0.17698	0.005936	0.005405	0.00557	0.005433	0.006518	0.005402	0.005422
				0.17754	0.220407	0.253662	0.226923	0.205324	0.208699	0.157835	0.169288		0.17754	0.006947	0.007996	0.007153	0.006472	0.006578	0.004975	0.005336
				0.1781	0.160141	0.0795358	0.272865	0.182029	0.24496	0.198988	0.19089		0.1781	0.005079	0.002523	0.008655	0.005774	0.00777	0.006312	0.006055
				0.17866	0.257664	0.202944	0.184271	0.201838	0.188697	0.246739	0.229746		0.17866	0.008224	0.006477	0.005881	0.006442	0.006023	0.007875	0.007333
				0.17921	0.145911	0.137521	0.192929	0.191754	0.188385	0.195407	0.178828		0.17921	0.004686	0.004417	0.006196	0.006159	0.00605	0.006276	0.005743
				0.17977	0.187423	0.190535	0.135695	0.184009	0.20246	0.168293	0.208803		0.17977	0.006057	0.006158	0.004385	0.005947	0.006543	0.005439	0.006748
				0.18033	0.211117	0.172081	0.159298	0.191166	0.150808	0.228982	0.286864		0.18033	0.006865	0.005596	0.00518	0.006216	0.004904	0.007446	0.009328
				0.18089	0.144536	0.210314	0.161436	0.210701	0.124041	0.197978	0.237224		0.18089	0.004729	0.006881	0.005282	0.006894	0.004059	0.006478	0.007762
				0.18144	0.173437	0.163511	0.23653	0.177028	0.219634	0.175651	0.160349		0.18144	0.00571	0.005383	0.007787	0.005828	0.007231	0.005783	0.005279
				0.182	0.291796	0.233795	0.253402	0.213076	0.153065	0.187965	0.273202		0.182	0.009665	0.007744	0.008394	0.007058	0.00507	0.006226	0.009049
				0.18256	0.214843	0.142182	0.225099	0.208864	0.164514	0.217854	0.172867		0.18256	0.00716	0.004739	0.007502	0.006961	0.005483	0.00726	0.005761
				0.18311	0.172331	0.14195	0.182641	0.219802	0.233223	0.204029	0.15649		0.18311	0.005778	0.00476	0.006124	0.00737	0.00782	0.006841	0.005247
				0.18367	0.163957	0.118581	0.186652	0.187442	0.178151	0.12555	0.123582		0.18367	0.005531	0.004	0.006297	0.006323	0.00601	0.004235	0.004169
				0.18423	0.118251	0.104384	0.161663	0.120514	0.14679	0.211058	0.126919		0.18423	0.004013	0.003543	0.005487	0.00409	0.004982	0.007163	0.004308
				0.18479	0.17951	0.177329	0.181637	0.240037	0.207365	0.116066	0.222278		0.18479	0.00613	0.006055	0.006202	0.008196	0.007081	0.003963	0.00759
				0.18534	0.166032	0.184232	0.117671	0.197683	0.277696	0.230696	0.183487		0.18534	0.005704	0.006329	0.004042	0.006791	0.00954	0.007925	0.006303
				0.1859	0.220678	0.208155	0.152441	0.205511	0.180478	0.172272	0.170606		0.1859	0.007626	0.007194	0.005268	0.007102	0.006237	0.005954	0.005896
				0.18646	0.143686	0.150684	0.187665	0.117977	0.230788	0.152302	0.13759		0.18646	0.004995	0.005239	0.006524	0.004102	0.008024	0.005295	0.004784
				0.18702	0.148511	0.207052	0.145651	0.136412	0.149083	0.225067	0.208597		0.18702	0.005194	0.007242	0.005094	0.004771	0.005214	0.007872	0.007296
				0.18757	0.127407	0.137962	0.203674	0.161134	0.119965	0.119757	0.183255		0.18757	0.004483	0.004854	0.007166	0.005669	0.004221	0.004213	0.006448
				0.18813	0.113307	0.222168	0.127497	0.167194	0.169184	0.164122	0.243		0.18813	0.00401	0.007863	0.004513	0.005918	0.005988	0.005809	0.008601
				0.18869	0.149441	0.169699	0.108721	0.135717	0.124526	0.208949	0.0944207		0.18869	0.005321	0.006042	0.003871	0.004832	0.004434	0.007439	0.003362
				0.18925	0.17077	0.155457	0.132664	0.140909	0.138716	0.144235	0.110769		0.18925	0.006116	0.005567	0.004751	0.005046	0.004968	0.005166	0.003967
				0.1898	0.141176	0.157788	0.133217	0.16913	0.170519	0.168273	0.118746		0.1898	0.005086	0.005684	0.004799	0.006093	0.006143	0.006062	0.004278
				0.19036	0.137729	0.160357	0.131008	0.132228	0.214332	0.171869	0.175213		0.19036	0.004991	0.005811	0.004747	0.004792	0.007767	0.006228	0.006349
				0.19092	0.150999	0.194119	0.105299	0.141881	0.178088	0.144224	0.197017		0.19092	0.005504	0.007076	0.003838	0.005171	0.006491	0.005257	0.007181
				0.19148	0.181418	0.0927479	0.214183	0.195834	0.176663	0.095155	0.130618		0.19148	0.006651	0.0034	0.007853	0.00718	0.006477	0.003489	0.004789
				0.19203	0.116891	0.121487	0.135793	0.141239	0.178032	0.233703	0.136806		0.19203	0.004311	0.00448	0.005008	0.005208	0.006565	0.008618	0.005045
				0.19259	0.198827	0.149904	0.134372	0.150461	0.220655	0.111658	0.149612		0.19259	0.007375	0.00556	0.004984	0.005581	0.008184	0.004142	0.005549
				0.19315	0.106279	0.13487	0.10675	0.187055	0.179146	0.109207	0.136012		0.19315	0.003965	0.005031	0.003982	0.006978	0.006683	0.004074	0.005074
				0.1937	0.15103	0.119219	0.170252	0.174464	0.0943555	0.108218	0.164348		0.1937	0.005667	0.004473	0.006388	0.006546	0.00354	0.00406	0.006167
				0.19426	0.158255	0.15201	0.13425	0.174859	0.149837	0.111555	0.160782		0.19426	0.005972	0.005737	0.005066	0.006599	0.005654	0.00421	0.006068
				0.19482	0.136781	0.212809	0.179264	0.126441	0.0986073	0.159702	0.208066		0.19482	0.005191	0.008077	0.006804	0.004799	0.003743	0.006061	0.007897
				0.19538	0.172138	0.140397	0.159525	0.130801	0.106924	0.147381	0.138598		0.19538	0.006571	0.005359	0.006089	0.004993	0.004081	0.005626	0.005291
				0.19593	0.135381	0.120073	0.1251	0.117469	0.134391	0.150008	0.152343		0.19593	0.005197	0.00461	0.004803	0.00451	0.005159	0.005759	0.005848
				0.19649	0.145743	0.113799	0.187813	0.11221	0.116908	0.13191	0.130456		0.19649	0.005627	0.004394	0.007251	0.004332	0.004514	0.005093	0.005037
				0.19705	0.126982	0.160685	0.123225	0.179882	0.167651	0.130808	0.155024		0.19705	0.00493	0.006239	0.004785	0.006984	0.00651	0.005079	0.006019
				0.19761	0.154907	0.0602689	0.199243	0.139988	0.139339	0.190203	0.155277		0.19761	0.006049	0.002353	0.00778	0.005466	0.005441	0.007427	0.006063
				0.19816	0.170666	0.145909	0.140316	0.1433	0.141185	0.126422	0.118973		0.19816	0.006702	0.00573	0.00551	0.005627	0.005544	0.004964	0.004672
				0.19872	0.16801	0.155139	0.11412	0.151057	0.0950857	0.082965	0.155787		0.19872	0.006635	0.006126	0.004507	0.005965	0.003755	0.003276	0.006152
				0.19928	0.106687	0.128066	0.0836965	0.174828	0.115134	0.117986	0.193632		0.19928	0.004237	0.005086	0.003324	0.006943	0.004572	0.004685	0.007689
				0.19984	0.145815	0.05883	0.0996739	0.136657	0.120716	0.0598787	0.0768802		0.19984	0.005823	0.002349	0.00398	0.005457	0.004821	0.002391	0.00307
				0.20039	0.1252	0.128881	0.171853	0.159187	0.154587	0.152773	0.113526		0.20039	0.005028	0.005176	0.006901	0.006393	0.006208	0.006135	0.004559
				0.20095	0.160216	0.0886196	0.0722091	0.0882937	0.199366	0.11776	0.125129		0.20095	0.00647	0.003579	0.002916	0.003565	0.008051	0.004755	0.005053
				0.20151	0.107811	0.0894096	0.158194	0.113764	0.155701	0.138304	0.183456		0.20151	0.004378	0.00363	0.006423	0.004619	0.006322	0.005616	0.007449
				0.20207	0.0791254	0.138243	0.106377	0.116445	0.0973091	0.110884	0.101552		0.20207	0.003231	0.005644	0.004343	0.004754	0.003973	0.004527	0.004146
				0.20262	0.153919	0.142044	0.0451802	0.143476	0.109079	0.13675	0.105593		0.20262	0.006319	0.005832	0.001855	0.00589	0.004478	0.005614	0.004335
				0.20318	0.0757075	0.131152	0.146685	0.142811	0.0966506	0.128239	0.132835		0.20318	0.003125	0.005414	0.006055	0.005895	0.00399	0.005294	0.005484
				0.20374	0.0866563	0.112406	0.16641	0.106527	0.114682	0.13106	0.197843		0.20374	0.003597	0.004666	0.006907	0.004422	0.00476	0.00544	0.008212
				0.20429	0.127279	0.0866875	0.0960155	0.129064	0.105865	0.144213	0.138062		0.20429	0.005312	0.003618	0.004007	0.005387	0.004418	0.006019	0.005762
				0.20485	0.102936	0.105341	0.123155	0.141053	0.100532	0.0385001	0.18161		0.20485	0.00432	0.004421	0.005168	0.005919	0.004219	0.001616	0.007621
				0.20541	0.125473	0.0507525	0.100013	0.115305	0.126431	0.129268	0.123565		0.20541	0.005294	0.002141	0.00422	0.004865	0.005334	0.005454	0.005214
				0.20597	0.0617899	0.150974	0.10965	0.149578	0.0988915	0.133355	0.150422		0.20597	0.002621	0.006405	0.004652	0.006345	0.004195	0.005657	0.006381
				0.20652	0.136554	0.0956302	0.136241	0.126599	0.12827	0.0875181	0.122027		0.20652	0.005824	0.004079	0.005811	0.0054	0.005471	0.003733	0.005205
				0.20708	0.155323	0.107523	0.0965391	0.102449	0.123084	0.0931663	0.201373		0.20708	0.006661	0.004611	0.00414	0.004393	0.005278	0.003995	0.008635
				0.20764	0.161531	0.0955804	0.0797959	0.112773	0.0775534	0.130033	0.105461		0.20764	0.006964	0.004121	0.00344	0.004862	0.003344	0.005606	0.004547
				0.2082	0.148706	0.135909	0.0979391	0.0647469	0.164757	0.0903659	0.178335		0.2082	0.006446	0.005891	0.004245	0.002806	0.007141	0.003917	0.00773
				0.20875	0.0985908	0.090581	0.0874705	0.125436	0.0977801	0.130033	0.160198		0.20875	0.004296	0.003947	0.003812	0.005466	0.004261	0.005667	0.006981
				0.20931	0.134032	0.0925256	0.0925354	0.111675	0.0856909	0.124561	0.156031		0.20931	0.005872	0.004054	0.004054	0.004893	0.003754	0.005457	0.006836
				0.20987	0.132257	0.0839218	0.0876868	0.132139	0.047049	0.104129	0.149875		0.20987	0.005825	0.003696	0.003862	0.00582	0.002072	0.004586	0.006601
				0.21043	0.11782	0.0913456	0.107543	0.108255	0.136864	0.0693825	0.118861		0.21043	0.005217	0.004045	0.004762	0.004793	0.00606	0.003072	0.005263
				0.21098	0.0903766	0.106375	0.0539638	0.0725359	0.14194	0.0539058	0.1555		0.21098	0.004023	0.004735	0.002402	0.003229	0.006318	0.0024	0.006922
				0.21154	0.169272	0.130056	0.0529851	0.0948309	0.0992018	0.109641	0.0799805		0.21154	0.007575	0.00582	0.002371	0.004244	0.004439	0.004906	0.003579
				0.2121	0.0962837	0.113353	0.076945	0.166484	0.129869	0.107183	0.188358		0.2121	0.004331	0.005099	0.003461	0.007489	0.005842	0.004822	0.008473
				0.21265	0.0811453	0.1242	0.0979736	0.125093	0.103987	0.154413	0.127324		0.21265	0.00367	0.005617	0.004431	0.005657	0.004702	0.006983	0.005758
				0.21321	0.117711	0.0780607	0.110914	0.128558	0.0980612	0.0956233	0.0687245		0.21321	0.005351	0.003549	0.005042	0.005844	0.004458	0.004347	0.003124
				0.21377	0.137314	0.113497	0.0694969	0.152702	0.140661	0.144511	0.0753575		0.21377	0.006275	0.005186	0.003176	0.006978	0.006428	0.006604	0.003444
				0.21433	0.122228	0.149231	0.115725	0.115885	0.0672355	0.154957	0.0942253		0.21433	0.005615	0.006855	0.005316	0.005323	0.003089	0.007118	0.004328
				0.21488	0.0837287	0.113853	0.0761875	0.077113	0.0739289	0.0570417	0.0875086		0.21488	0.003866	0.005257	0.003518	0.003561	0.003414	0.002634	0.004041
				0.21544	0.118013	0.0656228	0.0840517	0.0646315	0.134592	0.0810471	0.0775027		0.21544	0.005478	0.003046	0.003901	0.003	0.006247	0.003762	0.003597
				0.216	0.129136	0.0936671	0.0510051	0.11446	0.16103	0.0171293	0.102185		0.216	0.006025	0.00437	0.00238	0.00534	0.007513	0.000799	0.004767
				0.21656	0.0710301	0.113834	0.088618	0.084115	0.0613037	0.0901427	0.0942778		0.21656	0.003331	0.005338	0.004156	0.003945	0.002875	0.004227	0.004421
				0.21711	0.134469	0.0740727	0.0925193	0.120347	0.154225	0.10871	0.109784		0.21711	0.006339	0.003492	0.004361	0.005673	0.00727	0.005124	0.005175
				0.21767	0.110177	0.0573315	0.0822915	0.125972	0.0587408	0.115805	0.10683		0.21767	0.00522	0.002716	0.003899	0.005969	0.002783	0.005487	0.005062
				0.21823	0.108636	0.167455	0.129658	0.092243	0.0770331	0.0478545	0.0706901		0.21823	0.005174	0.007975	0.006175	0.004393	0.003669	0.002279	0.003367
				0.21879	0.145028	0.0947807	0.0912494	0.0854611	0.0816289	0.0993959	0.0563649		0.21879	0.006942	0.004537	0.004368	0.004091	0.003907	0.004758	0.002698
				0.21934	0.0736953	0.0691177	0.0869945	0.0805636	0.130349	0.0877268	0.113225		0.21934	0.003546	0.003325	0.004185	0.003876	0.006271	0.004221	0.005447
				0.2199	0.142267	0.113821	0.0552924	0.0784861	0.117112	0.0707836	0.133551		0.2199	0.006879	0.005504	0.002674	0.003795	0.005663	0.003423	0.006458
				0.22046	0.13954	0.0986418	0.0638556	0.109589	0.105784	0.0494062	0.0623696		0.22046	0.006782	0.004794	0.003103	0.005326	0.005141	0.002401	0.003031
				0.22102	0.0662782	0.140594	0.100148	0.069688	0.0771205	0.106161	0.0824604		0.22102	0.003238	0.006868	0.004892	0.003404	0.003767	0.005186	0.004028
				0.22157	0.107965	0.0900984	0.081818	0.177093	0.0246936	0.0504448	0.106778		0.22157	0.0053	0.004423	0.004017	0.008694	0.001212	0.002477	0.005242
				0.22213	0.0553115	0.10433	0.0917109	0.0973773	0.0798005	0.0771967	0.104165		0.22213	0.002729	0.005148	0.004525	0.004805	0.003937	0.003809	0.00514
				0.22269	0.0703117	0.100312	0.0890268	0.117393	0.0852755	0.0281592	0.072301		0.22269	0.003487	0.004974	0.004415	0.005821	0.004229	0.001396	0.003585
				0.22324	0.113933	0.101323	0.113462	0.102793	0.0768764	0.103626	0.0615913		0.22324	0.005678	0.00505	0.005655	0.005123	0.003831	0.005164	0.00307
				0.2238	0.0351463	0.0733242	0.0996856	0.147334	0.142736	0.0462281	0.0973714		0.2238	0.00176	0.003673	0.004993	0.00738	0.007149	0.002315	0.004877
				0.22436	0.110083	0.0829007	0.0800867	0.131323	0.125585	0.0126203	0.0729791		0.22436	0.005541	0.004173	0.004031	0.00661	0.006322	0.000635	0.003674
				0.22492	0.0964719	0.0218798	0.0367058	0.137742	0.0859699	0.0849322	0.0517307		0.22492	0.00488	0.001107	0.001857	0.006968	0.004349	0.004296	0.002617
				0.22547	0.0812756	0.0575728	0.116062	0.0882109	0.0571548	0.111564	0.10567		0.22547	0.004132	0.002927	0.0059	0.004484	0.002906	0.005672	0.005372
				0.22603	0.0685149	0.0620065	0.0937018	0.163176	0.0305318	0.0734969	0.0928377		0.22603	0.0035	0.003168	0.004787	0.008337	0.00156	0.003755	0.004743
				0.22659	0.121697	0.0831723	0.117914	0.0901936	0.083489	0.0643302	0.115417		0.22659	0.006248	0.00427	0.006054	0.004631	0.004287	0.003303	0.005926
				0.22715	0.0626484	0.0796938	0.0973508	0.0383706	0.167796	0.0941875	0.0646519		0.22715	0.003232	0.004112	0.005023	0.00198	0.008657	0.00486	0.003336
				0.2277	0.0999879	0.109283	0.0744591	0.125657	0.115423	0.0921344	0.102961		0.2277	0.005184	0.005666	0.003861	0.006515	0.005985	0.004777	0.005338
				0.22826	0.0779545	0.0932336	0.0741031	0.0634781	0.107987	0.121073	0.067694		0.22826	0.004062	0.004858	0.003861	0.003307	0.005626	0.006308	0.003527
				0.22882	0.0776754	0.103833	0.0659283	0.0688907	0.123447	0.118862	0.0860653		0.22882	0.004067	0.005436	0.003452	0.003607	0.006463	0.006223	0.004506
				0.22938	0.0765937	0.098394	0.0890291	0.0717634	0.103001	0.112342	0.104391		0.22938	0.00403	0.005177	0.004684	0.003776	0.005419	0.005911	0.005492
				0.22993	0.11046	0.126432	0.109738	0.0742231	0.0667361	0.129463	0.136363		0.22993	0.00584	0.006684	0.005802	0.003924	0.003528	0.006845	0.007209
				0.23049	0.0932031	0.103054	0.0150375	0.0887781	0.159674	0.104412	0.105962		0.23049	0.004951	0.005475	0.000799	0.004716	0.008483	0.005547	0.005629
				0.23105	0.0506082	0.14272	0.0679728	0.08927	0.0930623	0.125619	0.0642463		0.23105	0.002702	0.007619	0.003629	0.004765	0.004968	0.006706	0.00343
				0.2316	0.0787075	0.0906077	0.0401021	0.0722148	0.0759547	0.0895519	0.121383		0.2316	0.004222	0.00486	0.002151	0.003874	0.004074	0.004804	0.006511
				0.23216	0.0850773	0.0635033	0.107782	0.0734861	0.0989038	0.0868773	0.0981117		0.23216	0.004586	0.003423	0.005809	0.003961	0.005331	0.004683	0.005288
				0.23272	0.0762739	0.112472	0.0625819	0.104703	0.0494388	0.0749068	0.121189		0.23272	0.004131	0.006091	0.003389	0.005671	0.002678	0.004057	0.006563
				0.23328	0.116213	0.0154021	0.041236	0.0585781	0.106318	0.0888736	0.121722		0.23328	0.006324	0.000838	0.002244	0.003188	0.005786	0.004836	0.006624
				0.23383	0.105637	0.0881774	0.0699642	0.0412485	0.0852899	0.0560063	0.108492		0.23383	0.005776	0.004821	0.003825	0.002255	0.004663	0.003062	0.005932
				0.23439	0.123807	0.0782987	0.118226	0.125613	0.0503972	0.126821	0.0564844		0.23439	0.006802	0.004302	0.006495	0.006901	0.002769	0.006967	0.003103
				0.23495	0.0431462	0.0816942	0.115997	0.0811965	0.111937	0.110479	0.0498109		0.23495	0.002382	0.00451	0.006403	0.004482	0.006179	0.006099	0.00275
				0.23551	0.102497	0.0584859	0.0346957	0.0998481	0.084521	0.0757004	0.0539583		0.23551	0.005685	0.003244	0.001924	0.005538	0.004688	0.004199	0.002993
				0.23606	0.102693	0.0475667	0.0923568	0.119755	0.0741484	0.109818	0.114929		0.23606	0.005723	0.002651	0.005147	0.006673	0.004132	0.00612	0.006405
				0.23662	0.163039	0.0995045	0.0253871	0.084157	0.111706	0.13772	0.106277		0.23662	0.009128	0.005571	0.001421	0.004712	0.006254	0.007711	0.00595
				0.23718	0.112679	0.0727933	0.0865631	0.0844967	0.0996602	0.081925	0.0745483		0.23718	0.006339	0.004095	0.004869	0.004753	0.005606	0.004609	0.004194
				0.23774	0.0671914	0.105189	0.117156	0.0950008	0.134629	0.0460556	0.0742121		0.23774	0.003798	0.005945	0.006621	0.005369	0.007609	0.002603	0.004194
				0.23829	0.0950191	0.0662724	0.127088	0.0493414	0.136179	0.0433505	0.0739768		0.23829	0.005395	0.003763	0.007216	0.002802	0.007733	0.002462	0.004201
				0.23885	0.0705349	0.0424425	0.113677	0.0653524	0.0733809	0.125348	0.106713		0.23885	0.004024	0.002421	0.006485	0.003728	0.004186	0.007151	0.006088
				0.23941	0.0833715	0.0830058	0.0247876	0.0673286	0.0741904	0.0385045	0.0439341		0.23941	0.004778	0.004758	0.001421	0.003859	0.004252	0.002207	0.002518
				0.23996	0.0379239	0.060608	0.0978085	0.0764367	0.0461021	0.0304639	0.0273402		0.23996	0.002184	0.00349	0.005632	0.004401	0.002655	0.001754	0.001574
				0.24052	0.120287	0.0474999	0.079399	0.166477	0.0920483	0.0447097	0.0985716		0.24052	0.006959	0.002748	0.004593	0.009631	0.005325	0.002586	0.005702
				0.24108	0.0925006	0.0878537	0.0685361	0.0479155	0.0320075	0.0914588	0.0460297		0.24108	0.005376	0.005106	0.003983	0.002785	0.00186	0.005316	0.002675
				0.24164	0.149778	0.0758412	0.101785	0.0707268	0.084264	0.0840912	0.0993942		0.24164	0.008745	0.004428	0.005943	0.00413	0.00492	0.00491	0.005803
				0.24219	0.0798739	0.0565238	0.0604671	0.0632528	0.0696159	0.0637305	0.110498		0.24219	0.004685	0.003316	0.003547	0.00371	0.004083	0.003738	0.006482
				0.24275	0.11529	0.113794	0.11167	0.0988082	0.0762114	0.068276	0.0865154		0.24275	0.006794	0.006706	0.00658	0.005823	0.004491	0.004023	0.005098
				0.24331	0.0987356	0.0809214	0.123183	0.056435	0.0763083	0.0845226	0.0116299		0.24331	0.005845	0.00479	0.007292	0.003341	0.004517	0.005004	0.000688
				0.24387	0.129931	0.138279	0.0813506	0.111959	0.0850237	0.102842	0.0466696		0.24387	0.007727	0.008223	0.004838	0.006658	0.005056	0.006116	0.002775
				0.24442	0.107667	0.0790952	0.112849	0.0729934	0.105355	0.109544	0.0625533		0.24442	0.006432	0.004725	0.006742	0.004361	0.006294	0.006544	0.003737
				0.24498	0.096321	0.122627	0.0837702	0.119805	0.10921	0.133519	0.0549517		0.24498	0.005781	0.00736	0.005027	0.00719	0.006554	0.008013	0.003298
				0.24554	0.122462	0.0889428	0.073413	0.0880451	0.101354	0.0992461	0.06268		0.24554	0.007383	0.005362	0.004426	0.005308	0.00611	0.005983	0.003779
				0.24609	0.111792	0.0561554	0.100146	0.0326033	0.0731235	0.0619477	0.0932213		0.24609	0.00677	0.003401	0.006065	0.001975	0.004429	0.003752	0.005646
				0.24665	0.120436	0.0874515	0.0347966	0.0893335	0.126685	0.118372	0.152671		0.24665	0.007327	0.00532	0.002117	0.005435	0.007707	0.007201	0.009288
				0.24721	0.0600042	0.0704144	0.0492716	0.049128	0.0620069	0.0521102	0.0731286		0.24721	0.003667	0.004303	0.003011	0.003002	0.003789	0.003185	0.004469
				0.24777	0.0903276	0.109178	0.0677973	0.0960655	0.113303	0.0720181	0.171505		0.24777	0.005545	0.006702	0.004162	0.005897	0.006955	0.004421	0.010528
				0.24832	0.0966781	0.118664	0.108022	0.0685924	0.116534	0.0666071	0.120705		0.24832	0.005962	0.007317	0.006661	0.00423	0.007186	0.004107	0.007443
				0.24888	0.0462292	0.0779409	0.115883	0.0408977	0.111226	0.100676	0.0578174		0.24888	0.002864	0.004828	0.007178	0.002533	0.00689	0.006236	0.003581
				0.24944	0.100677	0.0385207	0.0895418	0.0827096	0.128559	0.0877899	0.106859		0.24944	0.006264	0.002397	0.005571	0.005146	0.007999	0.005462	0.006649
				0.25	0.0709697	0.113088	0.0650135	0.104661	0.116546	0.114655	0.0491248		0.25	0.004435	0.007068	0.004063	0.006541	0.007284	0.007166	0.00307
				0.25055	0.10122	0.101516	0.0461297	0.0772626	0.0389725	0.0837631	0.070061		0.25055	0.006354	0.006373	0.002896	0.00485	0.002447	0.005258	0.004398
				0.25111	0.0752906	0.131836	0.102801	0.102444	0.0995065	0.117236	0.0981492		0.25111	0.004748	0.008313	0.006482	0.00646	0.006275	0.007392	0.006189
				0.25167	0.143412	0.06742	0.155969	0.116718	0.086268	0.0741943	0.110956		0.25167	0.009083	0.00427	0.009878	0.007393	0.005464	0.004699	0.007028
				0.25223	0.094835	0.0741328	0.0751449	0.134991	0.0538596	0.0902269	0.0949602		0.25223	0.006033	0.004716	0.004781	0.008588	0.003426	0.00574	0.006041
				0.25278	0.0552787	0.0276721	0.0773924	0.0852978	0.0987859	0.0734866	0.124804		0.25278	0.003532	0.001768	0.004945	0.00545	0.006312	0.004696	0.007975
				0.25334	0.107499	0.115404	0.09932	0.0859069	0.101643	0.135181	0.0606368		0.25334	0.006899	0.007407	0.006374	0.005514	0.006523	0.008676	0.003892
				0.2539	0.0833757	0.078172	0.152994	0.106805	0.0739892	0.0860409	0.117945		0.2539	0.005375	0.005039	0.009863	0.006885	0.00477	0.005547	0.007603
				0.25445	0.0891797	0.13182	0.114033	0.0645328	0.0614872	0.0597502	0.0617941		0.25445	0.005774	0.008535	0.007383	0.004178	0.003981	0.003869	0.004001
				0.25501	0.0551238	0.114039	0.0711424	0.0663625	0.111851	0.100392	0.0999776		0.25501	0.003585	0.007416	0.004626	0.004316	0.007274	0.006529	0.006502
				0.25557	0.110098	0.037334	0.0753554	0.0903893	0.0352327	0.0945273	0.107204		0.25557	0.007191	0.002438	0.004922	0.005904	0.002301	0.006174	0.007002
				0.25613	0.130091	0.0924059	0.0383296	0.0913251	0.0992296	0.064588	0.097325		0.25613	0.008534	0.006062	0.002514	0.005991	0.00651	0.004237	0.006385
				0.25668	0.078717	0.119949	0.0691317	0.0753257	0.0645404	0.102354	0.0243151		0.25668	0.005186	0.007903	0.004555	0.004963	0.004252	0.006744	0.001602
				0.25724	0.0962004	0.0763634	0.0944274	0.0465325	0.103455	0.0598064	0.111659		0.25724	0.006366	0.005053	0.006249	0.003079	0.006846	0.003958	0.007389
				0.2578	0.161527	0.0853787	0.0963583	0.0718254	0.0724652	0.0606904	0.0730542		0.2578	0.010735	0.005674	0.006404	0.004774	0.004816	0.004033	0.004855
				0.25836	0.0662425	0.0842826	0.0815491	0.0717703	0.121679	0.144938	0.0955021		0.25836	0.004422	0.005626	0.005443	0.00479	0.008122	0.009674	0.006375
				0.25891	0.061155	0.0785852	0.08921	0.146965	0.0687354	0.0649845	0.0961537		0.25891	0.0041	0.005268	0.00598	0.009852	0.004608	0.004356	0.006446
				0.25947	0.092533	0.080282	0.118822	0.0774506	0.102292	0.0967272	0.101134		0.25947	0.00623	0.005405	0.008	0.005214	0.006887	0.006512	0.006809
				0.26003	0.0429389	0.0807451	0.0461552	0.0668413	0.0774531	0.0699663	0.0810928		0.26003	0.002903	0.00546	0.003121	0.004519	0.005237	0.004731	0.005483
				0.26058	0.0187246	0.185515	0.0692225	0.0319903	0.0975187	0.106113	0.122043		0.26058	0.001271	0.012597	0.0047	0.002172	0.006622	0.007206	0.008287
				0.26114	0.117837	0.124244	0.066301	0.0612241	0.0781547	0.0694273	0.100409		0.26114	0.008036	0.008473	0.004521	0.004175	0.00533	0.004735	0.006847
				0.2617	0.0790081	0.0968467	0.119847	0.137999	0.0847952	0.0804581	0.111451		0.2617	0.005411	0.006633	0.008208	0.009451	0.005807	0.00551	0.007633
				0.26226	0.0974628	0.0984866	0.102453	0.108162	0.123337	0.0475559	0.0899321		0.26226	0.006703	0.006774	0.007047	0.007439	0.008483	0.003271	0.006185
				0.26281	0.084568	0.0510735	0.100649	0.082846	0.0491916	0.10069	0.0912184		0.26281	0.005841	0.003528	0.006952	0.005722	0.003398	0.006955	0.006301
				0.26337	0.10465	0.0902475	0.0801474	0.082638	0.088411	0.0693262	0.122823		0.26337	0.007259	0.00626	0.005559	0.005732	0.006133	0.004809	0.00852
				0.26393	0.106486	0.0628768	0.00978137	0.12157	0.0789598	0.0909654	0.0817096		0.26393	0.007418	0.00438	0.000681	0.008468	0.0055	0.006336	0.005692
				0.26449	0.120489	0.101399	0.095219	0.119019	0.0426138	0.104169	0.0615533		0.26449	0.008428	0.007093	0.006661	0.008326	0.002981	0.007287	0.004306
				0.26504	0.0949399	0.0514322	0.06712	0.12279	0.122197	0.07504	0.105631		0.26504	0.006669	0.003613	0.004715	0.008626	0.008584	0.005271	0.00742
				0.2656	0.0486409	0.0939159	0.118332	0.0858618	0.0727516	0.0991463	0.128101		0.2656	0.003431	0.006625	0.008348	0.006057	0.005132	0.006994	0.009037
				0.26616	0.0934849	0.11103	0.0748891	0.0327823	0.112265	0.0663968	0.0460035		0.26616	0.006622	0.007865	0.005305	0.002322	0.007953	0.004704	0.003259
				0.26672	0.0813881	0.0778112	0.119805	0.127367	0.101305	0.165025	0.0460341		0.26672	0.00579	0.005535	0.008523	0.009061	0.007207	0.011739	0.003275
				0.26727	0.0718346	0.0747628	0.113582	0.121159	0.0750365	0.112784	0.119754		0.26727	0.005131	0.005341	0.008114	0.008655	0.00536	0.008057	0.008555
				0.26783	0.0795667	0.0754843	0.0947243	0.143215	0.0564191	0.0490082	0.108811		0.26783	0.005708	0.005415	0.006795	0.010273	0.004047	0.003515	0.007805
				0.26839	0.0953913	0.146173	0.127941	0.109435	0.130397	0.0537079	0.100878		0.26839	0.006871	0.010529	0.009216	0.007883	0.009393	0.003869	0.007266
				0.26894	0.0683866	0.0695151	0.0802191	0.100805	0.128945	0.124243	0.0876462		0.26894	0.004946	0.005028	0.005802	0.007291	0.009327	0.008987	0.00634
				0.2695	0.107371	0.0837599	0.0413142	0.113922	0.0632181	0.0904499	0.135682		0.2695	0.007798	0.006084	0.003001	0.008274	0.004592	0.006569	0.009855
				0.27006	0.0782347	0.0912345	0.0574415	0.115545	0.049077	0.0732866	0.0772844		0.27006	0.005706	0.006654	0.004189	0.008427	0.003579	0.005345	0.005636
				0.27062	0.136531	0.099824	0.069901	0.117913	0.102027	0.110952	0.0789769		0.27062	0.009999	0.00731	0.005119	0.008635	0.007472	0.008125	0.005784
				0.27117	0.108883	0.124938	0.0465133	0.0686594	0.0199046	0.0861025	0.0934899		0.27117	0.008007	0.009187	0.00342	0.005049	0.001464	0.006332	0.006875
				0.27173	0.0972627	0.0856161	0.0884732	0.111557	0.16052	0.0507085	0.112174		0.27173	0.007182	0.006322	0.006533	0.008237	0.011852	0.003744	0.008283
				0.27229	0.060531	0.0986329	0.0726336	0.0611683	0.111406	0.105069	0.094647		0.27229	0.004488	0.007313	0.005385	0.004535	0.00826	0.00779	0.007017
				0.27285	0.0620744	0.129087	0.0854042	0.112873	0.0842288	0.087785	0.0882655		0.27285	0.004621	0.00961	0.006358	0.008403	0.00627	0.006535	0.006571
				0.2734	0.0773871	0.0829442	0.0570836	0.126005	0.0980297	0.0853643	0.110713		0.2734	0.005785	0.0062	0.004267	0.009419	0.007328	0.006381	0.008276
				0.27396	0.138662	0.1095	0.0660774	0.101498	0.0688515	0.0126491	0.0378127		0.27396	0.010407	0.008218	0.004959	0.007618	0.005168	0.000949	0.002838
				0.27452	0.105849	0.113875	0.0565349	0.0969024	0.0629899	0.101419	0.0892567		0.27452	0.007977	0.008582	0.00426	0.007303	0.004747	0.007643	0.006726
				0.27507	0.0492278	0.117521	0.0817351	0.079875	0.041187	0.11725	0.111177		0.27507	0.003725	0.008892	0.006185	0.006044	0.003116	0.008872	0.008412
				0.27563	0.0749523	0.0997643	0.0796201	0.0971711	0.0893446	0.137643	0.0362457		0.27563	0.005694	0.007579	0.006049	0.007382	0.006788	0.010457	0.002754
				0.27619	0.0884223	0.0939503	0.1389	0.133947	0.0875491	0.120602	0.106194		0.27619	0.006745	0.007167	0.010595	0.010217	0.006678	0.0092	0.0081
				0.27675	0.118533	0.06831	0.100545	0.0644876	0.128303	0.0818024	0.100326		0.27675	0.009078	0.005232	0.007701	0.004939	0.009827	0.006265	0.007684
				0.2773	0.122563	0.151384	0.0521722	0.0828941	0.0956975	0.0940151	0.0782044		0.2773	0.009425	0.011641	0.004012	0.006374	0.007359	0.007229	0.006014
				0.27786	0.123321	0.0830992	0.0566135	0.066526	0.10768	0.084512	0.104773		0.27786	0.009521	0.006416	0.004371	0.005136	0.008314	0.006525	0.008089
				0.27842	0.07444	0.100459	0.0611629	0.125974	0.0751832	0.0717214	0.115856		0.27842	0.00577	0.007787	0.004741	0.009765	0.005828	0.00556	0.008981
				0.27898	0.0967162	0.106646	0.163784	0.0960205	0.0547206	0.0880897	0.0652902		0.27898	0.007527	0.0083	0.012747	0.007473	0.004259	0.006856	0.005081
				0.27953	0.146461	0.121313	0.103218	0.0544314	0.0876553	0.0604741	0.0288235		0.27953	0.011444	0.009479	0.008065	0.004253	0.006849	0.004725	0.002252
				0.28009	0.0918016	0.104445	0.136838	0.0646069	0.0782343	0.118572	0.0827148		0.28009	0.007202	0.008194	0.010735	0.005068	0.006137	0.009302	0.006489
				0.28065	0.0847182	0.0836766	0.0742612	0.0710144	0.0774001	0.059346	0.0901809		0.28065	0.006673	0.006591	0.005849	0.005593	0.006096	0.004674	0.007103
				0.2812	0.0722344	0.0523217	0.114581	0.0826459	0.0836709	0.0702563	0.0951007		0.2812	0.005712	0.004137	0.009061	0.006535	0.006616	0.005556	0.00752
				0.28176	0.102486	0.14731	0.103698	0.0884102	0.0221906	0.114344	0.099566		0.28176	0.008136	0.011695	0.008232	0.007019	0.001762	0.009078	0.007904
				0.28232	0.0939323	0.120282	0.0789827	0.0996825	0.0503402	0.106755	0.0831424		0.28232	0.007487	0.009587	0.006295	0.007945	0.004012	0.008509	0.006627
				0.28288	0.0450329	0.108257	0.0331689	0.0711617	0.0803019	0.103862	0.0663817		0.28288	0.003603	0.008663	0.002654	0.005694	0.006426	0.008311	0.005312
				0.28343	0.0334959	0.0987245	0.120227	0.102345	0.099364	0.0891054	0.117285		0.28343	0.002691	0.007931	0.009658	0.008222	0.007982	0.007158	0.009422
				0.28399	0.0628896	0.108994	0.0865973	0.112375	0.0993335	0.0790743	0.0892759		0.28399	0.005072	0.00879	0.006984	0.009063	0.008011	0.006377	0.0072
				0.28455	0.174566	0.115096	0.0840738	0.0857365	0.08819	0.091224	0.152612		0.28455	0.014134	0.009319	0.006807	0.006942	0.007141	0.007386	0.012357
				0.28511	0.125904	0.0628083	0.103359	0.0495362	0.117211	0.0798801	0.0912584		0.28511	0.010234	0.005105	0.008402	0.004027	0.009527	0.006493	0.007418
				0.28566	0.0523665	0.0680098	0.0692163	0.0964824	0.0623277	0.0677729	0.10211		0.28566	0.004273	0.00555	0.005648	0.007873	0.005086	0.00553	0.008332
				0.28622	0.108297	0.0752739	0.110647	0.0703295	0.0753321	0.125551	0.0532759		0.28622	0.008872	0.006167	0.009064	0.005761	0.006171	0.010285	0.004364
				0.28678	0.135739	0.0932436	0.0622139	0.116849	0.111218	0.0494643	0.101461		0.28678	0.011163	0.007668	0.005117	0.00961	0.009147	0.004068	0.008344
				0.28733	0.148088	0.0670918	0.0678054	0.135134	0.044086	0.0565836	0.105279		0.28733	0.012226	0.005539	0.005598	0.011157	0.00364	0.004672	0.008692
				0.28789	0.0610537	0.10179	0.0958607	0.0626981	0.0887718	0.117986	0.108064		0.28789	0.00506	0.008437	0.007945	0.005196	0.007358	0.009779	0.008956
				0.28845	0.0910889	0.136333	0.0947796	0.0509665	0.105721	0.110878	0.0502784		0.28845	0.007579	0.011343	0.007886	0.004241	0.008796	0.009225	0.004183
				0.28901	0.0932699	0.0827813	0.108831	0.0577201	0.136245	0.118871	0.0926876		0.28901	0.00779	0.006914	0.00909	0.004821	0.01138	0.009929	0.007742
				0.28956	0.0858932	0.092301	0.113919	0.103205	0.0950396	0.108018	0.103959		0.28956	0.007202	0.007739	0.009552	0.008653	0.007969	0.009057	0.008717
				0.29012	0.0523467	0.136705	0.139632	0.0956844	0.101398	0.0615788	0.113152		0.29012	0.004406	0.011506	0.011753	0.008054	0.008535	0.005183	0.009524
				0.29068	0.0882226	0.144528	0.101823	0.126252	0.0944784	0.113784	0.0739548		0.29068	0.007454	0.012212	0.008603	0.010667	0.007983	0.009614	0.006249
				0.29124	0.143809	0.0647426	0.0746846	0.0983126	0.132134	0.0780754	0.0771108		0.29124	0.012198	0.005491	0.006335	0.008339	0.011207	0.006622	0.00654
				0.29179	0.0853664	0.0557727	0.0911281	0.0980732	0.125077	0.0930458	0.0596213		0.29179	0.007268	0.004749	0.007759	0.00835	0.010649	0.007922	0.005076
				0.29235	0.129706	0.117063	0.0950075	0.0419355	0.0838845	0.0770836	0.0696624		0.29235	0.011086	0.010005	0.00812	0.003584	0.007169	0.006588	0.005954
				0.29291	0.0430129	0.087531	0.100865	0.0944297	0.0979403	0.098445	0.097554		0.29291	0.00369	0.00751	0.008654	0.008101	0.008403	0.008446	0.00837
				0.29346	0.0684523	0.102801	0.136196	0.156367	0.133519	0.0983485	0.155032		0.29346	0.005895	0.008853	0.011729	0.013466	0.011499	0.00847	0.013352
				0.29402	0.117254	0.0644998	0.0436703	0.0842898	0.0508935	0.044599	0.0823782		0.29402	0.010136	0.005576	0.003775	0.007287	0.0044	0.003856	0.007121
				0.29458	0.103759	0.108178	0.0587438	0.0745974	0.116617	0.0651463	0.0755847		0.29458	0.009004	0.009387	0.005098	0.006473	0.01012	0.005653	0.006559
				0.29514	0.163877	0.116412	0.117304	0.1057	0.0885004	0.0507042	0.100885		0.29514	0.014275	0.01014	0.010218	0.009207	0.007709	0.004417	0.008788
				0.29569	0.108487	0.0602343	0.0648871	0.109982	0.0621822	0.10123	0.0791746		0.29569	0.009485	0.005267	0.005673	0.009616	0.005437	0.008851	0.006923
				0.29625	0.0779442	0.135201	0.0845057	0.0684249	0.0776827	0.0875706	0.0296089		0.29625	0.006841	0.011866	0.007417	0.006005	0.006818	0.007686	0.002599
				0.29681	0.0923222	0.0789494	0.0933126	0.129414	0.0448593	0.0629958	0.112178		0.29681	0.008133	0.006955	0.00822	0.011401	0.003952	0.00555	0.009882
				0.29737	0.0839915	0.109272	0.04296	0.118227	0.120741	0.0834441	0.0825352		0.29737	0.007427	0.009662	0.003799	0.010454	0.010677	0.007379	0.007298
				0.29792	0.0888377	0.128855	0.0659039	0.094441	0.117247	0.0711541	0.0970327		0.29792	0.007885	0.011437	0.005849	0.008382	0.010407	0.006315	0.008612
				0.29848	0.105214	0.0743095	0.0768249	0.0530298	0.0547343	0.0895761	0.0646628		0.29848	0.009373	0.00662	0.006844	0.004724	0.004876	0.00798	0.005761
				0.29904	0.106824	0.0544659	0.0765827	0.0697393	0.074781	0.0961426	0.0860663		0.29904	0.009552	0.00487	0.006848	0.006236	0.006687	0.008597	0.007696
				0.29959	0.0744531	0.124174	0.101379	0.0441811	0.0950943	0.0262604	0.099386		0.29959	0.006683	0.011145	0.009099	0.003966	0.008535	0.002357	0.008921
				0.30015	0.0941645	0.0509903	0.0943833	0.125356	0.0682197	0.0961956	0.157674		0.30015	0.008483	0.004594	0.008503	0.011293	0.006146	0.008666	0.014205
				0.30071	0.111643	0.134961	0.10679	0.085092	0.0938069	0.0351753	0.109095		0.30071	0.010095	0.012204	0.009656	0.007694	0.008483	0.003181	0.009865
				0.30127	0.0902382	0.115605	0.0705498	0.121281	0.0985873	0.0706746	0.105585		0.30127	0.00819	0.010492	0.006403	0.011008	0.008948	0.006414	0.009583
				0.30182	0.102102	0.103838	0.0639143	0.0806948	0.125316	0.0943731	0.0751405		0.30182	0.009301	0.009459	0.005822	0.007351	0.011416	0.008597	0.006845
				0.30238	0.137796	0.0845783	0.0523949	0.150481	0.0949786	0.068033	0.0387245		0.30238	0.012599	0.007733	0.004791	0.013759	0.008684	0.006221	0.003541
				0.30294	0.0897226	0.080801	0.0523606	0.0882431	0.0825556	0.114284	0.0191642		0.30294	0.008234	0.007415	0.004805	0.008098	0.007576	0.010488	0.001759
				0.30349	0.0877598	0.0960884	0.0701774	0.084231	0.112638	0.0441125	0.078239		0.30349	0.008083	0.008851	0.006464	0.007758	0.010375	0.004063	0.007206
				0.30405	0.117973	0.101647	0.0909849	0.134967	0.0809088	0.0612344	0.132938		0.30405	0.010906	0.009397	0.008411	0.012477	0.00748	0.005661	0.01229
				0.30461	0.125227	0.119259	0.0859498	0.060646	0.0726035	0.120784	0.0928527		0.30461	0.011619	0.011066	0.007975	0.005627	0.006737	0.011207	0.008615
				0.30517	0.0831545	0.0637977	0.0936806	0.105987	0.0626794	0.0748624	0.0958036		0.30517	0.007744	0.005941	0.008724	0.00987	0.005837	0.006972	0.008922
				0.30572	0.0609514	0.111612	0.106481	0.121867	0.152413	0.097768	0.09471		0.30572	0.005697	0.010432	0.009952	0.01139	0.014245	0.009138	0.008852
				0.30628	0.0791169	0.0895688	0.0938898	0.0873804	0.100167	0.0725746	0.110953		0.30628	0.007422	0.008402	0.008808	0.008197	0.009396	0.006808	0.010408
				0.30684	0.0425902	0.0887003	0.0693472	0.0848315	0.104554	0.0759774	0.124694		0.30684	0.00401	0.008351	0.006529	0.007987	0.009844	0.007153	0.01174
				0.3074	0.0730887	0.0764521	0.0480933	0.0789593	0.126647	0.0582294	0.0848811		0.3074	0.006906	0.007224	0.004544	0.007461	0.011967	0.005502	0.008021
				0.30795	0.0792903	0.0554544	0.0815227	0.103672	0.0421928	0.0756011	0.107999		0.30795	0.007519	0.005259	0.007731	0.009832	0.004001	0.00717	0.010242
				0.30851	0.106843	0.0963695	0.116054	0.0794653	0.0891373	0.0580676	0.0552434		0.30851	0.010169	0.009172	0.011046	0.007563	0.008484	0.005527	0.005258
				0.30907	0.0908742	0.128088	0.0917797	0.0334465	0.0619235	0.0526611	0.112289		0.30907	0.008681	0.012235	0.008767	0.003195	0.005915	0.00503	0.010726
				0.30962	0.0737588	0.086587	0.135559	0.0634391	0.0919571	0.0636472	0.109815		0.30962	0.007071	0.008301	0.012996	0.006082	0.008816	0.006102	0.010528
				0.31018	0.103018	0.0628509	0.100395	0.120059	0.103852	0.0649669	0.125086		0.31018	0.009912	0.006047	0.009659	0.011551	0.009992	0.006251	0.012035
				0.31074	0.0698643	0.0831513	0.0793558	0.0657133	0.11192	0.0962698	0.118051		0.31074	0.006746	0.008029	0.007662	0.006345	0.010807	0.009296	0.011399
				0.3113	0.115179	0.0655774	0.0805523	0.105607	0.0983181	0.103781	0.0787274		0.3113	0.011161	0.006355	0.007806	0.010234	0.009528	0.010057	0.007629
				0.31185	0.0428596	0.141317	0.0738024	0.0749069	0.0752654	0.063044	0.0777159		0.31185	0.004168	0.013743	0.007177	0.007285	0.00732	0.006131	0.007558
				0.31241	0.118411	0.0809992	0.0702535	0.101609	0.0852692	0.0823894	0.0672439		0.31241	0.011557	0.007906	0.006857	0.009917	0.008322	0.008041	0.006563
				0.31297	0.12863	0.110168	0.0782158	0.0954183	0.0654966	0.0643909	0.0961137		0.31297	0.012599	0.010791	0.007661	0.009346	0.006415	0.006307	0.009414
				0.31353	0.0854977	0.0718769	0.0905862	0.124273	0.0404723	0.125904	0.113916		0.31353	0.008404	0.007065	0.008904	0.012216	0.003978	0.012376	0.011198
				0.31408	0.0565195	0.0730145	0.0479181	0.0592643	0.119668	0.0942104	0.111495		0.31408	0.005576	0.007203	0.004727	0.005846	0.011805	0.009294	0.010999
				0.31464	0.0715982	0.0501219	0.0447692	0.0502492	0.0772371	0.131871	0.114614		0.31464	0.007088	0.004962	0.004432	0.004975	0.007646	0.013055	0.011346
				0.3152	0.10537	0.104962	0.0830634	0.0909816	0.0862243	0.096435	0.0650183		0.3152	0.010468	0.010428	0.008252	0.009039	0.008566	0.009581	0.006459
				0.31575	0.10137	0.0406839	0.0965165	0.124359	0.0952707	0.0791516	0.118603		0.31575	0.010107	0.004056	0.009623	0.012399	0.009498	0.007891	0.011825
				0.31631	0.0923158	0.115287	0.0895937	0.0886283	0.0833451	0.084862	0.0917656		0.31631	0.009236	0.011535	0.008964	0.008867	0.008339	0.008491	0.009181
				0.31687	0.109217	0.0933549	0.0887711	0.142641	0.0838406	0.0772927	0.0876214		0.31687	0.010966	0.009373	0.008913	0.014322	0.008418	0.007761	0.008798
				0.31743	0.137174	0.0661788	0.147709	0.127134	0.0692151	0.100887	0.0925374		0.31743	0.013821	0.006668	0.014883	0.01281	0.006974	0.010165	0.009324
				0.31798	0.122685	0.121733	0.118243	0.0863651	0.0892003	0.0739344	0.124792		0.31798	0.012405	0.012309	0.011956	0.008733	0.009019	0.007476	0.012618
				0.31854	0.0828024	0.0896765	0.0860091	0.0973229	0.129561	0.0890633	0.108642		0.31854	0.008402	0.009099	0.008727	0.009875	0.013146	0.009037	0.011024
				0.3191	0.107678	0.0886264	0.137495	0.0649454	0.0632978	0.0893606	0.128434		0.3191	0.010964	0.009024	0.014	0.006613	0.006445	0.009099	0.013077
				0.31965	0.0983032	0.0984948	0.0948644	0.0407734	0.0603168	0.0802913	0.0826565		0.31965	0.010044	0.010064	0.009693	0.004166	0.006163	0.008204	0.008446
				0.32021	0.0887636	0.0877141	0.0794431	0.102604	0.065346	0.0762487	0.12294		0.32021	0.009101	0.008994	0.008146	0.010521	0.0067	0.007818	0.012606
				0.32077	0.103017	0.126032	0.0543926	0.140063	0.113719	0.0502729	0.0918234		0.32077	0.0106	0.012968	0.005597	0.014411	0.011701	0.005173	0.009448
				0.32133	0.107305	0.099407	0.0753653	0.0903703	0.0575923	0.113736	0.0637899		0.32133	0.011079	0.010264	0.007781	0.009331	0.005946	0.011743	0.006586
				0.32188	0.0653138	0.0630942	0.127003	0.0996156	0.0765304	0.0449722	0.102647		0.32188	0.006767	0.006537	0.013159	0.010321	0.007929	0.00466	0.010635
				0.32244	0.108306	0.070778	0.0755999	0.119237	0.10055	0.0717239	0.079637		0.32244	0.01126	0.007359	0.00786	0.012397	0.010454	0.007457	0.00828
				0.323	0.10654	0.11111	0.11873	0.0916619	0.0862639	0.0682481	0.082082		0.323	0.011115	0.011592	0.012387	0.009563	0.009	0.00712	0.008563
				0.32356	0.125597	0.0769706	0.0600273	0.0974059	0.0832575	0.0826646	0.127084		0.32356	0.013148	0.008058	0.006284	0.010197	0.008716	0.008654	0.013304
				0.32411	0.058319	0.0942349	0.0766847	0.0581958	0.0886653	0.0271764	0.0685451		0.32411	0.006126	0.009899	0.008056	0.006113	0.009314	0.002855	0.007201
				0.32467	0.151819	0.0456287	0.0997704	0.103033	0.0603038	0.0413822	0.0720549		0.32467	0.016003	0.00481	0.010517	0.010861	0.006357	0.004362	0.007595
				0.32523	0.0769618	0.0228061	0.0663634	0.0740635	0.0771291	0.048625	0.0528095		0.32523	0.00814	0.002412	0.007019	0.007834	0.008158	0.005143	0.005586
				0.32578	0.0493631	0.0726455	0.117854	0.1208	0.0362785	0.0461019	0.0991503		0.32578	0.005239	0.00771	0.012508	0.012821	0.00385	0.004893	0.010523
				0.32634	0.104355	0.0884143	0.098762	0.123001	0.0861974	0.096055	0.11979		0.32634	0.011114	0.009416	0.010518	0.013099	0.00918	0.01023	0.012757
				0.3269	0.094563	0.0844099	0.0850076	0.0940588	0.113272	0.0677	0.00529092		0.3269	0.010105	0.00902	0.009084	0.010051	0.012104	0.007235	0.000565
				0.32746	0.0617004	0.070904	0.122132	0.0933976	0.0935919	0.0577198	0.0577214		0.32746	0.006616	0.007603	0.013096	0.010015	0.010036	0.006189	0.006189
				0.32801	0.109871	0.0571184	0.0752073	0.0893602	0.0551959	0.0850175	0.136602		0.32801	0.011821	0.006145	0.008092	0.009614	0.005939	0.009147	0.014697
				0.32857	0.0968801	0.04676	0.0889559	0.0780938	-0.0205609	0.0570154	0.136379		0.32857	0.010459	0.005048	0.009603	0.008431	-0.00222	0.006155	0.014723
				0.32913	0.0842693	0.107686	0.0894094	0.0980089	0.0966211	0.0667848	0.137028		0.32913	0.009128	0.011665	0.009685	0.010617	0.010466	0.007234	0.014843
				0.32968	0.0906531	0.116807	0.119343	0.114049	0.116555	0.0690491	0.0308472		0.32968	0.009853	0.012696	0.012972	0.012396	0.012669	0.007505	0.003353
				0.33024	0.0743865	0.0613203	0.0808867	0.123549	0.137439	0.108548	0.0783279		0.33024	0.008113	0.006688	0.008821	0.013474	0.014989	0.011838	0.008542
				0.3308	0.0827444	0.10453	0.0413498	0.115206	0.0518649	0.10445	0.0731046		0.3308	0.009054	0.011438	0.004525	0.012607	0.005675	0.01143	0.008
				0.33136	0.11587	0.0914049	0.0857668	0.103665	0.113844	0.0621861	0.104519		0.33136	0.012722	0.010036	0.009417	0.011382	0.0125	0.006828	0.011476
				0.33191	0.0966026	0.0892431	0.0595726	0.128442	0.0881665	0.0588368	0.106764		0.33191	0.010642	0.009832	0.006563	0.01415	0.009713	0.006482	0.011762
				0.33247	0.106499	0.0791075	0.0641164	0.0546223	0.0207836	0.0574091	0.11593		0.33247	0.011772	0.008744	0.007087	0.006038	0.002297	0.006346	0.012815
				0.33303	0.0766912	0.0745509	0.0839756	0.114525	0.0839377	0.108132	0.0759023		0.33303	0.008506	0.008268	0.009313	0.012702	0.009309	0.011993	0.008418
				0.33358	0.0886548	0.109968	0.0663169	0.0585886	0.0880175	0.0327161	0.135449		0.33358	0.009865	0.012237	0.00738	0.00652	0.009794	0.003641	0.015073
				0.33414	0.0574975	0.0776498	0.0771322	0.0796581	0.0282418	0.0704479	0.115548		0.33414	0.00642	0.00867	0.008612	0.008894	0.003153	0.007866	0.012901
				0.3347	0.106896	0.102138	0.113725	0.100926	0.100881	0.0438278	0.109355		0.3347	0.011975	0.011442	0.01274	0.011306	0.011301	0.00491	0.01225
				0.33526	0.128202	0.136711	0.104564	0.0916175	0.0567873	0.104398	0.0440646		0.33526	0.014409	0.015366	0.011753	0.010297	0.006383	0.011734	0.004953
				0.33581	0.107573	0.0787327	0.0726143	0.0558027	0.0916509	0.0679095	0.08515		0.33581	0.012131	0.008879	0.008189	0.006293	0.010336	0.007658	0.009602
				0.33637	0.0715795	0.0447889	0.0889694	0.0619131	0.0402912	0.0556418	0.0361543		0.33637	0.008099	0.005068	0.010066	0.007005	0.004559	0.006296	0.004091
				0.33693	0.135545	0.0664097	0.106307	0.0540779	0.0829676	0.0777953	0.0690682		0.33693	0.015387	0.007539	0.012068	0.006139	0.009418	0.008831	0.007841
				0.33749	0.0794832	0.0904076	0.107249	0.110586	0.0343302	0.0620422	0.134654		0.33749	0.009053	0.010297	0.012215	0.012595	0.00391	0.007066	0.015337
				0.33804	0.0474581	0.0926483	0.0958026	0.0786722	0.0853172	0.0859096	0.0856768		0.33804	0.005423	0.010587	0.010948	0.00899	0.009749	0.009817	0.00979
				0.3386	0.0831665	0.0920824	0.0600831	0.0724008	0.103563	0.13253	0.0991676		0.3386	0.009535	0.010557	0.006888	0.008301	0.011873	0.015194	0.011369
				0.33916	0.0593478	0.0428612	0.0944055	0.123235	0.100177	0.0505707	0.0905981		0.33916	0.006827	0.00493	0.010859	0.014175	0.011523	0.005817	0.010421
				0.33971	0.115748	0.0595787	0.0902412	0.0833388	0.0316017	0.0775969	0.0342124		0.33971	0.013358	0.006876	0.010414	0.009618	0.003647	0.008955	0.003948
				0.34027	0.0404127	0.0890757	0.0495989	0.0962068	0.0511901	0.0393084	0.0935109		0.34027	0.004679	0.010314	0.005743	0.011139	0.005927	0.004551	0.010827
				0.34083	0.0638394	0.112344	0.0699874	0.10069	0.0843279	0.090722	0.0568121		0.34083	0.007416	0.01305	0.00813	0.011697	0.009796	0.010539	0.0066
				0.34139	0.0254274	0.098123	0.0840675	0.0614609	0.0702414	0.061474	0.0815611		0.34139	0.002963	0.011436	0.009798	0.007163	0.008186	0.007164	0.009505
				0.34194	0.106392	0.0683333	0.0685993	0.0881894	0.0724129	0.11587	0.0772525		0.34194	0.01244	0.00799	0.008021	0.010311	0.008467	0.013548	0.009033
				0.3425	0.0695871	0.0925525	0.0955309	0.0843481	0.11101	0.0430721	0.0786356		0.3425	0.008163	0.010857	0.011206	0.009895	0.013022	0.005053	0.009224
				0.34306	0.054332	0.092026	0.0758047	0.0737719	0.103152	0.0875838	0.0883114		0.34306	0.006394	0.01083	0.008921	0.008682	0.01214	0.010308	0.010393
				0.34361	0.0623727	0.0822413	0.0708078	0.0920117	0.0309909	0.105538	0.090639		0.34361	0.007364	0.00971	0.00836	0.010864	0.003659	0.012461	0.010702
				0.34417	0.121633	0.0277227	0.0425957	0.0814174	0.0505191	0.0955534	0.0682815		0.34417	0.014408	0.003284	0.005046	0.009644	0.005984	0.011319	0.008088
				0.34473	0.0204326	0.0733359	0.0603363	0.076161	0.0775623	0.0928208	0.0857596		0.34473	0.002428	0.008715	0.00717	0.009051	0.009217	0.011031	0.010191
				0.34529	0.0621431	0.0674459	0.0632593	0.0731736	0.0871549	0.083041	0.0900662		0.34529	0.007409	0.008041	0.007542	0.008724	0.010391	0.0099	0.010738
				0.34584	0.0412499	0.0535326	0.070288	0.100817	0.0716375	0.052806	0.0619476		0.34584	0.004934	0.006403	0.008407	0.012058	0.008568	0.006316	0.007409
				0.3464	0.0839187	0.105346	0.0870587	0.120168	0.0646904	0.10526	0.0546982		0.3464	0.01007	0.012641	0.010446	0.014419	0.007762	0.01263	0.006563
				0.34696	0.0851566	0.0375802	0.057574	0.119347	0.0609589	0.0248708	0.0886502		0.34696	0.010251	0.004524	0.006931	0.014367	0.007338	0.002994	0.010672
				0.34751	0.0911087	0.0638112	0.0753632	0.0884667	0.0903681	0.11959	0.123691		0.34751	0.011003	0.007706	0.009101	0.010684	0.010913	0.014442	0.014938
				0.34807	0.0331464	0.0918686	0.0840868	0.0768929	0.0500835	0.0652797	0.0469687		0.34807	0.004016	0.01113	0.010187	0.009316	0.006068	0.007909	0.00569
				0.34863	0.0517212	0.0581839	0.120554	0.111798	0.0859454	0.0657587	0.0720728		0.34863	0.006286	0.007072	0.014652	0.013588	0.010446	0.007992	0.00876
				0.34919	0.0980551	0.0593062	0.0529591	0.0618266	0.102152	0.0952127	0.0980001		0.34919	0.011956	0.007231	0.006457	0.007539	0.012455	0.011609	0.011949
				0.34974	0.128609	0.061896	0.128144	0.0647928	0.111014	0.0580251	0.0514619		0.34974	0.015732	0.007571	0.015675	0.007925	0.013579	0.007098	0.006295
				0.3503	0.0930636	0.0903722	0.103233	0.0516733	0.0871789	0.0679604	0.0963322		0.3503	0.01142	0.01109	0.012668	0.006341	0.010698	0.008339	0.011821
				0.35086	0.0584429	0.0870231	0.0679977	0.0527351	0.0560926	0.0558092	0.103703		0.35086	0.007194	0.010713	0.008371	0.006492	0.006905	0.00687	0.012766
				0.35141	0.0809644	0.0609945	0.0726256	0.111717	0.0871618	0.0717977	0.106441		0.35141	0.009998	0.007532	0.008969	0.013796	0.010764	0.008866	0.013145
				0.35197	0.0912777	0.0567097	0.0897624	0.0259758	0.0589695	0.10016	0.109622		0.35197	0.011308	0.007025	0.01112	0.003218	0.007305	0.012408	0.01358
				0.35253	0.0253271	0.0807989	0.0751007	0.0577225	0.117796	0.08928	0.0780782		0.35253	0.003148	0.010041	0.009333	0.007174	0.014639	0.011095	0.009703
				0.35309	0.09767	0.0470769	0.0495242	0.130837	0.0685686	0.0825661	0.0876887		0.35309	0.012176	0.005869	0.006174	0.016311	0.008548	0.010293	0.010932
				0.35364	0.0681749	0.101324	0.0737558	0.0477812	0.115368	0.0805447	0.0849969		0.35364	0.008526	0.012672	0.009224	0.005976	0.014428	0.010073	0.01063
				0.3542	0.111715	0.118031	0.0403612	0.0307823	0.0656087	0.0710718	0.094405		0.3542	0.014015	0.014808	0.005064	0.003862	0.008231	0.008917	0.011844
				0.35476	0.0420835	0.0507483	0.0714358	0.117631	0.0615494	0.0815086	0.0936453		0.35476	0.005296	0.006387	0.00899	0.014804	0.007746	0.010258	0.011785
				0.35531	0.0565254	0.0552042	0.0373569	0.0887434	0.0832014	0.0907606	0.0805076		0.35531	0.007136	0.006969	0.004716	0.011204	0.010504	0.011458	0.010164
				0.35587	0.0517508	0.1057	0.0462646	0.111125	0.0551619	0.0384077	0.0543995		0.35587	0.006554	0.013386	0.005859	0.014073	0.006986	0.004864	0.006889
				0.35643	0.0721593	0.120615	0.103871	0.0713898	0.0832307	0.0394022	0.0567834		0.35643	0.009167	0.015323	0.013196	0.009069	0.010574	0.005006	0.007214
				0.35699	0.0758094	0.0318073	0.0545152	0.0679369	0.0965493	0.0458145	0.0842707		0.35699	0.009661	0.004053	0.006947	0.008658	0.012304	0.005839	0.010739
				0.35754	0.060968	0.0464065	0.103508	0.0786087	0.0365253	0.0746333	0.0528446		0.35754	0.007794	0.005932	0.013232	0.010049	0.004669	0.009541	0.006755
				0.3581	0.0437233	0.0622674	0.0728713	0.0810151	0.0776102	0.0995045	0.11474		0.3581	0.005607	0.007985	0.009345	0.010389	0.009952	0.01276	0.014714
				0.35866	0.0608886	0.0480397	0.0586195	0.073218	0.0557294	0.0988903	0.0731162		0.35866	0.007832	0.00618	0.007541	0.009418	0.007169	0.012721	0.009405
				0.35922	0.0835467	0.0683489	0.0655814	0.0811612	0.0578282	0.0475053	0.0538041		0.35922	0.01078	0.008819	0.008462	0.010473	0.007462	0.00613	0.006943
				0.35977	0.0886544	0.113213	0.0675208	0.0829216	0.0788373	0.116567	0.06288		0.35977	0.011475	0.014654	0.00874	0.010733	0.010204	0.015088	0.008139
				0.36033	0.118158	0.0699211	0.0539849	0.0672083	0.0836485	0.0108878	0.0873001		0.36033	0.015341	0.009078	0.007009	0.008726	0.010861	0.001414	0.011335
				0.36089	0.127562	0.0489804	0.0933076	0.0462918	0.126217	0.0364053	0.0285555		0.36089	0.016614	0.006379	0.012152	0.006029	0.016438	0.004741	0.003719
				0.36144	0.0692598	0.0716392	0.071293	0.0566751	0.00962724	0.0963271	0.105032		0.36144	0.009048	0.009359	0.009314	0.007404	0.001258	0.012584	0.013721
				0.362	0.0468378	0.0853771	0.0931147	0.0562721	0.0359424	0.121904	0.0861927		0.362	0.006138	0.011188	0.012202	0.007374	0.00471	0.015975	0.011295
				0.36256	0.0895632	0.0638649	0.0765318	0.0713742	0.0960381	0.086462	0.0996953		0.36256	0.011773	0.008395	0.01006	0.009382	0.012624	0.011365	0.013105
				0.36312	0.0565437	0.124802	0.0559786	0.114025	0.030396	0.0909212	0.101279		0.36312	0.007455	0.016455	0.007381	0.015034	0.004008	0.011988	0.013354
				0.36367	0.101091	0.0797037	0.0625499	0.100915	0.101587	0.0529616	0.0448601		0.36367	0.01337	0.010541	0.008273	0.013347	0.013436	0.007005	0.005933
				0.36423	0.0877354	0.0853475	0.0551579	0.077108	0.0451687	0.0695326	0.0469016		0.36423	0.011639	0.011322	0.007317	0.010229	0.005992	0.009224	0.006222
				0.36479	0.0727989	0.0818277	0.14041	0.0924885	0.0187009	0.0292058	0.0864625		0.36479	0.009687	0.010889	0.018684	0.012307	0.002489	0.003886	0.011505
				0.36534	0.0439129	0.0391765	0.0951412	0.0509363	0.0702604	0.0575364	0.098953		0.36534	0.005861	0.005229	0.012699	0.006799	0.009378	0.00768	0.013208
				0.3659	0.0553609	0.0903184	0.100197	0.063815	0.0770678	0.0531481	0.0248398		0.3659	0.007412	0.012092	0.013415	0.008544	0.010318	0.007116	0.003326
				0.36646	0.0671635	0.104093	0.0553297	0.0402957	0.0688507	0.0836724	0.103323		0.36646	0.009019	0.013979	0.00743	0.005411	0.009246	0.011236	0.013875
				0.36702	0.113613	0.117186	0.0774486	0.0584528	0.0895029	0.0521946	0.0831284		0.36702	0.015304	0.015785	0.010432	0.007874	0.012056	0.007031	0.011197
				0.36757	0.0304623	0.064447	0.0387883	0.0652965	0.0750206	0.0793546	0.119371		0.36757	0.004116	0.008707	0.005241	0.008822	0.010136	0.010722	0.016128
				0.36813	0.0746473	0.0521926	0.0381139	0.0495829	0.0697549	0.0601323	0.05874		0.36813	0.010116	0.007073	0.005165	0.006719	0.009453	0.008149	0.00796
				0.36869	0.0800855	0.0768102	0.0550927	0.0433205	0.0589686	0.0144191	0.0593367		0.36869	0.010886	0.010441	0.007489	0.005889	0.008016	0.00196	0.008066
				0.36924	0.035555	0.0985296	0.0397369	0.093472	0.0662888	0.0730715	0.0734546		0.36924	0.004848	0.013434	0.005418	0.012744	0.009038	0.009963	0.010015
				0.3698	0.114912	0.122666	0.036714	0.0678612	0.087542	0.050057	0.0758684		0.3698	0.015715	0.016775	0.005021	0.00928	0.011972	0.006845	0.010375
				0.37036	0.0998224	0.0358097	0.0059872	0.0734201	0.061938	0.0239622	0.0960081		0.37036	0.013692	0.004912	0.000821	0.010071	0.008496	0.003287	0.013169
				0.37092	0.0508193	0.0274907	0.106771	0.0509343	0.0712659	0.0204663	0.0787355		0.37092	0.006992	0.003782	0.014689	0.007007	0.009805	0.002816	0.010832
				0.37147	0.0886439	0.0552854	0.0621427	0.0613781	0.118701	0.0697086	0.0718884		0.37147	0.012232	0.007629	0.008575	0.00847	0.01638	0.009619	0.00992
				0.37203	0.104185	0.0706792	0.0524882	0.0551962	0.102828	0.120124	0.0828996		0.37203	0.01442	0.009782	0.007265	0.007639	0.014232	0.016626	0.011474
				0.37259	0.0424232	0.0772108	0.0418877	0.102628	0.0433201	0.122972	0.078658		0.37259	0.005889	0.010718	0.005815	0.014247	0.006014	0.017071	0.010919
				0.37314	0.0398522	0.0494699	0.0971394	0.0634195	0.0738975	0.0872466	0.0758559		0.37314	0.005549	0.006888	0.013525	0.00883	0.010289	0.012148	0.010562
				0.3737	0.0777536	0.0306612	0.0685868	0.0955136	0.0371541	0.0424941	0.0634508		0.3737	0.010858	0.004282	0.009578	0.013339	0.005189	0.005934	0.008861
				0.37426	0.0957495	0.104204	0.0846805	0.0613351	0.0563816	0.104138	0.0547973		0.37426	0.013412	0.014596	0.011861	0.008591	0.007897	0.014587	0.007675
				0.37482	0.112136	0.0694713	0.0968809	0.0531208	0.0667998	0.0877103	0.0870122		0.37482	0.015754	0.00976	0.01361	0.007463	0.009384	0.012322	0.012224
				0.37537	0.0942119	0.0450048	0.129198	0.0507286	0.0213634	0.0951596	0.0616918		0.37537	0.013275	0.006341	0.018205	0.007148	0.00301	0.013408	0.008693
				0.37593	0.0499844	0.0578978	0.0932992	0.111407	0.0702276	0.0869129	0.0863726		0.37593	0.007064	0.008182	0.013185	0.015744	0.009925	0.012283	0.012206
				0.37649	0.0563673	0.0346781	0.0775571	0.0837839	0.0943012	0.0636553	0.06483		0.37649	0.00799	0.004915	0.010993	0.011876	0.013366	0.009023	0.009189
				0.37704	0.105123	0.0859232	0.0641902	0.0755501	0.0511097	0.101859	0.0642013		0.37704	0.014944	0.012215	0.009125	0.01074	0.007266	0.01448	0.009127
				0.3776	0.0925094	0.0689962	0.116955	0.0690641	0.0357998	0.0806221	0.0647717		0.3776	0.01319	0.009838	0.016676	0.009847	0.005104	0.011495	0.009235
				0.37816	0.079483	0.0655559	0.0623146	0.0593907	0.0439225	0.0823624	0.113134		0.37816	0.011366	0.009375	0.008911	0.008493	0.006281	0.011778	0.016179
				0.37872	0.0637744	0.067549	0.0560345	0.0957601	0.125104	0.0789117	0.111403		0.37872	0.009147	0.009688	0.008037	0.013734	0.017943	0.011318	0.015978
				0.37927	0.087964	0.0396392	0.12447	0.0748112	0.041319	0.0877125	0.114686		0.37927	0.012653	0.005702	0.017905	0.010761	0.005944	0.012617	0.016497
				0.37983	0.069048	0.0832122	0.0830296	0.0766972	0.0429165	0.0669668	0.105157		0.37983	0.009962	0.012005	0.011979	0.011065	0.006192	0.009661	0.015171
				0.38039	0.0333724	0.0762579	0.00754869	0.0532942	0.0866229	0.113237	0.0793064		0.38039	0.004829	0.011034	0.001092	0.007711	0.012534	0.016385	0.011475
				0.38094	0.0759696	0.0331571	0.00348177	0.0359812	0.0953706	0.103375	0.0794852		0.38094	0.011025	0.004812	0.000505	0.005222	0.01384	0.015002	0.011535
				0.3815	0.0640685	0.123487	0.0997016	0.0341556	0.0757217	0.0589203	0.078992		0.3815	0.009325	0.017973	0.014511	0.004971	0.011021	0.008575	0.011497
				0.38206	0.0987632	0.0928265	0.0856146	0.0484148	0.0603207	0.0947681	0.104403		0.38206	0.014416	0.01355	0.012497	0.007067	0.008805	0.013833	0.015239
				0.38262	0.0733059	0.0880541	0.031463	0.115331	0.0908875	0.0637843	0.106428		0.38262	0.010732	0.012891	0.004606	0.016884	0.013305	0.009338	0.01558
				0.38317	0.0365391	0.066127	0.106719	0.0453628	0.0771404	0.0292695	0.0292911		0.38317	0.005365	0.009709	0.015669	0.00666	0.011326	0.004297	0.004301
				0.38373	0.112635	0.0766236	0.0833967	0.0615182	0.07749	0.0614989	0.0648913		0.38373	0.016585	0.011283	0.01228	0.009058	0.01141	0.009056	0.009555
				0.38429	0.0952368	0.0637811	0.0791553	0.0871272	0.105806	0.0660994	0.059493		0.38429	0.014064	0.009419	0.011689	0.012867	0.015625	0.009761	0.008786
				0.38484	0.0395262	0.0765308	0.0259337	0.0318842	0.0563263	0.111086	0.0776858		0.38484	0.005854	0.011335	0.003841	0.004722	0.008342	0.016452	0.011506
				0.3854	0.0839881	0.102691	0.0521552	0.0672056	0.0612038	0.062022	0.0670345		0.3854	0.012475	0.015253	0.007747	0.009982	0.009091	0.009212	0.009957
				0.38596	0.0858241	0.068336	0.0686573	0.0865287	0.102612	0.0713811	0.0560043		0.38596	0.012785	0.01018	0.010227	0.01289	0.015285	0.010633	0.008343
				0.38651	0.0665284	0.0793951	0.0880374	0.0759782	0.11583	0.106073	0.113742		0.38651	0.009939	0.011861	0.013152	0.011351	0.017304	0.015847	0.016992
				0.38707	0.033274	0.0543337	0.0443711	0.0771374	0.103458	0.0294572	0.0855087		0.38707	0.004985	0.008141	0.006648	0.011557	0.015501	0.004413	0.012811
				0.38763	0.082016	0.0896688	0.0521811	0.0359623	0.0770064	0.0489824	0.0594675		0.38763	0.012323	0.013473	0.007841	0.005404	0.011571	0.00736	0.008935
				0.38819	0.0432349	0.0580845	0.0501591	0.122197	0.0732935	0.0480959	0.078607		0.38819	0.006515	0.008753	0.007558	0.018414	0.011044	0.007247	0.011845
				0.38874	0.105087	0.0819307	0.0480813	0.0810175	0.0903019	0.052256	0.082985		0.38874	0.015881	0.012381	0.007266	0.012243	0.013647	0.007897	0.012541
				0.3893	0.0340039	0.0794408	0.0521668	0.0398814	0.061985	0.073119	0.130235		0.3893	0.005153	0.01204	0.007906	0.006044	0.009394	0.011082	0.019738
				0.38986	0.0425648	0.0979831	0.0587716	0.0726687	0.0682318	0.0746948	0.0570549		0.38986	0.006469	0.014892	0.008933	0.011045	0.01037	0.011353	0.008672
				0.39041	0.110309	0.0404189	0.0270205	0.0866803	0.0324509	0.0799891	0.106614		0.39041	0.016814	0.006161	0.004119	0.013212	0.004946	0.012192	0.01625
				0.39097	0.115913	0.0809676	0.0721135	-6.68199e-05	0.0889164	0.0293686	0.0547617		0.39097	0.017718	0.012377	0.011023	-1e-05	0.013592	0.004489	0.008371
				0.39153	0.00721152	0.043451	0.0852852	0.0817314	0.0639929	0.0593809	0.072554		0.39153	0.001105	0.006661	0.013074	0.012529	0.00981	0.009103	0.011122
				0.39209	0.0462681	0.0954703	0.0604741	0.0553287	0.0915212	0.0779233	0.074323		0.39209	0.007113	0.014677	0.009297	0.008506	0.01407	0.011979	0.011426
				0.39264	0.0943717	0.0595351	0.0613087	0.0319569	0.0236555	0.111839	0.0957687		0.39264	0.014549	0.009178	0.009452	0.004927	0.003647	0.017242	0.014765
				0.3932	0.0633894	0.0482815	0.0780036	0.0904616	0.110643	0.0633589	0.0698061		0.3932	0.0098	0.007465	0.01206	0.013986	0.017106	0.009796	0.010792
				0.39376	0.0492797	0.0916916	0.0544272	0.0376862	0.0750158	0.0438431	0.0992495		0.39376	0.007641	0.014216	0.008439	0.005843	0.011631	0.006798	0.015388
				0.39431	0.0808058	0.0441727	0.0754893	0.0571684	0.0762384	0.0883299	0.0868236		0.39431	0.012564	0.006868	0.011737	0.008889	0.011854	0.013734	0.0135
				0.39487	0.0420162	0.0512431	0.0874304	0.053396	0.0953565	0.0820151	0.0515155		0.39487	0.006551	0.00799	0.013632	0.008326	0.014868	0.012788	0.008032
				0.39543	0.0424958	0.0659072	0.0819026	0.066066	0.0556604	0.048277	0.0559596		0.39543	0.006645	0.010305	0.012807	0.01033	0.008703	0.007549	0.00875
				0.39599	0.0652018	0.0689569	0.108274	0.0198935	0.0423873	0.0465677	0.0694996		0.39599	0.010224	0.010813	0.016978	0.003119	0.006647	0.007302	0.010898
				0.39654	0.0757919	0.0818753	0.0872717	0.0930995	0.0630441	0.0930249	0.102501		0.39654	0.011918	0.012875	0.013723	0.014639	0.009913	0.014628	0.016118
				0.3971	0.0688913	0.0987264	0.0694732	0.0881379	0.0640375	0.0703263	0.0353056		0.3971	0.010863	0.015568	0.010955	0.013898	0.010098	0.01109	0.005567
				0.39766	0.124603	0.0630154	0.0646439	0.0471979	0.0695476	0.0611329	0.0601484		0.39766	0.019704	0.009965	0.010222	0.007463	0.010998	0.009667	0.009511
				0.39821	0.063872	0.0676608	0.0630499	0.0430034	0.00902922	-0.00351345	0.054476		0.39821	0.010128	0.010729	0.009998	0.006819	0.001432	-0.00056	0.008639
				0.39877	0.0660515	0.0682729	0.0855549	0.090312	0.091077	0.0334475	0.0679571		0.39877	0.010503	0.010857	0.013605	0.014361	0.014483	0.005319	0.010806
				0.39933	0.0221339	0.0383748	0.0637435	0.0646492	0.0793775	0.0370143	0.0569377		0.39933	0.00353	0.006119	0.010165	0.010309	0.012658	0.005902	0.009079
				0.39989	0.0619775	0.0338338	0.0707563	0.0616711	0.111291	0.0219513	0.064862		0.39989	0.009911	0.00541	0.011314	0.009862	0.017796	0.00351	0.010372
				0.40044	0.10866	0.049637	0.0382158	0.090196	0.067001	0.0383638	0.0340596		0.40044	0.017424	0.007959	0.006128	0.014463	0.010744	0.006152	0.005462
				0.401	0.0938175	0.0451819	0.0644064	0.0512787	0.0841694	0.101315	0.0530335		0.401	0.015086	0.007265	0.010357	0.008246	0.013534	0.016292	0.008528
				0.40156	0.100053	0.0575768	0.112544	0.0886524	0.139092	0.0957537	0.0972549		0.40156	0.016133	0.009284	0.018147	0.014295	0.022428	0.01544	0.015682
				0.40211	0.0743454	0.0721885	0.106597	0.0460191	0.10233	0.0803619	0.0686325		0.40211	0.012021	0.011673	0.017236	0.007441	0.016546	0.012994	0.011098
				0.40267	0.136264	0.0304932	0.040636	0.0584667	0.101284	0.135077	0.115545		0.40267	0.022094	0.004944	0.006589	0.00948	0.016422	0.021902	0.018735
				0.40323	0.0452132	0.0584221	0.035297	0.0222572	0.132331	0.0878702	0.0639795		0.40323	0.007351	0.009499	0.005739	0.003619	0.021516	0.014287	0.010403
				0.40379	0.0426035	0.0851531	0.0318989	0.111212	0.0940595	0.117753	0.0043941		0.40379	0.006946	0.013884	0.005201	0.018132	0.015336	0.019199	0.000716
				0.40434	0.0693197	0.110375	0.0525711	0.0719144	0.078253	0.0228894	0.0823739		0.40434	0.011333	0.018046	0.008595	0.011757	0.012794	0.003742	0.013468
				0.4049	0.0132064	0.0304739	0.0783285	0.0279748	-0.0235774	0.0708812	0.0927087		0.4049	0.002165	0.004996	0.012841	0.004586	-0.00387	0.01162	0.015199
				0.40546	0.109686	0.0355978	0.103769	0.07055	0.0304644	0.0460408	0.0290169		0.40546	0.018032	0.005852	0.017059	0.011598	0.005008	0.007569	0.00477
				0.40601	0.0725073	0.095538	0.0556476	0.104198	-0.00490398	0.04893	0.0399098		0.40601	0.011953	0.015749	0.009173	0.017177	-0.00081	0.008066	0.006579
				0.40657	0.0790724	0.00955686	0.102347	0.0872402	0.0441237	0.0749555	0.0444312		0.40657	0.013071	0.00158	0.016918	0.014421	0.007294	0.01239	0.007344
				0.40713	0.064818	0.0963324	0.125526	0.0677252	-0.0115131	0.0871846	0.0810203		0.40713	0.010744	0.015967	0.020806	0.011226	-0.00191	0.014451	0.013429
				0.40768	0.0468922	0.0255421	0.0178013	0.0530266	0.0564725	0.0421448	0.0415574		0.40768	0.007794	0.004245	0.002959	0.008813	0.009386	0.007005	0.006907
				0.40824	0.0610543	0.0568468	0.118588	0.0772184	0.00161497	0.00675168	0.0954366		0.40824	0.010175	0.009474	0.019764	0.012869	0.000269	0.001125	0.015906
				0.4088	0.067254	0.0910686	0.083073	0.079038	0.0549999	0.0805422	0.0773004		0.4088	0.011239	0.015219	0.013883	0.013208	0.009191	0.01346	0.012918
				0.40936	0.0654469	0.106367	0.0193129	0.0653736	0.0540012	0.0145058	0.0769661		0.40936	0.010967	0.017824	0.003236	0.010955	0.009049	0.002431	0.012897
				0.40991	0.0792623	0.063561	0.0164973	0.0496034	0.0480675	0.0622743	-0.00280441		0.40991	0.013318	0.01068	0.002772	0.008335	0.008077	0.010464	-0.00047
				0.41047	0.0965652	0.0254855	0.0504504	0.0407598	0.0356036	0.0749505	0.0683039		0.41047	0.01627	0.004294	0.0085	0.006867	0.005999	0.012628	0.011508
				0.41103	0.0921998	0.0844372	-0.00750697	0.0299793	0.0723496	0.058233	0.0972662		0.41103	0.015577	0.014265	-0.00127	0.005065	0.012223	0.009838	0.016432
				0.41158	0.0394867	0.0673921	0.0773804	0.0367626	0.0792055	0.0678956	0.0637444		0.41158	0.006689	0.011416	0.013108	0.006228	0.013418	0.011502	0.010798
				0.41214	0.0734024	0.11315	0.0693987	0.0920885	0.0642951	0.0546251	0.0523765		0.41214	0.012468	0.01922	0.011788	0.015642	0.010921	0.009279	0.008897
				0.4127	0.0388064	0.0685546	0.0357519	0.0902363	0.133179	0.0936595	0.143007		0.4127	0.006609	0.011676	0.006089	0.015369	0.022683	0.015952	0.024357
				0.41326	0.0516041	0.00352083	0.0617215	0.068891	0.0621632	0.0102893	0.125665		0.41326	0.008813	0.000601	0.010541	0.011765	0.010616	0.001757	0.021461
				0.41381	0.028418	0.148014	0.0367501	0.0326688	0.0511255	0.0151479	0.0656923		0.41381	0.004866	0.025346	0.006293	0.005594	0.008755	0.002594	0.011249
				0.41437	0.0367578	0.0137227	0.0636682	0.0400294	0.0839708	0.0864952	0.103871		0.41437	0.006311	0.002356	0.010932	0.006873	0.014418	0.014851	0.017835
				0.41493	0.0303438	0.00341147	0.00964949	0.0281589	0.0738885	0.01727	0.0973006		0.41493	0.005224	0.000587	0.001661	0.004848	0.012721	0.002973	0.016752
				0.41548	0.0902513	0.0532926	0.0812993	0.0908003	0.047284	0.0496023	0.0632047		0.41548	0.01558	0.0092	0.014034	0.015675	0.008162	0.008563	0.010911
				0.41604	0.0794228	0.0731706	0.0654269	-0.0235179	0.04258	0.0293321	0.139894		0.41604	0.013747	0.012665	0.011325	-0.00407	0.00737	0.005077	0.024214
				0.4166	0.0238241	0.067114	0.0419899	0.0567565	0.0677085	0.0711669	0.0856206		0.4166	0.004135	0.011648	0.007287	0.00985	0.011751	0.012351	0.01486
				0.41715	0.0177999	0.090889	0.133647	0.0314067	0.072444	0.0154852	0.0183868		0.41715	0.003097	0.015816	0.023257	0.005465	0.012607	0.002695	0.0032
				0.41771	0.0612826	0.00276852	0.0685936	0.0368929	0.072085	0.0883156	0.0272287		0.41771	0.010693	0.000483	0.011968	0.006437	0.012578	0.01541	0.004751
				0.41827	0.072361	0.096475	0.0611819	0.0622936	0.0550043	0.0121943	0.0364993		0.41827	0.012659	0.016878	0.010704	0.010898	0.009623	0.002133	0.006385
				0.41883	0.0542527	0.010692	0.0593713	0.0583313	0.0506953	0.0680589	0.066219		0.41883	0.009517	0.001876	0.010415	0.010232	0.008893	0.011939	0.011616
				0.41938	0.0843324	0.0462587	0.035492	0.108113	0.0196016	0.108454	0.0400788		0.41938	0.014832	0.008136	0.006242	0.019015	0.003448	0.019075	0.007049
				0.41994	0.0648599	0.104146	0.0809016	0.0693169	0.0348683	0.0480023	0.0209911		0.41994	0.011438	0.018366	0.014267	0.012224	0.006149	0.008465	0.003702
				0.4205	0.0541997	0.08438	0.0243643	0.130131	0.0516834	0.0374656	0.0594426		0.4205	0.009583	0.01492	0.004308	0.023009	0.009139	0.006625	0.010511
				0.42105	0.0465492	0.0777499	0.0374436	0.0295846	0.0680782	0.111233	0.0739708		0.42105	0.008253	0.013784	0.006638	0.005245	0.012069	0.01972	0.013114
				0.42161	0.0182115	0.086688	0.0389781	0.0238726	0.0311596	0.0982624	0.116861		0.42161	0.003237	0.015409	0.006929	0.004243	0.005539	0.017467	0.020773
				0.42217	0.112196	0.0808052	0.00605324	0.0502607	0.105544	0.0797365	0.0541702		0.42217	0.019996	0.014402	0.001079	0.008958	0.018811	0.014211	0.009655
				0.42273	0.0376929	0.0586563	0.0884001	0.0617474	0.0733788	0.057789	0.101586		0.42273	0.006736	0.010482	0.015797	0.011034	0.013113	0.010327	0.018153
				0.42328	0.0205186	0.060458	0.0425379	0.0642841	0.0922496	0.0643667	0.0553855		0.42328	0.003676	0.010832	0.007621	0.011518	0.016528	0.011532	0.009923
				0.42384	0.0674627	0.107515	0.103921	0.0908634	0.0434753	0.0874386	-0.00609496		0.42384	0.012119	0.019314	0.018668	0.016323	0.00781	0.015707	-0.00109
				0.4244	0.0505736	0.0186952	0.0479218	0.0814719	0.0381771	0.0936413	0.0504084		0.4244	0.009109	0.003367	0.008631	0.014674	0.006876	0.016866	0.009079
				0.42495	-0.00347652	0.0782869	0.11189	0.0547515	0.0506671	0.0157281	0.099193		0.42495	-0.00063	0.014137	0.020206	0.009887	0.00915	0.00284	0.017913
				0.42551	0.063678	0.0128196	0.0352768	0.0529008	0.0590692	0.0381889	0.0527727		0.42551	0.011529	0.002321	0.006387	0.009578	0.010695	0.006914	0.009555
				0.42607	0.0499728	0.0502804	0.0810243	0.075684	0.0365282	0.0817094	0.0113263		0.42607	0.009072	0.009128	0.014709	0.013739	0.006631	0.014833	0.002056
				0.42662	0.108559	0.0258271	0.00725848	0.106614	0.0945298	0.0437244	0.0096273		0.42662	0.019759	0.004701	0.001321	0.019405	0.017205	0.007958	0.001752
				0.42718	0.0916185	0.0308535	0.0270325	0.058005	0.0982315	0.0956945	0.0854719		0.42718	0.016719	0.00563	0.004933	0.010585	0.017926	0.017463	0.015597
				0.42774	0.0493844	0.1128	0.0950075	0.112801	0.0807903	0.0595788	0.097734		0.42774	0.009035	0.020638	0.017383	0.020638	0.014781	0.010901	0.017881
				0.4283	0.0374677	0.0208528	0.0977499	0.061252	0.101065	0.0523842	0.0474676		0.4283	0.006873	0.003825	0.017931	0.011236	0.018539	0.009609	0.008707
				0.42885	0.0367283	0.0178961	0.0801502	0.0489575	0.0438702	0.109574	0.0445262		0.42885	0.006755	0.003291	0.014741	0.009004	0.008068	0.020152	0.008189
				0.42941	0.0699505	-0.00560275	0.00422696	0.0296156	0.00644478	0.0701062	0.0739774		0.42941	0.012898	-0.00103	0.000779	0.005461	0.001188	0.012927	0.013641
				0.42997	0.0461586	0.0397245	0.0721494	0.0246962	-0.00758488	0.0783647	0.0743695		0.42997	0.008533	0.007344	0.013338	0.004566	-0.0014	0.014487	0.013749
				0.43052	0.0970231	0.0639254	0.107291	0.0697439	0.096474	0.0961316	0.0650954		0.43052	0.017983	0.011849	0.019886	0.012927	0.017881	0.017818	0.012065
				0.43108	0.119494	0.0924873	0.0248749	0.0696008	0.0353567	0.0285582	0.0599045		0.43108	0.022206	0.017187	0.004623	0.012934	0.00657	0.005307	0.011132
				0.43164	0.0431909	0.0139284	0.0616663	0.0109974	0.0723343	0.0543191	0.128912		0.43164	0.008047	0.002595	0.011489	0.002049	0.013477	0.01012	0.024018
				0.43219	0.0287399	0.0468632	0.0640734	0.062464	0.0657524	0.055721	0.068904		0.43219	0.005368	0.008754	0.011968	0.011668	0.012282	0.010408	0.012871
				0.43275	0.08868	0.0114332	0.122742	0.0949677	0.0642572	0.0516457	0.0946966		0.43275	0.016607	0.002141	0.022987	0.017785	0.012034	0.009672	0.017734
				0.43331	0.0662861	0.117367	0.0630183	0.10523	0.0886612	0.0158589	0.0636071		0.43331	0.012446	0.022036	0.011832	0.019758	0.016647	0.002978	0.011943
				0.43387	0.124372	0.0737215	0.0614501	0.0291067	0.0581656	0.0883596	0.071003		0.43387	0.023412	0.013877	0.011567	0.005479	0.010949	0.016633	0.013366
				0.43442	0.143729	0.0246481	0.0633257	0.106459	0.0686897	0.118433	0.0555782		0.43442	0.027125	0.004652	0.011951	0.020091	0.012963	0.022351	0.010489
				0.43498	0.109929	0.0184354	-0.000164599	0.0648214	0.0859037	0.0660542	0.0951057		0.43498	0.020799	0.003488	-3.1e-05	0.012265	0.016254	0.012498	0.017995
				0.43554	0.0934684	0.115735	0.0720248	0.0423473	0.150967	0.0656187	0.0586487		0.43554	0.01773	0.021954	0.013663	0.008033	0.028637	0.012447	0.011125
				0.43609	0.0628751	0.0706061	-0.00972086	0.00989155	0.0550867	0.0202723	0.0875723		0.43609	0.011957	0.013428	-0.00185	0.001881	0.010476	0.003855	0.016654
				0.43665	0.0693881	0.0104226	0.102046	-0.0076052	0.111276	0.0683968	0.033977		0.43665	0.01323	0.001987	0.019457	-0.00145	0.021216	0.013041	0.006478
				0.43721	0.0191214	0.0480774	0.0637504	0.0411181	0.0707554	0.0773714	0.109432		0.43721	0.003655	0.00919	0.012186	0.00786	0.013525	0.01479	0.020918
				0.43777	0.0583734	0.0147789	0.00948389	0.066147	0.00107089	0.0448471	0.0474099		0.43777	0.011187	0.002832	0.001817	0.012676	0.000205	0.008594	0.009086
				0.43832	0.0136323	0.00809904	0.0556491	0.0643768	0.035347	0.0665869	0.0621627		0.43832	0.002619	0.001556	0.010692	0.012368	0.006791	0.012793	0.011943
				0.43888	0.0156585	0.0931705	0.0591036	0.053704	0.0911983	0.0468952	0.0431775		0.43888	0.003016	0.017946	0.011384	0.010344	0.017566	0.009033	0.008317
				0.43944	0.0717322	0.0312647	0.055253	0.115414	0.0948328	0.112433	0.109784		0.43944	0.013852	0.006037	0.01067	0.022287	0.018313	0.021711	0.0212
				0.43999	0.0960998	0.0949019	0.0916146	0.0703242	0.148564	0.0197852	0.130969		0.43999	0.018604	0.018372	0.017736	0.013614	0.028761	0.00383	0.025355
				0.44055	0.121682	0.13581	0.0617357	0.0450662	0.0117746	0.0424529	0.061582		0.44055	0.023617	0.026359	0.011982	0.008747	0.002285	0.008239	0.011952
				0.44111	0.0946487	0.103029	0.034371	0.0482084	0.140265	0.0431101	-0.00420745		0.44111	0.018416	0.020047	0.006688	0.00938	0.027292	0.008388	-0.00082
				0.44166	0.042023	0.0711345	-0.00603831	0.0424893	0.0982894	0.0593688	0.12205		0.44166	0.008197	0.013876	-0.00118	0.008288	0.019173	0.011581	0.023808
				0.44222	0.0510671	0.096161	0.0355741	-0.0169464	0.0802148	0.0532762	0.0664039		0.44222	0.009987	0.018805	0.006957	-0.00331	0.015687	0.010419	0.012986
				0.44278	0.010947	0.00798576	0.101914	0.0292731	0.0292557	0.000690021	0.0468298		0.44278	0.002146	0.001566	0.01998	0.005739	0.005736	0.000135	0.009181
				0.44334	0.056197	0.0774387	0.0850674	0.102637	0.10272	0.0670949	0.00646654		0.44334	0.011045	0.01522	0.01672	0.020173	0.020189	0.013187	0.001271
				0.44389	0.0163331	0.0451208	0.0204466	0.140608	0.0369682	0.125941	0.106935		0.44389	0.003218	0.008891	0.004029	0.027705	0.007284	0.024815	0.021071
				0.44445	-0.0167132	0.0044779	0.0593168	0.061788	0.10917	0.110539	0.0676291		0.44445	-0.0033	0.000885	0.011717	0.012205	0.021565	0.021835	0.013359
				0.44501	0.0343091	0.00590339	0.0152825	0.05797	0.0423783	0.112313	0.0222888		0.44501	0.006794	0.001169	0.003026	0.01148	0.008392	0.022241	0.004414
				0.44556	0.00512966	0.0751914	0.0755782	0.0803153	0.0561224	0.0835525	0.080503		0.44556	0.001018	0.014927	0.015004	0.015945	0.011142	0.016587	0.015982
				0.44612	0.06193	0.0362332	0.0402175	0.105249	0.0265838	0.0191898	0.0516533		0.44612	0.012325	0.007211	0.008004	0.020947	0.005291	0.003819	0.01028
				0.44668	0.0828628	0.0398064	-0.0133102	0.0843774	0.0310951	0.074308	0.0336297		0.44668	0.016533	0.007942	-0.00266	0.016835	0.006204	0.014826	0.00671
				0.44723	0.0533737	0.0401458	0.0127904	0.0714296	0.034256	0.087736	0.0546499		0.44723	0.010676	0.00803	0.002558	0.014287	0.006852	0.017549	0.010931
				0.44779	0.0677186	0.0542084	0.126829	0.0624945	0.0753751	0.00186353	0.0873113		0.44779	0.013579	0.01087	0.025431	0.012531	0.015114	0.000374	0.017507
				0.44835	0.100137	0.126461	0.0753014	-0.0139432	0.0762508	0.0816808	0.0289257		0.44835	0.020129	0.025421	0.015137	-0.0028	0.015328	0.016419	0.005815
				0.44891	0.0648664	0.0928827	0.051928	0.0677717	0.10078	0.0852438	0.114272		0.44891	0.013072	0.018717	0.010464	0.013657	0.020309	0.017178	0.023028
				0.44946	0.0230295	0.075489	0.0112241	0.0713366	0.0623827	0.0778975	0.0741416		0.44946	0.004652	0.01525	0.002267	0.014411	0.012602	0.015737	0.014978
				0.45002	0.0691418	0.0400244	0.100564	0.0132478	0.127268	0.0923146	0.0682239		0.45002	0.014002	0.008106	0.020366	0.002683	0.025774	0.018695	0.013817
				0.45058	0.0806228	0.0575438	0.109731	0.0768579	0.039377	0.152429	0.0832744		0.45058	0.016368	0.011682	0.022277	0.015604	0.007994	0.030946	0.016906
				0.45113	0.0773627	0.0112312	0.0916708	0.00992881	0.0474267	0.0865848	0.0406904		0.45113	0.015745	0.002286	0.018657	0.002021	0.009652	0.017622	0.008281
				0.45169	0.0013439	0.0726125	0.0514025	0.000662875	-0.0120588	0.0235773	0.027748		0.45169	0.000274	0.014815	0.010487	0.000135	-0.00246	0.00481	0.005661
				0.45225	0.0979488	0.0840287	0.034283	0.119229	0.0699188	0.0993158	0.0529854		0.45225	0.020033	0.017186	0.007012	0.024386	0.0143	0.020313	0.010837
				0.4528	0.0448106	0.0194985	0.0569266	0.0539828	0.0779923	0.13826	-0.000958913		0.4528	0.009188	0.003998	0.011672	0.011068	0.015991	0.028348	-0.0002
				0.45336	0.0814496	0.0762673	0.0353307	0.0729097	0.110646	0.118	0.0348928		0.45336	0.016741	0.015676	0.007262	0.014986	0.022742	0.024253	0.007172
				0.45392	0.0875679	0.0640744	-0.0154968	0.0707964	0.0280993	0.0488933	0.0425204		0.45392	0.018043	0.013202	-0.00319	0.014587	0.00579	0.010074	0.008761
				0.45448	0.0555432	0.0701217	0.0523199	0.09946	0.100858	0.0335451	0.0582032		0.45448	0.011472	0.014483	0.010807	0.020543	0.020832	0.006929	0.012022
				0.45503	0.04605	0.0905535	0.0772482	0.0491422	-0.0103332	0.1131	0.0483789		0.45503	0.009535	0.018749	0.015995	0.010175	-0.00214	0.023418	0.010017
				0.45559	0.0268495	0.0483621	-0.0318809	0.109141	0.0474935	0.0955929	0.048564		0.45559	0.005573	0.010038	-0.00662	0.022654	0.009858	0.019841	0.01008
				0.45615	0.137861	0.144533	0.0418764	0.0935487	0.0386734	0.0636575	0.111726		0.45615	0.028685	0.030073	0.008713	0.019465	0.008047	0.013245	0.023247
				0.4567	0.100701	0.0682609	0.0277089	0.0703035	0.0794232	0.118681	0.0902142		0.4567	0.021004	0.014238	0.005779	0.014664	0.016566	0.024754	0.018817
				0.45726	0.0903866	0.0578872	0.0619234	0.0527131	0.0284822	0.0565369	0.0871877		0.45726	0.018899	0.012103	0.012947	0.011022	0.005955	0.011821	0.01823
				0.45782	0.0755458	0.0751191	0.0594319	0.0672739	0.00717064	0.0844165	0.0136797		0.45782	0.015834	0.015745	0.012457	0.0141	0.001503	0.017693	0.002867
				0.45837	0.0462543	0.00372752	0.0851055	0.0483488	0.0275619	0.0202192	0.0970711		0.45837	0.009718	0.000783	0.017881	0.010158	0.005791	0.004248	0.020395
				0.45893	0.0724465	0.144891	0.0601744	0.100296	0.00713863	0.0910815	0.055625		0.45893	0.015259	0.030517	0.012674	0.021124	0.001504	0.019183	0.011716
				0.45949	0.031842	0.0449259	0.080296	0.146339	0.101335	0.0691713	0.0404149		0.45949	0.006723	0.009485	0.016953	0.030896	0.021395	0.014604	0.008533
				0.46005	0.0469023	0.0658542	0.0643457	0.06058	0.0679278	0.114725	0.0652205		0.46005	0.009926	0.013937	0.013618	0.012821	0.014376	0.02428	0.013803
				0.4606	0.0689775	0.107932	0.0296681	0.0675826	0.0454424	0.0487275	0.0416947		0.4606	0.014634	0.022898	0.006294	0.014338	0.009641	0.010338	0.008846
				0.46116	0.0768482	0.040881	0.0499769	0.0502352	0.0243395	0.028645	0.0105413		0.46116	0.016343	0.008694	0.010628	0.010683	0.005176	0.006092	0.002242
				0.46172	0.0778768	0.0309941	0.0829538	0.137054	0.0441584	0.104669	0.0471612		0.46172	0.016602	0.006607	0.017684	0.029217	0.009414	0.022314	0.010054
				0.46227	0.055231	0.0633141	0.0174432	0.0770928	-0.00187387	0.0205492	0.109098		0.46227	0.011803	0.01353	0.003728	0.016474	-0.0004	0.004391	0.023314
				0.46283	0.0206886	0.0224272	0.056716	0.0717749	0.106744	0.102187	0.0570533		0.46283	0.004432	0.004804	0.012149	0.015375	0.022866	0.02189	0.012221
				0.46339	-0.0286042	0.0552543	0.100204	0.0390162	0.0691368	0.138073	0.0557586		0.46339	-0.00614	0.011865	0.021517	0.008378	0.014846	0.029648	0.011973
				0.46394	0.0230152	0.0672023	0.0801082	0.0534912	0.0930148	0.0704874	0.0468412		0.46394	0.004954	0.014465	0.017243	0.011514	0.020021	0.015172	0.010082
				0.4645	-0.00403027	0.0932022	0.0800283	0.0798638	0.0440339	0.0845614	0.0567959		0.4645	-0.00087	0.020109	0.017267	0.017231	0.009501	0.018245	0.012254
				0.46506	0.0934162	0.121959	0.0913955	0.0875206	0.043725	0.118209	0.105629		0.46506	0.020204	0.026377	0.019767	0.018929	0.009457	0.025566	0.022845
				0.46561	0.0330999	0.075621	0.0350376	-0.00363514	0.0640355	0.106859	0.0272176		0.46561	0.007176	0.016394	0.007596	-0.00079	0.013883	0.023167	0.005901
				0.46617	0.101872	0.0509971	0.10874	0.0805683	0.0154166	0.00844796	0.0703464		0.46617	0.022138	0.011082	0.023631	0.017509	0.00335	0.001836	0.015287
				0.46673	0.0506673	0.0962726	0.130721	0.0835337	0.0628057	0.105242	0.0959346		0.46673	0.011037	0.020972	0.028476	0.018197	0.013681	0.022925	0.020898
				0.46729	0.0311624	0.114718	0.0830078	0.0152431	0.0519878	0.041536	0.0357917		0.46729	0.006804	0.025049	0.018125	0.003328	0.011352	0.00907	0.007815
				0.46784	-0.0384169	0.0383358	0.0491232	0.111937	0.0630707	0.0825541	0.155096		0.46784	-0.00841	0.008391	0.010752	0.0245	0.013805	0.018069	0.033947
				0.4684	0.0518297	0.100329	0.0706989	0.112549	0.0627335	0.0675438	0.109983		0.4684	0.011371	0.022012	0.015511	0.024693	0.013764	0.014819	0.02413
				0.46896	0.085959	0.0429739	0.133102	0.0246166	0.0127669	0.0508795	0.00868461		0.46896	0.018904	0.009451	0.029272	0.005414	0.002808	0.011189	0.00191
				0.46951	0.0948284	0.00489713	0.0564283	0.0769237	0.0662917	0.006874	0.104863		0.46951	0.020904	0.00108	0.012439	0.016957	0.014614	0.001515	0.023116
				0.47007	0.0385733	0.0738052	0.0352784	0.0261847	0.0644827	0.0528667	0.0832997		0.47007	0.008523	0.016308	0.007795	0.005786	0.014248	0.011682	0.018406
				0.47063	0.0976102	0.00574391	0.0589288	0.0999384	0.082665	0.10953	0.0504528		0.47063	0.02162	0.001272	0.013052	0.022135	0.018309	0.02426	0.011175
				0.47118	0.0712225	0.11323	0.0537151	0.0282413	0.0331794	0.0609066	0.0204756		0.47118	0.015812	0.025139	0.011926	0.00627	0.007366	0.013522	0.004546
				0.47174	0.0396953	0.0276828	0.0130703	-0.0294213	0.0504241	0.0725944	0.0877695		0.47174	0.008834	0.006161	0.002909	-0.00655	0.011221	0.016155	0.019532
				0.4723	0.0425808	0.071871	0.141821	0.102544	0.0266788	0.0994447	0.0301492		0.4723	0.009498	0.016032	0.031635	0.022874	0.005951	0.022183	0.006725
				0.47286	0.0321841	0.0467522	0.0294294	0.0404094	0.0872575	0.0330799	0.109317		0.47286	0.007196	0.010453	0.00658	0.009035	0.01951	0.007396	0.024442
				0.47341	0.0907867	0.0377156	0.0863896	0.0828069	0.0961516	0.0518817	0.0316489		0.47341	0.020347	0.008453	0.019362	0.018559	0.021549	0.011628	0.007093
				0.47397	0.0642412	0.0468896	0.0739207	0.000104729	0.0392177	-0.0139363	0.0201957		0.47397	0.014432	0.010534	0.016606	2.35e-05	0.00881	-0.00313	0.004537
				0.47453	0.0422877	0.15978	0.0960886	0.138838	0.0659573	0.054198	0.098662		0.47453	0.009522	0.035978	0.021637	0.031263	0.014852	0.012204	0.022216
				0.47508	0.0463703	0.0591154	0.116045	0.0638809	0.0867117	0.0127409	0.097723		0.47508	0.010466	0.013343	0.026192	0.014418	0.019571	0.002876	0.022056
				0.47564	0.0639802	0.0467105	0.0690439	0.0882891	0.0796754	0.037521	0.0386196		0.47564	0.014474	0.010567	0.01562	0.019974	0.018025	0.008489	0.008737
				0.4762	0.0239988	0.11504	0.0676735	0.0444953	0.0648156	0.136434	0.0657918		0.4762	0.005442	0.026087	0.015346	0.01009	0.014698	0.030938	0.014919
				0.47675	0.0612198	0.105502	0.0556444	0.048804	0.0812131	0.0561945	0.107024		0.47675	0.013915	0.02398	0.012648	0.011093	0.018459	0.012773	0.024326
				0.47731	0.066733	0.0647127	0.0058936	0.015298	0.121341	0.0990015	0.0566095		0.47731	0.015203	0.014743	0.001343	0.003485	0.027645	0.022555	0.012897
				0.47787	0.100228	0.0573733	0.016174	0.0462564	0.0960682	0.0803449	0.0795655		0.47787	0.022888	0.013102	0.003693	0.010563	0.021938	0.018347	0.018169
				0.47842	0.0252159	0.0134476	0.0174139	0.119296	0.0684261	0.0618066	0.125583		0.47842	0.005772	0.003078	0.003986	0.027306	0.015662	0.014147	0.028745
				0.47898	-0.0213663	0.0950951	0.0866089	0.085813	0.103609	0.0627966	0.0595753		0.47898	-0.0049	0.021817	0.01987	0.019687	0.02377	0.014407	0.013668
				0.47954	0.0401064	0.1512	0.140634	0.144236	0.096934	0.0739596	0.0540358		0.47954	0.009223	0.034769	0.03234	0.033168	0.022291	0.017008	0.012426
				0.4801	0.116103	0.0969294	0.0810866	0.0840499	0.1013	0.036375	0.100457		0.4801	0.026761	0.022341	0.01869	0.019373	0.023349	0.008384	0.023155
				0.48065	0.0551341	0.0280683	0.0771498	0.0398819	0.0874552	0.101159	0.0492808		0.48065	0.012737	0.006485	0.017824	0.009214	0.020204	0.023371	0.011385
				0.48121	0.0783283	-0.0159651	0.100265	0.0337108	0.108426	0.101111	0.0436304		0.48121	0.018138	-0.0037	0.023218	0.007806	0.025107	0.023413	0.010103
				0.48177	0.0944329	0.166983	0.0340851	0.101382	-0.0337455	0.0376193	0.123965		0.48177	0.021918	0.038757	0.007911	0.023531	-0.00783	0.008731	0.028772
				0.48232	0.152299	0.038458	0.112314	0.00983515	0.103303	0.0830173	-0.0108808		0.48232	0.03543	0.008947	0.026128	0.002288	0.024032	0.019313	-0.00253
				0.48288	0.0804339	0.0682263	-0.0125706	0.121718	0.0516645	0.0381374	0.00396144		0.48288	0.018755	0.015909	-0.00293	0.028381	0.012047	0.008893	0.000924
				0.48344	0.0305065	0.114046	-0.00446358	0.0635251	0.0502722	0.0325575	0.0329769		0.48344	0.00713	0.026654	-0.00104	0.014847	0.011749	0.007609	0.007707
				0.48399	-0.011753	0.0664413	0.070655	0.0710341	0.0709151	0.0716924	0.0655759		0.48399	-0.00275	0.015564	0.016551	0.01664	0.016612	0.016794	0.015361
				0.48455	0.0412377	0.0573363	0.119182	0.0794496	0.0778314	0.0295387	0.0277786		0.48455	0.009682	0.013462	0.027983	0.018654	0.018274	0.006935	0.006522
				0.48511	0.0727347	0.0707317	0.061839	0.106466	0.0705272	0.0992185	0.0669049		0.48511	0.017117	0.016645	0.014552	0.025055	0.016597	0.023349	0.015745
				0.48566	0.0163631	0.0931238	-0.00452162	0.0599484	0.0671794	0.131738	0.105387		0.48566	0.00386	0.021965	-0.00107	0.01414	0.015846	0.031073	0.024858
				0.48622	0.0487942	0.110852	0.0636821	0.125371	0.045555	0.0564818	0.0448189		0.48622	0.011535	0.026207	0.015055	0.029639	0.01077	0.013353	0.010596
				0.48678	0.0333399	0.0894388	0.0400381	0.0883813	0.114091	0.0955038	0.0407911		0.48678	0.0079	0.021193	0.009487	0.020942	0.027034	0.02263	0.009666
				0.48734	0.0309072	0.0409223	0.0983449	0.138415	0.106371	0.0944946	-0.00319494		0.48734	0.00734	0.009719	0.023356	0.032873	0.025263	0.022442	-0.00076
				0.48789	0.182186	0.0637634	0.0755285	0.0621304	0.0531361	0.0668827	0.0643546		0.48789	0.043367	0.015178	0.017979	0.014789	0.012648	0.015921	0.015319
				0.48845	0.0846654	0.109643	0.0721275	0.0951709	0.0761918	0.0317404	0.0365518		0.48845	0.0202	0.026159	0.017208	0.022706	0.018178	0.007573	0.008721
				0.48901	0.124339	0.11664	0.0697076	0.0918955	0.0374802	0.0302048	0.0228072		0.48901	0.029733	0.027892	0.016669	0.021975	0.008963	0.007223	0.005454
				0.48956	0.0578017	0.0704237	0.0667382	0.0732306	0.058919	0.0858616	0.0634662		0.48956	0.013853	0.016879	0.015995	0.017551	0.014121	0.020579	0.015211
				0.49012	0.0374538	0.0742174	0.0176247	0.15229	0.104649	0.071922	0.017156		0.49012	0.008997	0.017828	0.004234	0.036583	0.025138	0.017277	0.004121
				0.49068	0.116603	0.0457335	0.081294	0.0618015	0.0805058	0.022403	0.100724		0.49068	0.028074	0.011011	0.019573	0.01488	0.019383	0.005394	0.024251
				0.49123	0.0655111	0.114845	0.031293	0.10337	0.0654556	0.0439723	0.0560075		0.49123	0.015808	0.027713	0.007551	0.024944	0.015795	0.010611	0.013515
				0.49179	0.0759804	-0.00213993	0.0976339	0.0771695	0.0272468	0.0573889	0.0677998		0.49179	0.018376	-0.00052	0.023613	0.018664	0.00659	0.01388	0.016398
				0.49235	0.00451696	0.0981409	0.0982668	0.111731	0.0200191	0.140975	0.0499182		0.49235	0.001095	0.02379	0.02382	0.027084	0.004853	0.034173	0.0121
				0.4929	0.0569666	0.0368469	0.0558951	0.167875	0.0553446	0.11446	0.0960826		0.4929	0.01384	0.008952	0.01358	0.040786	0.013446	0.027809	0.023344
				0.49346	0.0717991	0.0758112	0.0743017	0.0782004	0.0433012	-0.0419296	-0.0388551		0.49346	0.017483	0.01846	0.018093	0.019042	0.010544	-0.01021	-0.00946
				0.49402	0.0486439	0.0681964	0.0874275	0.0985079	0.0694161	0.0748762	0.101985		0.49402	0.011872	0.016644	0.021337	0.024041	0.016941	0.018274	0.02489
				0.49458	0.119024	0.0945234	0.093061	0.0988462	0.103725	0.0555203	0.0774323		0.49458	0.029114	0.023121	0.022763	0.024178	0.025372	0.013581	0.01894
				0.49513	0.0398028	0.0115209	0.0930683	0.107108	0.101984	0.0821638	0.0784137		0.49513	0.009758	0.002824	0.022816	0.026258	0.025002	0.020143	0.019224
				0.49569	-0.0420537	0.0679464	0.134641	0.0459312	0.0662068	0.0392079	0.0405089		0.49569	-0.01033	0.016695	0.033082	0.011286	0.016268	0.009634	0.009953
				0.49625	0.0690891	0.0564462	0.0845757	0.155532	0.0326777	0.111805	0.0621108		0.49625	0.017014	0.0139	0.020828	0.038301	0.008047	0.027533	0.015295
				0.4968	0.0348237	0.0717527	0.0592387	0.113017	0.0731989	0.0498355	0.0619515		0.4968	0.008595	0.017709	0.014621	0.027894	0.018066	0.0123	0.01529
				0.49736	0.0470856	0.0188939	0.0697663	0.0483892	0.0575463	0.029646	0.0632541		0.49736	0.011647	0.004674	0.017258	0.01197	0.014235	0.007333	0.015647
				0.49792	0.00306049	0.0649418	0.0681362	0.120552	0.0757096	0.070025	0.0716204		0.49792	0.000759	0.0161	0.016892	0.029887	0.01877	0.017361	0.017756
				0.49847	0.0269289	0.00883259	0.0886065	0.108264	0.00299978	0.0777761	-0.00772952		0.49847	0.006691	0.002195	0.022017	0.026901	0.000745	0.019325	-0.00192
				0.49903	0.066753	0.0785351	0.146888	0.14082	0.0869926	0.0543147	0.0556781		0.49903	0.016624	0.019558	0.03658	0.035069	0.021664	0.013526	0.013866
				0.49959	0.0287283	0.0553028	0.0761954	0.0414481	0.0758655	0.0962817	-0.00389013		0.49959	0.00717	0.013803	0.019017	0.010345	0.018935	0.024031	-0.00097
				0.50014	0.00613446	0.0506451	0.0551924	0.0419208	0.0623872	0.0149058	0.0799427		0.50014	0.001534	0.012669	0.013806	0.010486	0.015606	0.003729	0.019997
				0.5007	0.0649902	0.113046	0.0748714	0.170569	0.10463	0.0198523	0.143094		0.5007	0.016293	0.028341	0.01877	0.042762	0.026231	0.004977	0.035874
				0.50126	0.0796989	0.176162	0.106787	0.0726677	0.0206597	0.0623503	0.033708		0.50126	0.020025	0.044262	0.026831	0.018258	0.005191	0.015666	0.008469
				0.50182	0.104403	-0.00328232	0.118999	0.0722812	0.106051	0.0637199	0.120799		0.50182	0.026291	-0.00083	0.029966	0.018202	0.026706	0.016046	0.030419
				0.50237	0.104272	0.15003	0.0690064	0.0262602	0.0537248	0.159298	0.083786		0.50237	0.026316	0.037864	0.017416	0.006627	0.013559	0.040203	0.021146
				0.50293	0.105292	0.0298236	0.157113	0.0451869	0.11685	0.12664	0.0427805		0.50293	0.026632	0.007543	0.03974	0.011429	0.029556	0.032032	0.010821
				0.50349	0.0658925	0.0618516	0.0778188	0.0818721	0.00354432	0.0379692	0.0747709		0.50349	0.016704	0.015679	0.019727	0.020754	0.000898	0.009625	0.018954
				0.50404	0.0823263	0.052957	0.087639	0.0451584	0.0949735	0.0215961	0.0842786		0.50404	0.020916	0.013454	0.022265	0.011473	0.024129	0.005487	0.021412
				0.5046	0.0879676	0.0473313	0.111781	0.118244	0.0631374	0.0275761	0.0448548		0.5046	0.022398	0.012051	0.028462	0.030107	0.016076	0.007021	0.011421
				0.50516	0.191956	0.13369	-0.0139102	-0.0370787	0.0142922	0.13595	0.0882416		0.50516	0.048984	0.034115	-0.00355	-0.00946	0.003647	0.034692	0.022518
				0.50571	0.109101	0.0958115	0.0244317	0.150348	0.0180029	0.171395	0.125161		0.50571	0.027902	0.024503	0.006248	0.038451	0.004604	0.043834	0.032009
				0.50627	0.04909	0.0941017	0.0465477	0.161319	0.0688837	0.145865	0.0709431		0.50627	0.012582	0.024119	0.011931	0.041348	0.017656	0.037387	0.018183
				0.50683	0.061179	0.0568543	0.0620047	0.110131	0.0331022	-0.00118334	0.120634		0.50683	0.015715	0.014604	0.015927	0.02829	0.008503	-0.0003	0.030988
				0.50738	0.0471959	0.0587459	0.115024	0.126575	0.0458387	0.0130268	-0.00100639		0.50738	0.01215	0.015123	0.029611	0.032585	0.011801	0.003354	-0.00026
				0.50794	0.0621858	0.0561274	0.0780884	0.0296604	0.015733	0.0548345	0.0837418		0.50794	0.016044	0.014481	0.020147	0.007652	0.004059	0.014147	0.021606
				0.5085	0.0979734	0.0224734	0.0554767	0.0730199	0.0563536	0.13293	0.030241		0.5085	0.025333	0.005811	0.014345	0.018881	0.014571	0.034372	0.007819
				0.50905	0.128631	0.0771425	0.0555034	0.108773	0.0624533	0.102896	0.0227752		0.50905	0.033333	0.01999	0.014383	0.028187	0.016184	0.026664	0.005902
				0.50961	0.0523151	0.0155315	0.0737878	0.0625769	0.0332387	0.0171355	0.0667221		0.50961	0.013586	0.004034	0.019163	0.016251	0.008632	0.00445	0.017328
				0.51017	0.0774744	0.0474779	0.127514	0.0844852	0.0296015	0.0922598	0.0228566		0.51017	0.020164	0.012357	0.033188	0.021989	0.007704	0.024013	0.005949
				0.51073	0.0556448	-0.0428387	0.139439	-0.000261919	0.100779	0.0960132	0.107595		0.51073	0.014514	-0.01117	0.036371	-6.8e-05	0.026287	0.025044	0.028065
				0.51128	0.108114	-0.0186472	0.0924884	0.0802805	0.0741916	0.0773945	0.064964		0.51128	0.028262	-0.00487	0.024177	0.020986	0.019394	0.020232	0.016982
				0.51184	0.000703416	0.0540721	0.083627	0.023395	0.0719937	0.0440888	0.0885848		0.51184	0.000184	0.014166	0.021908	0.006129	0.018861	0.01155	0.023207
				0.5124	0.0356249	0.079176	0.098547	0.0929817	0.0538207	0.0285679	0.0732152		0.5124	0.009353	0.020788	0.025873	0.024412	0.014131	0.0075	0.019223
				0.51295	0.110339	0.116754	0.109568	0.0107042	0.0151411	0.0211969	0.122909		0.51295	0.029032	0.03072	0.028829	0.002816	0.003984	0.005577	0.03234
				0.51351	0.0438836	0.0487412	0.0394704	0.0927602	0.0133824	0.128509	0.10241		0.51351	0.011572	0.012853	0.010408	0.02446	0.003529	0.033887	0.027005
				0.51407	0.0475337	0.0329475	0.0475423	0.169851	0.00243733	0.123496	0.0353106		0.51407	0.012561	0.008707	0.012564	0.044886	0.000644	0.032635	0.009331
				0.51462	0.0526549	-0.047441	0.0635949	0.100738	0.0884422	0.0579229	0.0940358		0.51462	0.013945	-0.01256	0.016842	0.026679	0.023423	0.01534	0.024904
				0.51518	0.0476127	0.0360386	0.106079	0.12737	0.061057	0.0386621	0.1405		0.51518	0.012637	0.009565	0.028154	0.033805	0.016205	0.010261	0.03729
				0.51574	0.140405	0.0720042	0.077004	0.160576	0.0718053	0.0823366	0.0820251		0.51574	0.037345	0.019152	0.020482	0.042711	0.019099	0.0219	0.021817
				0.51629	0.0832985	0.0759089	0.0397881	0.0818337	0.0627977	0.0745421	0.0921066		0.51629	0.022204	0.020234	0.010606	0.021813	0.016739	0.01987	0.024552
				0.51685	0.0230226	-0.0155525	0.117226	0.00857988	0.0599062	0.103259	0.183829		0.51685	0.00615	-0.00415	0.031315	0.002292	0.016003	0.027584	0.049107
				0.51741	0.137458	0.112288	0.13279	0.0201549	0.0775926	0.0324989	0.051104		0.51741	0.036799	0.030061	0.035549	0.005396	0.020772	0.0087	0.013681
				0.51796	0.0974156	0.0716381	0.0688078	0.0424097	0.0945501	0.0283914	0.0165069		0.51796	0.026135	0.01922	0.01846	0.011378	0.025367	0.007617	0.004429
				0.51852	0.130331	0.0869359	0.165105	0.0853858	0.058411	0.112999	0.0485244		0.51852	0.035041	0.023374	0.044391	0.022957	0.015705	0.030381	0.013046
				0.51908	0.137091	0.165023	0.0895091	0.106671	0.0648113	0.123668	0.157465		0.51908	0.036938	0.044464	0.024117	0.028741	0.017463	0.033321	0.042428
				0.51963	0.0840679	-0.0346217	0.098719	0.0380155	0.100686	0.0464563	0.0807248		0.51963	0.0227	-0.00935	0.026656	0.010265	0.027187	0.012544	0.021797
				0.52019	-0.00379187	0.0858822	0.0658563	0.101078	0.10437	0.0885543	0.0376794		0.52019	-0.00103	0.02324	0.017821	0.027352	0.028242	0.023963	0.010196
				0.52075	0.0382629	0.102744	0.0649994	0.0548552	0.0276799	0.0162848	0.149435		0.52075	0.010376	0.027862	0.017626	0.014876	0.007506	0.004416	0.040524
				0.52131	0.0654307	0.0468038	0.0905479	0.0711806	0.181399	-0.00451813	0.119358		0.52131	0.017781	0.012719	0.024607	0.019344	0.049297	-0.00123	0.032437
				0.52186	0.0132386	0.03784	0.0389364	0.119711	0.138249	-0.0058174	0.1397		0.52186	0.003605	0.010305	0.010604	0.032602	0.037651	-0.00158	0.038046
				0.52242	0.151851	0.0793479	0.0589913	0.196973	0.0881635	0.10606	0.0604964		0.52242	0.041443	0.021656	0.0161	0.053758	0.024062	0.028946	0.016511
				0.52298	-0.00415854	0.0928023	0.0270428	0.0608393	0.077148	0.0819313	0.133698		0.52298	-0.00114	0.025382	0.007396	0.01664	0.0211	0.022408	0.036567
				0.52353	0.0803318	0.0458421	0.138719	0.0884757	0.0688683	0.0326091	0.0780419		0.52353	0.022018	0.012565	0.038021	0.02425	0.018876	0.008938	0.02139
				0.52409	0.106717	0.102884	0.0774375	-0.0198689	0.0786774	0.0839821	0.0462955		0.52409	0.029312	0.028259	0.02127	-0.00546	0.02161	0.023067	0.012716
				0.52465	0.128138	0.132806	0.0799453	0.0561767	0.0395577	0.0313096	-0.0346343		0.52465	0.03527	0.036555	0.022005	0.015463	0.010888	0.008618	-0.00953
				0.5252	0.0796328	0.0429718	-0.0743766	0.167148	0.104421	0.024105	0.0489188		0.5252	0.021966	0.011853	-0.02052	0.046106	0.028803	0.006649	0.013494
				0.52576	-0.0155008	-0.0374043	0.0703685	0.0552917	0.0895162	0.0901226	-0.018376		0.52576	-0.00428	-0.01034	0.019451	0.015284	0.024744	0.024912	-0.00508
				0.52632	0.0759304	0.0858252	0.15571	-0.0161856	0.0666912	0.00498986	0.152212		0.52632	0.021033	0.023774	0.043133	-0.00448	0.018474	0.001382	0.042164
				0.52687	0.00274415	0.102816	0.0630602	0.0816031	-0.0204169	0.0400049	0.147877		0.52687	0.000762	0.028541	0.017505	0.022653	-0.00567	0.011105	0.04105
				0.52743	0.0602394	0.0838134	0.155327	0.0510286	0.118023	0.106764	0.12787		0.52743	0.016758	0.023315	0.043209	0.014195	0.032832	0.0297	0.035571
				0.52799	0.0973743	0.091015	0.0159495	0.0339675	0.0990426	0.0856897	0.111613		0.52799	0.027145	0.025372	0.004446	0.009469	0.02761	0.023888	0.031114
				0.52854	0.0467123	0.027115	0.0666836	0.0886603	0.105645	0.0882244	0.079804		0.52854	0.013049	0.007575	0.018629	0.024768	0.029513	0.024646	0.022294
				0.5291	0.0494761	0.111474	0.134766	0.130232	-0.0300535	0.0955868	0.0617748		0.5291	0.013851	0.031207	0.037727	0.036458	-0.00841	0.026759	0.017294
				0.52966	0.141392	0.0615616	0.0725491	0.117278	0.113744	0.0424886	0.0496154		0.52966	0.039665	0.01727	0.020353	0.032901	0.031909	0.01192	0.013919
				0.53021	0.0123776	0.044684	0.121692	0.0334341	0.112607	0.108977	0.0538289		0.53021	0.00348	0.012562	0.034211	0.009399	0.031657	0.030636	0.015133
				0.53077	0.075913	0.0768148	0.0672992	0.0916215	-0.00968479	0.0899038	0.0987254		0.53077	0.021386	0.02164	0.018959	0.025811	-0.00273	0.025328	0.027813
				0.53133	0.0972927	0.0685357	0.105819	0.101332	0.0785561	0.0250797	0.114043		0.53133	0.027467	0.019348	0.029874	0.028607	0.022177	0.00708	0.032195
				0.53188	0.0659138	0.127475	0.066309	0.0429322	0.0177166	0.08165	0.103149		0.53188	0.018647	0.036063	0.018759	0.012146	0.005012	0.023099	0.029181
				0.53244	0.0356221	0.161552	0.0752694	0.128651	0.122538	0.131729	0.107179		0.53244	0.010099	0.045799	0.021338	0.036472	0.034739	0.037344	0.030385
				0.533	0.0236284	0.108281	0.114661	0.0631242	0.125351	0.120258	0.110645		0.533	0.006713	0.030761	0.032574	0.017933	0.035611	0.034164	0.031433
				0.53356	0.0675808	-0.00540981	0.0280847	0.0254721	0.0619729	0.211678	0.111865		0.53356	0.019239	-0.00154	0.007995	0.007251	0.017642	0.060261	0.031846
				0.53411	0.095487	0.0396909	0.0169284	-0.0342288	0.0597746	0.0522716	-0.0383401		0.53411	0.02724	0.011323	0.004829	-0.00976	0.017052	0.014912	-0.01094
				0.53467	0.0372446	0.124599	-0.0508039	0.0639971	0.10066	0.166792	-0.0225308		0.53467	0.010647	0.035619	-0.01452	0.018295	0.028776	0.047681	-0.00644
				0.53523	0.0355079	-0.0169177	0.0845233	0.00366851	0.0800669	0.0920055	0.131462		0.53523	0.010172	-0.00485	0.024213	0.001051	0.022936	0.026356	0.037659
				0.53578	0.0841353	0.126362	0.0358016	0.0745159	0.0294081	0.0786299	0.0532665		0.53578	0.024152	0.036274	0.010277	0.021391	0.008442	0.022572	0.015291
				0.53634	0.101985	0.0486591	-0.0412159	0.200808	0.186364	0.0586421	0.0629928		0.53634	0.029337	0.013997	-0.01186	0.057764	0.053609	0.016869	0.01812
				0.5369	0.161745	0.0858302	0.07449	0.0223059	-0.0163869	0.103247	0.140541		0.5369	0.046624	0.024741	0.021472	0.00643	-0.00472	0.029762	0.040512
				0.53745	0.163917	0.113984	0.105743	-0.0282155	0.0798837	0.0639447	0.0569788		0.53745	0.047348	0.032925	0.030544	-0.00815	0.023075	0.018471	0.016459
				0.53801	0.103699	-0.0437651	0.101869	-0.00355775	0.0589235	0.117262	0.027347		0.53801	0.030016	-0.01267	0.029486	-0.00103	0.017056	0.033942	0.007916
				0.53857	0.102625	0.110483	-0.0177817	0.22971	0.190087	0.0132585	0.00648099		0.53857	0.029767	0.032046	-0.00516	0.066628	0.055135	0.003846	0.00188
				0.53912	0.0260017	-0.0246202	0.000606675	0.129287	0.146829	0.0695353	0.0932389		0.53912	0.007557	-0.00716	0.000176	0.037578	0.042676	0.020211	0.0271
				0.53968	0.00362864	-0.30879	0.188732	0.0828243	0.0467535	0.0575886	0.0360449		0.53968	0.001057	-0.08994	0.054969	0.024123	0.013617	0.016773	0.010498

## Sheet: D12
Source Data Supplementary Figure 4
TR-SAXS characterization of the CX2 chemotype - D12
					Scattering Intensity I(q)									Kratky Transform [I(q) * q2]									Gunier Transform ln[I]
					Time(s)									Time(s)									Time (s)
	Time (s)	I(0)		q	0.3	0.6	0.9	1.2	1.5	1.8	2.1		q	0.3	0.6	0.9	1.2	1.5	1.8	2.1		q2	0.3	2.1
	0.3	23		0.01143	20.1413	22.757	26.0213	27.7938	32.0878	36.6157	28.5952		0.01143	0.00263	0.002972	0.003398	0.00363	0.004191	0.004782	0.003735		0.000131	3.00278	3.35324
	0.6	25.4		0.01199	21.2299	24.4069	24.9779	28.6811	30.2657	32.7207	30.3757		0.01199	0.003049	0.003506	0.003588	0.00412	0.004347	0.0047	0.004363		0.000144	3.05541	3.41364
	0.9	27.7		0.01254	20.9093	23.258	26.7878	28.8714	29.8446	31.9772	32.0458		0.01254	0.00329	0.003659	0.004214	0.004542	0.004695	0.005031	0.005042		0.000157	3.04019	3.46717
	1.2	29.1		0.0131	19.7438	24.0693	25.9526	26.6727	28.1685	30.7338	31.1622		0.0131	0.003388	0.004131	0.004454	0.004577	0.004834	0.005274	0.005348		0.000172	2.98284	3.43921
	1.5	29.9		0.01366	21.1841	22.7814	25.7138	28.3039	29.4818	28.5995	29.3898		0.01366	0.003952	0.00425	0.004797	0.00528	0.0055	0.005335	0.005482		0.000187	3.05325	3.38065
	1.8	29.5		0.01422	20.0947	23.1562	24.7598	27.7217	28.7378	30.2032	30.6654		0.01422	0.00406	0.004679	0.005003	0.005602	0.005807	0.006103	0.006196		0.000202	3.00046	3.42313
	2.1	31.5		0.01477	20.6371	22.3945	26.2146	27.3459	29.5232	28.7939	31.4017		0.01477	0.004503	0.004887	0.00572	0.005967	0.006442	0.006283	0.006852		0.000218	3.02709	3.44686
	2.4	31.4		0.01533	19.8203	22.6804	24.6746	29.3422	29.3382	29.6145	29.3559		0.01533	0.004658	0.00533	0.005799	0.006896	0.006895	0.00696	0.006899		0.000235	2.98671	3.37949
	2.7	32.1		0.01589	19.1512	23.8301	25.7848	26.9746	28.9962	29.8061	29.9083		0.01589	0.004834	0.006015	0.006508	0.006808	0.007319	0.007523	0.007549		0.000252	2.95237	3.39814
	3	32.5		0.01645	19.8832	21.2787	24.656	26.6339	29.1317	29.1951	28.6773		0.01645	0.005377	0.005755	0.006668	0.007203	0.007878	0.007895	0.007755		0.00027	2.98987	3.35611
				0.017	19.3296	21.3306	24.6752	26.5477	26.961	28.3441	29.5169		0.017	0.005588	0.006166	0.007133	0.007674	0.007794	0.008193	0.008532		0.000289	2.96164	3.38496
				0.01756	19.1607	22.4284	25.0036	26.136	25.789	28.9396	28.2043		0.01756	0.005908	0.006916	0.00771	0.008059	0.007952	0.008924	0.008697		0.000308	2.95286	3.33947
				0.01812	19.9111	21.5253	23.5257	25.2937	27.2538	26.9883	27.5289		0.01812	0.006535	0.007065	0.007722	0.008302	0.008945	0.008858	0.009036		0.000328	2.99128	3.31524
				0.01868	18.7766	20.9608	22.971	25.1944	26.3471	27.6852	27.4131		0.01868	0.006548	0.00731	0.008011	0.008787	0.009189	0.009655	0.00956		0.000349	2.93261	3.31102
				0.01923	19.3156	21.0116	23.5691	25.6993	25.7116	26.5971	28.0702		0.01923	0.007144	0.007772	0.008718	0.009505	0.00951	0.009837	0.010382		0.00037	2.96091	3.33471
				0.01979	18.9079	20.7275	22.7893	25.0844	26.36	26.6753	27.109		0.01979	0.007404	0.008117	0.008924	0.009823	0.010323	0.010446	0.010616		0.000392	2.93958	3.29987
				0.02035	19.7182	20.5559	21.96	23.8298	25.7044	26.7273	27.468		0.02035	0.008163	0.00851	0.009091	0.009866	0.010642	0.011065	0.011372		0.000414	2.98154	3.31302
				0.0209	18.7442	20.5148	23.1373	24.5977	25.4765	26.2833	27.218		0.0209	0.008191	0.008965	0.01011	0.010749	0.011133	0.011485	0.011894		0.000437	2.93088	3.30388
				0.02146	18.5542	21.3534	22.665	24.6791	24.45	25.4823	25.1963		0.02146	0.008546	0.009836	0.01044	0.011368	0.011262	0.011738	0.011606		0.000461	2.9207	3.2267
				0.02202	18.3843	20.0145	22.5447	23.5869	25.6397	24.9342	26.5254		0.02202	0.008913	0.009704	0.01093	0.011436	0.012431	0.012089	0.01286		0.000485	2.9115	3.2781
				0.02258	17.5248	19.5812	22.3822	23.9791	24.3975	25.1891	25.3238		0.02258	0.008933	0.009981	0.011409	0.012223	0.012436	0.012839	0.012908		0.00051	2.86362	3.23174
				0.02313	17.9832	19.2025	22.279	23.3645	24.7028	24.2951	25.6316		0.02313	0.009624	0.010277	0.011923	0.012504	0.013221	0.013002	0.013718		0.000535	2.88944	3.24383
				0.02369	18.0111	19.1457	21.3532	22.6763	24.5655	24.1385	24.7309		0.02369	0.01011	0.010747	0.011986	0.012728	0.013789	0.013549	0.013882		0.000561	2.89099	3.20805
				0.02425	17.5325	19.6558	21.6385	22.4134	23.9591	24.2204	25.3714		0.02425	0.010309	0.011558	0.012724	0.013179	0.014088	0.014242	0.014919		0.000588	2.86406	3.23362
				0.02481	17.8373	19.5792	20.9465	22.9256	23.3622	23.2412	24.4657		0.02481	0.010977	0.012049	0.01289	0.014108	0.014377	0.014302	0.015056		0.000615	2.88129	3.19727
				0.02536	17.3301	18.578	20.8167	22.382	23.2868	23.2692	23.8892		0.02536	0.011149	0.011952	0.013392	0.014399	0.014981	0.01497	0.015369		0.000643	2.85245	3.17342
				0.02592	17.4333	18.4784	20.1349	21.8036	22.6509	23.3423	23.322		0.02592	0.011713	0.012416	0.013529	0.01465	0.015219	0.015684	0.01567		0.000672	2.85838	3.1494
				0.02648	17.1459	19.258	20.4594	21.6389	22.6622	22.7375	22.936		0.02648	0.012022	0.013503	0.014345	0.015172	0.015889	0.015942	0.016081		0.000701	2.84176	3.13271
				0.02704	16.8797	18.1894	19.4125	21.3252	21.6901	22.9576	23.0833		0.02704	0.012338	0.013295	0.014189	0.015588	0.015854	0.016781	0.016873		0.000731	2.82611	3.13911
				0.02759	16.7479	17.9555	19.9028	21.1074	21.5338	21.8148	23.4785		0.02759	0.012752	0.013672	0.015155	0.016072	0.016396	0.01661	0.017877		0.000761	2.81827	3.15609
				0.02815	16.1373	18.025	20.0801	20.6581	21.2872	21.3717	22.3477		0.02815	0.012788	0.014284	0.015913	0.016371	0.01687	0.016937	0.01771		0.000792	2.78113	3.10672
				0.02871	16.5401	17.9469	19.5924	20.2562	21.362	21.2611	20.8952		0.02871	0.013633	0.014792	0.016148	0.016695	0.017607	0.017524	0.017222		0.000824	2.80579	3.03952
				0.02927	16.4901	17.8048	18.8598	20.5393	20.9227	20.6423	21.0067		0.02927	0.014124	0.01525	0.016153	0.017592	0.01792	0.01768	0.017992		0.000856	2.80276	3.04484
				0.02982	15.9421	17.3879	19.0273	19.9362	20.5182	20.5232	21.5102		0.02982	0.01418	0.015466	0.016924	0.017733	0.01825	0.018255	0.019133		0.000889	2.76897	3.06853
				0.03038	15.8976	17.1574	18.5708	19.8113	20.071	20.8412	20.3433		0.03038	0.014674	0.015836	0.017141	0.018286	0.018526	0.019237	0.018777		0.000923	2.76617	3.01275
				0.03094	15.2319	17.0298	18.7009	19.1825	19.92	20.3368	20.4972		0.03094	0.014579	0.0163	0.0179	0.018361	0.019067	0.019466	0.019619		0.000957	2.7234
				0.0315	15.8471	16.5664	17.8604	18.7674	19.3803	19.5849	19.7654		0.0315	0.01572	0.016434	0.017717	0.018617	0.019225	0.019428	0.019607		0.000992	2.76298
				0.03205	15.529	16.4641	17.9962	18.6682	18.9312	19.3044	20.0577		0.03205	0.015954	0.016915	0.018489	0.01918	0.01945	0.019833	0.020607		0.001027	2.74271
				0.03261	15.4021	16.361	17.4537	18.4848	19.0111	19.0003	19.513		0.03261	0.01638	0.0174	0.018562	0.019658	0.020218	0.020206	0.020752		0.001063	2.7345
				0.03317	15.2839	15.7584	17.5247	18.1159	18.6752	18.9602	18.9726		0.03317	0.016814	0.017336	0.019279	0.01993	0.020545	0.020858	0.020872		0.0011	2.7268
				0.03373	14.7056	16.4292	17.0667	17.4833	18.0825	18.1947	18.8242		0.03373	0.016727	0.018687	0.019412	0.019886	0.020568	0.020695	0.021411		0.001137	2.68823
				0.03428	14.7868	15.8963	16.4902	17.4735	17.9277	18.0795	18.689		0.03428	0.017379	0.018683	0.019381	0.020537	0.021071	0.021249	0.021966		0.001175	2.69374
				0.03484	14.6356	15.6001	16.3228	16.8927	17.9274	17.924	18.0548		0.03484	0.017766	0.018937	0.019814	0.020506	0.021762	0.021758	0.021917		0.001214	2.68346
				0.0354	14.487	15.2624	15.9511	17.2626	17.2397	17.7921	18.3186		0.0354	0.018152	0.019124	0.019987	0.02163	0.021602	0.022294	0.022954		0.001253	2.67325
				0.03596	14.0634	15.1488	15.9074	16.9247	17.1494	17.4349	17.6101		0.03596	0.018181	0.019584	0.020564	0.02188	0.02217	0.022539	0.022766		0.001293	2.64357
				0.03651	13.7808	15.2203	15.8587	16.4744	17.1169	16.7216	17.4979		0.03651	0.018373	0.020292	0.021143	0.021964	0.02282	0.022293	0.023328		0.001333	2.62328
				0.03707	14.1859	14.8838	15.5737	16.3642	16.4674	16.9464	17.4311		0.03707	0.019494	0.020453	0.021401	0.022487	0.022629	0.023288	0.023954		0.001374	2.65225
				0.03763	13.9635	14.3222	15.8646	15.7998	16.2452	16.411	16.6743		0.03763	0.01977	0.020278	0.022462	0.02237	0.023001	0.023236	0.023609		0.001416	2.63644
				0.03819	13.5348	14.1229	14.8594	15.9349	15.564	16.1899	16.6393		0.03819	0.019735	0.020592	0.021666	0.023235	0.022694	0.023606	0.024262		0.001458	2.60527
				0.03874	13.2248	13.9166	15.1196	15.1413	15.7919	15.9212	15.8613		0.03874	0.019851	0.020889	0.022695	0.022727	0.023704	0.023898	0.023808		0.001501	2.58209
				0.0393	13.3678	14.1203	14.7074	15.1132	15.2944	15.3378	15.6708		0.0393	0.020646	0.021809	0.022715	0.023342	0.023622	0.023689	0.024203		0.001544	2.59285
				0.03986	13.0526	13.9665	14.4674	15.0219	15.0484	15.3279	15.2237		0.03986	0.020736	0.022188	0.022984	0.023865	0.023907	0.024351	0.024185		0.001589	2.56899
				0.04042	13.157	13.0728	14.1806	14.4865	14.9795	15.001	14.978		0.04042	0.02149	0.021353	0.023162	0.023662	0.024467	0.024502	0.024465		0.001633	2.57695
				0.04097	12.5427	12.8935	13.6112	14.4948	14.6238	14.8364	14.739		0.04097	0.021056	0.021645	0.02285	0.024334	0.02455	0.024907	0.024744		0.001679	2.52914
				0.04153	12.6494	13.4865	13.8583	14.0175	14.392	14.2975	14.5474		0.04153	0.021817	0.023261	0.023902	0.024177	0.024822	0.02466	0.025091		0.001725	2.53761
				0.04209	12.4406	13.107	12.9853	13.8973	13.8002	13.9212	14.3919		0.04209	0.022036	0.023217	0.023001	0.024617	0.024444	0.024659	0.025493		0.001771	2.52096
				0.04265	12.3076	12.8449	13.0515	13.4996	13.4584	13.8396	14.093		0.04265	0.022383	0.02336	0.023735	0.02455	0.024475	0.025169	0.025629		0.001819	2.51022
				0.0432	12.2923	12.6929	13.2165	13.3492	13.4415	13.4642	13.5597		0.0432	0.022943	0.02369	0.024667	0.024915	0.025087	0.02513	0.025308		0.001866	2.50897
				0.04376	11.9644	12.37	12.9128	13.182	13.398	13.5521	13.328		0.04376	0.022911	0.023688	0.024727	0.025243	0.025656	0.025951	0.025522		0.001915	2.48194
				0.04432	11.8979	12.0441	12.4568	12.9163	13.1039	12.9871	13.0806		0.04432	0.023367	0.023654	0.024465	0.025368	0.025736	0.025507	0.02569		0.001964	2.47636
				0.04488	11.8269	11.899	12.6493	12.7254	12.6884	12.8826	12.7213		0.04488	0.023817	0.023962	0.025473	0.025626	0.025551	0.025943	0.025618			2.47037
				0.04543	11.7	12.0047	11.954	12.3667	12.7049	12.6402	12.6586		0.04543	0.024149	0.024779	0.024674	0.025526	0.026224	0.02609	0.026128
				0.04599	11.4866	11.6792	12.0623	11.8024	12.1046	12.4018	12.3331		0.04599	0.024295	0.024703	0.025513	0.024963	0.025602	0.026231	0.026086
				0.04655	11.1313	11.9936	11.8283	12.0657	11.9885	11.7125	12.1926		0.04655	0.024117	0.025986	0.025627	0.026142	0.025975	0.025376	0.026417
				0.0471	11.1656	11.3037	11.5323	11.5352	11.9601	11.6784	11.9682		0.0471	0.024774	0.02508	0.025588	0.025594	0.026537	0.025912	0.026555
				0.04766	10.9782	11.104	11.6119	11.5075	11.7209	11.5135	11.5607		0.04766	0.024939	0.025225	0.026378	0.026141	0.026626	0.026155	0.026262
				0.04822	10.7113	10.6312	10.9554	10.9309	11.393	11.1714	11.5617		0.04822	0.024904	0.024718	0.025472	0.025415	0.026489	0.025974	0.026882
				0.04878	10.6138	10.6232	10.817	11.0773	11.0763	11.257	11.0089		0.04878	0.025252	0.025275	0.025736	0.026355	0.026353	0.026783	0.026192
				0.04933	10.9359	10.6559	10.8519	10.8288	10.9128	10.803	11.0586		0.04933	0.026616	0.025935	0.026412	0.026356	0.02656	0.026293	0.026915
				0.04989	10.765	10.3434	10.3859	10.63	10.5888	10.5052	10.9107		0.04989	0.026796	0.025747	0.025853	0.02646	0.026358	0.02615	0.027159
				0.05045	10.0698	10.4171	10.293	10.3649	10.6321	10.7564	10.4837		0.05045	0.025629	0.026512	0.026197	0.02638	0.02706	0.027376	0.026682
				0.05101	10.1883	10.0687	10.2586	10.5462	10.4131	10.4208	10.3325		0.05101	0.026507	0.026196	0.02669	0.027438	0.027092	0.027112	0.026882
				0.05156	9.72188	9.80555	9.99807	10.0357	9.92093	9.92432	10.1972		0.05156	0.025849	0.026071	0.026583	0.026683	0.026378	0.026387	0.027113
				0.05212	9.83836	9.84105	9.84427	9.72596	9.65686	10.1958	9.55658		0.05212	0.026727	0.026734	0.026743	0.026422	0.026234	0.027698	0.025961
				0.05268	9.7765	9.74673	9.88657	9.51342	9.56234	9.60611	9.59		0.05268	0.027131	0.027048	0.027436	0.0264	0.026536	0.026658	0.026613
				0.05324	9.55175	9.20452	9.61974	9.4027	9.61658	9.59423	9.58363		0.05324	0.02707	0.026086	0.027263	0.026648	0.027254	0.027191	0.027161
				0.05379	9.32071	9.22675	9.16017	9.47707	9.25772	9.24075	9.52906		0.05379	0.026972	0.0267	0.026508	0.027425	0.02679	0.026741	0.027575
				0.05435	9.18424	9.2105	9.70097	9.03508	9.25317	9.03722	8.97222		0.05435	0.027131	0.027208	0.028657	0.02669	0.027334	0.026696	0.026504
				0.05491	9.21881	8.81376	8.95146	8.90269	9.06661	9.02647	8.9676		0.05491	0.027795	0.026573	0.026989	0.026842	0.027336	0.027215	0.027037
				0.05547	8.96489	9.03535	8.9808	8.77003	8.6808	8.74509	8.92973		0.05547	0.02758	0.027797	0.027629	0.026981	0.026706	0.026904	0.027472
				0.05602	8.84085	8.7027	8.7026	8.90417	8.72045	8.61396	8.37269		0.05602	0.027749	0.027315	0.027315	0.027947	0.027371	0.027037	0.026279
				0.05658	8.56519	8.62635	8.33424	8.1935	8.45648	8.34958	8.48924		0.05658	0.027421	0.027616	0.026681	0.026231	0.027073	0.02673	0.027178
				0.05714	8.76585	8.38114	8.27559	8.2232	8.04932	7.95875	8.26164		0.05714	0.028618	0.027362	0.027018	0.026847	0.026279	0.025983	0.026972
				0.0577	8.31927	8.46979	8.23798	8.21834	8.20813	8.07683	7.7466		0.0577	0.027693	0.028194	0.027423	0.027357	0.027323	0.026886	0.025787
				0.05825	8.30937	8.34589	8.02358	7.77415	7.87392	7.82337	7.97427		0.05825	0.028197	0.028321	0.027227	0.026381	0.026719	0.026548	0.02706
				0.05881	8.23364	8.12787	8.07035	7.75617	7.64348	7.62679	7.58934		0.05881	0.028478	0.028112	0.027913	0.026827	0.026437	0.026379	0.026249
				0.05937	7.88902	8.04429	7.95872	7.66189	7.41172	7.73328	7.77059		0.05937	0.027805	0.028353	0.028051	0.027005	0.026123	0.027256	0.027388
				0.05993	8.06395	7.65755	7.77979	7.6789	7.62953	7.32278	6.91053		0.05993	0.028959	0.027499	0.027938	0.027576	0.027399	0.026297	0.024817
				0.06048	7.79293	7.47494	7.4373	7.43369	6.99208	7.10797	7.30511		0.06048	0.028508	0.027345	0.027207	0.027194	0.025578	0.026002	0.026723
				0.06104	7.59449	7.19031	7.27444	6.98719	7.10491	7.07016	6.93059		0.06104	0.028297	0.026791	0.027105	0.026034	0.026473	0.026343	0.025823
				0.0616	7.3834	7.42605	7.1472	6.91463	7.33021	7.02387	6.99536		0.0616	0.028015	0.028177	0.027119	0.026236	0.027813	0.026651	0.026543
				0.06216	7.54319	7.50064	7.08075	6.93221	6.82651	6.79358	6.87883		0.06216	0.029141	0.028977	0.027355	0.026781	0.026372	0.026245	0.026575
				0.06271	7.32317	6.93247	6.94675	6.77392	6.82357	6.50934	6.72463		0.06271	0.028801	0.027265	0.027321	0.026641	0.026837	0.025601	0.026447
				0.06327	7.48285	7.16569	6.79043	6.64758	6.66218	6.57174	6.47114		0.06327	0.029955	0.028685	0.027183	0.026611	0.026669	0.026307	0.025905
				0.06383	7.16303	6.96096	6.73702	6.48377	6.41644	6.56558	6.58216		0.06383	0.029182	0.028359	0.027447	0.026415	0.026141	0.026748	0.026816
				0.06439	7.05661	6.55216	6.44844	6.44895	6.286	6.16772	6.1573		0.06439	0.029253	0.027162	0.026732	0.026734	0.026058	0.025568	0.025525
				0.06494	6.84134	6.53401	6.41538	6.24738	6.19093	6.17833	5.98238		0.06494	0.028854	0.027558	0.027057	0.026349	0.026111	0.026058	0.025231
				0.0655	6.90545	6.45334	6.51189	6.20617	6.25	5.94698	5.95487		0.0655	0.029626	0.027686	0.027938	0.026626	0.026814	0.025514	0.025548
				0.06606	6.78093	6.27752	6.16305	6.00595	5.9229	6.05298	5.9413		0.06606	0.029589	0.027392	0.026893	0.026207	0.025845	0.026412	0.025925
				0.06662	6.42027	6.35051	6.00996	6.10209	5.7002	5.79457	5.71474		0.06662	0.02849	0.028181	0.02667	0.027078	0.025295	0.025714	0.025359
				0.06717	6.56057	6.1723	5.95627	5.87862	5.58669	5.65276	5.61793		0.06717	0.029602	0.02785	0.026875	0.026525	0.025208	0.025506	0.025349
				0.06773	6.34496	6.27767	5.81293	5.57677	5.51414	5.59667	5.53894		0.06773	0.029107	0.028798	0.026666	0.025583	0.025295	0.025674	0.025409
				0.06829	6.22149	6.01606	5.701	5.40421	5.29579	5.42139	5.39517		0.06829	0.029012	0.028054	0.026584	0.0252	0.024695	0.025281	0.025158
				0.06885	6.005	5.94115	5.53046	5.51405	5.3279	5.21384	5.39152		0.06885	0.028461	0.028159	0.026212	0.026135	0.025252	0.024712	0.025554
				0.0694	6.0096	5.7045	5.59984	5.3452	5.08998	5.26114	5.14789		0.0694	0.028946	0.027476	0.026972	0.025746	0.024517	0.025341	0.024796
				0.06996	5.62025	5.8048	5.32472	5.31699	5.05343	5.18709	4.95304		0.06996	0.027508	0.028411	0.026061	0.026023	0.024734	0.025388	0.024242
				0.07052	5.92987	5.49915	5.26085	5.28988	4.95624	5.09545	4.99107		0.07052	0.029487	0.027345	0.02616	0.026305	0.024646	0.025338	0.024819
				0.07107	5.76981	5.47739	5.27365	4.85733	5.09227	5.04825	4.74492		0.07107	0.029146	0.027669	0.02664	0.024537	0.025724	0.025501	0.023969
				0.07163	5.64603	5.20285	5.20704	5.01465	4.90008	4.91648	4.72242		0.07163	0.028971	0.026697	0.026718	0.025731	0.025143	0.025227	0.024231
				0.07219	5.38319	5.23274	4.79157	4.69635	4.69007	4.60403	4.54461		0.07219	0.028053	0.027269	0.02497	0.024474	0.024441	0.023993	0.023683
				0.07275	5.28602	5.10031	4.88359	4.66696	4.77445	4.67726	4.52514		0.07275	0.027974	0.026991	0.025845	0.024698	0.025267	0.024753	0.023948
				0.0733	5.08327	4.89571	4.7142	4.60811	4.55325	4.50695	4.51681		0.0733	0.027315	0.026307	0.025332	0.024762	0.024467	0.024218	0.024271
				0.07386	5.15385	5.05456	4.66966	4.48073	4.59535	4.64504	4.31869		0.07386	0.028117	0.027576	0.025476	0.024445	0.02507	0.025341	0.023561
				0.07442	5.04485	4.58193	4.68057	4.30847	4.47053	4.50833	4.29137		0.07442	0.027939	0.025376	0.025922	0.023861	0.024759	0.024968	0.023766
				0.07498	5.05501	4.61453	4.64029	4.37816	4.33044	4.04476	4.33327		0.07498	0.028417	0.025941	0.026086	0.024612	0.024344	0.022738	0.02436
				0.07553	4.90881	4.94323	4.41894	4.29524	4.08437	3.95672	4.14539		0.07553	0.028007	0.028203	0.025212	0.024506	0.023303	0.022575	0.023651
				0.07609	4.80019	4.49053	4.418	4.3495	4.0448	3.97682	3.93587		0.07609	0.027792	0.025999	0.02558	0.025183	0.023419	0.023025	0.022788
				0.07665	4.84167	4.55733	4.36388	4.05232	4.01554	4.10913	3.90469		0.07665	0.028445	0.026775	0.025638	0.023808	0.023592	0.024141	0.02294
				0.07721	4.89194	4.52909	4.17599	3.93323	3.89464	3.90544	3.88675		0.07721	0.02916	0.026997	0.024892	0.023445	0.023215	0.023279	0.023168
				0.07776	4.56882	4.44316	4.30101	3.96414	3.97422	3.8008	3.7722		0.07776	0.027629	0.026869	0.026009	0.023972	0.024033	0.022984	0.022811
				0.07832	4.39705	4.31036	3.99123	3.83457	3.87863	3.47185	3.71443		0.07832	0.026972	0.026441	0.024483	0.023522	0.023792	0.021297	0.022785
				0.07888	4.48773	4.1854	4.0232	3.8399	3.66482	3.71432	3.7226		0.07888	0.027922	0.026041	0.025032	0.023891	0.022802	0.02311	0.023162
				0.07944	4.33279	4.01333	3.79611	3.89718	3.47687	3.33638	3.5772		0.07944	0.02734	0.025324	0.023954	0.024592	0.021939	0.021053	0.022572
				0.07999	4.25719	4.08114	3.68726	3.68556	3.6905	3.56341	3.53821		0.07999	0.027241	0.026115	0.023594	0.023583	0.023615	0.022802	0.022641
				0.08055	4.15392	3.9669	3.8129	3.53771	3.54824	3.56223	3.22401		0.08055	0.026953	0.025739	0.02474	0.022954	0.023023	0.023113	0.020919
				0.08111	4.06613	3.8335	3.56628	3.39928	3.45101	3.38993	3.29901		0.08111	0.026749	0.025219	0.023461	0.022362	0.022703	0.022301	0.021703
				0.08167	4.03478	3.91725	3.48519	3.47283	3.38115	3.30938	3.28298		0.08167	0.026909	0.026125	0.023244	0.023161	0.02255	0.022071	0.021895
				0.08222	3.9339	3.66722	3.47335	3.46009	3.19416	3.44301	3.37965		0.08222	0.026596	0.024793	0.023482	0.023392	0.021595	0.023277	0.022849
				0.08278	4.06617	3.689	3.42173	3.46242	3.15732	3.25185	3.32262		0.08278	0.027864	0.02528	0.023448	0.023727	0.021636	0.022284	0.022769
				0.08334	3.69251	3.60904	3.49294	3.27215	3.32685	3.02507	3.06082		0.08334	0.025645	0.025066	0.024259	0.022726	0.023106	0.02101	0.021258
				0.0839	3.68471	3.43499	3.23246	3.19828	3.05655	2.97407	2.95594		0.0839	0.025934	0.024177	0.022751	0.022511	0.021513	0.020933	0.020805
				0.08445	3.72226	3.54882	3.26299	3.21474	3.20223	3.02223	3.03685		0.08445	0.026548	0.025311	0.023273	0.022928	0.022839	0.021555	0.02166
				0.08501	3.72675	3.45611	3.3191	3.15409	3.11154	3.1101	3.06084		0.08501	0.026932	0.024976	0.023986	0.022794	0.022486	0.022476	0.02212
				0.08557	3.73376	3.40482	3.34222	3.15494	3.05297	3.10968	3.02205		0.08557	0.027338	0.02493	0.024471	0.0231	0.022354	0.022769	0.022127
				0.08613	3.42629	3.38266	3.11442	3.04653	2.95029	2.88374	2.93447		0.08613	0.025415	0.025091	0.023101	0.022598	0.021884	0.02139	0.021767
				0.08668	3.53728	3.2832	3.11337	2.90783	2.92805	2.82215	2.85687		0.08668	0.026579	0.02467	0.023394	0.021849	0.022001	0.021205	0.021466
				0.08724	3.53105	3.17188	3.13572	2.87793	2.9927	2.83357	2.77846		0.08724	0.026874	0.024141	0.023865	0.021903	0.022777	0.021566	0.021146
				0.0878	3.33224	3.22354	3.00595	2.91856	2.86526	2.91488	2.79151		0.0878	0.025687	0.024849	0.023171	0.022498	0.022087	0.022469	0.021518
				0.08836	3.24953	3.06855	2.84045	2.87377	2.78807	2.59906	2.61904		0.08836	0.025368	0.023955	0.022174	0.022434	0.021765	0.02029	0.020446
				0.08891	3.34046	3.00301	2.8589	2.84725	2.79168	2.62887	2.80975		0.08891	0.026407	0.02374	0.022601	0.022509	0.022069	0.020782	0.022212
				0.08947	3.27429	2.9719	2.8737	2.65928	2.66465	2.55311	2.68209		0.08947	0.02621	0.02379	0.023004	0.021287	0.02133	0.020437	0.02147
				0.09003	3.01102	2.95349	2.72871	2.52691	2.62641	2.66958	2.42572		0.09003	0.024404	0.023938	0.022116	0.02048	0.021287	0.021637	0.01966
				0.09059	3.02838	2.94175	2.79319	2.78199	2.67101	2.69485	2.66582		0.09059	0.02485	0.024139	0.02292	0.022828	0.021917	0.022113	0.021875
				0.09114	3.0101	2.84919	2.55163	2.73746	2.47651	2.55769	2.49018		0.09114	0.025004	0.023668	0.021196	0.02274	0.020572	0.021246	0.020686
				0.0917	2.92728	2.8229	2.71305	2.53026	2.58143	2.45281	2.43936		0.0917	0.024615	0.023737	0.022814	0.021277	0.021707	0.020625	0.020512
				0.09226	2.81125	2.8251	2.58023	2.62389	2.4916	2.42377	2.43787		0.09226	0.023928	0.024045	0.021961	0.022333	0.021207	0.02063	0.02075
				0.09281	2.88362	2.74517	2.63214	2.35782	2.59606	2.24653	2.42578		0.09281	0.024841	0.023648	0.022674	0.020311	0.022364	0.019353	0.020897
				0.09337	2.76915	2.72326	2.51111	2.5216	2.39606	2.3295	2.41581		0.09337	0.024142	0.023742	0.021893	0.021984	0.02089	0.020309	0.021062
				0.09393	2.74696	2.46693	2.52316	2.4195	2.37031	2.33117	2.26324		0.09393	0.024235	0.021765	0.022261	0.021346	0.020912	0.020567	0.019968
				0.09449	2.598	2.62545	2.35319	2.34153	2.30653	2.25183	2.25295		0.09449	0.023194	0.023439	0.021009	0.020905	0.020592	0.020104	0.020114
				0.09504	2.65783	2.52711	2.41446	2.20951	2.22338	2.21116	2.20732		0.09504	0.024009	0.022828	0.021811	0.019959	0.020085	0.019974	0.01994
				0.0956	2.53891	2.43887	2.30407	2.33749	2.18246	2.17015	2.20638		0.0956	0.023205	0.022291	0.021059	0.021364	0.019947	0.019835	0.020166
				0.09616	2.58493	2.33597	2.312	2.15049	2.20136	2.22876	2.09368		0.09616	0.023902	0.0216	0.021378	0.019885	0.020355	0.020608	0.019359
				0.09672	2.43961	2.33705	2.28162	2.23866	2.12271	2.0686	2.22004		0.09672	0.02282	0.021861	0.021342	0.02094	0.019856	0.01935	0.020766
				0.09727	2.35837	2.45051	2.13225	2.14804	2.09915	2.06549	2.09106		0.09727	0.022315	0.023187	0.020176	0.020325	0.019863	0.019544	0.019786
				0.09783	2.50959	2.13671	2.1883	2.08583	2.03723	1.99457	2.14081		0.09783	0.024019	0.02045	0.020944	0.019963	0.019498	0.01909	0.020489
				0.09839	2.322	2.21674	2.09648	2.10469	2.07797	1.95992	2.06874		0.09839	0.022478	0.021459	0.020295	0.020374	0.020116	0.018973	0.020026
				0.09895	2.3616	2.20784	2.10113	1.85243	2.07742	2.0341	1.92193		0.09895	0.023121	0.021615	0.020571	0.018136	0.020339	0.019915	0.018816
				0.0995	2.24668	2.1296	2.17105	1.98417	1.8961	1.86386	1.96354		0.0995	0.022244	0.021085	0.021496	0.019645	0.018773	0.018454	0.019441
				0.10006	2.19612	2.12808	1.94859	1.88513	1.88563	1.81659	1.90967		0.10006	0.021988	0.021307	0.01951	0.018874	0.018879	0.018188	0.01912
				0.10062	2.13168	2.06225	2.0931	1.95298	1.9073	1.94495	1.84999		0.10062	0.021581	0.020878	0.021191	0.019772	0.019309	0.019691	0.018729
				0.10118	2.18383	2.0327	2.01857	1.89025	1.83894	1.81409	1.76261		0.10118	0.022355	0.020808	0.020663	0.01935	0.018824	0.01857	0.018043
				0.10173	2.04709	2.10855	2.00841	1.83324	1.82235	1.80487	1.81315		0.10173	0.021187	0.021823	0.020786	0.018973	0.018861	0.01868	0.018765
				0.10229	1.90435	1.9733	1.76771	1.80266	1.73259	1.81607	1.72505		0.10229	0.019926	0.020648	0.018496	0.018862	0.018129	0.019002	0.01805
				0.10285	2.12073	1.94887	1.92795	1.8446	1.75002	1.73201	1.76429		0.10285	0.022432	0.020615	0.020393	0.019512	0.018511	0.018321	0.018662
				0.10341	1.88238	1.87746	1.7655	1.78934	1.64698	1.83665	1.64534		0.10341	0.020128	0.020075	0.018878	0.019133	0.017611	0.019639	0.017593
				0.10396	1.79514	1.93335	1.8623	1.82162	1.70629	1.71742	1.61584		0.10396	0.019402	0.020896	0.020128	0.019689	0.018442	0.018562	0.017464
				0.10452	1.89324	1.83513	1.60933	1.65964	1.62738	1.60431	1.62143		0.10452	0.020683	0.020048	0.017581	0.018131	0.017778	0.017526	0.017713
				0.10508	1.89108	1.80936	1.70786	1.65931	1.60225	1.58609	1.53887		0.10508	0.02088	0.019978	0.018857	0.018321	0.017691	0.017513	0.016991
				0.10564	1.74771	1.82213	1.70845	1.58743	1.50563	1.64397	1.5495		0.10564	0.019502	0.020333	0.019064	0.017714	0.016801	0.018345	0.01729
				0.10619	1.85502	1.59112	1.66678	1.47648	1.5372	1.49275	1.51504		0.10619	0.020919	0.017943	0.018796	0.01665	0.017335	0.016834	0.017085
				0.10675	1.68595	1.65182	1.68043	1.53224	1.49776	1.42705	1.52069		0.10675	0.019212	0.018823	0.019149	0.017461	0.017068	0.016262	0.017329
				0.10731	1.5471	1.61638	1.50474	1.64904	1.50807	1.45022	1.45295		0.10731	0.017815	0.018613	0.017327	0.018989	0.017365	0.016699	0.016731
				0.10787	1.73227	1.56649	1.58414	1.46222	1.56374	1.42273	1.46075		0.10787	0.020155	0.018226	0.018431	0.017013	0.018194	0.016553	0.016996
				0.10842	1.71176	1.55606	1.48332	1.43229	1.36673	1.45393	1.33224		0.10842	0.020122	0.018292	0.017437	0.016837	0.016066	0.017091	0.015661
				0.10898	1.55399	1.48579	1.43909	1.44367	1.32696	1.38446	1.38343		0.10898	0.018456	0.017646	0.017092	0.017146	0.01576	0.016443	0.016431
				0.10954	1.55433	1.5183	1.43902	1.43486	1.41008	1.44239	1.32404		0.10954	0.018649	0.018217	0.017266	0.017216	0.016919	0.017306	0.015886
				0.1101	1.48678	1.51851	1.38648	1.34753	1.43877	1.40243	1.37849		0.1101	0.018021	0.018406	0.016805	0.016333	0.017439	0.016999	0.016709
				0.11065	1.48471	1.48084	1.34469	1.36886	1.27238	1.3498	1.43635		0.11065	0.018179	0.018131	0.016464	0.01676	0.015579	0.016527	0.017586
				0.11121	1.41276	1.43292	1.37349	1.28171	1.32177	1.28344	1.32585		0.11121	0.017473	0.017722	0.016987	0.015852	0.016347	0.015873	0.016398
				0.11177	1.43797	1.41657	1.29038	1.29406	1.31055	1.30058	1.28245		0.11177	0.017963	0.017696	0.016119	0.016165	0.016371	0.016247	0.01602
				0.11232	1.40718	1.29636	1.34535	1.27036	1.20908	1.27149	1.23775		0.11232	0.017754	0.016356	0.016974	0.016028	0.015255	0.016042	0.015616
				0.11288	1.39534	1.29332	1.22599	1.24359	1.26816	1.34823	1.17119		0.11288	0.01778	0.01648	0.015622	0.015846	0.016159	0.01718	0.014924
				0.11344	1.3683	1.33553	1.21798	1.27601	1.30934	1.10388	1.21063		0.11344	0.017608	0.017186	0.015673	0.01642	0.016849	0.014205	0.015579
				0.114	1.30072	1.3141	1.19911	1.19554	1.10943	1.2053	1.13803		0.114	0.016903	0.017077	0.015583	0.015536	0.014417	0.015663	0.014789
				0.11455	1.27827	1.11176	1.18775	1.2639	1.10168	1.2485	1.22542		0.11455	0.016774	0.014589	0.015586	0.016586	0.014457	0.016384	0.016081
				0.11511	1.29021	1.13	1.23064	1.14432	1.12233	1.12132	1.13768		0.11511	0.017096	0.014973	0.016307	0.015163	0.014872	0.014858	0.015075
				0.11567	1.16809	1.11779	1.12646	1.17729	1.18677	1.08806	1.1058		0.11567	0.015628	0.014955	0.015071	0.015751	0.015878	0.014557	0.014795
				0.11623	1.11837	1.10943	1.09015	1.0948	1.16005	1.07713	1.14172		0.11623	0.015108	0.014987	0.014726	0.014789	0.015671	0.01455	0.015423
				0.11678	1.0547	1.19155	1.12506	1.1835	1.08381	1.07202	1.05172		0.11678	0.014385	0.016251	0.015344	0.016141	0.014782	0.014621	0.014344
				0.11734	1.1153	1.15385	1.09162	1.04954	1.00885	1.05478	1.03897		0.11734	0.015356	0.015887	0.01503	0.014451	0.013891	0.014523	0.014305
				0.1179	1.0682	1.22009	1.09742	1.06707	1.06709	1.10058	1.06138		0.1179	0.014848	0.016959	0.015254	0.014832	0.014833	0.015298	0.014753
				0.11846	1.06259	1.09882	1.04064	1.01493	1.06353	1.02038	0.99056		0.11846	0.01491	0.015419	0.014602	0.014241	0.014923	0.014318	0.013899
				0.11901	1.12579	0.9732	1.00539	0.967201	0.92541	1.08321	1.01831		0.11901	0.015946	0.013784	0.014241	0.0137	0.013108	0.015343	0.014424
				0.11957	1.03987	1.09392	1.0106	1.06387	0.960955	0.985036	0.890001		0.11957	0.014867	0.01564	0.014449	0.01521	0.013739	0.014083	0.012725
				0.12013	0.958604	0.920592	1.05466	0.96762	0.94109	1.03401	0.965351		0.12013	0.013833	0.013285	0.01522	0.013963	0.013581	0.014921	0.013931
				0.12069	0.96753	0.858314	0.963463	1.05158	1.02881	1.02549	0.908281		0.12069	0.014092	0.012501	0.014033	0.015316	0.014985	0.014936	0.013229
				0.12124	0.991911	0.964001	0.99408	0.883437	0.969094	0.929131	1.02583		0.12124	0.014581	0.014171	0.014613	0.012986	0.014246	0.013658	0.01508
				0.1218	0.925256	0.901789	0.863177	1.03756	0.907542	0.942315	1.0136		0.1218	0.013726	0.013378	0.012805	0.015392	0.013464	0.013979	0.015037
				0.12236	0.90343	1.00961	0.876288	0.934604	0.893343	0.97438	0.938658		0.12236	0.013526	0.015115	0.013119	0.013992	0.013375	0.014588	0.014053
				0.12292	0.952287	0.975714	0.871392	0.841382	0.921049	0.866879	0.972854		0.12292	0.014387	0.014741	0.013165	0.012712	0.013915	0.013097	0.014698
				0.12347	0.974109	0.908323	0.849653	0.843053	0.803596	0.8653	0.853447		0.12347	0.014851	0.013848	0.012953	0.012853	0.012251	0.013192	0.013011
				0.12403	0.866828	0.850829	0.80992	0.840903	0.787048	0.805534	0.849581		0.12403	0.013335	0.013089	0.012459	0.012936	0.012108	0.012392	0.013069
				0.12459	0.830547	0.873316	0.85553	0.757415	0.868199	0.84874	0.835304		0.12459	0.012892	0.013556	0.01328	0.011757	0.013476	0.013174	0.012966
				0.12515	0.754919	0.756639	0.821921	0.812402	0.804231	0.833722	0.828105		0.12515	0.011823	0.01185	0.012872	0.012723	0.012595	0.013057	0.012969
				0.1257	0.894327	0.775061	0.865881	0.850104	0.797168	0.750276	0.839346		0.1257	0.014131	0.012247	0.013682	0.013432	0.012596	0.011855	0.013263
				0.12626	0.866142	0.842686	0.78214	0.876531	0.7527	0.821065	0.768178		0.12626	0.013808	0.013434	0.012469	0.013973	0.011999	0.013089	0.012246
				0.12682	0.823718	0.770366	0.731286	0.781504	0.768368	0.843318	0.818953		0.12682	0.013247	0.012389	0.011761	0.012569	0.012357	0.013563	0.013171
				0.12738	0.813241	0.764495	0.724555	0.788743	0.6708	0.784091	0.70132		0.12738	0.013194	0.012403	0.011755	0.012797	0.010883	0.012721	0.011378
				0.12793	0.752611	0.721872	0.833292	0.678509	0.769367	0.721826	0.679278		0.12793	0.012318	0.011815	0.013638	0.011105	0.012592	0.011814	0.011117
				0.12849	0.834691	0.776204	0.75794	0.742239	0.713826	0.715675	0.763312		0.12849	0.01378	0.012815	0.012513	0.012254	0.011785	0.011815	0.012602
				0.12905	0.754396	0.72389	0.70084	0.737485	0.712721	0.682831	0.671383		0.12905	0.012563	0.012055	0.011671	0.012281	0.011869	0.011371	0.011181
				0.1296	0.700986	0.74899	0.756518	0.642374	0.816336	0.683376	0.645774		0.1296	0.011775	0.012581	0.012707	0.01079	0.013712	0.011479	0.010847
				0.13016	0.733838	0.747854	0.628194	0.729897	0.74748	0.703965	0.701883		0.13016	0.012433	0.01267	0.010643	0.012366	0.012664	0.011927	0.011891
				0.13072	0.710775	0.676814	0.624413	0.636938	0.669179	0.657029	0.616626		0.13072	0.012145	0.011565	0.01067	0.010884	0.011435	0.011227	0.010537
				0.13128	0.632001	0.634963	0.596095	0.683766	0.676973	0.611281	0.594265		0.13128	0.010892	0.010943	0.010273	0.011784	0.011667	0.010535	0.010241
				0.13183	0.635776	0.681949	0.693611	0.705386	0.62938	0.695867	0.63963		0.13183	0.01105	0.011852	0.012055	0.01226	0.010939	0.012094	0.011117
				0.13239	0.689779	0.710219	0.539006	0.638231	0.637972	0.630367	0.594026		0.13239	0.01209	0.012448	0.009447	0.011187	0.011182	0.011049	0.010412
				0.13295	0.725183	0.58404	0.624485	0.687879	0.700306	0.647968	0.561275		0.13295	0.012818	0.010323	0.011038	0.012159	0.012378	0.011453	0.009921
				0.13351	0.653236	0.676358	0.691606	0.682053	0.606002	0.575692	0.609866		0.13351	0.011643	0.012055	0.012327	0.012157	0.010801	0.010261	0.01087
				0.13406	0.681597	0.63158	0.631532	0.605968	0.576696	0.648683	0.643102		0.13406	0.01225	0.011351	0.011351	0.010891	0.010365	0.011659	0.011559
				0.13462	0.631878	0.523787	0.616165	0.620814	0.661286	0.634278	0.57408		0.13462	0.011451	0.009493	0.011167	0.011251	0.011984	0.011495	0.010404
				0.13518	0.462254	0.619918	0.620487	0.675046	0.506319	0.512505	0.535975		0.13518	0.008447	0.011328	0.011338	0.012335	0.009252	0.009365	0.009794
				0.13574	0.636377	0.534839	0.600876	0.646126	0.612888	0.661003	0.602306		0.13574	0.011725	0.009854	0.011071	0.011904	0.011292	0.012178	0.011097
				0.13629	0.551833	0.460325	0.567444	0.585421	0.473309	0.605105	0.652714		0.13629	0.010251	0.008551	0.010541	0.010875	0.008792	0.01124	0.012125
				0.13685	0.497758	0.457759	0.537754	0.502526	0.589178	0.528891	0.510324		0.13685	0.009322	0.008573	0.010071	0.009411	0.011034	0.009905	0.009557
				0.13741	0.523446	0.5225	0.509443	0.556456	0.577212	0.587472	0.498355		0.13741	0.009883	0.009865	0.009619	0.010506	0.010898	0.011092	0.009409
				0.13797	0.527896	0.434498	0.506568	0.578449	0.504974	0.639565	0.524626		0.13797	0.010048	0.00827	0.009642	0.01101	0.009612	0.012174	0.009986
				0.13852	0.458413	0.519349	0.492711	0.610401	0.441389	0.474636	0.570063		0.13852	0.008796	0.009966	0.009454	0.011713	0.00847	0.009108	0.010939
				0.13908	0.486181	0.541911	0.501512	0.509097	0.521186	0.492258	0.524395		0.13908	0.009404	0.010482	0.009701	0.009848	0.010081	0.009522	0.010144
				0.13964	0.487809	0.567909	0.486877	0.556972	0.518983	0.490338	0.573814		0.13964	0.009512	0.011074	0.009494	0.01086	0.01012	0.009561	0.011189
				0.1402	0.455479	0.504282	0.572081	0.59411	0.556141	0.504388	0.424492		0.1402	0.008952	0.009911	0.011244	0.011677	0.010931	0.009914	0.008343
				0.14075	0.530324	0.421955	0.452228	0.449636	0.495165	0.451109	0.525159		0.14075	0.010506	0.008359	0.008959	0.008908	0.00981	0.008937	0.010404
				0.14131	0.451566	0.422409	0.517018	0.502739	0.548672	0.384374	0.540944		0.14131	0.009017	0.008435	0.010324	0.010039	0.010956	0.007675	0.010802
				0.14187	0.464614	0.492387	0.41063	0.423002	0.423167	0.500759	0.44293		0.14187	0.009351	0.00991	0.008264	0.008513	0.008517	0.010078	0.008915
				0.14243	0.443788	0.514486	0.51305	0.464547	0.455877	0.514774	0.391609		0.14243	0.009002	0.010436	0.010407	0.009423	0.009247	0.010442	0.007944
				0.14298	0.481152	0.481375	0.460912	0.469447	0.487208	0.440032	0.433856		0.14298	0.009837	0.009841	0.009423	0.009597	0.00996	0.008996	0.00887
				0.14354	0.438468	0.397619	0.440852	0.3972	0.501952	0.396822	0.524365		0.14354	0.009034	0.008192	0.009083	0.008184	0.010342	0.008176	0.010804
				0.1441	0.360194	0.492905	0.430048	0.323063	0.408945	0.426773	0.540521		0.1441	0.007479	0.010235	0.008929	0.006708	0.008491	0.008861	0.011223
				0.14465	0.399276	0.447998	0.468619	0.416726	0.477596	0.422805	0.402119		0.14465	0.008355	0.009374	0.009806	0.00872	0.009994	0.008847	0.008414
				0.14521	0.450077	0.397509	0.474156	0.332857	0.415125	0.429319	0.399225		0.14521	0.009491	0.008382	0.009998	0.007019	0.008754	0.009053	0.008418
				0.14577	0.454884	0.529088	0.432576	0.373016	0.345659	0.414161	0.439839		0.14577	0.009666	0.011242	0.009192	0.007926	0.007345	0.0088	0.009346
				0.14633	0.45356	0.480633	0.397355	0.382094	0.404858	0.452983	0.433714		0.14633	0.009711	0.010291	0.008508	0.008181	0.008669	0.009699	0.009286
				0.14688	0.329518	0.450308	0.41455	0.481228	0.466239	0.422034	0.401326		0.14688	0.007109	0.009715	0.008944	0.010382	0.010059	0.009105	0.008659
				0.14744	0.376402	0.419267	0.359648	0.388877	0.375478	0.422098	0.356985		0.14744	0.008183	0.009114	0.007818	0.008454	0.008162	0.009176	0.00776
				0.148	0.414205	0.474893	0.420045	0.469787	0.334058	0.396395	0.423649		0.148	0.009073	0.010402	0.009201	0.01029	0.007317	0.008683	0.009279
				0.14856	0.364428	0.357153	0.402369	0.411493	0.310626	0.335313	0.351815		0.14856	0.008043	0.007882	0.00888	0.009081	0.006855	0.0074	0.007764
				0.14911	0.403005	0.348236	0.386617	0.365689	0.306899	0.352712	0.420817		0.14911	0.008961	0.007743	0.008596	0.008131	0.006824	0.007843	0.009357
				0.14967	0.387481	0.341838	0.368833	0.382955	0.369822	0.374855	0.385964		0.14967	0.00868	0.007658	0.008262	0.008579	0.008285	0.008397	0.008646
				0.15023	0.368689	0.379554	0.364526	0.383266	0.410068	0.322184	0.368082		0.15023	0.008321	0.008566	0.008227	0.00865	0.009255	0.007271	0.008307
				0.15079	0.468415	0.354659	0.366003	0.334174	0.343638	0.426095	0.317698		0.15079	0.01065	0.008064	0.008322	0.007598	0.007813	0.009688	0.007223
				0.15134	0.306167	0.378241	0.341214	0.353137	0.330577	0.339864	0.376113		0.15134	0.007013	0.008663	0.007815	0.008089	0.007572	0.007784	0.008615
				0.1519	0.413617	0.328053	0.330984	0.379133	0.345254	0.322584	0.365936		0.1519	0.009544	0.007569	0.007637	0.008748	0.007966	0.007443	0.008444
				0.15246	0.422708	0.297161	0.31444	0.370994	0.283095	0.33873	0.340937		0.15246	0.009825	0.006907	0.007309	0.008623	0.00658	0.007873	0.007925
				0.15302	0.289334	0.370285	0.319493	0.350339	0.389856	0.34173	0.271689		0.15302	0.006774	0.00867	0.00748	0.008203	0.009128	0.008001	0.006361
				0.15357	0.379496	0.381156	0.305307	0.313527	0.342415	0.369765	0.337622		0.15357	0.00895	0.008989	0.007201	0.007394	0.008076	0.008721	0.007963
				0.15413	0.381262	0.319739	0.340296	0.334807	0.315236	0.294952	0.324975		0.15413	0.009057	0.007596	0.008084	0.007954	0.007489	0.007007	0.00772
				0.15469	0.363048	0.375882	0.325048	0.266547	0.370093	0.350644	0.341672		0.15469	0.008687	0.008994	0.007778	0.006378	0.008856	0.00839	0.008176
				0.15525	0.267907	0.364165	0.341479	0.370998	0.312158	0.20697	0.361514		0.15525	0.006457	0.008777	0.00823	0.008941	0.007523	0.004988	0.008713
				0.1558	0.287765	0.306428	0.336059	0.285221	0.24401	0.338814	0.352057		0.1558	0.006985	0.007438	0.008158	0.006924	0.005923	0.008224	0.008546
				0.15636	0.337372	0.262477	0.262297	0.256963	0.393848	0.254933	0.387431		0.15636	0.008248	0.006417	0.006413	0.006282	0.009629	0.006233	0.009472
				0.15692	0.270922	0.257995	0.322965	0.24133	0.275886	0.373408	0.326093		0.15692	0.006671	0.006353	0.007952	0.005942	0.006793	0.009194	0.008029
				0.15748	0.300801	0.350829	0.212525	0.268682	0.238898	0.315144	0.310526		0.15748	0.007459	0.0087	0.00527	0.006663	0.005924	0.007815	0.007701
				0.15803	0.345251	0.311693	0.340705	0.341457	0.312142	0.325266	0.30957		0.15803	0.008622	0.007784	0.008509	0.008528	0.007795	0.008123	0.007731
				0.15859	0.338168	0.226965	0.291453	0.340098	0.318805	0.288374	0.265418		0.15859	0.008505	0.005708	0.00733	0.008554	0.008018	0.007253	0.006675
				0.15915	0.284947	0.349024	0.336646	0.377743	0.263859	0.304215	0.316921		0.15915	0.007217	0.00884	0.008526	0.009567	0.006683	0.007705	0.008027
				0.1597	0.321894	0.279888	0.330741	0.279999	0.274148	0.334942	0.247974		0.1597	0.00821	0.007139	0.008436	0.007141	0.006992	0.008543	0.006325
				0.16026	0.245924	0.279297	0.319589	0.369384	0.274131	0.22431	0.331457		0.16026	0.006316	0.007173	0.008208	0.009487	0.007041	0.005761	0.008513
				0.16082	0.203884	0.316373	0.292173	0.315888	0.205509	0.25336	0.333863		0.16082	0.005273	0.008182	0.007556	0.00817	0.005315	0.006553	0.008635
				0.16138	0.303162	0.221517	0.320218	0.385302	0.26961	0.327783	0.202759		0.16138	0.007895	0.005769	0.008339	0.010034	0.007021	0.008536	0.00528
				0.16193	0.269556	0.311737	0.266438	0.293351	0.298116	0.306798	0.231566		0.16193	0.007068	0.008175	0.006987	0.007692	0.007817	0.008045	0.006072
				0.16249	0.324403	0.293008	0.240764	0.247991	0.233221	0.306274	0.313011		0.16249	0.008565	0.007736	0.006357	0.006548	0.006158	0.008087	0.008265
				0.16305	0.212142	0.267639	0.268738	0.249309	0.266999	0.342253	0.23548		0.16305	0.00564	0.007115	0.007144	0.006628	0.007098	0.009099	0.00626
				0.16361	0.281929	0.323659	0.248634	0.351822	0.225822	0.262025	0.290761		0.16361	0.007546	0.008663	0.006655	0.009417	0.006045	0.007014	0.007783
				0.16416	0.229807	0.284523	0.31765	0.267159	0.223667	0.325075	0.287684		0.16416	0.006193	0.007668	0.008561	0.0072	0.006028	0.008761	0.007753
				0.16472	0.229662	0.25408	0.30917	0.291269	0.266902	0.261765	0.268703		0.16472	0.006231	0.006894	0.008389	0.007903	0.007242	0.007102	0.007291
				0.16528	0.32777	0.207063	0.257958	0.210702	0.291192	0.269157	0.235056		0.16528	0.008954	0.005656	0.007047	0.005756	0.007954	0.007353	0.006421
				0.16584	0.294752	0.334416	0.219145	0.203928	0.258923	0.23374	0.263407		0.16584	0.008106	0.009197	0.006027	0.005608	0.007121	0.006428	0.007244
				0.16639	0.233888	0.238196	0.312082	0.263271	0.213765	0.267527	0.286378		0.16639	0.006476	0.006595	0.00864	0.007289	0.005918	0.007407	0.007929
				0.16695	0.213512	0.273172	0.200988	0.353278	0.20873	0.244673	0.287579		0.16695	0.005951	0.007614	0.005602	0.009847	0.005818	0.00682	0.008015
				0.16751	0.255421	0.200688	0.297591	0.277231	0.277845	0.268219	0.282632		0.16751	0.007167	0.005631	0.00835	0.007779	0.007796	0.007526	0.00793
				0.16807	0.296867	0.188402	0.252914	0.278813	0.267369	0.311226	0.24495		0.16807	0.008385	0.005322	0.007144	0.007875	0.007552	0.008791	0.006919
				0.16862	0.158614	0.322485	0.233879	0.322817	0.281768	0.210676	0.186983		0.16862	0.00451	0.009169	0.00665	0.009179	0.008012	0.00599	0.005317
				0.16918	0.322261	0.211524	0.310101	0.2618	0.253562	0.256498	0.268941		0.16918	0.009224	0.006054	0.008876	0.007493	0.007257	0.007341	0.007698
				0.16974	0.286419	0.17781	0.309955	0.246137	0.31828	0.247165	0.22996		0.16974	0.008252	0.005123	0.00893	0.007091	0.00917	0.007121	0.006625
				0.17029	0.261768	0.215002	0.314552	0.232031	0.179965	0.238275	0.146031		0.17029	0.007591	0.006235	0.009122	0.006729	0.005219	0.00691	0.004235
				0.17085	0.274575	0.282422	0.275737	0.233637	0.255351	0.227536	0.242757		0.17085	0.008015	0.008244	0.008049	0.00682	0.007454	0.006642	0.007086
				0.17141	0.206693	0.209128	0.25394	0.251386	0.275814	0.187373	0.259837		0.17141	0.006073	0.006144	0.007461	0.007386	0.008104	0.005505	0.007634
				0.17197	0.241773	0.20528	0.257333	0.215879	0.252187	0.295772	0.202948		0.17197	0.00715	0.006071	0.00761	0.006384	0.007458	0.008747	0.006002
				0.17252	0.239727	0.255894	0.195262	0.266431	0.223218	0.308944	0.268573		0.17252	0.007135	0.007617	0.005812	0.00793	0.006644	0.009196	0.007994
				0.17308	0.22984	0.252606	0.226584	0.190486	0.227658	0.156179	0.211144		0.17308	0.006885	0.007567	0.006788	0.005706	0.00682	0.004679	0.006325
				0.17364	0.200492	0.200345	0.213945	0.287447	0.23323	0.221511	0.199454		0.17364	0.006045	0.006041	0.006451	0.008667	0.007032	0.006679	0.006014
				0.1742	0.260277	0.186675	0.287797	0.236366	0.26436	0.213821	0.238234		0.1742	0.007898	0.005665	0.008733	0.007172	0.008022	0.006488	0.007229
				0.17475	0.218111	0.224042	0.234138	0.217111	0.279294	0.215794	0.288059		0.17475	0.006661	0.006842	0.00715	0.00663	0.008529	0.00659	0.008797
				0.17531	0.258441	0.244559	0.247319	0.255374	0.195141	0.169593	0.160188		0.17531	0.007943	0.007516	0.007601	0.007849	0.005997	0.005212	0.004923
				0.17587	0.150034	0.176776	0.194298	0.232381	0.203197	0.218806	0.205339		0.17587	0.00464	0.005468	0.00601	0.007187	0.006285	0.006768	0.006351
				0.17643	0.213107	0.222815	0.259861	0.21096	0.216772	0.187191	0.165924		0.17643	0.006633	0.006935	0.008088	0.006566	0.006747	0.005827	0.005165
				0.17698	0.218025	0.210977	0.220225	0.268286	0.263012	0.151104	0.217512		0.17698	0.006829	0.006608	0.006898	0.008404	0.008238	0.004733	0.006813
				0.17754	0.164928	0.266186	0.193141	0.208298	0.234056	0.220896	0.199391		0.17754	0.005199	0.00839	0.006088	0.006566	0.007378	0.006963	0.006285
				0.1781	0.238181	0.249529	0.215436	0.275622	0.217564	0.184838	0.171435		0.1781	0.007555	0.007915	0.006833	0.008742	0.006901	0.005863	0.005438
				0.17866	0.1903	0.243606	0.18821	0.149736	0.1804	0.226059	0.246239		0.17866	0.006074	0.007775	0.006007	0.004779	0.005758	0.007215	0.007859
				0.17921	0.170516	0.191091	0.138174	0.239518	0.194202	0.205136	0.247048		0.17921	0.005476	0.006137	0.004438	0.007693	0.006237	0.006588	0.007935
				0.17977	0.179861	0.17405	0.220991	0.227453	0.224384	0.212303	0.191873		0.17977	0.005813	0.005625	0.007142	0.007351	0.007251	0.006861	0.006201
				0.18033	0.229142	0.212778	0.180252	0.223302	0.209008	0.189637	0.139281		0.18033	0.007451	0.006919	0.005861	0.007261	0.006796	0.006167	0.004529
				0.18089	0.220681	0.17705	0.212979	0.170547	0.20752	0.204498	0.312655		0.18089	0.007221	0.005793	0.006969	0.00558	0.00679	0.006691	0.01023
				0.18144	0.22684	0.200209	0.266769	0.227277	0.175967	0.259879	0.216211		0.18144	0.007468	0.006591	0.008782	0.007482	0.005793	0.008556	0.007118
				0.182	0.199927	0.201696	0.182416	0.204448	0.164275	0.164874	0.204934		0.182	0.006622	0.006681	0.006042	0.006772	0.005441	0.005461	0.006788
				0.18256	0.25587	0.271689	0.212664	0.195983	0.201991	0.164897	0.230858		0.18256	0.008527	0.009055	0.007087	0.006532	0.006732	0.005496	0.007694
				0.18311	0.163041	0.147026	0.230666	0.155272	0.207286	0.18952	0.223324		0.18311	0.005467	0.00493	0.007734	0.005206	0.00695	0.006355	0.007488
				0.18367	0.198076	0.131601	0.205528	0.233489	0.184771	0.177962	0.171517		0.18367	0.006682	0.00444	0.006934	0.007877	0.006233	0.006004	0.005786
				0.18423	0.154078	0.19485	0.23217	0.216825	0.172896	0.187258	0.205457		0.18423	0.005229	0.006613	0.00788	0.007359	0.005868	0.006356	0.006973
				0.18479	0.163857	0.264474	0.192411	0.18352	0.23991	0.221152	0.201755		0.18479	0.005595	0.009031	0.00657	0.006266	0.008192	0.007551	0.006889
				0.18534	0.217795	0.210517	0.240424	0.1611	0.164887	0.205252	0.213223		0.18534	0.007482	0.007232	0.008259	0.005534	0.005664	0.007051	0.007325
				0.1859	0.175972	0.187139	0.169261	0.243442	0.249368	0.165096	0.231266		0.1859	0.006081	0.006467	0.00585	0.008413	0.008618	0.005706	0.007992
				0.18646	0.124611	0.211692	0.217562	0.164082	0.126512	0.180956	0.244028		0.18646	0.004332	0.00736	0.007564	0.005705	0.004398	0.006291	0.008484
				0.18702	0.216229	0.20073	0.165885	0.280584	0.233488	0.176214	0.208925		0.18702	0.007563	0.007021	0.005802	0.009813	0.008166	0.006163	0.007307
				0.18757	0.250569	0.197813	0.17784	0.228539	0.180932	0.180967	0.183975		0.18757	0.008816	0.00696	0.006257	0.008041	0.006366	0.006367	0.006473
				0.18813	0.208129	0.211157	0.168451	0.110168	0.12513	0.290293	0.150734		0.18813	0.007366	0.007474	0.005962	0.003899	0.004429	0.010274	0.005335
				0.18869	0.148829	0.21481	0.167943	0.16609	0.248736	0.26967	0.189286		0.18869	0.005299	0.007648	0.005979	0.005913	0.008856	0.009601	0.006739
				0.18925	0.124657	0.225655	0.114985	0.122377	0.202566	0.125187	0.184044		0.18925	0.004464	0.008082	0.004118	0.004383	0.007255	0.004483	0.006591
				0.1898	0.214421	0.131706	0.229948	0.189349	0.227251	0.180224	0.165147		0.1898	0.007725	0.004745	0.008284	0.006821	0.008187	0.006493	0.005949
				0.19036	0.21321	0.132455	0.150447	0.208884	0.0909146	0.180025	0.108006		0.19036	0.007726	0.0048	0.005452	0.007569	0.003294	0.006524	0.003914
				0.19092	0.180295	0.224892	0.181259	0.197354	0.212162	0.110013	0.212006		0.19092	0.006572	0.008197	0.006607	0.007193	0.007733	0.00401	0.007727
				0.19148	0.200847	0.157395	0.100587	0.231144	0.187144	0.199636	0.211604		0.19148	0.007364	0.005771	0.003688	0.008474	0.006861	0.007319	0.007758
				0.19203	0.204238	0.1628	0.185575	0.219783	0.158945	0.175113	0.252743		0.19203	0.007532	0.006003	0.006843	0.008105	0.005861	0.006458	0.00932
				0.19259	0.170635	0.167007	0.181786	0.1618	0.16283	0.27741	0.14471		0.19259	0.006329	0.006194	0.006743	0.006001	0.00604	0.010289	0.005367
				0.19315	0.254607	0.216339	0.189638	0.161367	0.131154	0.21693	0.150751		0.19315	0.009498	0.008071	0.007075	0.00602	0.004893	0.008093	0.005624
				0.1937	0.169198	0.16877	0.135021	0.186587	0.221062	0.189223	0.124428		0.1937	0.006349	0.006332	0.005066	0.007001	0.008295	0.0071	0.004669
				0.19426	0.263381	0.138678	0.15472	0.223017	0.20788	0.111697	0.183991		0.19426	0.009939	0.005233	0.005839	0.008416	0.007845	0.004215	0.006943
				0.19482	0.232372	0.209114	0.16513	0.199032	0.123885	0.197338	0.157198		0.19482	0.00882	0.007937	0.006267	0.007554	0.004702	0.00749	0.005966
				0.19538	0.153339	0.120744	0.199524	0.177459	0.21519	0.21139	0.204636		0.19538	0.005853	0.004609	0.007616	0.006774	0.008214	0.008069	0.007811
				0.19593	0.157254	0.179598	0.174573	0.181937	0.18591	0.168236	0.19627		0.19593	0.006037	0.006895	0.006702	0.006985	0.007137	0.006459	0.007535
				0.19649	0.125644	0.232766	0.109525	0.136791	0.186457	0.154435	0.138138		0.19649	0.004851	0.008987	0.004229	0.005281	0.007199	0.005963	0.005333
				0.19705	0.188211	0.137011	0.204421	0.172629	0.248587	0.145859	0.200035		0.19705	0.007308	0.00532	0.007937	0.006703	0.009652	0.005663	0.007767
				0.19761	0.181205	0.139259	0.165697	0.0906423	0.157183	0.177403	0.174779		0.19761	0.007076	0.005438	0.00647	0.003539	0.006138	0.006927	0.006825
				0.19816	0.229474	0.119362	0.194751	0.173924	0.140934	0.136816	0.1731		0.19816	0.009011	0.004687	0.007648	0.00683	0.005534	0.005373	0.006797
				0.19872	0.0713008	0.157783	0.182502	0.14294	0.1177	0.175236	0.183148		0.19872	0.002816	0.006231	0.007207	0.005645	0.004648	0.00692	0.007233
				0.19928	0.140585	0.123371	0.214246	0.150589	0.17376	0.129278	0.163915		0.19928	0.005583	0.004899	0.008508	0.00598	0.0069	0.005134	0.006509
				0.19984	0.186673	0.171851	0.099458	0.0913873	0.173058	0.194989	0.164131		0.19984	0.007455	0.006863	0.003972	0.003649	0.006911	0.007787	0.006554
				0.20039	0.163672	0.210341	0.226432	0.105221	0.0731312	0.154042	0.12138		0.20039	0.006573	0.008447	0.009093	0.004225	0.002937	0.006186	0.004874
				0.20095	0.128487	0.0617483	0.162026	0.125713	0.132799	0.144762	0.122383		0.20095	0.005188	0.002493	0.006543	0.005076	0.005363	0.005846	0.004942
				0.20151	0.134224	0.123219	0.146175	0.152116	0.188409	0.20115	0.142231		0.20151	0.00545	0.005003	0.005935	0.006177	0.00765	0.008168	0.005775
				0.20207	0.169453	0.10861	0.132427	0.177495	0.20577	0.174446	0.118777		0.20207	0.006919	0.004435	0.005407	0.007247	0.008402	0.007123	0.00485
				0.20262	0.186212	0.204714	0.179612	0.156851	0.0865708	0.167875	0.0898949		0.20262	0.007645	0.008405	0.007374	0.00644	0.003554	0.006892	0.003691
				0.20318	0.116289	0.173131	0.146367	0.103758	0.151049	0.169415	0.11787		0.20318	0.004801	0.007147	0.006042	0.004283	0.006236	0.006994	0.004866
				0.20374	0.141699	0.119263	0.126597	0.127931	0.146269	0.15186	0.207887		0.20374	0.005882	0.00495	0.005255	0.00531	0.006071	0.006304	0.008629
				0.20429	0.147537	0.13945	0.138368	0.14338	0.111277	0.123268	0.061554		0.20429	0.006158	0.00582	0.005775	0.005984	0.004644	0.005145	0.002569
				0.20485	0.147531	0.164745	0.14086	0.155641	0.137684	0.0767145	0.145672		0.20485	0.006191	0.006913	0.005911	0.006531	0.005778	0.003219	0.006113
				0.20541	0.169448	0.0682622	0.136816	0.149935	0.135693	0.143837	0.106872		0.20541	0.00715	0.00288	0.005773	0.006326	0.005725	0.006069	0.004509
				0.20597	0.119389	0.0946641	0.138231	0.0954509	0.157904	0.114627	0.116626		0.20597	0.005065	0.004016	0.005864	0.004049	0.006699	0.004863	0.004948
				0.20652	0.153338	0.120746	0.140064	0.15789	0.230972	0.100644	0.103891		0.20652	0.00654	0.00515	0.005974	0.006734	0.009851	0.004293	0.004431
				0.20708	0.14519	0.178175	0.125229	0.148656	0.127908	0.108391	0.155703		0.20708	0.006226	0.007641	0.00537	0.006375	0.005485	0.004648	0.006677
				0.20764	0.0861524	0.120403	0.188183	0.0736696	0.204559	0.0723483	0.129254		0.20764	0.003714	0.005191	0.008113	0.003176	0.008819	0.003119	0.005573
				0.2082	0.128488	0.115272	0.197961	0.12197	0.195629	0.0700234	0.169094		0.2082	0.005569	0.004997	0.008581	0.005287	0.00848	0.003035	0.007329
				0.20875	0.127252	0.193802	0.135363	0.137608	0.0919748	0.113544	0.152782		0.20875	0.005545	0.008445	0.005899	0.005997	0.004008	0.004948	0.006658
				0.20931	0.15525	0.132749	0.199988	0.114135	0.158698	0.1442	0.157397		0.20931	0.006802	0.005816	0.008762	0.005	0.006953	0.006317	0.006896
				0.20987	0.129633	0.0860001	0.143069	0.132899	0.170611	0.137699	0.149608		0.20987	0.00571	0.003788	0.006301	0.005853	0.007514	0.006065	0.006589
				0.21043	0.147711	0.141488	0.111451	0.116115	0.0727024	0.0841389	0.155717		0.21043	0.00654	0.006265	0.004935	0.005141	0.003219	0.003726	0.006895
				0.21098	0.155573	0.0942054	0.161093	0.0975293	0.13252	0.191285	0.155573		0.21098	0.006925	0.004193	0.007171	0.004341	0.005899	0.008515	0.006925
				0.21154	0.0925481	0.0570244	0.0970612	0.127884	0.139476	0.154344	0.092422		0.21154	0.004141	0.002552	0.004343	0.005723	0.006241	0.006907	0.004136
				0.2121	0.0804278	0.151709	0.0542668	0.120075	0.0814583	0.0917453	0.144463		0.2121	0.003618	0.006825	0.002441	0.005402	0.003664	0.004127	0.006499
				0.21265	0.112974	0.107426	0.075097	0.168292	0.206686	0.0931112	0.120011		0.21265	0.005109	0.004858	0.003396	0.00761	0.009347	0.004211	0.005427
				0.21321	0.130796	0.144064	0.0805867	0.131976	0.130529	0.118842	0.174993		0.21321	0.005946	0.006549	0.003663	0.006	0.005934	0.005403	0.007955
				0.21377	0.131423	0.152657	0.11921	0.105913	0.164683	0.110027	0.0701363		0.21377	0.006006	0.006976	0.005448	0.00484	0.007526	0.005028	0.003205
				0.21433	0.122617	0.0939069	0.116779	0.126305	0.0595116	0.116472	0.117234		0.21433	0.005632	0.004314	0.005364	0.005802	0.002734	0.00535	0.005385
				0.21488	0.152239	0.0834149	0.129643	0.0831881	0.115658	0.0755255	0.0636839		0.21488	0.00703	0.003852	0.005986	0.003841	0.005341	0.003487	0.002941
				0.21544	0.118901	0.107906	0.184752	0.0907861	0.144952	0.136546	0.11682		0.21544	0.005519	0.005008	0.008575	0.004214	0.006728	0.006338	0.005422
				0.216	0.158385	0.0855917	0.122494	0.127309	0.080207	0.104099	0.094228		0.216	0.00739	0.003993	0.005715	0.00594	0.003742	0.004857	0.004396
				0.21656	0.133154	0.0786755	0.126488	0.11409	0.0917452	0.131938	0.128005		0.21656	0.006244	0.00369	0.005932	0.00535	0.004303	0.006187	0.006003
				0.21711	0.140548	0.0926851	0.124041	0.127931	0.057206	0.148495	0.044953		0.21711	0.006625	0.004369	0.005847	0.00603	0.002697	0.007	0.002119
				0.21767	0.110423	0.0933065	0.104303	0.143916	0.0580049	0.106261	0.126903		0.21767	0.005232	0.004421	0.004942	0.006819	0.002748	0.005035	0.006013
				0.21823	0.0529351	0.188012	0.138836	0.160635	0.140884	0.12613	0.152115		0.21823	0.002521	0.008954	0.006612	0.00765	0.006709	0.006007	0.007244
				0.21879	0.1005	0.0276947	0.111258	0.141635	0.112341	0.101419	0.156901		0.21879	0.004811	0.001326	0.005326	0.00678	0.005377	0.004855	0.00751
				0.21934	0.127788	0.172988	0.10927	0.121527	0.123588	0.123364	0.0955176		0.21934	0.006148	0.008323	0.005257	0.005847	0.005946	0.005935	0.004595
				0.2199	0.16553	0.0871542	0.0645696	0.124433	0.131066	0.134702	0.0986598		0.2199	0.008004	0.004214	0.003122	0.006017	0.006338	0.006514	0.004771
				0.22046	0.13495	0.140107	0.119993	0.112749	0.131757	0.143089	0.104427		0.22046	0.006559	0.006809	0.005832	0.00548	0.006404	0.006954	0.005075
				0.22102	0.139314	0.154939	0.0933467	0.161055	0.0957937	0.118344	0.0661191		0.22102	0.006805	0.007568	0.00456	0.007867	0.004679	0.005781	0.00323
				0.22157	0.114013	0.104603	0.098247	0.163698	0.134106	0.0742499	0.111037		0.22157	0.005597	0.005135	0.004823	0.008037	0.006584	0.003645	0.005451
				0.22213	0.105473	0.131782	0.0910815	0.0977358	0.160005	0.0858274	0.0706967		0.22213	0.005204	0.006502	0.004494	0.004822	0.007895	0.004235	0.003488
				0.22269	0.13839	0.142955	0.101405	0.102636	0.13462	0.13146	0.133103		0.22269	0.006863	0.007089	0.005029	0.00509	0.006676	0.006519	0.006601
				0.22324	0.12138	0.0965976	0.0624441	0.125151	0.110219	0.10109	0.12476		0.22324	0.006049	0.004814	0.003112	0.006237	0.005493	0.005038	0.006218
				0.2238	0.104748	0.108423	0.123006	0.132736	0.117577	0.165286	0.100774		0.2238	0.005247	0.005431	0.006161	0.006648	0.005889	0.008279	0.005047
				0.22436	0.107214	0.0249782	0.149977	0.149131	0.13518	0.0603071	0.122074		0.22436	0.005397	0.001257	0.007549	0.007507	0.006805	0.003036	0.006145
				0.22492	0.142738	0.147217	0.0881752	0.118622	0.0985534	0.089604	0.121078		0.22492	0.007221	0.007447	0.004461	0.006001	0.004986	0.004533	0.006125
				0.22547	0.175673	0.0859866	0.169285	0.174175	0.0987791	0.079553	0.0991078		0.22547	0.008931	0.004371	0.008606	0.008855	0.005022	0.004044	0.005038
				0.22603	0.126639	0.137984	0.103758	0.104127	0.139594	0.136924	0.132659		0.22603	0.00647	0.00705	0.005301	0.00532	0.007132	0.006995	0.006778
				0.22659	0.115086	0.131595	0.156097	0.127716	0.127158	0.152182	0.110761		0.22659	0.005909	0.006756	0.008014	0.006557	0.006529	0.007813	0.005687
				0.22715	0.0880725	0.162363	0.09436	0.121399	0.113533	0.136818	0.0869232		0.22715	0.004544	0.008377	0.004868	0.006264	0.005858	0.007059	0.004485
				0.2277	0.0581073	0.0719959	0.0916251	0.125456	0.149186	0.127998	0.150762		0.2277	0.003013	0.003733	0.004751	0.006505	0.007735	0.006637	0.007817
				0.22826	0.0926185	0.103652	0.0970521	0.164099	0.144958	0.108968	0.131107		0.22826	0.004826	0.005401	0.005057	0.00855	0.007553	0.005678	0.006831
				0.22882	0.170124	0.0679168	0.0935409	0.0764132	0.127073	0.1619	0.105641		0.22882	0.008907	0.003556	0.004898	0.004001	0.006653	0.008477	0.005531
				0.22938	0.1309	0.118744	0.133284	0.135053	0.087901	0.080367	0.112652		0.22938	0.006887	0.006247	0.007012	0.007106	0.004625	0.004228	0.005927
				0.22993	0.0988126	0.07019	0.13536	0.137194	0.128834	0.176436	0.140321		0.22993	0.005224	0.003711	0.007156	0.007253	0.006811	0.009328	0.007419
				0.23049	0.117198	0.0782967	0.117229	0.145253	0.151799	0.0761896	0.102097		0.23049	0.006226	0.00416	0.006228	0.007717	0.008064	0.004048	0.005424
				0.23105	0.0965278	0.0463153	0.0973472	0.108289	0.10778	0.0475702	0.111152		0.23105	0.005153	0.002472	0.005197	0.005781	0.005754	0.002539	0.005934
				0.2316	0.122628	0.0905983	0.105437	0.106287	0.0929076	0.100019	0.0634934		0.2316	0.006578	0.00486	0.005656	0.005701	0.004984	0.005365	0.003406
				0.23216	0.120475	0.0846394	0.109368	0.106511	0.0755834	0.0634131	0.174979		0.23216	0.006493	0.004562	0.005895	0.005741	0.004074	0.003418	0.009431
				0.23272	0.114332	0.0986922	0.147853	0.128919	0.0914934	0.086165	0.154657		0.23272	0.006192	0.005345	0.008007	0.006982	0.004955	0.004667	0.008376
				0.23328	0.156969	0.0868687	0.105909	0.0708482	0.122579	0.139256	0.114767		0.23328	0.008542	0.004727	0.005763	0.003855	0.00667	0.007578	0.006245
				0.23383	0.0708522	0.102477	0.144406	0.180859	0.148137	0.169785	0.109707		0.23383	0.003874	0.005603	0.007896	0.009889	0.0081	0.009283	0.005999
				0.23439	0.135888	0.125008	0.085003	0.0817051	0.0993782	0.135227	0.10484		0.23439	0.007466	0.006868	0.00467	0.004489	0.00546	0.007429	0.00576
				0.23495	0.0393408	0.146471	0.125129	0.127192	0.113299	0.116493	0.0789028		0.23495	0.002172	0.008085	0.006907	0.007021	0.006254	0.00643	0.004355
				0.23551	0.129348	0.137029	0.172189	0.107582	0.0689148	0.159292	0.0936707		0.23551	0.007174	0.0076	0.00955	0.005967	0.003822	0.008835	0.005195
				0.23606	0.0927179	0.0983757	0.127569	0.141142	0.102842	0.131933	0.0998122		0.23606	0.005167	0.005482	0.007109	0.007865	0.005731	0.007352	0.005562
				0.23662	0.0869609	0.083561	0.135164	0.129094	0.111476	0.123844	0.144883		0.23662	0.004869	0.004678	0.007568	0.007228	0.006241	0.006934	0.008112
				0.23718	0.115303	0.0849475	0.103618	0.117848	0.130089	0.161164	0.0304617		0.23718	0.006486	0.004779	0.005829	0.006629	0.007318	0.009066	0.001714
				0.23774	0.00577827	0.124656	0.0799829	0.129241	0.115046	0.0997864	0.086864		0.23774	0.000327	0.007045	0.00452	0.007304	0.006502	0.00564	0.004909
				0.23829	0.10143	0.104364	0.0998895	0.100832	0.0770546	0.114978	0.110476		0.23829	0.00576	0.005926	0.005672	0.005726	0.004375	0.006529	0.006273
				0.23885	0.0924168	0.085136	0.146555	0.0964669	0.0797122	0.114037	0.0695026		0.23885	0.005272	0.004857	0.008361	0.005503	0.004547	0.006506	0.003965
				0.23941	0.134614	0.10294	0.0718383	0.142556	0.160126	0.156313	0.100108		0.23941	0.007716	0.0059	0.004117	0.008171	0.009178	0.008959	0.005738
				0.23996	0.115626	0.0578431	0.0593915	0.106436	0.0716749	0.145469	0.143762		0.23996	0.006658	0.003331	0.00342	0.006129	0.004127	0.008376	0.008278
				0.24052	0.073694	0.143855	0.114047	0.118943	0.109434	0.124009	0.128276		0.24052	0.004263	0.008322	0.006598	0.006881	0.006331	0.007174	0.007421
				0.24108	0.125193	0.0930026	0.136527	0.0605518	0.0952405	0.0905931	0.102194		0.24108	0.007276	0.005405	0.007935	0.003519	0.005535	0.005265	0.005939
				0.24164	0.123847	0.115698	0.0957835	0.120773	0.120592	0.100344	0.0867675		0.24164	0.007231	0.006755	0.005593	0.007052	0.007041	0.005859	0.005066
				0.24219	0.126785	0.10516	0.0906056	0.109973	0.101044	0.0935287	0.0966742		0.24219	0.007437	0.006168	0.005315	0.006451	0.005927	0.005486	0.005671
				0.24275	0.0964513	0.107136	0.105168	0.124433	0.0932247	0.154809	0.134146		0.24275	0.005684	0.006313	0.006197	0.007333	0.005494	0.009122	0.007905
				0.24331	0.0894457	0.160932	0.117572	0.0500047	0.130191	0.0686525	0.142865		0.24331	0.005295	0.009527	0.00696	0.00296	0.007707	0.004064	0.008457
				0.24387	0.111825	0.11817	0.10535	0.128542	0.156039	0.0941487	0.0820889		0.24387	0.00665	0.007028	0.006265	0.007644	0.00928	0.005599	0.004882
				0.24442	0.134885	0.0946175	0.136188	0.104505	0.109308	0.108709	0.1377		0.24442	0.008058	0.005653	0.008136	0.006243	0.00653	0.006495	0.008227
				0.24498	-0.00764772	0.0963942	0.101323	0.0147477	0.0530418	0.101637	0.178902		0.24498	-0.00046	0.005785	0.006081	0.000885	0.003183	0.0061	0.010737
				0.24554	0.10697	0.0938072	0.073344	0.122577	0.0297968	0.136951	0.134691		0.24554	0.006449	0.005655	0.004422	0.00739	0.001796	0.008257	0.00812
				0.24609	0.14446	0.0801507	0.080332	0.133705	0.134859	0.134141	0.111097		0.24609	0.008749	0.004854	0.004865	0.008097	0.008167	0.008124	0.006728
				0.24665	0.132495	0.091499	0.0965245	0.115395	0.0727136	0.12514	0.1128		0.24665	0.008061	0.005567	0.005872	0.00702	0.004424	0.007613	0.006862
				0.24721	0.0956167	0.110583	0.0781509	0.129483	0.0825494	0.122367	0.0810725		0.24721	0.005843	0.006758	0.004776	0.007913	0.005045	0.007478	0.004955
				0.24777	0.0823958	0.102958	0.06877	0.176569	0.11153	0.0794866	0.116037		0.24777	0.005058	0.00632	0.004222	0.010839	0.006847	0.00488	0.007123
				0.24832	0.0862407	0.102469	0.0446684	-0.000718286	0.136199	0.0857953	0.0667386		0.24832	0.005318	0.006319	0.002754	-4.4e-05	0.008399	0.005291	0.004115
				0.24888	0.0877528	0.0835204	0.117334	0.129543	0.0921957	0.104223	0.0633311		0.24888	0.005436	0.005173	0.007268	0.008024	0.005711	0.006456	0.003923
				0.24944	0.116595	0.10682	0.0340474	0.0793995	0.0829299	0.140888	0.0974424		0.24944	0.007254	0.006646	0.002118	0.00494	0.00516	0.008766	0.006063
				0.25	0.116931	0.122186	0.0953837	0.114995	0.141809	0.116117	0.0963368		0.25	0.007308	0.007636	0.005961	0.007187	0.008863	0.007257	0.006021
				0.25055	0.0495131	0.114314	0.0653921	0.0964511	0.108999	0.135307	0.0730039		0.25055	0.003108	0.007176	0.004105	0.006055	0.006843	0.008494	0.004583
				0.25111	0.0348643	0.0900221	0.117672	0.0639659	0.112184	0.0859434	0.0756963		0.25111	0.002198	0.005676	0.00742	0.004033	0.007074	0.005419	0.004773
				0.25167	0.133632	0.11229	0.0937085	0.13333	0.115139	0.0701937	0.128848		0.25167	0.008464	0.007112	0.005935	0.008445	0.007293	0.004446	0.008161
				0.25223	0.0663047	0.172771	0.137896	0.111475	0.144149	0.0916611	0.0971642		0.25223	0.004218	0.010991	0.008773	0.007092	0.00917	0.005831	0.006181
				0.25278	0.0911318	0.066125	0.148332	0.115835	0.150213	0.179417	0.0935771		0.25278	0.005823	0.004225	0.009478	0.007402	0.009598	0.011465	0.005979
				0.25334	0.0786264	0.097503	0.126784	0.147915	0.123178	0.136383	0.0846193		0.25334	0.005046	0.006258	0.008137	0.009493	0.007906	0.008753	0.005431
				0.2539	0.119434	0.111992	0.0975898	0.108623	0.195431	0.0691841	0.0629485		0.2539	0.007699	0.007219	0.006291	0.007002	0.012598	0.00446	0.004058
				0.25445	0.0821942	0.116228	0.124707	0.124954	0.10632	0.115931	0.116502		0.25445	0.005322	0.007525	0.008074	0.00809	0.006884	0.007506	0.007543
				0.25501	0.112605	0.083737	0.156846	0.075936	0.0980521	0.0971109	0.0907437		0.25501	0.007323	0.005445	0.0102	0.004938	0.006376	0.006315	0.005901
				0.25557	0.0854237	0.136105	0.132405	0.154893	0.142421	0.153448	0.129973		0.25557	0.005579	0.00889	0.008648	0.010117	0.009302	0.010023	0.008489
				0.25613	0.106986	0.105975	0.125666	0.0781625	0.168204	0.125213	0.111466		0.25613	0.007018	0.006952	0.008244	0.005128	0.011034	0.008214	0.007312
				0.25668	0.114016	0.0883128	0.140369	0.112461	0.0744006	0.112972	0.0957525		0.25668	0.007512	0.005819	0.009248	0.00741	0.004902	0.007443	0.006309
				0.25724	0.0719688	0.109823	0.0623218	0.100475	0.0800956	0.096634	0.135941		0.25724	0.004762	0.007267	0.004124	0.006649	0.0053	0.006395	0.008996
				0.2578	0.125809	0.0939971	0.0984236	0.126875	0.128708	0.124701	0.0887728		0.2578	0.008361	0.006247	0.006541	0.008432	0.008554	0.008288	0.0059
				0.25836	0.126071	0.108039	0.127142	0.132687	0.123642	0.131302	0.0904911		0.25836	0.008415	0.007211	0.008486	0.008856	0.008253	0.008764	0.00604
				0.25891	0.0632708	0.10865	0.114078	0.109296	0.119487	0.104126	0.0804278		0.25891	0.004241	0.007283	0.007647	0.007327	0.00801	0.00698	0.005392
				0.25947	0.0619762	0.129948	0.125314	0.0959509	0.107499	0.159817	0.115741		0.25947	0.004173	0.008749	0.008437	0.00646	0.007237	0.01076	0.007792
				0.26003	0.150378	0.0695458	0.0792935	0.158891	0.116798	0.13045	0.115545		0.26003	0.010168	0.004702	0.005361	0.010743	0.007897	0.00882	0.007812
				0.26058	0.0713559	0.114001	0.155879	0.1442	0.135304	0.091212	0.0741103		0.26058	0.004845	0.007741	0.010585	0.009792	0.009188	0.006194	0.005032
				0.26114	0.108455	0.102298	0.0935136	0.131073	0.121008	0.14799	0.142673		0.26114	0.007396	0.006976	0.006377	0.008939	0.008252	0.010092	0.00973
				0.2617	0.146603	0.116883	0.139202	0.0858118	0.132439	0.065853	0.0892654		0.2617	0.01004	0.008005	0.009533	0.005877	0.00907	0.00451	0.006113
				0.26226	0.0949624	0.101343	0.115475	0.0996419	0.106833	0.0994572	0.116771		0.26226	0.006531	0.00697	0.007942	0.006853	0.007348	0.00684	0.008031
				0.26281	0.109024	0.0679833	0.126673	0.0886346	0.109398	0.136295	0.161792		0.26281	0.00753	0.004696	0.008749	0.006122	0.007556	0.009414	0.011175
				0.26337	0.133689	0.0984547	0.145614	0.0965884	0.117154	0.0979668	0.126472		0.26337	0.009273	0.006829	0.0101	0.0067	0.008126	0.006795	0.008773
				0.26393	0.109213	0.105591	0.12133	0.114421	0.130287	0.110394	0.138164		0.26393	0.007608	0.007355	0.008452	0.00797	0.009076	0.00769	0.009624
				0.26449	0.100266	0.0553195	0.106042	0.16341	0.138016	0.0802191	0.0963948		0.26449	0.007014	0.00387	0.007418	0.011431	0.009655	0.005612	0.006743
				0.26504	0.0898337	0.0834384	0.0479537	0.0789266	0.158263	0.124735	0.0975267		0.26504	0.006311	0.005861	0.003369	0.005544	0.011118	0.008762	0.006851
				0.2656	0.137168	0.149314	0.10413	0.148334	0.154435	0.122246	0.07676		0.2656	0.009676	0.010533	0.007346	0.010464	0.010894	0.008624	0.005415
				0.26616	0.104123	0.151352	0.0729892	0.0849168	0.181793	0.124131	0.120402		0.26616	0.007376	0.010722	0.005171	0.006015	0.012878	0.008793	0.008529
				0.26672	0.0756065	0.0622748	0.131493	0.151159	0.132641	0.0574223	0.119385		0.26672	0.005378	0.00443	0.009354	0.010753	0.009436	0.004085	0.008493
				0.26727	0.141962	0.127014	0.131074	0.108386	0.0881902	0.156203	0.132183		0.26727	0.010141	0.009073	0.009363	0.007742	0.0063	0.011158	0.009442
				0.26783	0.0514805	0.131681	0.115007	0.136793	0.0845981	0.123903	0.0853981		0.26783	0.003693	0.009446	0.00825	0.009812	0.006068	0.008888	0.006126
				0.26839	0.151044	0.139324	0.11171	0.0438426	0.0708162	0.122775	0.039025		0.26839	0.01088	0.010036	0.008047	0.003158	0.005101	0.008844	0.002811
				0.26894	0.127666	0.104869	0.0736826	0.112058	0.0579733	0.14025	0.0386317		0.26894	0.009234	0.007585	0.00533	0.008105	0.004193	0.010144	0.002794
				0.2695	0.168905	0.146823	0.0733106	0.135506	0.128494	0.117798	0.0891879		0.2695	0.012268	0.010664	0.005325	0.009842	0.009333	0.008556	0.006478
				0.27006	0.14956	0.0836222	0.107643	0.135795	0.189357	0.0888072	0.0777538		0.27006	0.010908	0.006099	0.007851	0.009904	0.01381	0.006477	0.005671
				0.27062	0.11426	0.102661	0.127518	0.147488	0.179268	0.0873344	0.0943828		0.27062	0.008368	0.007518	0.009339	0.010801	0.013128	0.006396	0.006912
				0.27117	0.144998	0.111798	0.0930665	0.0953001	0.111633	0.0907361	0.107284		0.27117	0.010662	0.008221	0.006844	0.007008	0.008209	0.006672	0.007889
				0.27173	0.175288	0.113463	0.0939414	0.0985536	0.159893	0.163497	0.0841122		0.27173	0.012943	0.008378	0.006936	0.007277	0.011806	0.012072	0.006211
				0.27229	0.134585	0.110609	0.099567	0.169484	0.0812796	0.0702171	0.0674407		0.27229	0.009978	0.008201	0.007382	0.012566	0.006026	0.005206	0.005
				0.27285	0.127914	0.0344348	0.0272551	0.121316	0.0883635	0.086396	0.134693		0.27285	0.009522	0.002563	0.002029	0.009031	0.006578	0.006432	0.010027
				0.2734	0.167401	0.0900134	0.0791235	0.121229	0.13592	-0.0110317	0.155338		0.2734	0.012513	0.006728	0.005914	0.009062	0.01016	-0.00082	0.011611
				0.27396	0.124823	0.116593	0.0937516	0.110677	0.137052	0.160455	0.127787		0.27396	0.009368	0.008751	0.007036	0.008307	0.010286	0.012043	0.009591
				0.27452	0.101145	0.0783219	0.114441	0.0942794	0.116112	0.106602	0.100934		0.27452	0.007622	0.005902	0.008624	0.007105	0.00875	0.008034	0.007606
				0.27507	0.139032	0.146758	0.10351	0.0912979	0.118066	0.113509	0.131132		0.27507	0.01052	0.011105	0.007832	0.006908	0.008934	0.008589	0.009922
				0.27563	0.136076	0.0916069	0.169935	0.141892	0.0918122	0.146076	0.159452		0.27563	0.010338	0.00696	0.01291	0.01078	0.006975	0.011098	0.012114
				0.27619	0.139995	0.0974841	0.0708187	0.0454714	0.158865	0.122696	0.136771		0.27619	0.010679	0.007436	0.005402	0.003469	0.012118	0.009359	0.010433
				0.27675	0.101588	0.0927561	0.0983866	0.144521	0.097791	0.146908	0.110581		0.27675	0.00778	0.007104	0.007535	0.011069	0.00749	0.011251	0.008469
				0.2773	0.0507083	0.133482	0.101792	0.146822	0.107233	0.0767493	0.117421		0.2773	0.003899	0.010264	0.007827	0.01129	0.008246	0.005902	0.009029
				0.27786	0.133571	0.162467	0.0850004	0.127226	0.176473	0.0825706	0.105885		0.27786	0.010313	0.012543	0.006563	0.009823	0.013625	0.006375	0.008175
				0.27842	0.0907866	0.136532	0.102654	0.0958305	0.1455	0.125332	0.138028		0.27842	0.007037	0.010584	0.007957	0.007428	0.011279	0.009715	0.010699
				0.27898	0.0872134	0.0367824	0.109327	0.0583219	0.0614131	0.109224	0.087787		0.27898	0.006788	0.002863	0.008509	0.004539	0.00478	0.008501	0.006832
				0.27953	0.0721028	0.139364	0.11612	0.109935	0.0820984	0.184114	0.122112		0.27953	0.005634	0.01089	0.009073	0.00859	0.006415	0.014386	0.009542
				0.28009	0.071646	0.124592	0.0533085	0.106911	0.122651	0.12231	0.0958442		0.28009	0.005621	0.009774	0.004182	0.008387	0.009622	0.009595	0.007519
				0.28065	0.128713	0.157065	0.150151	0.176196	0.120269	0.0991092	0.0355514		0.28065	0.010138	0.012371	0.011826	0.013878	0.009473	0.007806	0.0028
				0.2812	0.127511	0.165759	0.121506	0.0795288	0.134746	0.134412	0.100774		0.2812	0.010083	0.013108	0.009608	0.006289	0.010655	0.010629	0.007969
				0.28176	0.107572	0.129893	0.108172	0.133093	0.0798572	0.136865	0.11761		0.28176	0.00854	0.010312	0.008588	0.010566	0.00634	0.010866	0.009337
				0.28232	0.142177	0.132821	0.0975361	0.0999976	0.0952402	0.133084	0.143165		0.28232	0.011332	0.010586	0.007774	0.00797	0.007591	0.010607	0.011411
				0.28288	0.064086	0.127798	0.112241	0.106922	0.140194	0.10163	0.132322		0.28288	0.005128	0.010226	0.008981	0.008556	0.011218	0.008132	0.010588
				0.28343	0.140049	0.143257	0.138102	0.16406	0.142638	0.13931	0.0824751		0.28343	0.011251	0.011508	0.011094	0.01318	0.011459	0.011191	0.006626
				0.28399	0.120015	0.133654	0.091089	0.131102	0.158313	0.0726361	0.0447963		0.28399	0.009679	0.010779	0.007346	0.010573	0.012768	0.005858	0.003613
				0.28455	0.171144	0.112086	0.148071	0.139898	0.0703724	0.106506	0.133909		0.28455	0.013857	0.009075	0.011989	0.011327	0.005698	0.008624	0.010842
				0.28511	0.182358	0.120207	0.147456	0.0505185	0.167593	0.0643009	0.140473		0.28511	0.014823	0.009771	0.011986	0.004106	0.013623	0.005227	0.011418
				0.28566	0.153935	0.100817	0.0708352	0.115773	0.117736	0.08186	0.0868116		0.28566	0.012562	0.008227	0.00578	0.009447	0.009608	0.00668	0.007084
				0.28622	0.150927	0.110533	0.110195	0.100847	0.0931997	0.0513056	0.166299		0.28622	0.012364	0.009055	0.009027	0.008261	0.007635	0.004203	0.013623
				0.28678	0.150165	0.128346	0.153081	0.109448	0.136439	0.132274	0.106216		0.28678	0.01235	0.010555	0.01259	0.009001	0.011221	0.010878	0.008735
				0.28733	0.0989168	0.0895995	0.162261	0.115298	0.108571	0.124497	0.0894023		0.28733	0.008167	0.007397	0.013396	0.009519	0.008964	0.010279	0.007381
				0.28789	0.114603	0.174967	0.120121	0.130141	0.102575	0.117994	0.0981648		0.28789	0.009498	0.014502	0.009956	0.010786	0.008502	0.009779	0.008136
				0.28845	0.103094	0.113117	0.125731	0.0675018	0.123704	0.0934981	0.145238		0.28845	0.008578	0.009412	0.010461	0.005616	0.010292	0.007779	0.012084
				0.28901	0.0632465	0.134777	0.124677	0.105725	0.0636095	0.0799717	0.0952287		0.28901	0.005283	0.011257	0.010414	0.008831	0.005313	0.00668	0.007954
				0.28956	0.0860457	0.072035	0.0783416	0.101418	0.0914507	0.120957	0.0907144		0.28956	0.007215	0.00604	0.006569	0.008504	0.007668	0.010142	0.007606
				0.29012	0.145398	0.0756835	0.133054	0.0782865	0.115222	0.0879803	0.0911466		0.29012	0.012238	0.00637	0.011199	0.006589	0.009698	0.007405	0.007672
				0.29068	0.12348	0.109348	0.129886	0.0834995	0.0919493	0.146114	0.163978		0.29068	0.010433	0.009239	0.010974	0.007055	0.007769	0.012346	0.013855
				0.29124	0.0728021	0.129845	0.0973906	0.116728	0.0919495	0.123859	0.11267		0.29124	0.006175	0.011013	0.00826	0.009901	0.007799	0.010505	0.009556
				0.29179	0.113981	0.0932897	0.138279	0.164647	0.140076	0.0987221	0.0944756		0.29179	0.009705	0.007943	0.011773	0.014018	0.011926	0.008405	0.008044
				0.29235	0.128939	0.0871111	0.116336	0.128979	0.0882149	0.125888	0.159386		0.29235	0.01102	0.007445	0.009943	0.011024	0.00754	0.010759	0.013622
				0.29291	0.105863	0.170553	0.125868	0.15503	0.0912511	0.173966	0.166056		0.29291	0.009082	0.014632	0.010799	0.013301	0.007829	0.014925	0.014247
				0.29346	0.105118	0.0298185	0.0648363	0.105821	0.101727	0.12105	0.101066		0.29346	0.009053	0.002568	0.005584	0.009113	0.008761	0.010425	0.008704
				0.29402	0.137063	0.0970683	0.0747088	0.138188	0.135328	0.0937997	0.0707356		0.29402	0.011849	0.008391	0.006458	0.011946	0.011699	0.008109	0.006115
				0.29458	0.115162	0.176548	0.0969288	0.101488	0.0936395	0.0966819	0.110787		0.29458	0.009993	0.01532	0.008411	0.008807	0.008126	0.00839	0.009614
				0.29514	0.114134	0.111062	0.0997813	0.108981	0.124969	0.116015	0.13429		0.29514	0.009942	0.009674	0.008691	0.009493	0.010885	0.010105	0.011697
				0.29569	0.113022	0.119441	0.134438	0.079582	0.141652	0.081778	0.122443		0.29569	0.009882	0.010443	0.011754	0.006958	0.012385	0.00715	0.010706
				0.29625	0.135213	0.0590489	0.103718	0.144279	0.150072	0.16534	0.0953847		0.29625	0.011867	0.005182	0.009103	0.012663	0.013171	0.014511	0.008371
				0.29681	0.113842	0.118463	0.0915652	0.14783	0.115592	0.118178	0.113615		0.29681	0.010029	0.010436	0.008066	0.013023	0.010183	0.010411	0.010009
				0.29737	0.160744	0.112058	0.109888	0.0687059	0.108977	0.0613963	0.105537		0.29737	0.014214	0.009909	0.009717	0.006075	0.009636	0.005429	0.009332
				0.29792	0.130391	0.137566	0.109064	0.109151	0.127165	0.0310869	0.10942		0.29792	0.011573	0.01221	0.00968	0.009688	0.011287	0.002759	0.009712
				0.29848	0.102662	0.161992	0.0872005	0.129155	0.0996602	0.130626	0.119967		0.29848	0.009146	0.014432	0.007769	0.011506	0.008879	0.011637	0.010688
				0.29904	0.108922	0.11244	0.133284	0.172782	0.120613	0.0941379	0.0553883		0.29904	0.00974	0.010055	0.011919	0.015451	0.010786	0.008418	0.004953
				0.29959	0.0888516	0.132215	0.0564116	0.0720025	0.130858	0.105041	0.0796924		0.29959	0.007975	0.011867	0.005063	0.006463	0.011745	0.009428	0.007153
				0.30015	0.124674	0.101198	0.149249	0.11097	0.12577	0.151621	0.0660029		0.30015	0.011232	0.009117	0.013446	0.009997	0.011331	0.01366	0.005946
				0.30071	0.106396	0.103108	0.11832	0.0686522	0.123336	0.0984088	0.100062		0.30071	0.009621	0.009324	0.010699	0.006208	0.011153	0.008899	0.009048
				0.30127	0.120377	0.111588	0.149643	0.083495	0.11285	0.0811938	0.0833646		0.30127	0.010925	0.010128	0.013582	0.007578	0.010242	0.007369	0.007566
				0.30182	0.0844957	0.128377	0.116021	0.140269	0.10103	0.121398	0.100841		0.30182	0.007697	0.011695	0.010569	0.012778	0.009204	0.011059	0.009186
				0.30238	0.106794	0.0925518	0.107015	0.0781933	0.130956	0.0816275	0.129952		0.30238	0.009765	0.008462	0.009785	0.007149	0.011974	0.007463	0.011882
				0.30294	0.133407	0.101172	0.0941748	0.142834	0.110692	0.111614	0.0963734		0.30294	0.012243	0.009285	0.008642	0.013108	0.010158	0.010243	0.008844
				0.30349	0.118463	0.130403	0.0834874	0.146304	0.107419	0.109833	0.113099		0.30349	0.010911	0.012011	0.00769	0.013476	0.009894	0.010117	0.010417
				0.30405	0.0988186	0.128925	0.120758	0.12777	0.109418	0.123821	0.136623		0.30405	0.009136	0.011919	0.011164	0.011812	0.010115	0.011447	0.01263
				0.30461	0.101815	0.130744	0.140402	0.116979	0.119351	0.135942	0.131413		0.30461	0.009447	0.012131	0.013027	0.010854	0.011074	0.012614	0.012193
				0.30517	0.156345	0.123001	0.133123	0.106077	0.10742	0.162217	0.123223		0.30517	0.01456	0.011455	0.012397	0.009879	0.010004	0.015107	0.011475
				0.30572	0.0981625	0.0968298	0.10879	0.0862719	0.0944959	0.0802108	0.0716597		0.30572	0.009175	0.00905	0.010168	0.008064	0.008832	0.007497	0.006698
				0.30628	0.132121	0.134645	0.0966011	0.109582	0.0882743	0.137377	0.112191		0.30628	0.012394	0.012631	0.009062	0.01028	0.008281	0.012887	0.010524
				0.30684	0.127773	0.0799886	0.103348	0.141612	0.141169	0.096858	0.0845869		0.30684	0.01203	0.007531	0.00973	0.013333	0.013291	0.009119	0.007964
				0.3074	0.100517	0.123312	0.0830258	0.0900631	0.140771	0.0862892	0.0845801		0.3074	0.009498	0.011652	0.007845	0.00851	0.013302	0.008154	0.007992
				0.30795	0.085598	0.112432	0.0963495	0.145366	0.0778956	0.0984465	0.0896945		0.30795	0.008118	0.010662	0.009137	0.013786	0.007387	0.009336	0.008506
				0.30851	0.0844093	0.085728	0.0623297	0.0685388	0.12098	0.167316	0.122784		0.30851	0.008034	0.008159	0.005932	0.006523	0.011515	0.015925	0.011686
				0.30907	0.108838	0.078857	0.110809	0.0967417	0.120427	0.0938143	0.109735		0.30907	0.010396	0.007533	0.010585	0.009241	0.011503	0.008961	0.010482
				0.30962	0.117576	0.0874548	0.10367	0.146776	0.131339	0.109886	0.0994386		0.30962	0.011272	0.008384	0.009938	0.014071	0.012591	0.010534	0.009533
				0.31018	0.0764532	0.103287	0.135691	0.161549	0.0829196	0.125756	0.0954308		0.31018	0.007356	0.009937	0.013055	0.015543	0.007978	0.012099	0.009182
				0.31074	0.112158	0.136152	0.0686122	0.148592	0.0612785	0.0466345	0.0808698		0.31074	0.01083	0.013147	0.006625	0.014348	0.005917	0.004503	0.007809
				0.3113	0.114532	0.158254	0.125428	0.13141	0.12218	0.0706169	0.117086		0.3113	0.011099	0.015336	0.012155	0.012734	0.01184	0.006843	0.011346
				0.31185	0.107727	0.114695	0.0712001	0.0839295	0.0870311	0.10473	0.109254		0.31185	0.010477	0.011154	0.006924	0.008162	0.008464	0.010185	0.010625
				0.31241	0.0903597	0.122419	0.110836	0.0718159	0.110921	0.0865845	0.132308		0.31241	0.008819	0.011948	0.010818	0.007009	0.010826	0.008451	0.012913
				0.31297	0.0767514	0.133337	0.0774224	0.08131	0.0889733	0.0992076	0.113772		0.31297	0.007518	0.01306	0.007583	0.007964	0.008715	0.009717	0.011144
				0.31353	0.103698	0.128805	0.0937189	0.105111	0.0710376	0.0685792	0.142995		0.31353	0.010193	0.012661	0.009212	0.010332	0.006983	0.006741	0.014056
				0.31408	0.153194	0.14072	0.116278	0.129992	0.129352	0.13532	0.138639		0.31408	0.015112	0.013882	0.011471	0.012823	0.01276	0.013349	0.013676
				0.31464	0.0778572	0.126346	0.0844295	0.166145	0.0542279	0.0986859	0.081795		0.31464	0.007708	0.012508	0.008358	0.016448	0.005368	0.00977	0.008098
				0.3152	0.0772665	0.0732336	0.0517883	0.122126	0.0914306	0.0758298	0.148543		0.3152	0.007676	0.007276	0.005145	0.012133	0.009083	0.007534	0.014758
				0.31575	0.0904043	0.123952	0.0866735	0.0815655	0.0887669	0.0832133	0.0903887		0.31575	0.009013	0.012358	0.008641	0.008132	0.00885	0.008296	0.009012
				0.31631	0.0886795	0.0719327	0.115278	0.126692	0.0977327	0.117928	0.104209		0.31631	0.008873	0.007197	0.011534	0.012676	0.009778	0.011799	0.010426
				0.31687	0.0835188	0.10729	0.114351	0.0997475	0.120463	0.109889	0.106965		0.31687	0.008386	0.010773	0.011481	0.010015	0.012095	0.011033	0.01074
				0.31743	0.117524	0.0943316	0.098592	0.0957122	0.115113	0.124369	0.102558		0.31743	0.011842	0.009505	0.009934	0.009644	0.011599	0.012531	0.010334
				0.31798	0.167001	0.111103	0.154172	0.0935241	0.0956599	0.0826969	0.0845949		0.31798	0.016886	0.011234	0.015589	0.009456	0.009672	0.008362	0.008554
				0.31854	0.103568	0.128184	0.0789408	0.0951373	0.0900787	0.117384	0.11165		0.31854	0.010509	0.013007	0.00801	0.009653	0.00914	0.011911	0.011329
				0.3191	0.0857193	0.139275	0.0969748	0.130171	0.0967316	0.142669	0.0800682		0.3191	0.008728	0.014181	0.009874	0.013254	0.009849	0.014527	0.008153
				0.31965	0.0920477	0.0885841	0.149751	0.0370267	0.0491457	0.0783602	0.0785641		0.31965	0.009405	0.009051	0.015301	0.003783	0.005022	0.008007	0.008028
				0.32021	0.0992175	0.119959	0.117941	0.0604466	0.11224	0.0629161	0.139226		0.32021	0.010173	0.0123	0.012093	0.006198	0.011509	0.006451	0.014276
				0.32077	0.101304	0.10024	0.112943	0.110827	0.144903	0.0888276	0.0820861		0.32077	0.010423	0.010314	0.011621	0.011403	0.014909	0.00914	0.008446
				0.32133	0.0717442	0.0920468	0.0839876	0.0935108	0.0944643	0.0977776	0.136141		0.32133	0.007408	0.009504	0.008672	0.009655	0.009753	0.010096	0.014057
				0.32188	0.103861	0.124324	0.0416554	0.101339	0.130051	0.105166	0.0627811		0.32188	0.010761	0.012881	0.004316	0.0105	0.013474	0.010896	0.006505
				0.32244	0.0952295	0.0975768	0.127683	0.106465	0.0928696	0.13703	0.0847122		0.32244	0.009901	0.010145	0.013275	0.011069	0.009655	0.014247	0.008807
				0.323	0.11776	0.139725	0.0972787	0.0920819	0.115885	0.0406245	0.093803		0.323	0.012286	0.014577	0.010149	0.009607	0.01209	0.004238	0.009786
				0.32356	0.129229	0.126175	0.089201	0.105956	0.0981924	0.108151	0.0764057		0.32356	0.013529	0.013209	0.009338	0.011092	0.01028	0.011322	0.007999
				0.32411	0.118064	0.0402999	0.0824137	0.097796	0.13968	0.0437316	0.100143		0.32411	0.012402	0.004233	0.008657	0.010273	0.014673	0.004594	0.01052
				0.32467	0.102107	0.0869931	0.090471	0.108289	0.0870295	0.0643897	0.0928301		0.32467	0.010763	0.00917	0.009537	0.011415	0.009174	0.006787	0.009785
				0.32523	0.113501	0.0972511	0.114604	0.11366	0.164731	0.147407	0.107852		0.32523	0.012005	0.010286	0.012122	0.012022	0.017424	0.015592	0.011408
				0.32578	0.0751275	0.0652227	0.0806747	0.0909107	0.0778517	0.135529	0.119893		0.32578	0.007974	0.006922	0.008562	0.009649	0.008263	0.014384	0.012725
				0.32634	0.115698	0.0816999	0.0789291	0.126348	0.157633	0.125737	0.0945573		0.32634	0.012322	0.008701	0.008406	0.013456	0.016788	0.013391	0.01007
				0.3269	0.135088	0.113292	0.0712291	0.136971	0.111949	0.0735715	0.111003		0.3269	0.014436	0.012107	0.007612	0.014637	0.011963	0.007862	0.011862
				0.32746	0.0830554	0.144072	0.16908	0.0861104	0.0974896	0.0977407	0.0791533		0.32746	0.008906	0.015448	0.01813	0.009233	0.010453	0.01048	0.008487
				0.32801	0.0718357	0.175215	0.122992	0.108895	0.111172	0.108482	0.138185		0.32801	0.007729	0.018852	0.013233	0.011716	0.011961	0.011672	0.014868
				0.32857	0.058852	0.0773772	0.119631	0.111128	0.0909072	0.079573	0.126422		0.32857	0.006354	0.008353	0.012915	0.011997	0.009814	0.008591	0.013648
				0.32913	0.0842568	0.103428	0.146436	0.088738	0.102286	0.0708143	0.0843383		0.32913	0.009127	0.011204	0.015863	0.009613	0.01108	0.007671	0.009136
				0.32968	0.117296	0.128081	0.0890825	0.121227	0.0961353	0.0492957	0.0709898		0.32968	0.012749	0.013921	0.009683	0.013176	0.010449	0.005358	0.007716
				0.33024	0.0705484	0.0714979	0.122211	0.0895459	0.0762938	0.153283	0.122914		0.33024	0.007694	0.007797	0.013328	0.009766	0.008321	0.016717	0.013405
				0.3308	0.147468	0.0812221	0.0758256	0.099593	0.0868847	0.0865917	0.173033		0.3308	0.016137	0.008888	0.008297	0.010898	0.009508	0.009475	0.018935
				0.33136	0.085974	0.130562	0.154222	0.148349	0.0856948	0.0873966	0.082649		0.33136	0.00944	0.014335	0.016933	0.016288	0.009409	0.009596	0.009075
				0.33191	0.108222	0.0958887	0.0709259	0.091813	0.09288	0.115079	0.0863173		0.33191	0.011922	0.010564	0.007814	0.010115	0.010232	0.012678	0.009509
				0.33247	0.136823	0.108918	0.106284	0.104596	0.0685098	0.0994963	0.111662		0.33247	0.015124	0.012039	0.011748	0.011562	0.007573	0.010998	0.012343
				0.33303	0.0769949	0.0938333	0.141271	0.0790818	0.104889	0.0962512	0.142571		0.33303	0.008539	0.010407	0.015668	0.008771	0.011633	0.010675	0.015812
				0.33358	0.0711948	0.0871247	0.0829759	0.0738338	0.0575423	0.0821268	0.10271		0.33358	0.007922	0.009695	0.009233	0.008216	0.006403	0.009139	0.011429
				0.33414	0.0537799	0.0796897	0.0869165	0.0867429	0.0861287	0.126464	0.107003		0.33414	0.006005	0.008897	0.009704	0.009685	0.009616	0.01412	0.011947
				0.3347	0.105458	0.0903605	0.0929585	0.112998	0.114694	0.0554627	0.0911039		0.3347	0.011814	0.010122	0.010414	0.012658	0.012848	0.006213	0.010206
				0.33526	0.096924	0.119117	0.100698	0.112656	0.0667573	0.0864766	0.102173		0.33526	0.010894	0.013388	0.011318	0.012662	0.007503	0.00972	0.011484
				0.33581	0.104676	0.104868	0.0778614	0.112461	0.118284	0.122407	0.141918		0.33581	0.011804	0.011826	0.00878	0.012682	0.013339	0.013804	0.016004
				0.33637	0.0719918	0.123899	0.13905	0.0616699	0.132943	0.130786	0.115546		0.33637	0.008145	0.014019	0.015733	0.006978	0.015042	0.014798	0.013073
				0.33693	0.0630874	0.102649	0.0881758	0.139439	0.06429	0.0799682	0.125913		0.33693	0.007162	0.011653	0.01001	0.015829	0.007298	0.009078	0.014294
				0.33749	0.0918871	0.0621374	0.0740218	0.0866965	0.116324	0.107597	0.129987		0.33749	0.010466	0.007077	0.008431	0.009874	0.013249	0.012255	0.014805
				0.33804	0.0943008	0.11448	0.110845	0.12077	0.138981	0.0895659	0.0788744		0.33804	0.010776	0.013082	0.012667	0.013801	0.015882	0.010235	0.009013
				0.3386	0.0661654	0.0977802	0.0554449	0.102473	0.109031	0.125151	0.0839967		0.3386	0.007586	0.01121	0.006357	0.011748	0.0125	0.014348	0.00963
				0.33916	0.121798	0.127848	0.0828015	0.0831222	0.0714929	0.0718231	0.119475		0.33916	0.01401	0.014706	0.009524	0.009561	0.008224	0.008262	0.013743
				0.33971	0.131978	0.103013	0.1114	0.07895	0.0990915	0.0617828	0.0997244		0.33971	0.015231	0.011888	0.012856	0.009111	0.011436	0.00713	0.011509
				0.34027	0.109782	0.102368	0.0613183	0.0889003	0.117127	0.130418	0.115682		0.34027	0.012711	0.011853	0.0071	0.010293	0.013561	0.0151	0.013394
				0.34083	0.102948	0.0778447	0.113284	0.144359	0.108643	0.0779293	0.0915544		0.34083	0.011959	0.009043	0.013159	0.016769	0.01262	0.009053	0.010635
				0.34139	0.0756072	0.0907321	0.0927378	0.0951239	0.085468	0.0813041	0.0693422		0.34139	0.008812	0.010574	0.010808	0.011086	0.009961	0.009475	0.008081
				0.34194	0.0880644	0.0833763	0.0971064	0.135579	0.060046	0.0793592	0.128661		0.34194	0.010297	0.009749	0.011354	0.015853	0.007021	0.009279	0.015044
				0.3425	0.123024	0.131822	0.099742	0.112196	0.0951669	0.10417	0.0807625		0.3425	0.014431	0.015463	0.0117	0.013161	0.011164	0.01222	0.009474
				0.34306	0.098019	0.112315	0.11735	0.0916558	0.0886014	0.10178	0.0962453		0.34306	0.011536	0.013218	0.013811	0.010787	0.010427	0.011978	0.011327
				0.34361	0.135385	0.111702	0.105794	0.0979563	0.122913	0.0761057	0.0842941		0.34361	0.015985	0.013189	0.012491	0.011566	0.014512	0.008986	0.009953
				0.34417	0.116656	0.109858	0.102397	0.0840133	0.0679229	0.110347	0.0854199		0.34417	0.013818	0.013013	0.012129	0.009952	0.008046	0.013071	0.010118
				0.34473	0.0903669	0.0663551	0.117759	0.0764583	0.105263	0.0884597	0.0542712		0.34473	0.010739	0.007885	0.013994	0.009086	0.012509	0.010512	0.006449
				0.34529	0.123573	0.108134	0.059702	0.0970953	0.0775978	0.0905292	0.11795		0.34529	0.014733	0.012892	0.007118	0.011576	0.009251	0.010793	0.014062
				0.34584	0.134849	0.0820626	0.0624866	0.0983028	0.0848853	0.0786349	0.140883		0.34584	0.016129	0.009815	0.007474	0.011758	0.010153	0.009405	0.016851
				0.3464	0.086423	0.0503403	0.113898	0.0923361	0.0900783	0.0939281	0.0962848		0.3464	0.01037	0.00604	0.013667	0.01108	0.010809	0.011271	0.011553
				0.34696	0.10887	0.0550863	0.124461	0.100371	0.0950628	0.107987	0.0993161		0.34696	0.013106	0.006631	0.014983	0.012083	0.011444	0.012999	0.011956
				0.34751	0.0899536	0.102616	0.0663143	0.116276	0.0898326	0.0742692	0.141912		0.34751	0.010863	0.012393	0.008009	0.014042	0.010849	0.008969	0.017138
				0.34807	0.145425	0.109272	0.0571193	0.082328	0.0943063	0.087644	0.073607		0.34807	0.017619	0.013239	0.00692	0.009974	0.011426	0.010618	0.008918
				0.34863	0.123495	0.0762712	0.119652	0.0591245	0.0776561	0.0996462	0.0945275		0.34863	0.01501	0.00927	0.014543	0.007186	0.009438	0.012111	0.011489
				0.34919	0.0837965	0.120946	0.0787146	0.0698434	0.138231	0.106638	0.086038		0.34919	0.010217	0.014747	0.009598	0.008516	0.016855	0.013002	0.010491
				0.34974	0.130805	0.0606381	0.0699208	0.0809836	0.107679	0.0956758	0.0852609		0.34974	0.016	0.007417	0.008553	0.009906	0.013171	0.011703	0.010429
				0.3503	0.113737	0.0812077	0.0619082	0.0519484	0.100351	0.110473	0.0718978		0.3503	0.013957	0.009965	0.007597	0.006375	0.012314	0.013556	0.008823
				0.35086	0.0557299	0.0630296	0.114621	0.0215496	0.105125	0.0614008	0.115148		0.35086	0.00686	0.007759	0.01411	0.002653	0.012941	0.007558	0.014175
				0.35141	0.0783848	0.109653	0.0999971	0.112688	0.0939981	0.0536497	0.104827		0.35141	0.00968	0.013541	0.012349	0.013916	0.011608	0.006625	0.012945
				0.35197	0.109625	0.114198	0.0827191	0.0740522	0.0992278	0.0938781	0.128475		0.35197	0.013581	0.014147	0.010248	0.009174	0.012293	0.01163	0.015916
				0.35253	0.0940567	0.077171	0.084222	0.0683198	0.0765683	0.0825847	0.0614177		0.35253	0.011689	0.009591	0.010467	0.008491	0.009516	0.010263	0.007633
				0.35309	0.110359	0.0884262	0.141913	0.0794604	0.0915421	0.0733641	0.0761194		0.35309	0.013758	0.011024	0.017692	0.009906	0.011413	0.009146	0.00949
				0.35364	0.0895744	0.104672	0.0854033	0.0823072	0.100233	0.0772131	0.0625557		0.35364	0.011202	0.013091	0.010681	0.010294	0.012535	0.009657	0.007823
				0.3542	0.0894439	0.104531	0.0788494	0.112855	0.0345413	0.115986	0.107517		0.3542	0.011221	0.013114	0.009892	0.014159	0.004333	0.014551	0.013489
				0.35476	0.124848	0.103425	0.0900657	0.131514	0.0705304	0.0935129	0.126983		0.35476	0.015712	0.013016	0.011335	0.016551	0.008876	0.011769	0.015981
				0.35531	0.108399	0.0778177	0.0487798	0.104408	0.117244	0.129203	0.081813		0.35531	0.013685	0.009824	0.006158	0.013181	0.014802	0.016312	0.010329
				0.35587	0.071978	0.0715721	0.0860325	0.0904397	0.127207	0.0652649	0.0839425		0.35587	0.009116	0.009064	0.010896	0.011454	0.01611	0.008265	0.010631
				0.35643	0.128498	0.0891286	0.0665829	0.0849419	0.131078	0.0724027	0.125993		0.35643	0.016325	0.011323	0.008459	0.010791	0.016652	0.009198	0.016006
				0.35699	0.0560963	0.0481554	0.0436819	0.123249	0.122294	0.151663	0.1544		0.35699	0.007149	0.006137	0.005567	0.015707	0.015585	0.019328	0.019677
				0.35754	0.10136	0.0760049	0.0935957	0.0923439	0.130115	0.132469	0.0931986		0.35754	0.012958	0.009716	0.011965	0.011805	0.016633	0.016934	0.011914
				0.3581	0.0977532	0.0673849	0.0854705	0.0695602	0.11903	0.123161	0.100031		0.3581	0.012535	0.008641	0.01096	0.00892	0.015264	0.015794	0.012828
				0.35866	0.0912076	0.11431	0.0922936	0.107235	0.113446	0.0604826	0.0514549		0.35866	0.011732	0.014704	0.011872	0.013794	0.014593	0.00778	0.006619
				0.35922	0.0931062	0.058082	0.0685912	0.108509	0.0856826	0.153146	0.116864		0.35922	0.012014	0.007495	0.008851	0.014001	0.011056	0.019761	0.01508
				0.35977	0.113991	0.0923359	0.100367	0.119598	0.10008	0.0878375	0.0948059		0.35977	0.014754	0.011952	0.012991	0.01548	0.012954	0.011369	0.012271
				0.36033	0.122816	0.0998235	0.0868541	0.112432	0.127916	0.0973578	0.100341		0.36033	0.015946	0.012961	0.011277	0.014598	0.016608	0.012641	0.013028
				0.36089	0.119718	0.0800388	0.094982	0.0850704	0.136397	0.110547	0.075712		0.36089	0.015592	0.010424	0.01237	0.011079	0.017764	0.014398	0.009861
				0.36144	0.0749885	0.0913749	0.114046	0.131662	0.10035	0.0879136	0.0769068		0.36144	0.009797	0.011937	0.014899	0.0172	0.01311	0.011485	0.010047
				0.362	0.102657	0.131879	0.0740923	0.091307	0.0913388	0.0602098	0.0693762		0.362	0.013453	0.017282	0.009709	0.011965	0.011969	0.00789	0.009091
				0.36256	0.0923267	0.0970124	0.104196	0.0988842	0.104233	0.0809182	0.0778177		0.36256	0.012136	0.012752	0.013696	0.012998	0.013701	0.010637	0.010229
				0.36312	0.081236	0.0591608	0.09418	0.110309	0.088589	0.12109	0.106608		0.36312	0.010711	0.0078	0.012418	0.014545	0.011681	0.015966	0.014057
				0.36367	0.1566	0.130411	0.0916999	0.0838811	0.104243	0.104594	0.121428		0.36367	0.020712	0.017248	0.012128	0.011094	0.013787	0.013833	0.01606
				0.36423	0.0751049	0.0654724	0.110569	0.108298	0.111947	0.104848	0.0875888		0.36423	0.009964	0.008686	0.014668	0.014367	0.014851	0.013909	0.01162
				0.36479	0.0931284	0.0472066	0.0786453	0.0801274	0.125524	0.110681	0.132927		0.36479	0.012392	0.006282	0.010465	0.010662	0.016703	0.014728	0.017688
				0.36534	0.0674858	0.0708863	0.0656028	0.116541	0.150012	0.0575599	0.0636916		0.36534	0.009008	0.009462	0.008756	0.015555	0.020023	0.007683	0.008501
				0.3659	0.067349	0.130045	0.112155	0.113688	0.057945	0.098252	0.057724		0.3659	0.009017	0.017411	0.015016	0.015221	0.007758	0.013154	0.007728
				0.36646	0.108022	0.10823	0.0972648	0.0886112	0.0915862	0.0703935	0.0280935		0.36646	0.014506	0.014534	0.013062	0.0119	0.012299	0.009453	0.003773
				0.36702	0.142815	0.0753573	0.0916683	0.110466	0.0850891	0.0850351	0.122468		0.36702	0.019237	0.010151	0.012348	0.01488	0.011462	0.011454	0.016496
				0.36757	0.0978127	0.0873456	0.117838	0.0496908	0.0785736	0.079001	0.116832		0.36757	0.013215	0.011801	0.015921	0.006714	0.010616	0.010674	0.015785
				0.36813	0.079986	0.142101	0.126879	0.145136	0.0630648	0.0930593	0.0886351		0.36813	0.01084	0.019257	0.017194	0.019669	0.008546	0.012611	0.012012
				0.36869	0.0372064	0.162872	0.101979	0.0819497	0.128574	0.113618	0.0949635		0.36869	0.005057	0.022139	0.013862	0.011139	0.017477	0.015444	0.012908
				0.36924	0.141893	0.128856	0.0224345	0.103125	0.11613	0.0621479	0.087279		0.36924	0.019346	0.017568	0.003059	0.01406	0.015833	0.008473	0.0119
				0.3698	0.079786	0.0678056	0.123996	0.0878015	0.0761203	0.108971	0.0973106		0.3698	0.010911	0.009273	0.016957	0.012007	0.01041	0.014902	0.013307
				0.37036	0.0630878	0.0832027	0.0672691	0.0890092	0.0811735	0.0873941	0.095383		0.37036	0.008653	0.011412	0.009227	0.012209	0.011134	0.011987	0.013083
				0.37092	0.128839	0.0777976	0.121898	0.148511	0.100144	0.0917489	0.128664		0.37092	0.017725	0.010703	0.016771	0.020432	0.013778	0.012623	0.017701
				0.37147	0.0499662	0.0855262	0.111702	0.0862891	0.0986036	0.0817667	0.105976		0.37147	0.006895	0.011802	0.015414	0.011907	0.013606	0.011283	0.014624
				0.37203	0.0486349	0.105454	0.107914	0.0865084	0.048325	0.057975	0.0954791		0.37203	0.006731	0.014595	0.014936	0.011973	0.006688	0.008024	0.013215
				0.37259	0.0785738	0.0801753	0.102765	0.0616925	0.0409106	0.0757194	0.110659		0.37259	0.010908	0.01113	0.014266	0.008564	0.005679	0.010511	0.015362
				0.37314	0.0465112	0.0726152	0.0188819	0.0863588	0.0866226	0.0935254	0.120135		0.37314	0.006476	0.010111	0.002629	0.012024	0.012061	0.013022	0.016727
				0.3737	0.102714	0.0881854	0.116334	0.0836161	0.0310473	0.108629	0.0442929		0.3737	0.014344	0.012315	0.016246	0.011677	0.004336	0.01517	0.006186
				0.37426	0.116861	0.119449	0.0784701	0.119357	0.116148	0.109214	0.0501144		0.37426	0.016369	0.016731	0.010991	0.016718	0.016269	0.015297	0.007019
				0.37482	0.114525	0.0838405	0.0989538	0.0754919	0.117921	0.0462875	0.0818086		0.37482	0.016089	0.011778	0.013902	0.010606	0.016566	0.006503	0.011493
				0.37537	0.113532	0.0948303	0.14063	0.0564977	0.102606	0.0498487	0.118108		0.37537	0.015997	0.013362	0.019815	0.007961	0.014458	0.007024	0.016642
				0.37593	0.102866	0.103727	0.135126	0.126243	0.102598	0.0912236	0.100171		0.37593	0.014537	0.014659	0.019096	0.017841	0.014499	0.012892	0.014156
				0.37649	0.0574717	0.0898405	0.107474	0.0660995	0.0890328	0.117655	0.125281		0.37649	0.008146	0.012734	0.015233	0.009369	0.01262	0.016677	0.017758
				0.37704	0.0656022	0.0943644	0.0946147	0.0858506	0.12655	0.107699	0.131219		0.37704	0.009326	0.013415	0.013451	0.012205	0.017991	0.015311	0.018654
				0.3776	0.0961244	0.0984491	0.0908317	0.113202	0.0905005	0.108688	0.0646448		0.3776	0.013706	0.014037	0.012951	0.016141	0.012904	0.015497	0.009217
				0.37816	0.0828633	0.0680086	0.122725	0.096183	0.0576551	0.086222	0.0879377		0.37816	0.01185	0.009725	0.01755	0.013754	0.008245	0.01233	0.012575
				0.37872	0.0875284	0.0773967	0.0873177	0.0696533	0.0987167	0.0860063	0.0857048		0.37872	0.012554	0.011101	0.012524	0.00999	0.014158	0.012335	0.012292
				0.37927	0.109224	0.0850044	0.114642	0.0826478	0.0980137	0.111011	0.0619061		0.37927	0.015712	0.012228	0.016491	0.011889	0.014099	0.015969	0.008905
				0.37983	0.113396	0.112641	0.125181	0.120199	0.0926621	0.0629273	0.0891598		0.37983	0.01636	0.016251	0.01806	0.017341	0.013368	0.009079	0.012863
				0.38039	0.120907	0.0894193	0.082082	0.0623555	0.122252	0.0836949	0.123646		0.38039	0.017494	0.012938	0.011877	0.009022	0.017689	0.01211	0.017891
				0.38094	0.0527931	0.0596317	0.0863096	0.0999539	0.0578475	0.0865551	0.0713925		0.38094	0.007661	0.008654	0.012525	0.014505	0.008395	0.012561	0.01036
				0.3815	0.0669779	0.133689	0.101913	0.126053	0.0733604	0.0875582	0.144017		0.3815	0.009748	0.019457	0.014833	0.018346	0.010677	0.012743	0.020961
				0.38206	0.0560243	0.0889623	0.0974333	0.111574	0.125504	0.103333	0.0456652		0.38206	0.008178	0.012986	0.014222	0.016286	0.018319	0.015083	0.006666
				0.38262	0.0461877	0.0882182	0.115511	0.0628935	0.114971	0.0988631	0.0823071		0.38262	0.006762	0.012915	0.01691	0.009207	0.016831	0.014473	0.012049
				0.38317	0.066294	0.0639273	0.129442	0.105705	0.0671491	0.0782555	0.043566		0.38317	0.009733	0.009386	0.019005	0.01552	0.009859	0.01149	0.006396
				0.38373	0.066809	0.0838352	0.0679025	0.0724486	0.0618376	0.0943171	0.0962801		0.38373	0.009837	0.012345	0.009999	0.010668	0.009105	0.013888	0.014177
				0.38429	0.0630092	0.0886666	0.0587548	0.0425992	0.0721934	0.0723608	0.121884		0.38429	0.009305	0.013094	0.008677	0.006291	0.010661	0.010686	0.017999
				0.38484	0.0430168	0.0964045	0.11751	0.0511224	0.0627005	0.105077	0.0794899		0.38484	0.006371	0.014278	0.017404	0.007571	0.009286	0.015562	0.011773
				0.3854	0.0648561	0.0835034	0.111892	0.0752205	0.0921725	0.0504054	0.0925523		0.3854	0.009633	0.012403	0.01662	0.011173	0.013691	0.007487	0.013747
				0.38596	0.0860956	0.0980518	0.0506611	0.0594039	0.133614	0.0857088	0.109226		0.38596	0.012825	0.014606	0.007547	0.008849	0.019903	0.012767	0.016271
				0.38651	0.091551	0.0917689	0.0610273	0.0892426	0.0695039	0.124551	0.0899566		0.38651	0.013677	0.01371	0.009117	0.013332	0.010383	0.018607	0.013439
				0.38707	0.0743022	0.0933337	0.0999931	0.07624	0.0582609	0.0884897	0.102084		0.38707	0.011132	0.013984	0.014981	0.011423	0.008729	0.013258	0.015295
				0.38763	0.0971663	0.0767649	0.0841453	0.13261	0.0959939	0.0749549	0.077879		0.38763	0.0146	0.011534	0.012643	0.019925	0.014424	0.011262	0.011702
				0.38819	0.0930175	0.0841511	0.0980152	0.0948817	0.0664705	0.0752786	0.0465523		0.38819	0.014017	0.012681	0.01477	0.014298	0.010016	0.011344	0.007015
				0.38874	0.0726091	0.124652	0.0616965	0.12576	0.0948225	0.0919972	0.0572593		0.38874	0.010973	0.018838	0.009324	0.019005	0.01433	0.013903	0.008653
				0.3893	0.125698	0.0753834	0.10026	0.0861408	0.0962151	0.0939274	0.109729		0.3893	0.01905	0.011425	0.015195	0.013055	0.014582	0.014235	0.01663
				0.38986	0.0865055	0.0721187	0.00408879	0.0926908	0.120229	0.0973029	0.111469		0.38986	0.013148	0.010961	0.000621	0.014088	0.018273	0.014789	0.016942
				0.39041	0.0477696	0.117849	0.105673	0.0388113	0.0860714	0.0499404	0.0640005		0.39041	0.007281	0.017963	0.016107	0.005916	0.013119	0.007612	0.009755
				0.39097	0.0915332	0.0841734	0.0925625	0.104638	0.0766966	0.0997214	0.0603924		0.39097	0.013992	0.012867	0.014149	0.015995	0.011724	0.015243	0.009231
				0.39153	0.0893181	0.0925532	0.0787175	0.0756073	0.104475	0.0481371	0.0743118		0.39153	0.013692	0.014188	0.012067	0.01159	0.016015	0.007379	0.011392
				0.39209	0.0879848	0.0708088	0.082645	0.107773	0.104588	0.0845807	0.0982359		0.39209	0.013526	0.010886	0.012705	0.016568	0.016078	0.013003	0.015102
				0.39264	0.120446	0.0765996	0.0806752	0.104053	0.0690495	0.13614	0.0797878		0.39264	0.018569	0.011809	0.012438	0.016042	0.010645	0.020988	0.012301
				0.3932	0.0840938	0.123037	0.0211449	0.077767	0.0675117	0.113986	0.0806078		0.3932	0.013001	0.019022	0.003269	0.012023	0.010438	0.017623	0.012462
				0.39376	0.0376466	0.0817544	0.10767	0.104757	0.0649918	0.116227	0.112453		0.39376	0.005837	0.012676	0.016694	0.016242	0.010077	0.01802	0.017435
				0.39431	0.0725631	0.0808476	0.143921	0.106287	0.0870575	0.0753726	0.129087		0.39431	0.011282	0.01257	0.022377	0.016526	0.013536	0.011719	0.020071
				0.39487	0.114647	0.0653128	0.0516465	0.0485614	0.0843255	0.0559414	0.126119		0.39487	0.017876	0.010184	0.008053	0.007572	0.013148	0.008723	0.019665
				0.39543	0.115107	0.124565	0.0726044	0.0608252	0.0944503	0.0859923	0.108808		0.39543	0.017999	0.019477	0.011353	0.009511	0.014769	0.013446	0.017014
				0.39599	0.114661	0.103944	0.0737008	0.0847003	0.0728092	0.0676611	0.0740468		0.39599	0.017979	0.016299	0.011557	0.013281	0.011417	0.01061	0.011611
				0.39654	0.0548965	0.0831123	0.0573088	0.0901547	0.124325	0.104816	0.0900471		0.39654	0.008632	0.013069	0.009012	0.014176	0.01955	0.016482	0.01416
				0.3971	0.087195	0.12839	0.0556816	0.107611	0.0808581	0.0417601	0.125593		0.3971	0.01375	0.020245	0.00878	0.016969	0.01275	0.006585	0.019804
				0.39766	0.111379	0.0500763	0.134001	0.118571	0.0800366	0.0949242	0.0787329		0.39766	0.017612	0.007919	0.02119	0.01875	0.012656	0.01501	0.01245
				0.39821	0.0710347	0.0445557	0.0577457	0.0927525	0.0710297	0.0690096	0.0552605		0.39821	0.011264	0.007065	0.009157	0.014708	0.011263	0.010943	0.008763
				0.39877	0.0523855	0.0540298	0.121727	0.0790839	0.0765232	0.0327595	0.0620349		0.39877	0.00833	0.008592	0.019357	0.012576	0.012169	0.005209	0.009865
				0.39933	0.103395	0.0618242	0.0829844	0.0459453	0.07217	0.096347	0.0926094		0.39933	0.016488	0.009859	0.013233	0.007327	0.011508	0.015364	0.014768
				0.39989	0.0972708	0.0783243	0.0815756	0.0432144	0.0844298	0.127343	0.0693679		0.39989	0.015554	0.012525	0.013045	0.00691	0.013501	0.020363	0.011092
				0.40044	0.0859914	0.0920641	0.114768	0.0890135	0.092053	0.0537162	0.0996572		0.40044	0.013789	0.014763	0.018404	0.014274	0.014761	0.008614	0.01598
				0.401	0.123277	0.084564	0.0880989	0.100401	0.0918417	0.0814344	0.077669		0.401	0.019823	0.013598	0.014166	0.016145	0.014768	0.013095	0.012489
				0.40156	0.0521008	0.0695511	0.0479168	0.0995542	0.0973629	0.0927536	0.0782709		0.40156	0.008401	0.011215	0.007726	0.016053	0.0157	0.014956	0.012621
				0.40211	0.0772771	0.0813233	0.0872778	0.0853745	0.0924284	0.0814472	0.0667393		0.40211	0.012495	0.01315	0.014112	0.013805	0.014945	0.01317	0.010791
				0.40267	0.0908945	0.0431046	0.0355062	0.140058	0.0955856	0.010773	0.088727		0.40267	0.014738	0.006989	0.005757	0.022709	0.015499	0.001747	0.014386
				0.40323	0.0807166	0.0982087	0.0851323	0.0318746	0.0486294	0.063942	0.0944335		0.40323	0.013124	0.015968	0.013842	0.005183	0.007907	0.010396	0.015354
				0.40379	0.103471	0.0347019	0.121666	0.135067	0.0757255	0.07303	0.023399		0.40379	0.01687	0.005658	0.019837	0.022022	0.012346	0.011907	0.003815
				0.40434	0.0692917	0.0684819	0.0712446	0.102986	0.125184	0.132707	0.118501		0.40434	0.011329	0.011196	0.011648	0.016837	0.020467	0.021697	0.019374
				0.4049	0.0902539	0.0661336	0.14664	0.129721	0.123115	0.0832551	0.0546387		0.4049	0.014797	0.010842	0.024041	0.021267	0.020184	0.013649	0.008958
				0.40546	0.0897194	0.0704548	0.0472778	0.0385332	0.0303839	0.140009	0.1551		0.40546	0.014749	0.011582	0.007772	0.006335	0.004995	0.023017	0.025498
				0.40601	0.0459889	0.0827425	0.0584549	0.104517	0.0677555	0.0807424	0.0660583		0.40601	0.007581	0.01364	0.009636	0.017229	0.011169	0.01331	0.010889
				0.40657	0.0625952	0.0672323	0.106401	0.0935018	0.0982591	0.0705642	0.0931268		0.40657	0.010347	0.011113	0.017588	0.015456	0.016242	0.011664	0.015394
				0.40713	0.104955	0.0589848	0.0338675	0.0594784	0.0595009	0.0987276	0.102302		0.40713	0.017397	0.009777	0.005614	0.009859	0.009862	0.016364	0.016957
				0.40768	0.0875547	0.098556	0.0744875	0.0750485	0.0614154	0.0171031	0.0825952		0.40768	0.014552	0.016381	0.01238	0.012474	0.010208	0.002843	0.013728
				0.40824	0.0649433	0.088333	0.0684504	0.126598	0.0755514	0.0168526	0.0786867		0.40824	0.010823	0.014722	0.011408	0.021099	0.012591	0.002809	0.013114
				0.4088	0.0608479	0.0817308	0.113271	0.0826389	0.0819734	0.117769	0.00685213		0.4088	0.010169	0.013659	0.018929	0.01381	0.013699	0.019681	0.001145
				0.40936	0.117625	0.0732701	0.0737817	0.0503268	0.0840966	0.106253	0.0972318		0.40936	0.019711	0.012278	0.012364	0.008433	0.014092	0.017805	0.016293
				0.40991	0.0848416	0.099655	0.00751602	0.0431519	0.06847	0.0805812	0.10053		0.40991	0.014256	0.016745	0.001263	0.007251	0.011505	0.01354	0.016892
				0.41047	0.0333279	0.130612	0.0683969	0.0947353	0.074294	0.131031	0.109227		0.41047	0.005615	0.022006	0.011524	0.015961	0.012517	0.022077	0.018403
				0.41103	0.0177002	0.0526937	0.0271709	0.0573912	0.0469522	0.0904504	0.101151		0.41103	0.00299	0.008902	0.00459	0.009696	0.007932	0.015281	0.017089
				0.41158	0.0711418	0.0275384	0.0920326	0.10561	0.107849	0.108898	0.126068		0.41158	0.012052	0.004665	0.01559	0.017891	0.01827	0.018447	0.021356
				0.41214	0.0504787	0.0923489	0.109241	0.084986	0.113327	0.0839768	0.128712		0.41214	0.008574	0.015686	0.018556	0.014436	0.01925	0.014264	0.021863
				0.4127	0.0785022	0.114593	0.0774729	0.10779	0.0432047	0.107728	0.0456794		0.4127	0.01337	0.019517	0.013195	0.018359	0.007359	0.018348	0.00778
				0.41326	0.101064	0.0803676	0.123024	0.0939297	0.0647629	0.0675975	0.037928		0.41326	0.01726	0.013725	0.02101	0.016041	0.01106	0.011544	0.006477
				0.41381	0.0867988	0.0768181	0.121727	0.0566679	0.102123	0.0797019	0.0532709		0.41381	0.014863	0.013154	0.020845	0.009704	0.017488	0.013648	0.009122
				0.41437	0.0670512	0.105963	-0.0137351	0.0642193	0.0967455	0.0911461	0.0794165		0.41437	0.011513	0.018194	-0.00236	0.011027	0.016611	0.01565	0.013636
				0.41493	0.0852528	0.132108	0.106457	0.0821653	0.11406	0.0752906	0.111695		0.41493	0.014677	0.022744	0.018328	0.014146	0.019637	0.012962	0.01923
				0.41548	0.102046	0.0913413	0.12251	0.0975672	0.0977582	0.0920857	0.0835327		0.41548	0.017616	0.015768	0.021148	0.016843	0.016876	0.015896	0.01442
				0.41604	0.0802196	0.0216843	0.0501063	0.0676452	0.154481	0.111452	0.0838207		0.41604	0.013885	0.003753	0.008673	0.011709	0.026739	0.019291	0.014508
				0.4166	0.00371899	0.0769724	0.0810383	0.106734	0.117546	0.0842684	0.0509167		0.4166	0.000645	0.013359	0.014064	0.018524	0.020401	0.014625	0.008837
				0.41715	0.00185053	0.0827168	0.0860425	0.0531239	0.0912555	0.0545346	0.090208		0.41715	0.000322	0.014394	0.014973	0.009244	0.01588	0.00949	0.015698
				0.41771	0.157199	0.129255	0.0620258	0.11491	0.0398466	0.0736438	0.0367037		0.41771	0.027429	0.022553	0.010822	0.02005	0.006953	0.01285	0.006404
				0.41827	0.0429715	0.0383259	0.134188	0.0993328	0.144384	0.134175	0.110639		0.41827	0.007518	0.006705	0.023476	0.017378	0.02526	0.023474	0.019356
				0.41883	0.0849864	0.0705851	0.0446508	0.0663359	0.156826	0.060811	0.0716169		0.41883	0.014908	0.012382	0.007832	0.011636	0.02751	0.010667	0.012563
				0.41938	0.0855097	0.128803	0.0423387	0.0609685	0.0828187	0.052506	0.053522		0.41938	0.01504	0.022654	0.007447	0.010723	0.014566	0.009235	0.009414
				0.41994	0.0927939	0.0611159	0.0482635	0.0647361	0.0546848	0.089454	0.0999864		0.41994	0.016364	0.010778	0.008511	0.011416	0.009644	0.015775	0.017633
				0.4205	0.0714656	0.127752	0.0672145	0.01862	0.0652401	0.117361	0.0752693		0.4205	0.012636	0.022589	0.011885	0.003292	0.011536	0.020752	0.013309
				0.42105	0.034722	0.101004	0.0940558	0.0226222	0.13363	0.0633934	0.0961548		0.42105	0.006156	0.017907	0.016675	0.004011	0.023691	0.011239	0.017047
				0.42161	0.0437472	0.0523874	0.0243983	0.11825	0.118107	0.111791	0.0772176		0.42161	0.007776	0.009312	0.004337	0.02102	0.020994	0.019871	0.013726
				0.42217	0.124764	0.0790342	0.075423	0.165433	0.101571	0.0328829	0.125553		0.42217	0.022236	0.014086	0.013442	0.029484	0.018103	0.005861	0.022377
				0.42273	0.0619482	0.116143	0.0892277	0.0668493	0.0876551	0.122565	0.108368		0.42273	0.01107	0.020754	0.015945	0.011946	0.015664	0.021902	0.019365
				0.42328	0.0612086	0.0608336	0.119428	0.0561633	0.0582032	0.0977859	-0.0161033		0.42328	0.010967	0.010899	0.021398	0.010063	0.010428	0.01752	-0.00289
				0.42384	0.0641353	0.0932046	0.0871536	0.0623085	0.0681084	0.0570819	0.0828853		0.42384	0.011521	0.016743	0.015656	0.011193	0.012235	0.010254	0.014889
				0.4244	0.0455359	0.0886155	0.0637821	0.068815	0.0921099	0.0340386	0.0746119		0.4244	0.008202	0.015961	0.011488	0.012394	0.01659	0.006131	0.013439
				0.42495	0.0558564	0.0830723	0.0771763	0.0881691	0.0572877	0.00799724	0.0857965		0.42495	0.010087	0.015002	0.013937	0.015922	0.010345	0.001444	0.015494
				0.42551	0.0193845	0.0475643	-0.00913118	0.0575444	0.0511878	0.100273	0.0769585		0.42551	0.00351	0.008612	-0.00165	0.010419	0.009268	0.018155	0.013934
				0.42607	0.0364805	0.0339009	0.0982145	0.0792857	0.108497	0.115334	0.0305249		0.42607	0.006622	0.006154	0.017829	0.014393	0.019696	0.020937	0.005541
				0.42662	0.0859813	0.0890666	0.0413685	0.0974371	0.113333	0.0749424	0.0286842		0.42662	0.015649	0.016211	0.007529	0.017734	0.020628	0.01364	0.005221
				0.42718	0.0371202	0.05345	0.0517751	0.104818	0.0720171	0.0835001	0.076135		0.42718	0.006774	0.009754	0.009448	0.019128	0.013142	0.015237	0.013893
				0.42774	0.124754	0.0824795	0.104781	0.0384238	0.0508769	0.0186073	0.0104387		0.42774	0.022825	0.01509	0.019171	0.00703	0.009308	0.003404	0.00191
				0.4283	0.0645156	0.051692	0.0890441	0.0143123	0.147508	0.0826474	0.104836		0.4283	0.011835	0.009482	0.016334	0.002625	0.027058	0.015161	0.019231
				0.42885	0.14487	0.0198672	0.0553254	0.0870575	0.135123	-0.00667064	0.0714964		0.42885	0.026644	0.003654	0.010175	0.016011	0.024851	-0.00123	0.013149
				0.42941	0.077762	0.103988	0.0959741	0.0391493	0.0203289	0.069932	0.105652		0.42941	0.014339	0.019175	0.017697	0.007219	0.003748	0.012895	0.019481
				0.42997	0.0474906	0.0981798	0.077387	0.0937777	0.027972	0.0853883	0.0623278		0.42997	0.00878	0.018151	0.014307	0.017337	0.005171	0.015786	0.011523
				0.43052	0.0809012	0.0839514	0.0502815	0.0875034	0.0624548	0.0522827	0.0473282		0.43052	0.014995	0.01556	0.00932	0.016219	0.011576	0.009691	0.008772
				0.43108	0.0910339	0.0860234	0.105726	0.107817	0.0470809	0.0360267	0.0433853		0.43108	0.016917	0.015986	0.019647	0.020036	0.008749	0.006695	0.008062
				0.43164	0.0723896	0.107041	0.0519327	0.124619	0.00727939	0.0970078	0.0392503		0.43164	0.013487	0.019943	0.009676	0.023218	0.001356	0.018074	0.007313
				0.43219	0.0131735	0.0917125	0.00704969	0.067391	0.0643696	0.0931231	0.0312563		0.43219	0.002461	0.017131	0.001317	0.012588	0.012024	0.017395	0.005838
				0.43275	0.0780166	0.139796	0.122771	0.0871083	0.0884135	0.121444	0.0861191		0.43275	0.014611	0.02618	0.022992	0.016313	0.016558	0.022743	0.016128
				0.43331	0.00040759	0.0056605	0.138035	0.0624668	0.117513	0.107882	0.115338		0.43331	7.65e-05	0.001063	0.025917	0.011729	0.022064	0.020256	0.021655
				0.43387	0.0914131	0.0389229	0.146366	0.0112559	0.045934	0.0221188	0.0304999		0.43387	0.017208	0.007327	0.027552	0.002119	0.008647	0.004164	0.005741
				0.43442	0.055773	0.0722804	0.0624985	0.0594016	-0.022736	0.086052	0.0690742		0.43442	0.010526	0.013641	0.011795	0.01121	-0.00429	0.01624	0.013036
				0.43498	0.126989	0.0608194	0.10461	0.072552	0.130649	0.0859481	0.0563485		0.43498	0.024027	0.011507	0.019793	0.013727	0.02472	0.016262	0.010662
				0.43554	0.111086	-0.0184704	0.063579	0.114426	0.177878	0.133084	0.128273		0.43554	0.021072	-0.0035	0.01206	0.021706	0.033742	0.025245	0.024332
				0.43609	0.113003	0.0699315	0.0523032	0.0444232	0.0985663	0.0602293	0.0856239		0.43609	0.021491	0.013299	0.009947	0.008448	0.018745	0.011454	0.016284
				0.43665	0.146859	0.0875119	0.0877064	0.133637	0.0672319	0.0360993	0.0856391		0.43665	0.028001	0.016685	0.016722	0.02548	0.012819	0.006883	0.016328
				0.43721	0.0579632	0.138557	0.0542905	0.054557	0.0543999	0.0608812	0.0845262		0.43721	0.01108	0.026485	0.010378	0.010429	0.010399	0.011637	0.016157
				0.43777	0.0725817	0.0761068	0.111619	0.0297007	0.0422449	0.0526161	0.0914789		0.43777	0.013909	0.014585	0.021391	0.005692	0.008096	0.010083	0.017531
				0.43832	0.0979448	0.0844447	0.105126	0.0944253	0.104904	0.0517109	0.0582338		0.43832	0.018818	0.016224	0.020197	0.018142	0.020155	0.009935	0.011188
				0.43888	0.104843	0.0956674	0.0534477	0.122703	0.024882	0.107111	0.0603128		0.43888	0.020194	0.018427	0.010295	0.023634	0.004793	0.020631	0.011617
				0.43944	0.0533106	0.052711	0.133427	0.0913289	0.0499831	0.0264394	0.153718		0.43944	0.010294	0.010179	0.025765	0.017636	0.009652	0.005106	0.029684
				0.43999	0.0905189	0.0453837	0.0956583	0.086512	0.102829	0.0996306	0.0944327		0.43999	0.017524	0.008786	0.018519	0.016748	0.019907	0.019288	0.018282
				0.44055	0.0248061	0.0960503	0.0326923	0.0777775	0.0402417	0.102323	0.0606104		0.44055	0.004814	0.018642	0.006345	0.015095	0.00781	0.019859	0.011764
				0.44111	0.0460092	0.0264223	0.0988049	0.0680989	0.0881514	0.0355271	0.12915		0.44111	0.008952	0.005141	0.019225	0.01325	0.017152	0.006913	0.025129
				0.44166	0.0061986	0.0702171	0.0803289	0.12864	0.0987514	0.0650473	0.10127		0.44166	0.001209	0.013697	0.01567	0.025093	0.019263	0.012689	0.019754
				0.44222	0.0689063	0.0466521	-0.00557117	0.0680251	0.0790417	0.141489	0.107672		0.44222	0.013475	0.009123	-0.00109	0.013303	0.015457	0.027669	0.021056
				0.44278	0.0476638	0.07871	0.0283376	-0.00682439	0.0693041	0.0848961	0.0803732		0.44278	0.009345	0.015431	0.005556	-0.00134	0.013587	0.016644	0.015757
				0.44334	-0.00663851	0.127761	0.136328	0.109117	0.0774292	0.143206	0.0557711		0.44334	-0.0013	0.025111	0.026795	0.021446	0.015218	0.028147	0.010962
				0.44389	0.101638	0.0564558	0.0401737	0.0784066	0.144128	0.0961649	0.10887		0.44389	0.020027	0.011124	0.007916	0.015449	0.028399	0.018948	0.021452
				0.44445	0.0270565	0.106374	0.0790165	0.0320591	0.0303401	0.00123527	0.0724049		0.44445	0.005345	0.021013	0.015609	0.006333	0.005993	0.000244	0.014302
				0.44501	0.0210147	0.0914433	0.071352	0.11229	0.0884624	0.0304592	0.0294395		0.44501	0.004162	0.018109	0.01413	0.022237	0.017518	0.006032	0.00583
				0.44556	0.0599285	0.0502189	0.0707531	0.0339418	0.0824546	0.114085	0.106151		0.44556	0.011897	0.00997	0.014046	0.006738	0.016369	0.022649	0.021074
				0.44612	0.0988349	0.10986	0.0046914	0.0403675	0.0342934	0.00275209	0.0781089		0.44612	0.01967	0.021865	0.000934	0.008034	0.006825	0.000548	0.015545
				0.44668	0.0355101	0.0416871	0.11114	0.0625802	0.0975247	0.104265	0.119125		0.44668	0.007085	0.008317	0.022175	0.012486	0.019458	0.020803	0.023768
				0.44723	0.0846926	0.0884106	0.119953	0.120258	0.136058	-0.00223434	0.107791		0.44723	0.01694	0.017684	0.023993	0.024054	0.027214	-0.00045	0.02156
				0.44779	0.133866	0.0993032	0.0996336	0.0773298	0.0942743	0.0910924	0.0701038		0.44779	0.026842	0.019912	0.019978	0.015506	0.018904	0.018266	0.014057
				0.44835	0.113608	0.0619915	0.0885405	0.0571834	0.0831138	0.012983	0.0517824		0.44835	0.022837	0.012461	0.017798	0.011495	0.016707	0.00261	0.010409
				0.44891	0.0903774	0.12723	0.0584114	0.120771	0.0596109	0.0861859	0.0772992		0.44891	0.018212	0.025639	0.011771	0.024337	0.012013	0.017368	0.015577
				0.44946	0.0995787	-0.0128475	0.0797068	0.0445589	0.0523773	0.120254	0.0481024		0.44946	0.020116	-0.0026	0.016102	0.009002	0.010581	0.024293	0.009717
				0.45002	0.0607658	0.0466365	0.0214758	0.0587871	0.157761	0.0604838	0.115616		0.45002	0.012306	0.009445	0.004349	0.011905	0.031949	0.012249	0.023414
				0.45058	0.100754	0.10749	0.0601744	0.0954183	0.0881925	0.0887261	0.069074		0.45058	0.020455	0.021823	0.012217	0.019372	0.017905	0.018013	0.014023
				0.45113	0.0914926	0.109736	0.0839734	0.0343985	0.0258806	0.0160568	0.020322		0.45113	0.018621	0.022333	0.01709	0.007001	0.005267	0.003268	0.004136
				0.45169	0.0987374	0.0167208	0.0707305	0.068925	0.0677733	0.037155	-0.00703179		0.45169	0.020145	0.003411	0.014431	0.014062	0.013827	0.007581	-0.00143
				0.45225	0.0752873	0.0254109	0.0753593	0.0664224	0.0364708	0.112815	0.138152		0.45225	0.015398	0.005197	0.015413	0.013585	0.007459	0.023074	0.028256
				0.4528	0.0657476	0.0654553	0.123367	0.0437222	0.0558063	0.0824285	0.18085		0.4528	0.01348	0.01342	0.025294	0.008964	0.011442	0.0169	0.03708
				0.45336	0.0572871	0.0522901	0.0740787	0.065054	0.0744228	0.102138	0.0491874		0.45336	0.011775	0.010748	0.015226	0.013371	0.015297	0.020993	0.01011
				0.45392	0.0612482	0.0305549	0.0742351	0.108701	0.0909227	0.148106	0.0227663		0.45392	0.01262	0.006296	0.015296	0.022397	0.018734	0.030516	0.004691
				0.45448	-0.00764363	0.112643	0.156435	0.0943135	0.066102	0.124139	0.0902027		0.45448	-0.00158	0.023266	0.032311	0.01948	0.013653	0.025641	0.018631
				0.45503	0.0287851	0.0612363	0.0783402	0.110548	0.0839545	0.0825604	0.0927427		0.45503	0.00596	0.012679	0.016221	0.022889	0.017383	0.017094	0.019203
				0.45559	0.0802141	0.0521588	0.0650802	0.102165	0.0462703	0.042981	0.0443628		0.45559	0.016649	0.010826	0.013508	0.021205	0.009604	0.008921	0.009208
				0.45615	0.00887927	0.12258	0.119716	0.0728094	0.0280744	0.0712353	0.0617973		0.45615	0.001848	0.025505	0.024909	0.015149	0.005841	0.014822	0.012858
				0.4567	0.0897684	0.0585915	0.0507189	0.103855	0.0774584	0.114367	0.0238475		0.4567	0.018724	0.012221	0.010579	0.021662	0.016156	0.023854	0.004974
				0.45726	0.0707488	0.0885002	0.104478	0.0518972	0.0727842	-0.0100348	0.111668		0.45726	0.014793	0.018504	0.021845	0.010851	0.015218	-0.0021	0.023348
				0.45782	0.0565709	0.0385614	0.0852204	0.0877494	0.12102	0.0524219	0.0714518		0.45782	0.011857	0.008082	0.017862	0.018392	0.025365	0.010987	0.014976
				0.45837	0.0854181	0.0195161	0.130341	0.0452504	0.0123291	0.08296	0.0336768		0.45837	0.017947	0.0041	0.027385	0.009507	0.00259	0.01743	0.007076
				0.45893	0.061029	0.0204818	0.072109	0.0591944	0.0579001	0.0333125	0.0871995		0.45893	0.012854	0.004314	0.015187	0.012467	0.012195	0.007016	0.018366
				0.45949	0.0483176	0.158838	0.0523761	0.0927105	0.0705977	0.174199	0.0927802		0.45949	0.010201	0.033535	0.011058	0.019574	0.014905	0.036779	0.019589
				0.46005	0.0558984	0.0530044	0.0759057	0.150522	0.0539351	0.0613892	0.0851387		0.46005	0.01183	0.011218	0.016065	0.031857	0.011415	0.012992	0.018019
				0.4606	0.0655716	0.0721632	0.0813213	0.0614757	0.0802951	0.0985398	0.0937539		0.4606	0.013911	0.01531	0.017253	0.013042	0.017035	0.020906	0.01989
				0.46116	0.12258	0.108789	0.0786085	0.0973026	0.0302826	0.0664027	0.096075		0.46116	0.026069	0.023136	0.016717	0.020693	0.00644	0.014122	0.020432
				0.46172	-0.00258335	0.0605214	-0.0253485	0.110922	0.0958443	0.0886156	0.0627406		0.46172	-0.00055	0.012902	-0.0054	0.023647	0.020432	0.018891	0.013375
				0.46227	0.036502	0.0708882	0.137486	0.13705	0.115961	0.113902	0.0329644		0.46227	0.0078	0.015149	0.02938	0.029287	0.02478	0.024341	0.007044
				0.46283	0.0226587	0.0734064	0.113089	0.143569	0.0531396	0.0647724	0.130629		0.46283	0.004854	0.015725	0.024225	0.030754	0.011383	0.013875	0.027982
				0.46339	0.0770229	0.0247741	0.0765635	0.118499	0.0551782	0.0489205	0.0727829		0.46339	0.016539	0.00532	0.01644	0.025445	0.011848	0.010505	0.015628
				0.46394	0.0388342	0.0947914	-0.00781951	0.0475913	0.119932	0.0542922	0.0595703		0.46394	0.008359	0.020403	-0.00168	0.010244	0.025815	0.011686	0.012822
				0.4645	0.0986375	0.0835248	0.095881	0.0398212	0.0768146	0.0626738	0.0180078		0.4645	0.021282	0.018021	0.020687	0.008592	0.016574	0.013523	0.003885
				0.46506	0.0908843	0.081393	0.0226488	0.0917077	0.0566055	0.0599922	0.0407011		0.46506	0.019656	0.017604	0.004898	0.019834	0.012243	0.012975	0.008803
				0.46561	0.0480523	0.140676	0.0987999	0.0178067	0.11236	0.0991934	0.0790477		0.46561	0.010418	0.030498	0.021419	0.00386	0.024359	0.021505	0.017137
				0.46617	0.00222759	0.0287836	0.0487993	0.0583235	0.0989432	0.000617892	0.062292		0.46617	0.000484	0.006255	0.010605	0.012675	0.021502	0.000134	0.013537
				0.46673	0.13487	0.10273	0.0658268	0.10126	0.110565	0.13554	0.0567899		0.46673	0.029379	0.022378	0.014339	0.022058	0.024085	0.029525	0.012371
				0.46729	0.0658257	0.0776782	0.0606185	0.135856	0.0420166	0.161719	0.0778858		0.46729	0.014373	0.016961	0.013236	0.029665	0.009175	0.035312	0.017007
				0.46784	0.130222	0.0584671	0.0548594	0.105082	0.127727	0.0431721	0.000749961		0.46784	0.028503	0.012797	0.012007	0.023	0.027956	0.009449	0.000164
				0.4684	0.0681636	0.112977	0.0268267	0.057953	0.0753731	0.0516999	-0.0122885		0.4684	0.014955	0.024787	0.005886	0.012715	0.016537	0.011343	-0.0027
				0.46896	0.099152	0.126668	0.115535	0.010706	0.0884848	0.033363	0.0650513		0.46896	0.021805	0.027857	0.025408	0.002354	0.01946	0.007337	0.014306
				0.46951	0.0889364	0.057485	0.0993301	0.108028	0.0847939	0.0234132	0.0935525		0.46951	0.019605	0.012672	0.021897	0.023814	0.018692	0.005161	0.020623
				0.47007	0.119894	0.0435619	0.0613162	0.0712904	0.039213	0.05572	0.0698493		0.47007	0.026492	0.009626	0.013549	0.015753	0.008665	0.012312	0.015434
				0.47063	0.0399402	0.0999298	0.0445588	0.12137	0.0236751	0.0291922	0.0308272		0.47063	0.008846	0.022133	0.009869	0.026882	0.005244	0.006466	0.006828
				0.47118	0.0732397	0.00819582	0.0439193	0.0235857	0.0614748	0.0657811	0.0452027		0.47118	0.01626	0.00182	0.009751	0.005236	0.013648	0.014604	0.010036
				0.47174	0.0726863	0.0612714	0.106685	0.127622	0.129483	0.0893098	0.0594446		0.47174	0.016176	0.013635	0.023742	0.028401	0.028815	0.019875	0.013229
				0.4723	0.0757896	0.044881	0.0487637	0.118223	0.125265	0.121709	0.0684244		0.4723	0.016906	0.010011	0.010878	0.026372	0.027942	0.027149	0.015263
				0.47286	0.0855166	0.0202049	0.0656879	0.0623023	0.0621868	0.0753007	0.0342033		0.47286	0.019121	0.004518	0.014687	0.01393	0.013904	0.016837	0.007648
				0.47341	0.12988	0.0808848	0.0917783	0.0124616	0.0464576	0.132047	-0.00139517		0.47341	0.029108	0.018128	0.020569	0.002793	0.010412	0.029594	-0.00031
				0.47397	0.0582038	0.100064	0.106271	0.0537994	0.14005	0.0854341	0.0781518		0.47397	0.013075	0.022479	0.023874	0.012086	0.031462	0.019192	0.017557
				0.47453	0.0698626	0.00854939	0.122715	0.0237491	0.0621288	0.0228163	0.0218169		0.47453	0.015731	0.001925	0.027632	0.005348	0.01399	0.005138	0.004913
				0.47508	0.127901	0.184035	0.0841409	0.0400614	0.105313	0.0110777	0.0567262		0.47508	0.028868	0.041537	0.018991	0.009042	0.02377	0.0025	0.012803
				0.47564	0.0701852	0.0476605	0.0747198	0.101504	0.0899158	0.0842287	0.100708		0.47564	0.015878	0.010782	0.016904	0.022964	0.020342	0.019055	0.022783
				0.4762	0.0868405	0.127711	0.0661401	0.0462848	0.0836842	0.121473	0.0900857		0.4762	0.019692	0.02896	0.014998	0.010496	0.018976	0.027545	0.020428
				0.47675	0.0756052	0.104852	0.0883627	0.106455	0.0459724	0.0204561	0.0862564		0.47675	0.017185	0.023832	0.020084	0.024197	0.010449	0.00465	0.019606
				0.47731	0.0322209	0.0826841	0.0537908	0.126659	0.12974	0.084891	0.109029		0.47731	0.007341	0.018837	0.012255	0.028856	0.029558	0.01934	0.024839
				0.47787	0.0669812	0.138422	0.0455949	0.112831	0.109541	0.0780218	0.130662		0.47787	0.015296	0.03161	0.010412	0.025766	0.025015	0.017817	0.029838
				0.47842	0.0839256	0.0612588	0.121293	0.0447642	0.0789889	0.102486	0.0846485		0.47842	0.01921	0.014021	0.027763	0.010246	0.01808	0.023458	0.019375
				0.47898	0.051028	0.119709	0.109667	0.0608859	0.112403	0.0434013	0.110924		0.47898	0.011707	0.027464	0.02516	0.013969	0.025788	0.009957	0.025448
				0.47954	0.0928862	0.172691	0.0689527	0.0703604	0.0537222	0.0527264	0.0570333		0.47954	0.02136	0.039711	0.015856	0.01618	0.012354	0.012125	0.013115
				0.4801	0.0615488	0.102191	0.0708396	0.153654	0.155314	0.127379	0.0263266		0.4801	0.014186	0.023554	0.016328	0.035416	0.035798	0.02936	0.006068
				0.48065	0.0729876	0.0905774	0.0420636	0.0390009	0.160213	0.101704	0.0865561		0.48065	0.016862	0.020926	0.009718	0.00901	0.037013	0.023496	0.019997
				0.48121	0.104261	0.0408389	0.0660423	0.0165404	0.171489	0.118613	0.0607359		0.48121	0.024143	0.009457	0.015293	0.00383	0.03971	0.027466	0.014064
				0.48177	0.0726389	0.114091	0.0504645	0.114412	0.0267841	0.0635255	0.0963299		0.48177	0.016859	0.02648	0.011713	0.026555	0.006217	0.014744	0.022358
				0.48232	0.0337692	0.0588799	0.0126496	0.121586	0.0890519	0.0855611	0.031262		0.48232	0.007856	0.013698	0.002943	0.028285	0.020717	0.019905	0.007273
				0.48288	0.0430125	0.100269	0.0511483	0.0568868	0.097726	0.105684	0.0666691		0.48288	0.010029	0.02338	0.011926	0.013264	0.022787	0.024643	0.015545
				0.48344	0.048092	0.0903764	0.0343109	0.0647821	0.144718	0.0860692	0.117681		0.48344	0.01124	0.021122	0.008019	0.01514	0.033822	0.020115	0.027503
				0.48399	0.0931871	0.0460211	0.0829917	0.0716358	0.108934	0.0877715	0.0514966		0.48399	0.021829	0.01078	0.019441	0.016781	0.025518	0.02056	0.012063
				0.48455	0.0578397	0.0904688	0.117673	0.142211	0.121254	0.0927675	0.120516		0.48455	0.01358	0.021241	0.027628	0.033389	0.028469	0.021781	0.028296
				0.48511	0.039635	0.0733012	0.102405	0.0854106	0.182615	0.0987299	0.0971693		0.48511	0.009327	0.01725	0.024099	0.0201	0.042975	0.023234	0.022867
				0.48566	0.0650409	0.0932967	0.0567085	0.108687	0.0924382	0.0953707	0.0651742		0.48566	0.015341	0.022006	0.013376	0.025636	0.021803	0.022495	0.015373
				0.48622	0.0963314	0.0376788	0.0547977	0.121881	0.101332	0.086228	0.111594		0.48622	0.022774	0.008908	0.012955	0.028814	0.023956	0.020385	0.026382
				0.48678	-0.013257	0.0208315	-0.00852843	0.151472	0.106463	0.0445337	0.0879964		0.48678	-0.00314	0.004936	-0.00202	0.035892	0.025227	0.010552	0.020851
				0.48734	0.112785	0.035033	0.0903612	0.0715479	0.019003	0.121192	0.0611361		0.48734	0.026786	0.00832	0.02146	0.016992	0.004513	0.028783	0.01452
				0.48789	0.111846	0.0501891	0.174597	0.0942627	0.110335	0.140153	0.0396057		0.48789	0.026624	0.011947	0.041561	0.022438	0.026264	0.033362	0.009428
				0.48845	0.0609843	0.166417	0.0825883	0.0539003	0.0468162	0.108071	0.0806952		0.48845	0.01455	0.039704	0.019704	0.01286	0.01117	0.025784	0.019252
				0.48901	0.107757	0.127686	0.0390215	0.069673	0.123134	0.108955	0.159153		0.48901	0.025768	0.030533	0.009331	0.016661	0.029445	0.026054	0.038058
				0.48956	0.038038	0.0421012	0.0208707	0.063843	0.0725376	0.0918768	0.0418105		0.48956	0.009117	0.01009	0.005002	0.015301	0.017385	0.02202	0.010021
				0.49012	0.0918748	0.0839773	0.0824557	0.0645522	0.136833	0.102934	0.0681614		0.49012	0.02207	0.020173	0.019807	0.015507	0.03287	0.024726	0.016374
				0.49068	0.0640866	0.0414178	0.0571334	0.0845336	0.0908612	0.0554779	0.0361727		0.49068	0.01543	0.009972	0.013756	0.020353	0.021876	0.013357	0.008709
				0.49123	0.0682949	0.0269748	0.0297983	0.0499331	0.0506548	0.0911943	0.0858298		0.49123	0.01648	0.006509	0.007191	0.012049	0.012224	0.022006	0.020712
				0.49179	0.0828901	0.112073	0.0350868	0.0567489	0.135399	0.0921815	0.13391		0.49179	0.020048	0.027106	0.008486	0.013725	0.032747	0.022295	0.032387
				0.49235	0.137176	0.0569509	0.0590186	0.138131	0.0548237	0.0934641	0.0734775		0.49235	0.033252	0.013805	0.014306	0.033484	0.01329	0.022656	0.017811
				0.4929	0.0995734	0.0945409	0.106556	0.0426464	0.0273414	0.0914156	0.0292688		0.4929	0.024192	0.022969	0.025888	0.010361	0.006643	0.02221	0.007111
				0.49346	0.0857005	0.0221231	0.0818251	0.073234	0.058042	0.0134723	0.0803609		0.49346	0.020868	0.005387	0.019925	0.017833	0.014133	0.003281	0.019568
				0.49402	0.044945	0.0578048	0.0914046	0.0414441	0.0177626	0.0144662	0.0630149		0.49402	0.010969	0.014107	0.022308	0.010115	0.004335	0.003531	0.015379
				0.49458	0.0925382	0.0608602	0.0504455	0.114206	0.0443635	0.0450364	0.0839988		0.49458	0.022635	0.014887	0.012339	0.027935	0.010852	0.011016	0.020546
				0.49513	0.0283104	0.0405219	0.120283	0.0345963	0.0886597	0.0821911	0.1405		0.49513	0.00694	0.009934	0.029488	0.008481	0.021735	0.02015	0.034444
				0.49569	0.0909935	0.0704687	0.0886299	0.153845	0.117446	0.0966709	0.0352318		0.49569	0.022358	0.017315	0.021777	0.037801	0.028857	0.023753	0.008657
				0.49625	0.0918053	0.0612135	0.146683	0.102187	0.0730278	0.107303	0.0937895		0.49625	0.022608	0.015074	0.036122	0.025165	0.017984	0.026424	0.023097
				0.4968	0.0538755	0.125914	0.117872	0.0776178	0.037882	0.080951	-0.0206437		0.4968	0.013297	0.031077	0.029092	0.019157	0.00935	0.01998	-0.0051
				0.49736	0.0728288	0.0668491	0.0593955	0.115664	0.0799658	0.105914	0.0703778		0.49736	0.018015	0.016536	0.014692	0.028611	0.019781	0.0262	0.017409
				0.49792	0.11529	0.106319	0.0524195	0.0678936	0.0604333	0.0779279	0.141507		0.49792	0.028583	0.026359	0.012996	0.016832	0.014983	0.01932	0.035083
				0.49847	0.0782681	0.124789	0.116311	0.0814158	0.0928728	0.0269016	0.0563602		0.49847	0.019448	0.031007	0.0289	0.02023	0.023077	0.006684	0.014004
				0.49903	0.0454188	0.0718959	0.071571	0.163815	0.0523385	0.0863938	0.111885		0.49903	0.011311	0.017904	0.017823	0.040795	0.013034	0.021515	0.027863
				0.49959	0.0700897	0.0399814	0.103651	0.0922556	0.106725	0.0436095	0.0222663		0.49959	0.017493	0.009979	0.02587	0.023026	0.026637	0.010884	0.005557
				0.50014	0.0551401	0.093454	0.0777464	0.0719645	0.0705235	0.174288	0.0678342		0.50014	0.013793	0.023377	0.019448	0.018001	0.017641	0.043597	0.016968
				0.5007	0.0930613	0.135771	0.114665	0.0485893	0.0623742	0.00870017	-0.00861684		0.5007	0.023331	0.034038	0.028747	0.012181	0.015637	0.002181	-0.00216
				0.50126	0.0628641	0.0853311	0.0592716	0.0744326	0.0830763	0.0435967	0.130425		0.50126	0.015795	0.02144	0.014893	0.018702	0.020874	0.010954	0.03277
				0.50182	0.0405186	-0.00174169	0.111591	0.0958022	0.0721294	0.0814023	0.125781		0.50182	0.010203	-0.00044	0.028101	0.024125	0.018164	0.020499	0.031674
				0.50237	0.0706867	0.0207709	0.13833	0.136639	0.0651403	0.0239061	0.0641846		0.50237	0.01784	0.005242	0.034911	0.034485	0.01644	0.006033	0.016199
				0.50293	0.0775982	0.0745679	0.0688724	0.0911298	0.054475	0.0811205	0.0854891		0.50293	0.019627	0.018861	0.01742	0.02305	0.013779	0.020518	0.021623
				0.50349	0.162068	0.156246	0.0574006	0.0325074	0.0831941	0.0662572	0.0919131		0.50349	0.041084	0.039608	0.014551	0.008241	0.021089	0.016796	0.0233
				0.50404	0.104059	0.146007	0.0749583	0.00634616	0.0851397	0.106014	0.0993911		0.50404	0.026437	0.037094	0.019044	0.001612	0.02163	0.026934	0.025251
				0.5046	0.150218	0.0831641	0.0640794	0.105088	0.142529	0.156954	0.104757		0.5046	0.038248	0.021175	0.016316	0.026757	0.036291	0.039964	0.026673
				0.50516	0.0521633	0.0425088	0.0692585	0.145886	0.0374666	0.11801	0.0518215		0.50516	0.013311	0.010848	0.017674	0.037228	0.009561	0.030114	0.013224
				0.50571	0.0777933	-0.0177419	0.122037	0.11047	0.0645258	0.0343425	0.0710324		0.50571	0.019895	-0.00454	0.03121	0.028252	0.016502	0.008783	0.018166
				0.50627	0.0615877	0.0400308	0.0885949	0.0801892	0.150642	-0.0224674	0.0446169		0.50627	0.015786	0.01026	0.022708	0.020553	0.038611	-0.00576	0.011436
				0.50683	0.0586236	0.070223	0.0467245	0.0426307	0.103446	0.0959127	0.0704292		0.50683	0.015059	0.018038	0.012002	0.010951	0.026572	0.024637	0.018091
				0.50738	0.101207	0.0496488	0.0920771	0.0554097	0.142546	0.0296683	0.134301		0.50738	0.026054	0.012781	0.023704	0.014265	0.036697	0.007638	0.034574
				0.50794	0.0974905	0.0693236	0.0172398	0.105716	0.0299306	0.0693431	0.0488738		0.50794	0.025153	0.017886	0.004448	0.027275	0.007722	0.017891	0.01261
				0.5085	0.0741867	0.0432379	0.0548255	0.160932	0.126888	0.11846	0.141404		0.5085	0.019182	0.01118	0.014176	0.041612	0.032809	0.03063	0.036563
				0.50905	0.076963	0.150927	0.0704491	0.0388899	0.0359463	0.0857766	0.12931		0.50905	0.019944	0.039111	0.018256	0.010078	0.009315	0.022228	0.033509
				0.50961	0.0761485	0.0818148	0.0629617	0.129103	0.0531467	0.0848504	0.0687784		0.50961	0.019776	0.021248	0.016351	0.033529	0.013802	0.022036	0.017862
				0.51017	0.0231611	0.116279	0.0688042	0.0591629	0.0642842	0.118762	0.135157		0.51017	0.006028	0.030264	0.017908	0.015398	0.016731	0.03091	0.035178
				0.51073	0.132542	0.135439	0.0561546	0.040301	0.0865742	0.0378561	-0.00921913		0.51073	0.034572	0.035328	0.014647	0.010512	0.022582	0.009874	-0.0024
				0.51128	0.0461799	0.0446392	0.0296191	0.11546	0.0952539	0.0886561	0.0347022		0.51128	0.012072	0.011669	0.007743	0.030182	0.0249	0.023175	0.009071
				0.51184	0.00885992	0.0690729	0.114121	0.090592	0.0609365	0.0848542	0.0865152		0.51184	0.002321	0.018096	0.029897	0.023733	0.015964	0.02223	0.022665
				0.5124	0.102053	0.0795818	0.0330601	0.0590544	0.0969233	0.106982	0.112715		0.5124	0.026794	0.020894	0.00868	0.015505	0.025447	0.028088	0.029593
				0.51295	0.0688009	0.0779043	0.16407	0.0641391	0.0780615	0.0254259	0.101048		0.51295	0.018103	0.020498	0.04317	0.016876	0.02054	0.00669	0.026588
				0.51351	0.0584816	0.109878	0.0389271	0.0613859	0.120689	0.160375	0.0594514		0.51351	0.015421	0.028974	0.010265	0.016187	0.031825	0.042289	0.015677
				0.51407	0.0559974	0.0799241	0.115772	0.0397892	0.0822728	0.0910642	0.0921957		0.51407	0.014798	0.021121	0.030594	0.010515	0.021742	0.024065	0.024364
				0.51462	0.141087	0.0803298	0.0292643	0.113439	0.065899	0.0786276	0.0665836		0.51462	0.037365	0.021274	0.00775	0.030043	0.017452	0.020823	0.017634
				0.51518	0.0933249	0.0539331	0.0844691	0.171191	0.0431979	0.0610999	0.144371		0.51518	0.024769	0.014314	0.022419	0.045436	0.011465	0.016216	0.038318
				0.51574	0.017672	0.0470158	0.01115	0.0961586	0.13891	-0.018865	0.149442		0.51574	0.0047	0.012505	0.002966	0.025577	0.036948	-0.00502	0.039749
				0.51629	0.10085	0.0807583	0.0230738	0.0835765	0.116217	0.0746223	0.064909		0.51629	0.026882	0.021527	0.006151	0.022278	0.030979	0.019891	0.017302
				0.51685	0.142606	0.0811383	0.0432241	0.0935751	0.038705	0.091826	0.0472278		0.51685	0.038095	0.021675	0.011547	0.024997	0.010339	0.02453	0.012616
				0.51741	0.128438	0.08811	0.0508174	0.152447	0.0947502	0.0804372	0.0921461		0.51741	0.034384	0.023588	0.013604	0.040812	0.025366	0.021534	0.024668
				0.51796	0.0638236	-0.013686	0.0302944	0.0550125	0.127473	0.0229603	0.123378		0.51796	0.017123	-0.00367	0.008128	0.014759	0.034199	0.00616	0.033101
				0.51852	0.143315	0.109221	0.0542083	0.124824	0.109586	0.0688606	0.110964		0.51852	0.038532	0.029366	0.014575	0.033561	0.029464	0.018514	0.029834
				0.51908	0.121127	0.0697733	0.0715404	0.0117411	0.126139	0.0418905	0.0863282		0.51908	0.032637	0.0188	0.019276	0.003164	0.033987	0.011287	0.02326
				0.51963	0.126528	0.0609014	0.16712	0.106847	0.0735829	0.0096316	0.0775093		0.51963	0.034165	0.016445	0.045126	0.028851	0.019869	0.002601	0.020929
				0.52019	0.089905	0.0788712	0.063695	0.10254	0.071624	0.0736885	0.110838		0.52019	0.024328	0.021342	0.017236	0.027747	0.019381	0.01994	0.029993
				0.52075	0.144805	0.0760046	0.0107401	-0.00457769	0.110384	0.0799999	0.191267		0.52075	0.039268	0.020611	0.002912	-0.00124	0.029934	0.021694	0.051868
				0.52131	0.110226	0.136904	0.0740857	0.0882692	0.143931	0.141534	0.101471		0.52131	0.029955	0.037205	0.020133	0.023988	0.039115	0.038463	0.027576
				0.52186	0.0832642	0.159139	0.189473	0.072567	0.0541473	0.0905859	0.0521971		0.52186	0.022676	0.04334	0.051601	0.019763	0.014746	0.02467	0.014215
				0.52242	0.0396276	0.0729117	0.122924	0.11206	0.0589977	0.0640854	0.0428609		0.52242	0.010815	0.019899	0.033549	0.030583	0.016102	0.01749	0.011698
				0.52298	0.091527	0.0842918	0.0831044	0.0935549	-0.00638757	0.0383767	0.0601214		0.52298	0.025033	0.023054	0.022729	0.025588	-0.00175	0.010496	0.016443
				0.52353	0.147432	0.0792262	0.0621982	0.130991	0.104835	0.119648	0.179106		0.52353	0.040409	0.021715	0.017048	0.035903	0.028734	0.032794	0.04909
				0.52409	0.111468	0.0710641	0.0736267	-0.00272265	0.128278	0.101942	0.0957082		0.52409	0.030617	0.019519	0.020223	-0.00075	0.035234	0.028	0.026288
				0.52465	0.0736259	0.0620884	0.11148	0.147342	0.0872468	0.00420427	0.118025		0.52465	0.020266	0.01709	0.030685	0.040556	0.024015	0.001157	0.032487
				0.5252	0.101327	0.0225822	0.0931246	0.0313494	0.0336877	0.0566585	0.146146		0.5252	0.02795	0.006229	0.025687	0.008647	0.009292	0.015629	0.040313
				0.52576	0.114138	0.125511	0.0789285	0.0510186	0.0583866	0.0901136	0.109676		0.52576	0.03155	0.034694	0.021818	0.014103	0.016139	0.024909	0.030317
				0.52632	0.105394	0.0874361	0.0576254	0.0308036	0.0584982	0.139981	-0.00304871		0.52632	0.029195	0.024221	0.015963	0.008533	0.016204	0.038776	-0.00084
				0.52687	0.0971926	0.0995598	0.125229	0.0744763	0.131624	0.0947613	0.070286		0.52687	0.02698	0.027637	0.034763	0.020674	0.036538	0.026305	0.019511
				0.52743	0.00129279	0.0625448	0.0586366	0.12079	0.11915	0.0708721	0.114384		0.52743	0.00036	0.017399	0.016312	0.033602	0.033145	0.019715	0.03182
				0.52799	0.0417559	0.105801	0.126175	0.0779525	0.178924	0.124624	0.079277		0.52799	0.01164	0.029494	0.035174	0.021731	0.049879	0.034741	0.0221
				0.52854	0.177018	0.0654205	0.0427789	0.167717	0.0435664	0.0547249	0.0315206		0.52854	0.049452	0.018276	0.011951	0.046853	0.012171	0.015288	0.008806
				0.5291	0.161661	0.0564046	0.157851	0.176543	0.0789853	-0.00374378	0.176261		0.5291	0.045257	0.01579	0.04419	0.049423	0.022112	-0.00105	0.049344
				0.52966	0.0677728	0.237211	0.0634084	0.0670587	0.15825	0.0572008	0.0934714		0.52966	0.019013	0.066546	0.017788	0.018812	0.044395	0.016047	0.026222
				0.53021	0.0667829	0.140534	0.0764596	0.109717	0.11301	0.042806	0.0797101		0.53021	0.018774	0.039508	0.021495	0.030845	0.03177	0.012034	0.022409
				0.53077	0.0340988	0.138031	0.145343	0.104821	0.147234	0.119851	0.107714		0.53077	0.009606	0.038886	0.040946	0.02953	0.041478	0.033764	0.030345
				0.53133	0.0891396	0.207877	0.0245045	-0.0332706	0.0583424	0.127205	0.0119668		0.53133	0.025165	0.058686	0.006918	-0.00939	0.016471	0.035911	0.003378
				0.53188	0.0729003	0.0441446	0.0520004	0.107626	0.0887379	0.102883	0.0431299		0.53188	0.020624	0.012489	0.014711	0.030447	0.025104	0.029106	0.012201
				0.53244	0.0598626	0.114773	0.109762	0.227174	0.028713	0.0508799	0.111429		0.53244	0.016971	0.032537	0.031117	0.064402	0.00814	0.014424	0.031589
				0.533	0.126852	0.123569	0.0225465	0.107	0.0419962	0.138992	0.120096		0.533	0.036037	0.035104	0.006405	0.030397	0.011931	0.039486	0.034118
				0.53356	0.0425673	0.0427729	0.133254	0.0767249	0.18474	0.030742	0.0798017		0.53356	0.012118	0.012177	0.037935	0.021842	0.052592	0.008752	0.022718
				0.53411	0.11107	0.000129404	0.134513	0.103008	0.0281432	0.0527176	0.0830703		0.53411	0.031685	3.69e-05	0.038373	0.029386	0.008029	0.015039	0.023698
				0.53467	0.0552142	0.0336026	0.155371	0.159577	0.0882315	0.0654671	0.211615		0.53467	0.015784	0.009606	0.044416	0.045618	0.025223	0.018715	0.060494
				0.53523	0.0766604	0.14402	0.0934164	0.0562208	0.130904	0.134036	0.138713		0.53523	0.021961	0.041257	0.026761	0.016105	0.037499	0.038397	0.039737
				0.53578	0.0633402	0.0494424	0.0995036	0.0273161	0.0687855	0.213895	0.121183		0.53578	0.018183	0.014193	0.028564	0.007841	0.019746	0.061401	0.034787
				0.53634	0.0432642	0.124117	0.0720427	0.10835	0.078125	0.0217246	0.0604656		0.53634	0.012445	0.035703	0.020724	0.031168	0.022473	0.006249	0.017394
				0.5369	0.0661413	0.126113	0.123756	0.113743	0.0490446	0.0710236	0.162267		0.5369	0.019066	0.036353	0.035673	0.032787	0.014137	0.020473	0.046775
				0.53745	0.0159908	-0.0692888	0.0588921	0.205223	0.161191	0.200242	0.117331		0.53745	0.004619	-0.02001	0.017011	0.05928	0.046561	0.057841	0.033892
				0.53801	0.138815	0.0952377	0.0250804	0.130146	0.0994202	0.141482	0.169486		0.53801	0.040181	0.027567	0.00726	0.037671	0.028778	0.040953	0.049058
				0.53857	0.140437	0.0468416	0.0718495	0.0923531	0.195671	0.00236384	0.18034		0.53857	0.040734	0.013587	0.02084	0.026787	0.056755	0.000686	0.052308
				0.53912	0.0940838	0.141813	-0.0653272	-0.0353814	0.117778	0.0522266	0.0110687		0.53912	0.027346	0.041218	-0.01899	-0.01028	0.034233	0.01518	0.003217
				0.53968	0.0270606	-0.0104707	-0.0568056	0.307436	0.0598841	0.0386263	0.0407466		0.53968	0.007882	-0.00305	-0.01654	0.089542	0.017442	0.01125	0.011868

## Sheet: E2
Source Data Supplementary Figure 4
TR-SAXS characterization of the CX2 chemotype - E2
					Scattering Intensity I(q)									Kratky Transform [I(q) * q2]									Gunier Transform ln[I]
					Time(s)									Time(s)									Time (s)
	Time (s)	I(0)		q	0.3	0.6	0.9	1.2	1.5	1.8	2.1		q	0.3	0.6	0.9	1.2	1.5	1.8	2.1		q2	0.3	2.1
	0.3	21.5		0.01143	22.4837	22.1575	25.2842	26.6377	32.8868	30.4157	31.4406		0.01143	0.002936	0.002894	0.003302	0.003479	0.004295	0.003972	0.004106		0.000131	3.11279	3.4481
	0.6	23.5		0.01199	19.5055	21.4655	25.1364	29.3237	29.3993	30.2499	34.5565		0.01199	0.002802	0.003083	0.003611	0.004212	0.004223	0.004345	0.004964		0.000144	2.9707	3.5426
	0.9	26.4		0.01254	21.1649	24.2514	25.1574	28.1126	30.7718	29.6442	32.9534		0.01254	0.00333	0.003815	0.003958	0.004423	0.004841	0.004664	0.005184		0.000157	3.05234	3.49509
	1.2	28.3		0.0131	21.0615	21.1513	25.0372	25.8894	29.2231	31.4877	33.6706		0.0131	0.003614	0.00363	0.004297	0.004443	0.005015	0.005404	0.005778		0.000172	3.04745	3.51662
	1.5	31.1		0.01366	21.6019	23.021	23.8157	28.1867	28.4787	30.5022	31.838		0.01366	0.00403	0.004294	0.004443	0.005258	0.005312	0.00569	0.005939		0.000187	3.07278	3.46066
	1.8	33.2		0.01422	19.1486	21.347	23.8197	25.9591	27.7849	30.5666	31.8557		0.01422	0.003869	0.004314	0.004813	0.005245	0.005614	0.006176	0.006437		0.000202	2.95223	3.46122
	2.1	35.7		0.01477	20.2601	23.4739	24.7336	26.3456	27.4757	31.41	31.7267		0.01477	0.004421	0.005122	0.005397	0.005749	0.005996	0.006854	0.006923		0.000218	3.00865	3.45716
	2.4	38.3		0.01533	21.1714	21.4912	23.8906	25.5499	28.5184	30.7731	31.8431		0.01533	0.004975	0.005051	0.005615	0.006004	0.006702	0.007232	0.007483		0.000235	3.05265	3.46082
	2.7	39.6		0.01589	20.1603	24.0435	24.1622	26.148	27.9718	28.6803	31.2827		0.01589	0.005088	0.006069	0.006098	0.0066	0.00706	0.007239	0.007896		0.000252	3.00371	3.44307
	3	40.5		0.01645	19.5588	22.2982	25.1053	25.7019	27.4699	29.2633	31.322		0.01645	0.005289	0.00603	0.006789	0.006951	0.007429	0.007914	0.008471		0.00027	2.97343	3.44432
				0.017	19.41	22.1284	23.2411	25.1372	27.6287	29.5287	30.5222		0.017	0.005611	0.006397	0.006718	0.007266	0.007987	0.008536	0.008823		0.000289	2.96579	3.41845
				0.01756	20.789	22.3906	22.0892	25.9331	26.0613	28.2443	30.1446		0.01756	0.00641	0.006904	0.006811	0.007997	0.008036	0.008709	0.009295		0.000308	3.03442	3.40601
				0.01812	19.7827	21.6735	23.2307	24.8724	26.5589	28.2862	28.8465		0.01812	0.006493	0.007114	0.007625	0.008164	0.008717	0.009284	0.009468		0.000328	2.98481	3.36199
				0.01868	19.5036	21.2355	23.979	25.011	26.9478	27.7906	29.2718		0.01868	0.006802	0.007406	0.008363	0.008723	0.009398	0.009692	0.010209		0.000349	2.9706	3.37662
				0.01923	18.875	20.6805	22.9002	24.0786	26.4411	27.6418	28.9525		0.01923	0.006981	0.007649	0.00847	0.008906	0.00978	0.010224	0.010709		0.00037	2.93784	3.36566
				0.01979	18.9766	21.1554	23.3467	23.6585	25.3169	27.7411	28.8477		0.01979	0.007431	0.008285	0.009143	0.009265	0.009914	0.010864	0.011297		0.000392	2.9432	3.36203
				0.02035	19.7693	20.9137	23.2854	24.028	25.1551	27.5368	28.4219		0.02035	0.008185	0.008658	0.00964	0.009948	0.010414	0.0114	0.011767		0.000414	2.98413	3.34716
				0.0209	19.0369	20.3689	22.1787	22.56	25.6896	26.6336	27.7675		0.0209	0.008319	0.008901	0.009692	0.009858	0.011226	0.011638	0.012134		0.000437	2.94638	3.32387
				0.02146	18.6928	20.1801	22.3645	23.6388	24.3055	25.6813	28.4663		0.02146	0.00861	0.009295	0.010301	0.010888	0.011196	0.011829	0.013112		0.000461	2.92814	3.34872
				0.02202	18.4369	19.863	22.422	23.324	24.7261	26.1454	27.1967		0.02202	0.008939	0.00963	0.010871	0.011308	0.011988	0.012676	0.013186		0.000485	2.91435	3.3031
				0.02258	18.8963	19.2167	22.0537	23.0378	23.4026	25.4024	26.5096		0.02258	0.009632	0.009795	0.011241	0.011743	0.011929	0.012948	0.013512		0.00051	2.93897	3.27751
				0.02313	18.6526	19.7065	20.6141	22.7135	24.3292	25.5002	26.3527		0.02313	0.009983	0.010547	0.011032	0.012156	0.013021	0.013647	0.014103		0.000535	2.92599	3.27157
				0.02369	18.0333	19.8655	20.6544	22.8365	23.7526	25.2983	26.4692		0.02369	0.010122	0.011151	0.011594	0.012818	0.013333	0.0142	0.014857		0.000561	2.89222	3.27598
				0.02425	18.2556	19.4078	20.2747	21.513	23.4227	24.5117	25.8521		0.02425	0.010735	0.011412	0.011922	0.01265	0.013773	0.014413	0.015201		0.000588	2.90447	3.25239
				0.02481	18.1817	19.3802	20.6021	21.6825	23.2651	24.3561	25.4599		0.02481	0.011189	0.011926	0.012678	0.013343	0.014317	0.014988	0.015668		0.000615	2.90041	3.2371
				0.02536	17.5353	19.4571	19.8856	21.6332	23.236	23.8884	24.897		0.02536	0.011281	0.012517	0.012793	0.013917	0.014948	0.015368	0.016017		0.000643	2.86422	3.21475
				0.02592	18.4598	19.0959	19.8912	20.8482	22.9246	24.9513	24.7141		0.02592	0.012403	0.012831	0.013365	0.014008	0.015403	0.016765	0.016605		0.000672	2.91559	3.20737
				0.02648	17.7243	18.5513	20.3625	21.2796	22.2031	23.3115	24.7082		0.02648	0.012427	0.013007	0.014277	0.01492	0.015567	0.016345	0.017324		0.000701	2.87494	3.20713
				0.02704	17.3767	18.6288	19.8644	21.2234	21.7532	23.6059	23.684		0.02704	0.012701	0.013617	0.01452	0.015513	0.0159	0.017255	0.017312		0.000731	2.85513	3.1648
				0.02759	17.1556	18.1593	18.9305	21.1538	21.8236	22.886	23.2932		0.02759	0.013063	0.013827	0.014414	0.016107	0.016617	0.017426	0.017736		0.000761	2.84233	3.14816
				0.02815	16.9122	18.1857	19.6361	20.5623	21.8355	22.6	23.7308		0.02815	0.013403	0.014412	0.015561	0.016295	0.017304	0.01791	0.018806		0.000792	2.82804	3.16677
				0.02871	17.354	17.4395	19.3473	20.6739	20.9947	22.0877	23.2579		0.02871	0.014303	0.014374	0.015946	0.01704	0.017304	0.018205	0.019169		0.000824	2.85382	3.14665
				0.02927	17.1318	17.6862	18.5452	19.6321	20.6858	21.6519	22.2888		0.02927	0.014673	0.015148	0.015884	0.016815	0.017717	0.018545	0.01909		0.000856	2.84094	3.10408
				0.02982	16.9616	17.3624	18.913	19.5593	20.3716	21.2898	22.5563		0.02982	0.015087	0.015443	0.016823	0.017397	0.01812	0.018937	0.020063		0.000889	2.83095	3.11602
				0.03038	16.4094	17.7405	18.0515	19.0934	20.5527	20.9584	21.7618		0.03038	0.015146	0.016375	0.016662	0.017623	0.01897	0.019345	0.020086		0.000923	2.79786	3.08016
				0.03094	16.8143	17.7167	17.9567	18.5687	19.971	20.7189	21.4319		0.03094	0.016094	0.016958	0.017187	0.017773	0.019115	0.019831	0.020514		0.000957	2.82223
				0.0315	16.4463	16.5864	17.6636	18.9527	19.4731	20.3385	20.996		0.0315	0.016315	0.016454	0.017522	0.018801	0.019317	0.020176	0.020828		0.000992	2.8001
				0.03205	15.9226	16.9658	17.0977	18.5033	19.4102	19.6266	20.6453		0.03205	0.016359	0.017431	0.017566	0.01901	0.019942	0.020164	0.021211		0.001027	2.76774
				0.03261	15.4391	16.5307	17.3542	18.1928	18.6302	20.1115	20.24		0.03261	0.016419	0.01758	0.018456	0.019348	0.019813	0.021388	0.021525		0.001063	2.7369
				0.03317	15.6445	16.7109	17.6977	17.9326	18.6082	19.3543	19.9628		0.03317	0.017211	0.018384	0.019469	0.019728	0.020471	0.021292	0.021961		0.0011	2.75012
				0.03373	15.6963	16.1515	17.5191	18.3488	18.4638	18.8713	19.81		0.03373	0.017854	0.018371	0.019927	0.020871	0.021002	0.021465	0.022533		0.001137	2.75342
				0.03428	15.4406	15.6955	16.6162	17.7063	17.8245	18.6436	19.1586		0.03428	0.018148	0.018447	0.019529	0.020811	0.02095	0.021912	0.022518		0.001175	2.737
				0.03484	15.2815	16.2894	16.4295	16.8118	18.151	18.2317	18.9264		0.03484	0.01855	0.019774	0.019944	0.020408	0.022033	0.022131	0.022975		0.001214	2.72664
				0.0354	15.0471	15.861	16.2244	17.0676	17.6557	18.6117	18.5827		0.0354	0.018854	0.019874	0.020329	0.021386	0.022123	0.023321	0.023285		0.001253	2.71119
				0.03596	14.7628	15.4028	16.3612	16.7699	17.1311	17.8239	18.4589		0.03596	0.019085	0.019912	0.021151	0.02168	0.022146	0.023042	0.023863		0.001293	2.69211
				0.03651	14.4777	15.1128	15.9184	16.0575	16.7729	17.232	17.9287		0.03651	0.019302	0.020148	0.021222	0.021408	0.022362	0.022974	0.023903		0.001333	2.67261
				0.03707	14.5972	15.1117	15.3525	15.7766	16.6083	17.1309	17.2327		0.03707	0.020059	0.020766	0.021097	0.02168	0.022823	0.023541	0.023681		0.001374	2.68083
				0.03763	14.2921	14.848	15.1824	16.2517	16.587	16.8328	16.6981		0.03763	0.020236	0.021023	0.021496	0.02301	0.023485	0.023833	0.023642		0.001416	2.65971
				0.03819	14.4796	14.4701	14.9479	15.7085	16.0049	16.4857	16.9105		0.03819	0.021113	0.021099	0.021795	0.022904	0.023337	0.024038	0.024657		0.001458	2.67274
				0.03874	14.3485	14.3487	14.5412	15.4694	15.7413	16.0591	16.0095		0.03874	0.021537	0.021538	0.021827	0.02322	0.023628	0.024105	0.024031		0.001501	2.66365
				0.0393	13.7591	14.3314	14.3801	15.3871	15.9295	15.6371	16.0026		0.0393	0.021251	0.022135	0.02221	0.023765	0.024603	0.024151	0.024716		0.001544	2.6217
				0.03986	13.6273	14.2714	14.5365	14.887	15.498	15.7964	16.1932		0.03986	0.021649	0.022672	0.023093	0.02365	0.024621	0.025095	0.025725		0.001589	2.61207
				0.04042	13.6507	13.987	14.346	14.7505	14.9451	15.7039	15.6023		0.04042	0.022297	0.022846	0.023432	0.024093	0.024411	0.02565	0.025484		0.001633	2.61379
				0.04097	13.7428	13.5362	14.0647	14.1549	14.9457	15.4325	15.3489		0.04097	0.023071	0.022724	0.023612	0.023763	0.025091	0.025908	0.025768		0.001679	2.62051
				0.04153	13.5348	13.4076	13.806	14.46	14.7231	14.8218	14.743		0.04153	0.023344	0.023125	0.023812	0.02494	0.025394	0.025564	0.025428		0.001725	2.60527
				0.04209	12.9821	13.2796	13.5263	13.5667	14.3316	14.2763	14.9182		0.04209	0.022995	0.023522	0.023959	0.024031	0.025386	0.025288	0.026425		0.001771	2.56357
				0.04265	12.7677	13.199	13.3902	13.8737	14.2389	14.1225	14.4477		0.04265	0.023219	0.024004	0.024351	0.025231	0.025895	0.025683	0.026274		0.001819	2.54692
				0.0432	12.9196	13.2165	13.3039	13.6731	13.8267	14.0421	14.1314		0.0432	0.024113	0.024667	0.024831	0.02552	0.025806	0.026208	0.026375		0.001866	2.55874
				0.04376	12.9424	12.5606	13.0902	13.3944	13.2588	13.6992	13.6848		0.04376	0.024784	0.024053	0.025067	0.025649	0.02539	0.026233	0.026206		0.001915	2.56051
				0.04432	12.1288	12.7985	13.2083	13.1556	13.6141	13.5665	13.1677		0.04432	0.023821	0.025136	0.025941	0.025838	0.026738	0.026645	0.025861		0.001964	2.49558
				0.04488	11.9642	12.4052	12.7999	13.0742	13.1566	12.9589	13.0558		0.04488	0.024093	0.024981	0.025776	0.026328	0.026494	0.026096	0.026291
				0.04543	12.0252	12.481	12.3833	12.5618	12.7815	12.6237	12.9331		0.04543	0.024821	0.025762	0.02556	0.025928	0.026382	0.026056	0.026695
				0.04599	11.6907	11.8347	12.0689	12.4872	12.4689	12.7119	13.1712		0.04599	0.024727	0.025031	0.025527	0.026411	0.026373	0.026887	0.027858
				0.04655	11.6426	11.7075	12.1501	12.5149	12.5611	12.1366	12.3		0.04655	0.025225	0.025366	0.026325	0.027115	0.027215	0.026295	0.02665
				0.0471	11.5902	11.6403	11.8366	12.0798	12.3027	12.0448	12.2974		0.0471	0.025716	0.025827	0.026263	0.026803	0.027297	0.026725	0.027285
				0.04766	11.4696	11.4876	11.7912	11.8814	12.1565	11.6729	12.0011		0.04766	0.026055	0.026096	0.026786	0.026991	0.027616	0.026517	0.027263
				0.04822	10.9103	11.4996	11.6263	11.4923	12.0588	11.9658	11.9161		0.04822	0.025367	0.026737	0.027032	0.02672	0.028038	0.027821	0.027706
				0.04878	10.969	11.5095	11.0101	11.4568	11.6832	11.6171	11.5175		0.04878	0.026097	0.027383	0.026195	0.027258	0.027797	0.027639	0.027402
				0.04933	10.9481	11.0123	11.0862	11.1003	11.5768	11.5025	11.1438		0.04933	0.026646	0.026802	0.026982	0.027016	0.028176	0.027995	0.027122
				0.04989	10.8993	10.777	10.7065	10.9511	10.9725	11.1096	11.1715		0.04989	0.027131	0.026826	0.026651	0.02726	0.027313	0.027654	0.027808
				0.05045	11.0991	10.906	10.5586	10.8245	11.063	10.6666	10.6557		0.05045	0.028248	0.027757	0.026873	0.02755	0.028156	0.027148	0.02712
				0.05101	10.6057	10.6193	10.4077	10.6244	10.4846	10.7688	10.5992		0.05101	0.027593	0.027628	0.027078	0.027642	0.027278	0.028017	0.027576
				0.05156	10.5954	10.4242	10.402	10.4989	10.2823	10.6516	10.6056		0.05156	0.028171	0.027716	0.027657	0.027915	0.027339	0.028321	0.028199
				0.05212	10.2559	10.1877	10.3741	10.4586	10.657	10.2239	10.1501		0.05212	0.027861	0.027676	0.028182	0.028412	0.028951	0.027774	0.027574
				0.05268	10.1437	9.97987	10.0539	9.82944	10.1101	9.98954	10.0376		0.05268	0.02815	0.027695	0.0279	0.027277	0.028056	0.027722	0.027855
				0.05324	9.97196	9.90334	9.94429	9.83708	10.1434	9.6812	9.95996		0.05324	0.028261	0.028067	0.028183	0.027879	0.028747	0.027437	0.028227
				0.05379	9.84942	9.72636	9.82256	9.80431	9.48864	9.69826	9.50026		0.05379	0.028502	0.028146	0.028424	0.028372	0.027458	0.028065	0.027492
				0.05435	9.66075	9.63039	9.54318	9.66907	9.2669	9.41159	9.35487		0.05435	0.028538	0.028448	0.028191	0.028563	0.027375	0.027802	0.027635
				0.05491	9.36064	9.31065	9.2275	9.33306	9.34661	9.25807	9.23188		0.05491	0.028222	0.028072	0.027821	0.028139	0.02818	0.027913	0.027834
				0.05547	9.25317	9.42437	9.26079	9.62632	9.15624	9.3683	8.98251		0.05547	0.028467	0.028994	0.028491	0.029615	0.028169	0.028821	0.027635
				0.05602	9.25682	8.94454	9.08259	9.00086	8.94024	9.05218	8.76496		0.05602	0.029054	0.028074	0.028507	0.028251	0.028061	0.028412	0.02751
				0.05658	9.23621	9.00746	8.95258	8.97376	9.02298	8.91837	8.40914		0.05658	0.029569	0.028837	0.028661	0.028729	0.028886	0.028551	0.026921
				0.05714	8.84023	8.94197	8.76941	8.61074	8.64719	8.57063	8.41765		0.05714	0.028861	0.029193	0.02863	0.028112	0.028231	0.027981	0.027482
				0.0577	8.76924	8.83461	8.62128	8.44627	8.28449	8.31583	8.33861		0.0577	0.029191	0.029409	0.028699	0.028116	0.027578	0.027682	0.027758
				0.05825	8.6627	8.48371	8.64659	8.48202	8.33081	8.31033	8.08843		0.05825	0.029396	0.028789	0.029341	0.028783	0.02827	0.0282	0.027447
				0.05881	8.36173	8.49744	8.43757	7.96158	8.11139	8.42555	7.94588		0.05881	0.028921	0.02939	0.029183	0.027537	0.028055	0.029142	0.027483
				0.05937	8.48406	8.17239	8.27018	7.91725	7.94973	8.08397	7.53069		0.05937	0.029903	0.028804	0.029149	0.027905	0.028019	0.028492	0.026542
				0.05993	8.26425	8.18224	8.05351	7.90371	7.73924	7.6854	7.62582		0.05993	0.029678	0.029383	0.028921	0.028383	0.027793	0.027599	0.027385
				0.06048	8.30456	7.91178	8.02948	7.52251	7.47808	7.35699	7.58593		0.06048	0.03038	0.028943	0.029373	0.027519	0.027356	0.026913	0.027751
				0.06104	7.93279	7.80326	7.74034	7.63277	7.41139	7.338	7.39655		0.06104	0.029558	0.029075	0.028841	0.02844	0.027615	0.027341	0.02756
				0.0616	8.00635	7.61854	7.64322	7.70786	7.33662	7.22075	7.2288		0.0616	0.030379	0.028907	0.029001	0.029246	0.027837	0.027398	0.027428
				0.06216	7.96123	7.73588	7.62583	7.41022	7.1379	7.32603	7.06798		0.06216	0.030756	0.029886	0.02946	0.028627	0.027575	0.028302	0.027305
				0.06271	7.67225	7.61829	7.27948	7.2267	7.02665	6.96233	6.8799		0.06271	0.030174	0.029962	0.02863	0.028422	0.027635	0.027382	0.027058
				0.06327	7.39813	7.30504	7.26683	7.07958	7.1184	6.76774	6.73237		0.06327	0.029615	0.029243	0.02909	0.02834	0.028496	0.027092	0.02695
				0.06383	7.36977	7.39309	7.27878	6.97729	6.74854	6.56199	6.64309		0.06383	0.030025	0.03012	0.029654	0.028426	0.027494	0.026734	0.027064
				0.06439	7.09261	7.22502	6.98111	6.7911	6.72503	6.51139	6.47334		0.06439	0.029402	0.029951	0.02894	0.028152	0.027878	0.026993	0.026835
				0.06494	7.23428	6.84311	6.83822	6.69987	6.45064	6.33314	6.23545		0.06494	0.030511	0.028861	0.028841	0.028257	0.027206	0.026711	0.026299
				0.0655	7.00252	6.91592	6.81422	6.57803	6.78581	6.28203	6.16688		0.0655	0.030043	0.029671	0.029235	0.028221	0.029113	0.026951	0.026457
				0.06606	6.9253	6.65395	6.48534	6.45025	6.22741	6.06724	6.20185		0.06606	0.030219	0.029035	0.028299	0.028146	0.027173	0.026475	0.027062
				0.06662	6.72143	6.68932	6.4073	6.40268	6.12229	6.31193	5.99774		0.06662	0.029827	0.029684	0.028433	0.028412	0.027168	0.02801	0.026615
				0.06717	6.74762	6.39778	6.35119	6.30465	5.93906	5.94133	5.91746		0.06717	0.030446	0.028867	0.028657	0.028447	0.026798	0.026808	0.0267
				0.06773	6.67186	6.42142	5.99516	6.2057	5.82218	5.79446	5.67277		0.06773	0.030606	0.029457	0.027502	0.028468	0.026708	0.026581	0.026023
				0.06829	6.35614	6.49621	6.19329	6.06882	5.84915	5.66589	5.70165		0.06829	0.029639	0.030293	0.02888	0.0283	0.027275	0.026421	0.026587
				0.06885	6.46116	6.28383	5.86357	5.92179	5.82915	5.71401	5.3744		0.06885	0.030624	0.029783	0.027791	0.028067	0.027628	0.027082	0.025473
				0.0694	6.17061	6.25508	5.70491	5.93183	5.50747	5.57766	5.28726		0.0694	0.029722	0.030128	0.027478	0.028571	0.026528	0.026866	0.025467
				0.06996	6.16002	6.01814	5.77907	5.75156	5.56979	5.52745	5.26094		0.06996	0.03015	0.029455	0.028285	0.02815	0.027261	0.027054	0.025749
				0.07052	6.1334	5.93138	5.68354	5.63046	5.53515	5.41735	5.31353		0.07052	0.030499	0.029495	0.028262	0.027998	0.027524	0.026939	0.026422
				0.07107	5.93335	5.75108	5.52204	5.37519	5.51868	5.07546	5.08451		0.07107	0.029972	0.029052	0.027895	0.027153	0.027878	0.025639	0.025684
				0.07163	5.67263	5.61173	5.7562	5.53694	5.20805	5.25312	4.98828		0.07163	0.029107	0.028795	0.029536	0.028411	0.026723	0.026955	0.025596
				0.07219	5.63446	5.70913	5.35087	5.21092	5.09976	5.11211	4.77541		0.07219	0.029363	0.029752	0.027885	0.027155	0.026576	0.026641	0.024886
				0.07275	5.7386	5.55092	5.0786	5.28132	5.14475	4.94642	4.60772		0.07275	0.030369	0.029376	0.026877	0.027949	0.027227	0.026177	0.024385
				0.0733	5.50636	5.44692	5.37882	5.07661	4.99672	4.80629	4.59357		0.0733	0.029588	0.029269	0.028903	0.027279	0.02685	0.025826	0.024683
				0.07386	5.35997	5.36727	5.0962	4.99934	4.6938	4.45315	4.60528		0.07386	0.029242	0.029282	0.027803	0.027274	0.025607	0.024295	0.025125
				0.07442	5.24047	5.2085	4.97454	4.79895	4.73779	4.58909	4.39585		0.07442	0.029023	0.028846	0.02755	0.026577	0.026239	0.025415	0.024345
				0.07498	5.21291	5.12957	5.08787	4.69678	4.65517	4.45733	4.37958		0.07498	0.029305	0.028836	0.028602	0.026403	0.026169	0.025057	0.02462
				0.07553	5.36911	4.96999	4.86838	4.70253	4.47167	4.4606	4.46977		0.07553	0.030633	0.028356	0.027776	0.02683	0.025513	0.025449	0.025502
				0.07609	5.01918	4.96599	4.80401	4.59486	4.48654	4.35679	4.22372		0.07609	0.02906	0.028752	0.027814	0.026603	0.025976	0.025225	0.024455
				0.07665	5.08726	4.70914	4.58061	4.57025	4.46334	4.3099	4.16406		0.07665	0.029888	0.027667	0.026911	0.026851	0.026222	0.025321	0.024464
				0.07721	4.97561	4.76626	4.68816	4.44753	4.3375	4.16048	4.17314		0.07721	0.029658	0.028411	0.027945	0.026511	0.025855	0.0248	0.024875
				0.07776	4.64397	4.47275	4.42375	4.3231	4.30514	3.99292	4.01607		0.07776	0.028083	0.027048	0.026751	0.026143	0.026034	0.024146	0.024286
				0.07832	4.77203	4.62524	4.41709	4.16384	4.11007	3.86741	3.99167		0.07832	0.029272	0.028372	0.027095	0.025542	0.025212	0.023723	0.024486
				0.07888	4.50387	4.45694	4.52029	4.2214	3.99784	3.92173	3.69403		0.07888	0.028023	0.027731	0.028125	0.026265	0.024874	0.024401	0.022984
				0.07944	4.40283	4.47418	4.23131	4.21377	3.94158	3.75829	3.81066		0.07944	0.027782	0.028232	0.0267	0.026589	0.024872	0.023715	0.024046
				0.07999	4.6318	4.12267	4.31324	3.78787	3.83676	3.83143	3.52158		0.07999	0.029638	0.02638	0.0276	0.024238	0.024551	0.024517	0.022534
				0.08055	4.27529	4.17738	4.03059	4.13501	3.8184	3.70204	3.53383		0.08055	0.02774	0.027105	0.026152	0.02683	0.024776	0.024021	0.022929
				0.08111	4.26567	4.22053	4.12711	3.84553	3.78422	3.56178	3.50437		0.08111	0.028062	0.027765	0.02715	0.025298	0.024895	0.023431	0.023054
				0.08167	4.21191	4.00461	3.7671	3.7442	3.59034	3.49111	3.56066		0.08167	0.028091	0.026708	0.025124	0.024971	0.023945	0.023283	0.023747
				0.08222	4.01935	3.96125	3.92233	3.6318	3.7243	3.50974	3.60265		0.08222	0.027173	0.026781	0.026517	0.024553	0.025179	0.023728	0.024356
				0.08278	4.03622	3.93802	3.71374	3.81072	3.4017	3.3444	3.1467		0.08278	0.027659	0.026986	0.025449	0.026114	0.023311	0.022918	0.021563
				0.08334	3.95457	3.819	3.7173	3.60715	3.47606	3.40386	3.21801		0.08334	0.027465	0.026524	0.025817	0.025052	0.024142	0.023641	0.02235
				0.0839	3.90924	3.70873	3.49611	3.58693	3.463	3.16299	3.11882		0.0839	0.027515	0.026103	0.024607	0.025246	0.024374	0.022262	0.021951
				0.08445	3.94463	3.93975	3.48782	3.35459	3.41449	3.30527	3.29072		0.08445	0.028134	0.028099	0.024876	0.023926	0.024353	0.023574	0.02347
				0.08501	3.85381	3.74969	3.74198	3.36093	3.33027	3.14051	3.22994		0.08501	0.02785	0.027098	0.027042	0.024288	0.024067	0.022696	0.023342
				0.08557	3.81209	3.65299	3.60821	3.44012	3.34538	3.22319	3.07933		0.08557	0.027912	0.026747	0.026419	0.025188	0.024494	0.0236	0.022546
				0.08613	3.67413	3.63416	3.43312	3.30074	3.33897	3.27829	3.0386		0.08613	0.027253	0.026956	0.025465	0.024483	0.024767	0.024317	0.022539
				0.08668	3.63825	3.45152	3.37903	3.45021	3.33433	3.10396	2.98636		0.08668	0.027338	0.025934	0.02539	0.025925	0.025054	0.023323	0.022439
				0.08724	3.6485	3.46117	3.19645	3.24421	3.14113	2.96953	2.93002		0.08724	0.027768	0.026342	0.024328	0.024691	0.023907	0.022601	0.0223
				0.0878	3.55093	3.29655	3.33593	3.05783	3.15256	3.14481	2.85604		0.0878	0.027372	0.025411	0.025715	0.023571	0.024302	0.024242	0.022016
				0.08836	3.35447	3.27278	3.27107	3.23271	2.97611	2.95475	2.96123		0.08836	0.026187	0.025549	0.025536	0.025236	0.023233	0.023067	0.023117
				0.08891	3.26504	3.17785	3.11054	3.03824	2.93385	2.9009	2.88629		0.08891	0.025811	0.025122	0.02459	0.024018	0.023193	0.022933	0.022817
				0.08947	3.36749	3.28543	3.02838	2.9724	3.00435	2.87664	2.83405		0.08947	0.026956	0.026299	0.024242	0.023794	0.024049	0.023027	0.022686
				0.09003	3.20808	3.3709	3.02846	3.02658	2.9668	2.88948	2.80773		0.09003	0.026001	0.027321	0.024545	0.02453	0.024045	0.023419	0.022756
				0.09059	3.18364	3.0788	2.96329	3.00519	2.77081	2.73119	2.59094		0.09059	0.026124	0.025264	0.024316	0.02466	0.022736	0.022411	0.02126
				0.09114	3.11329	3.01865	2.98535	2.90898	2.76416	2.51605	2.56161		0.09114	0.025862	0.025076	0.024799	0.024165	0.022961	0.0209	0.021279
				0.0917	3.07514	3.05925	2.97318	2.8158	2.79778	2.69269	2.64353		0.0917	0.025859	0.025725	0.025001	0.023678	0.023526	0.022643	0.022229
				0.09226	3.07644	2.89846	3.06752	2.87079	2.68932	2.68839	2.63023		0.09226	0.026185	0.02467	0.026109	0.024434	0.02289	0.022882	0.022387
				0.09281	2.89059	3.06667	2.73159	2.683	2.59745	2.42485	2.50387		0.09281	0.024901	0.026418	0.023531	0.023113	0.022376	0.020889	0.021569
				0.09337	2.96455	2.87486	2.84125	2.65765	2.56844	2.54987	2.45255		0.09337	0.025846	0.025064	0.024771	0.02317	0.022393	0.022231	0.021382
				0.09393	2.70785	2.57046	2.67144	2.51987	2.55187	2.47387	2.41847		0.09393	0.02389	0.022678	0.023569	0.022232	0.022514	0.021826	0.021337
				0.09449	2.84128	2.7269	2.54229	2.393	2.50388	2.50274	2.34782		0.09449	0.025366	0.024345	0.022697	0.021364	0.022354	0.022344	0.020961
				0.09504	2.68854	2.64436	2.62449	2.56658	2.41419	2.26516	2.33337		0.09504	0.024287	0.023887	0.023708	0.023185	0.021808	0.020462	0.021078
				0.0956	2.68765	2.58567	2.54378	2.39801	2.30359	2.46827	2.27099		0.0956	0.024564	0.023632	0.02325	0.021917	0.021054	0.022559	0.020756
				0.09616	2.62946	2.62322	2.43915	2.36208	2.33311	2.35536	2.27951		0.09616	0.024313	0.024256	0.022554	0.021841	0.021573	0.021779	0.021078
				0.09672	2.62692	2.59649	2.60133	2.40343	2.2739	2.12604	2.30252		0.09672	0.024572	0.024288	0.024333	0.022482	0.02127	0.019887	0.021538
				0.09727	2.50063	2.44171	2.54587	2.30495	2.29835	2.3268	2.22107		0.09727	0.023662	0.023104	0.02409	0.02181	0.021748	0.022017	0.021016
				0.09783	2.53695	2.43296	2.43665	2.2673	2.18041	2.11072	2.22332		0.09783	0.024281	0.023286	0.023321	0.0217	0.020869	0.020201	0.021279
				0.09839	2.37319	2.35545	2.40596	2.31751	2.17839	2.19774	2.01038		0.09839	0.022973	0.022802	0.023291	0.022434	0.021088	0.021275	0.019461
				0.09895	2.44383	2.26148	2.23094	2.03321	2.06896	2.16299	2.0384		0.09895	0.023926	0.022141	0.021842	0.019906	0.020256	0.021176	0.019957
				0.0995	2.35215	2.11626	2.16626	2.02968	2.04718	2.13075	2.06445		0.0995	0.023289	0.020953	0.021448	0.020096	0.020269	0.021097	0.02044
				0.10006	2.33442	2.14915	2.19828	2.18673	2.07485	2.06604	1.97977		0.10006	0.023373	0.021518	0.02201	0.021894	0.020774	0.020686	0.019822
				0.10062	2.25464	2.05145	2.13517	2.08719	1.98073	1.90864	1.87989		0.10062	0.022826	0.020769	0.021616	0.021131	0.020053	0.019323	0.019032
				0.10118	2.25574	2.17759	2.066	2.00792	1.94589	1.93049	1.93712		0.10118	0.023091	0.022291	0.021149	0.020554	0.019919	0.019762	0.01983
				0.10173	2.15003	2.08803	2.07127	1.97322	2.00043	1.90038	1.75417		0.10173	0.022252	0.02161	0.021437	0.020422	0.020704	0.019668	0.018155
				0.10229	2.0377	2.06955	2.01868	2.01967	1.95168	1.84888	1.79918		0.10229	0.021321	0.021655	0.021122	0.021133	0.020421	0.019346	0.018826
				0.10285	1.9908	2.05367	1.92312	1.91235	1.90247	1.74828	1.83022		0.10285	0.021058	0.021723	0.020342	0.020228	0.020124	0.018493	0.01936
				0.10341	2.15385	2.02691	2.03429	1.85219	1.73628	1.77109	1.77698		0.10341	0.023031	0.021673	0.021752	0.019805	0.018566	0.018938	0.019001
				0.10396	1.92811	1.91228	1.9158	1.76853	1.78273	1.71086	1.75179		0.10396	0.02084	0.020668	0.020707	0.019115	0.019268	0.018492	0.018934
				0.10452	1.85533	1.84862	1.79948	1.81495	1.84243	1.72069	1.77945		0.10452	0.020268	0.020195	0.019658	0.019827	0.020128	0.018798	0.019439
				0.10508	1.8636	1.93007	1.78646	1.81616	1.72503	1.73602	1.62115		0.10508	0.020577	0.021311	0.019725	0.020053	0.019047	0.019168	0.0179
				0.10564	1.71324	1.75359	1.82389	1.64615	1.67807	1.71451	1.70312		0.10564	0.019118	0.019568	0.020352	0.018369	0.018725	0.019132	0.019005
				0.10619	1.79891	1.85633	1.74982	1.69689	1.59973	1.74695	1.68012		0.10619	0.020286	0.020934	0.019733	0.019136	0.01804	0.0197	0.018947
				0.10675	1.69598	1.7474	1.69803	1.72883	1.59275	1.64158	1.57957		0.10675	0.019327	0.019913	0.01935	0.019701	0.01815	0.018707	0.018
				0.10731	1.77378	1.7608	1.75519	1.60651	1.56056	1.57714	1.49891		0.10731	0.020425	0.020276	0.020211	0.018499	0.01797	0.018161	0.01726
				0.10787	1.68187	1.67671	1.58563	1.63893	1.54263	1.65514	1.55954		0.10787	0.019568	0.019508	0.018449	0.019069	0.017948	0.019257	0.018145
				0.10842	1.76107	1.64377	1.50774	1.52511	1.50362	1.51038	1.47604		0.10842	0.020702	0.019323	0.017724	0.017928	0.017676	0.017755	0.017351
				0.10898	1.64253	1.62011	1.60686	1.55484	1.47252	1.53732	1.36252		0.10898	0.019508	0.019241	0.019084	0.018466	0.017489	0.018258	0.016182
				0.10954	1.65273	1.54766	1.45973	1.51937	1.50138	1.41262	1.40209		0.10954	0.01983	0.018569	0.017514	0.01823	0.018014	0.016949	0.016823
				0.1101	1.50526	1.59484	1.51209	1.43475	1.44867	1.35383	1.48935		0.1101	0.018245	0.019331	0.018328	0.01739	0.017559	0.01641	0.018052
				0.11065	1.46846	1.56383	1.50795	1.37334	1.40957	1.38012	1.3932		0.11065	0.01798	0.019147	0.018463	0.016815	0.017259	0.016898	0.017058
				0.11121	1.58652	1.37923	1.38309	1.39246	1.39125	1.3005	1.38855		0.11121	0.019622	0.017058	0.017106	0.017221	0.017206	0.016084	0.017173
				0.11177	1.52341	1.52513	1.48643	1.3684	1.36785	1.34153	1.3429		0.11177	0.01903	0.019052	0.018568	0.017094	0.017087	0.016758	0.016775
				0.11232	1.35736	1.38259	1.23913	1.26558	1.37909	1.25222	1.2732		0.11232	0.017125	0.017444	0.015634	0.015967	0.0174	0.015799	0.016064
				0.11288	1.40458	1.45226	1.34732	1.32224	1.19847	1.39249	1.34988		0.11288	0.017898	0.018505	0.017168	0.016848	0.015271	0.017744	0.017201
				0.11344	1.37497	1.46279	1.33377	1.23125	1.24483	1.30418	1.28677		0.11344	0.017694	0.018824	0.017163	0.015844	0.016019	0.016783	0.016559
				0.114	1.28929	1.34788	1.31101	1.33837	1.32839	1.2612	1.25046		0.114	0.016755	0.017516	0.017037	0.017393	0.017263	0.01639	0.01625
				0.11455	1.32147	1.21932	1.27675	1.25901	1.19997	1.19978	1.23633		0.11455	0.017341	0.016001	0.016754	0.016521	0.015747	0.015744	0.016224
				0.11511	1.31434	1.32427	1.15425	1.1419	1.25552	1.19109	1.24915		0.11511	0.017416	0.017547	0.015294	0.015131	0.016636	0.015783	0.016552
				0.11567	1.20901	1.22711	1.1874	1.17286	1.14874	1.04903	1.08085		0.11567	0.016176	0.016418	0.015887	0.015692	0.015369	0.014035	0.014461
				0.11623	1.13285	1.2273	1.30297	1.10538	1.12207	1.09453	1.1268		0.11623	0.015303	0.016579	0.017601	0.014932	0.015158	0.014785	0.015221
				0.11678	1.23278	1.20092	1.14025	1.14174	1.19862	1.1341	1.11561		0.11678	0.016813	0.016379	0.015551	0.015572	0.016347	0.015467	0.015215
				0.11734	1.17238	1.19144	1.22306	1.10848	0.998623	0.971068	1.01151		0.11734	0.016142	0.016405	0.01684	0.015263	0.01375	0.013371	0.013927
				0.1179	1.17939	1.14167	1.14791	1.16557	1.05281	1.11192	1.06971		0.1179	0.016394	0.015869	0.015956	0.016202	0.014634	0.015456	0.014869
				0.11846	1.13592	1.1196	1.1374	1.10813	1.14957	1.05402	1.03679		0.11846	0.015939	0.01571	0.01596	0.015549	0.016131	0.01479	0.014548
				0.11901	1.0957	1.12695	1.15643	1.06524	1.15974	1.04553	0.976467		0.11901	0.01552	0.015962	0.01638	0.015088	0.016427	0.014809	0.013831
				0.11957	1.04126	1.22045	1.08397	1.10681	1.05987	0.963294	1.11241		0.11957	0.014887	0.017449	0.015498	0.015824	0.015153	0.013772	0.015904
				0.12013	1.02977	1.00759	1.01129	0.994687	1.04989	1.05181	1.06316		0.12013	0.01486	0.01454	0.014594	0.014354	0.015151	0.015178	0.015342
				0.12069	0.985152	0.909032	0.916036	0.994698	0.930933	0.979811	1.01299		0.12069	0.014349	0.01324	0.013342	0.014488	0.013559	0.014271	0.014754
				0.12124	1.03697	0.994666	0.969064	0.972035	1.05734	1.01094	0.94955		0.12124	0.015243	0.014621	0.014245	0.014289	0.015543	0.014861	0.013958
				0.1218	0.969553	1.03645	1.02759	1.01788	0.91036	0.878861	0.956513		0.1218	0.014384	0.015376	0.015245	0.0151	0.013505	0.013038	0.01419
				0.12236	0.929487	0.999338	0.960586	0.948192	0.959525	0.94103	0.989529		0.12236	0.013916	0.014962	0.014381	0.014196	0.014366	0.014089	0.014815
				0.12292	0.899809	0.920687	0.922351	0.920824	0.884552	0.895268	0.868311		0.12292	0.013594	0.01391	0.013935	0.013912	0.013364	0.013526	0.013119
				0.12347	0.922674	0.927103	0.855839	0.834358	0.950097	0.91206	0.92649		0.12347	0.014067	0.014134	0.013048	0.01272	0.014485	0.013905	0.014125
				0.12403	0.886933	0.84876	0.842747	0.898477	0.892384	0.915676	0.815123		0.12403	0.013644	0.013057	0.012964	0.013822	0.013728	0.014086	0.012539
				0.12459	0.894398	0.845044	0.903963	0.766339	0.848915	0.937373	0.880922		0.12459	0.013883	0.013117	0.014031	0.011895	0.013177	0.01455	0.013674
				0.12515	0.835717	0.951218	0.820783	0.843544	0.875369	0.812115	0.81878		0.12515	0.013088	0.014897	0.012855	0.013211	0.013709	0.012719	0.012823
				0.1257	0.903003	0.826798	0.879903	0.869062	0.789698	0.820853	0.817223		0.1257	0.014268	0.013064	0.013903	0.013732	0.012478	0.01297	0.012913
				0.12626	0.877497	0.819776	0.766627	0.862131	0.904163	0.820926	0.771331		0.12626	0.013989	0.013069	0.012221	0.013744	0.014414	0.013087	0.012296
				0.12682	0.831947	0.861592	0.760435	0.764402	0.822407	0.78084	0.883899		0.12682	0.01338	0.013857	0.01223	0.012294	0.013226	0.012558	0.014215
				0.12738	0.809855	0.692274	0.806133	0.762301	0.908807	0.870492	0.757881		0.12738	0.013139	0.011232	0.013079	0.012368	0.014745	0.014123	0.012296
				0.12793	0.774716	0.742355	0.711539	0.756049	0.741655	0.773988	0.739391		0.12793	0.012679	0.01215	0.011645	0.012374	0.012138	0.012668	0.012101
				0.12849	0.691864	0.809699	0.733605	0.813651	0.784228	0.714626	0.735519		0.12849	0.011422	0.013368	0.012111	0.013433	0.012947	0.011798	0.012143
				0.12905	0.630918	0.729456	0.722814	0.716413	0.711775	0.719006	0.703476		0.12905	0.010507	0.012148	0.012037	0.011931	0.011853	0.011974	0.011715
				0.1296	0.729843	0.670973	0.640447	0.717315	0.725063	0.670534	0.737202		0.1296	0.012259	0.01127	0.010758	0.012049	0.012179	0.011263	0.012383
				0.13016	0.656256	0.705767	0.643156	0.660841	0.665185	0.734389	0.689804		0.13016	0.011118	0.011957	0.010896	0.011196	0.01127	0.012442	0.011687
				0.13072	0.699635	0.682062	0.626187	0.673308	0.687432	0.679339	0.639251		0.13072	0.011955	0.011655	0.0107	0.011505	0.011746	0.011608	0.010923
				0.13128	0.721964	0.678038	0.638798	0.683105	0.743852	0.639611	0.713202		0.13128	0.012442	0.011685	0.011009	0.011772	0.012819	0.011023	0.012291
				0.13183	0.626187	0.621159	0.710952	0.594313	0.660994	0.656278	0.717424		0.13183	0.010883	0.010796	0.012356	0.010329	0.011488	0.011406	0.012469
				0.13239	0.547314	0.494198	0.668466	0.650793	0.666881	0.612552	0.649373		0.13239	0.009593	0.008662	0.011716	0.011407	0.011689	0.010736	0.011382
				0.13295	0.648482	0.58115	0.692878	0.617932	0.685229	0.626742	0.604511		0.13295	0.011462	0.010272	0.012247	0.010922	0.012112	0.011078	0.010685
				0.13351	0.605626	0.610284	0.572288	0.656686	0.562846	0.717167	0.629011		0.13351	0.010795	0.010878	0.0102	0.011705	0.010032	0.012783	0.011211
				0.13406	0.607633	0.619497	0.64768	0.554394	0.691346	0.574875	0.601673		0.13406	0.010921	0.011134	0.011641	0.009964	0.012426	0.010332	0.010814
				0.13462	0.577392	0.585994	0.547978	0.439983	0.632348	0.537788	0.573941		0.13462	0.010464	0.01062	0.009931	0.007974	0.01146	0.009746	0.010401
				0.13518	0.570018	0.584373	0.507827	0.604323	0.560836	0.555526	0.570007		0.13518	0.010416	0.010678	0.00928	0.011043	0.010248	0.010151	0.010416
				0.13574	0.537088	0.669544	0.569118	0.655672	0.534877	0.574583	0.619001		0.13574	0.009895	0.012336	0.010486	0.01208	0.009855	0.010586	0.011405
				0.13629	0.562889	0.503507	0.557662	0.586936	0.551616	0.577183	0.45844		0.13629	0.010456	0.009353	0.010359	0.010903	0.010247	0.010722	0.008516
				0.13685	0.536145	0.555579	0.545196	0.49148	0.456373	0.50872	0.544009		0.13685	0.010041	0.010405	0.010211	0.009205	0.008547	0.009527	0.010188
				0.13741	0.556379	0.507863	0.54655	0.622385	0.613609	0.571478	0.471373		0.13741	0.010505	0.009589	0.010319	0.011751	0.011586	0.01079	0.0089
				0.13797	0.491932	0.455233	0.516212	0.536883	0.562388	0.565655	0.579897		0.13797	0.009364	0.008665	0.009826	0.010219	0.010705	0.010767	0.011038
				0.13852	0.481398	0.50076	0.44088	0.567522	0.496376	0.541108	0.482086		0.13852	0.009237	0.009609	0.00846	0.01089	0.009525	0.010383	0.009251
				0.13908	0.543404	0.552307	0.550969	0.451459	0.56656	0.56053	0.517326		0.13908	0.010511	0.010683	0.010658	0.008733	0.010959	0.010842	0.010007
				0.13964	0.532319	0.502356	0.443497	0.51681	0.44438	0.447264	0.407859		0.13964	0.01038	0.009795	0.008648	0.010077	0.008665	0.008721	0.007953
				0.1402	0.5927	0.463674	0.478435	0.496909	0.563764	0.4983	0.457725		0.1402	0.011649	0.009113	0.009403	0.009767	0.011081	0.009794	0.008996
				0.14075	0.430074	0.500455	0.466304	0.554407	0.47139	0.530291	0.562414		0.14075	0.00852	0.009915	0.009238	0.010983	0.009339	0.010506	0.011142
				0.14131	0.372818	0.488876	0.471743	0.478014	0.437723	0.417851	0.499477		0.14131	0.007445	0.009762	0.00942	0.009545	0.008741	0.008344	0.009974
				0.14187	0.410888	0.513569	0.403589	0.509377	0.439849	0.517891	0.444871		0.14187	0.00827	0.010336	0.008123	0.010252	0.008853	0.010423	0.008954
				0.14243	0.498926	0.350889	0.449683	0.441271	0.461737	0.49325	0.406304		0.14243	0.010121	0.007118	0.009122	0.008951	0.009366	0.010006	0.008242
				0.14298	0.418719	0.540439	0.431985	0.439629	0.481405	0.482623	0.530115		0.14298	0.00856	0.011049	0.008831	0.008988	0.009842	0.009867	0.010838
				0.14354	0.426061	0.460154	0.411998	0.360283	0.440922	0.448335	0.438622		0.14354	0.008778	0.009481	0.008489	0.007423	0.009085	0.009237	0.009037
				0.1441	0.474463	0.421181	0.440978	0.463235	0.381709	0.49362	0.3912		0.1441	0.009852	0.008745	0.009156	0.009619	0.007926	0.010249	0.008123
				0.14465	0.395244	0.444578	0.428367	0.451656	0.475165	0.430729	0.387078		0.14465	0.00827	0.009303	0.008963	0.009451	0.009943	0.009013	0.0081
				0.14521	0.395021	0.467801	0.458463	0.450462	0.406248	0.412339	0.426564		0.14521	0.00833	0.009864	0.009667	0.009499	0.008566	0.008695	0.008995
				0.14577	0.403424	0.372154	0.433144	0.396323	0.474311	0.377319	0.41726		0.14577	0.008572	0.007908	0.009204	0.008421	0.010078	0.008018	0.008866
				0.14633	0.395703	0.372283	0.460426	0.317624	0.466508	0.416731	0.441553		0.14633	0.008473	0.007971	0.009858	0.006801	0.009989	0.008923	0.009454
				0.14688	0.456535	0.391469	0.351	0.415325	0.431833	0.411551	0.484852		0.14688	0.00985	0.008446	0.007573	0.008961	0.009317	0.008879	0.010461
				0.14744	0.424397	0.323895	0.437573	0.395391	0.364244	0.402827	0.413001		0.14744	0.009226	0.007041	0.009512	0.008595	0.007918	0.008757	0.008978
				0.148	0.361961	0.411129	0.48285	0.336187	0.377767	0.30104	0.308166		0.148	0.007928	0.009005	0.010576	0.007364	0.008274	0.006594	0.00675
				0.14856	0.395275	0.426926	0.398347	0.359105	0.401764	0.396229	0.301144		0.14856	0.008723	0.009422	0.008791	0.007925	0.008866	0.008744	0.006646
				0.14911	0.388843	0.399694	0.367777	0.410876	0.2628	0.373638	0.376551		0.14911	0.008646	0.008887	0.008178	0.009136	0.005843	0.008308	0.008373
				0.14967	0.272163	0.319465	0.329577	0.367776	0.399826	0.39833	0.384831		0.14967	0.006097	0.007156	0.007383	0.008239	0.008957	0.008923	0.008621
				0.15023	0.34385	0.355529	0.361613	0.408705	0.334114	0.331801	0.296873		0.15023	0.00776	0.008024	0.008161	0.009224	0.00754	0.007488	0.0067
				0.15079	0.314992	0.327056	0.432188	0.409363	0.336902	0.379694	0.392636		0.15079	0.007162	0.007436	0.009826	0.009307	0.00766	0.008633	0.008927
				0.15134	0.346049	0.34448	0.363943	0.292498	0.315958	0.404692	0.354421		0.15134	0.007926	0.00789	0.008336	0.0067	0.007237	0.009269	0.008118
				0.1519	0.300782	0.309877	0.35896	0.283056	0.396433	0.397376	0.30413		0.1519	0.00694	0.00715	0.008283	0.006531	0.009147	0.009169	0.007017
				0.15246	0.369096	0.302914	0.3401	0.26186	0.248051	0.265782	0.289792		0.15246	0.008579	0.007041	0.007905	0.006087	0.005766	0.006178	0.006736
				0.15302	0.326496	0.362294	0.320169	0.341761	0.323154	0.22762	0.312015		0.15302	0.007644	0.008483	0.007496	0.008002	0.007566	0.005329	0.007305
				0.15357	0.357836	0.326697	0.379187	0.26647	0.251277	0.322363	0.362103		0.15357	0.008439	0.007705	0.008943	0.006285	0.005926	0.007603	0.00854
				0.15413	0.363674	0.319466	0.321607	0.271461	0.351193	0.341333	0.274532		0.15413	0.008639	0.007589	0.00764	0.006449	0.008343	0.008109	0.006522
				0.15469	0.366858	0.263291	0.293081	0.310406	0.350988	0.316434	0.345426		0.15469	0.008778	0.0063	0.007013	0.007428	0.008399	0.007572	0.008265
				0.15525	0.296309	0.264293	0.352081	0.282911	0.294253	0.305573	0.371312		0.15525	0.007141	0.00637	0.008486	0.006818	0.007092	0.007365	0.008949
				0.1558	0.34345	0.290169	0.288598	0.249517	0.354502	0.375907	0.320344		0.1558	0.008337	0.007044	0.007005	0.006057	0.008605	0.009125	0.007776
				0.15636	0.347784	0.350567	0.343913	0.252492	0.299631	0.371742	0.302649		0.15636	0.008503	0.008571	0.008408	0.006173	0.007326	0.009089	0.007399
				0.15692	0.223531	0.348371	0.340327	0.264883	0.335146	0.292165	0.393964		0.15692	0.005504	0.008578	0.00838	0.006522	0.008252	0.007194	0.009701
				0.15748	0.298924	0.301429	0.321164	0.322019	0.299202	0.278849	0.277838		0.15748	0.007413	0.007475	0.007964	0.007986	0.00742	0.006915	0.00689
				0.15803	0.205537	0.339567	0.327818	0.294784	0.297677	0.268882	0.33691		0.15803	0.005133	0.00848	0.008187	0.007362	0.007434	0.006715	0.008414
				0.15859	0.247053	0.334048	0.300317	0.247904	0.326475	0.264962	0.300447		0.15859	0.006214	0.008401	0.007553	0.006235	0.008211	0.006664	0.007556
				0.15915	0.292113	0.222499	0.297452	0.325206	0.348143	0.268796	0.343449		0.15915	0.007399	0.005635	0.007534	0.008237	0.008818	0.006808	0.008699
				0.1597	0.226167	0.335303	0.299127	0.302978	0.289244	0.295303	0.261409		0.1597	0.005768	0.008552	0.007629	0.007728	0.007377	0.007532	0.006667
				0.16026	0.212508	0.311899	0.349528	0.277037	0.311135	0.281684	0.261318		0.16026	0.005458	0.008011	0.008977	0.007115	0.007991	0.007235	0.006712
				0.16082	0.246628	0.271178	0.298682	0.199782	0.294861	0.267243	0.267341		0.16082	0.006378	0.007013	0.007725	0.005167	0.007626	0.006912	0.006914
				0.16138	0.382645	0.267545	0.269096	0.285691	0.38358	0.192617	0.254618		0.16138	0.009965	0.006967	0.007008	0.00744	0.009989	0.005016	0.006631
				0.16193	0.323333	0.290427	0.220725	0.343971	0.197852	0.246263	0.258384		0.16193	0.008479	0.007616	0.005788	0.00902	0.005188	0.006458	0.006776
				0.16249	0.325179	0.165905	0.22725	0.278891	0.275103	0.216461	0.237369		0.16249	0.008586	0.00438	0.006	0.007364	0.007264	0.005715	0.006267
				0.16305	0.268088	0.253686	0.235161	0.298742	0.23455	0.289594	0.272109		0.16305	0.007127	0.006744	0.006252	0.007942	0.006235	0.007699	0.007234
				0.16361	0.288605	0.320116	0.280581	0.158404	0.274417	0.261672	0.227012		0.16361	0.007725	0.008569	0.00751	0.00424	0.007345	0.007004	0.006076
				0.16416	0.270356	0.280679	0.267948	0.217289	0.352368	0.244585	0.27532		0.16416	0.007286	0.007564	0.007221	0.005856	0.009496	0.006591	0.00742
				0.16472	0.225362	0.194695	0.281437	0.163277	0.316893	0.29004	0.271639		0.16472	0.006115	0.005283	0.007636	0.00443	0.008598	0.00787	0.00737
				0.16528	0.263859	0.270432	0.178059	0.281487	0.187869	0.265751	0.208411		0.16528	0.007208	0.007387	0.004864	0.007689	0.005132	0.007259	0.005693
				0.16584	0.272668	0.287847	0.227867	0.240672	0.309221	0.306897	0.182866		0.16584	0.007499	0.007916	0.006267	0.006619	0.008504	0.00844	0.005029
				0.16639	0.235423	0.246846	0.214874	0.269003	0.255198	0.2536	0.232856		0.16639	0.006518	0.006834	0.005949	0.007448	0.007066	0.007021	0.006447
				0.16695	0.189311	0.289608	0.270692	0.214864	0.306624	0.224052	0.244241		0.16695	0.005277	0.008072	0.007545	0.005989	0.008546	0.006245	0.006808
				0.16751	0.272568	0.239983	0.246575	0.243005	0.315564	0.224189	0.294905		0.16751	0.007648	0.006734	0.006919	0.006818	0.008854	0.006291	0.008275
				0.16807	0.259637	0.241144	0.231319	0.234004	0.277894	0.246819	0.188775		0.16807	0.007334	0.006811	0.006534	0.00661	0.007849	0.006972	0.005332
				0.16862	0.233226	0.245851	0.207867	0.238453	0.199209	0.229422	0.276611		0.16862	0.006631	0.00699	0.00591	0.00678	0.005664	0.006523	0.007865
				0.16918	0.258237	0.265438	0.193265	0.220851	0.269434	0.142136	0.234911		0.16918	0.007391	0.007597	0.005532	0.006321	0.007712	0.004068	0.006724
				0.16974	0.208277	0.223433	0.178328	0.25678	0.286652	0.20478	0.184331		0.16974	0.006001	0.006437	0.005138	0.007398	0.008259	0.0059	0.005311
				0.17029	0.308576	0.262217	0.237804	0.218745	0.197228	0.206436	0.265102		0.17029	0.008949	0.007604	0.006896	0.006344	0.00572	0.005987	0.007688
				0.17085	0.235993	0.255142	0.147255	0.247603	0.150662	0.281768	0.250139		0.17085	0.006889	0.007448	0.004298	0.007228	0.004398	0.008225	0.007302
				0.17141	0.238188	0.230159	0.195743	0.273521	0.191724	0.26171	0.274741		0.17141	0.006998	0.006762	0.005751	0.008036	0.005633	0.007689	0.008072
				0.17197	0.268269	0.179354	0.208733	0.254458	0.212848	0.23297	0.199693		0.17197	0.007933	0.005304	0.006173	0.007525	0.006294	0.00689	0.005905
				0.17252	0.217335	0.257934	0.262458	0.199262	0.255572	0.193039	0.191598		0.17252	0.006469	0.007677	0.007812	0.005931	0.007607	0.005746	0.005703
				0.17308	0.158117	0.189276	0.213683	0.1957	0.252492	0.173384	0.177096		0.17308	0.004737	0.00567	0.006401	0.005863	0.007564	0.005194	0.005305
				0.17364	0.203434	0.19436	0.169465	0.225427	0.236202	0.28916	0.218256		0.17364	0.006134	0.00586	0.005109	0.006797	0.007122	0.008718	0.006581
				0.1742	0.214272	0.194045	0.204047	0.269806	0.196017	0.223118	0.236855		0.1742	0.006502	0.005888	0.006192	0.008187	0.005948	0.00677	0.007187
				0.17475	0.206545	0.157772	0.19888	0.199832	0.279324	0.147795	0.205895		0.17475	0.006308	0.004818	0.006074	0.006103	0.00853	0.004513	0.006288
				0.17531	0.177371	0.194881	0.242807	0.191403	0.192631	0.294425	0.168216		0.17531	0.005451	0.005989	0.007462	0.005883	0.00592	0.009049	0.00517
				0.17587	0.247023	0.20786	0.215692	0.158931	0.141292	0.17394	0.23135		0.17587	0.00764	0.006429	0.006671	0.004916	0.00437	0.00538	0.007156
				0.17643	0.248395	0.188855	0.145267	0.249359	0.194313	0.193986	0.258932		0.17643	0.007732	0.005878	0.004522	0.007762	0.006048	0.006038	0.00806
				0.17698	0.271208	0.207464	0.188192	0.231489	0.145183	0.246938	0.182153		0.17698	0.008495	0.006498	0.005895	0.007251	0.004548	0.007735	0.005706
				0.17754	0.193044	0.175641	0.232492	0.172686	0.212023	0.172984	0.249415		0.17754	0.006085	0.005536	0.007328	0.005443	0.006683	0.005453	0.007862
				0.1781	0.183487	0.139694	0.192086	0.279631	0.219129	0.201553	0.230295		0.1781	0.00582	0.004431	0.006093	0.00887	0.006951	0.006393	0.007305
				0.17866	0.268625	0.158898	0.181885	0.152092	0.201348	0.181985	0.143346		0.17866	0.008574	0.005072	0.005805	0.004854	0.006427	0.005809	0.004575
				0.17921	0.193334	0.158148	0.21518	0.121704	0.22063	0.2317	0.111933		0.17921	0.006209	0.005079	0.006911	0.003909	0.007086	0.007442	0.003595
				0.17977	0.26086	0.180628	0.246184	0.190409	0.164987	0.193275	0.180177		0.17977	0.00843	0.005837	0.007956	0.006154	0.005332	0.006246	0.005823
				0.18033	0.176088	0.191045	0.211146	0.181981	0.165514	0.128854	0.215683		0.18033	0.005726	0.006212	0.006866	0.005918	0.005382	0.00419	0.007014
				0.18089	0.195031	0.154648	0.179169	0.217066	0.279668	0.240547	0.241314		0.18089	0.006381	0.00506	0.005862	0.007102	0.009151	0.007871	0.007896
				0.18144	0.178245	0.16884	0.219869	0.16854	0.252692	0.215796	0.216922		0.18144	0.005868	0.005558	0.007238	0.005549	0.008319	0.007104	0.007141
				0.182	0.258586	0.13343	0.184397	0.0918192	0.200084	0.198845	0.188001		0.182	0.008565	0.00442	0.006108	0.003041	0.006627	0.006586	0.006227
				0.18256	0.188832	0.180301	0.121976	0.138059	0.151467	0.146596	0.146359		0.18256	0.006293	0.006009	0.004065	0.004601	0.005048	0.004886	0.004878
				0.18311	0.15869	0.167389	0.173363	0.165053	0.150702	0.189667	0.225368		0.18311	0.005321	0.005613	0.005813	0.005534	0.005053	0.00636	0.007557
				0.18367	0.155863	0.214376	0.164566	0.171597	0.177779	0.20731	0.229896		0.18367	0.005258	0.007232	0.005552	0.005789	0.005997	0.006994	0.007756
				0.18423	0.222243	0.164189	0.125936	0.161779	0.159893	0.158003	0.118748		0.18423	0.007543	0.005573	0.004274	0.005491	0.005427	0.005363	0.00403
				0.18479	0.216848	0.18879	0.170421	0.182509	0.147351	0.200464	0.158625		0.18479	0.007404	0.006446	0.005819	0.006232	0.005031	0.006845	0.005416
				0.18534	0.184176	0.227025	0.141658	0.185296	0.132006	0.191305	0.135976		0.18534	0.006327	0.007799	0.004866	0.006365	0.004535	0.006572	0.004671
				0.1859	0.176638	0.12952	0.158339	0.20224	0.213976	0.156339	0.199106		0.1859	0.006104	0.004476	0.005472	0.006989	0.007395	0.005403	0.006881
				0.18646	0.199478	0.153334	0.173944	0.0623246	0.153811	0.17958	0.195804		0.18646	0.006935	0.005331	0.006047	0.002167	0.005347	0.006243	0.006807
				0.18702	0.183856	0.0969489	0.174321	0.150999	0.201499	0.212882	0.189905		0.18702	0.00643	0.003391	0.006097	0.005281	0.007047	0.007446	0.006642
				0.18757	0.148976	0.143059	0.13562	0.166077	0.241202	0.148665	0.197456		0.18757	0.005242	0.005033	0.004772	0.005843	0.008486	0.005231	0.006947
				0.18813	0.188832	0.149479	0.129453	0.104346	0.181578	0.169126	0.214431		0.18813	0.006683	0.005291	0.004582	0.003693	0.006427	0.005986	0.007589
				0.18869	0.172404	0.169376	0.181324	0.142475	0.183649	0.174972	0.214993		0.18869	0.006138	0.00603	0.006456	0.005073	0.006538	0.00623	0.007654
				0.18925	0.196832	0.166371	0.105846	0.117714	0.175347	0.158916	0.186727		0.18925	0.007049	0.005958	0.003791	0.004216	0.00628	0.005691	0.006687
				0.1898	0.158927	0.198172	0.121935	0.133182	0.0893459	0.220526	0.19411		0.1898	0.005725	0.007139	0.004393	0.004798	0.003219	0.007944	0.006993
				0.19036	0.142111	0.14362	0.0860083	0.215508	0.149388	0.110305	0.147994		0.19036	0.00515	0.005204	0.003117	0.007809	0.005413	0.003997	0.005363
				0.19092	0.140432	0.146127	0.185202	0.158974	0.163844	0.166231	0.166152		0.19092	0.005119	0.005326	0.00675	0.005794	0.005972	0.006059	0.006056
				0.19148	0.16645	0.133512	0.118339	0.144457	0.119301	0.166931	0.170891		0.19148	0.006102	0.004895	0.004339	0.005296	0.004374	0.00612	0.006265
				0.19203	0.153283	0.118281	0.0516397	0.171837	0.159964	0.154758	0.169923		0.19203	0.005653	0.004362	0.001904	0.006337	0.005899	0.005707	0.006266
				0.19259	0.172211	0.151671	0.0790434	0.211217	0.17942	0.143248	0.192967		0.19259	0.006387	0.005626	0.002932	0.007834	0.006655	0.005313	0.007157
				0.19315	0.150044	0.181437	0.195311	0.210795	0.186566	0.144107	0.137503		0.19315	0.005598	0.006769	0.007286	0.007864	0.00696	0.005376	0.00513
				0.1937	0.146433	0.143437	0.160041	0.147038	0.107377	0.142764	0.19345		0.1937	0.005494	0.005382	0.006005	0.005517	0.004029	0.005357	0.007259
				0.19426	0.156791	0.158038	0.14742	0.13909	0.145677	0.175434	0.119161		0.19426	0.005917	0.005964	0.005563	0.005249	0.005498	0.00662	0.004497
				0.19482	0.145165	0.220819	0.130679	0.171394	0.112425	0.19395	0.129275		0.19482	0.00551	0.008381	0.00496	0.006505	0.004267	0.007361	0.004907
				0.19538	0.177417	0.160308	0.108819	0.107098	0.100692	0.191584	0.0729039		0.19538	0.006772	0.006119	0.004154	0.004088	0.003844	0.007313	0.002783
				0.19593	0.176112	0.0902871	0.0688235	0.19921	0.150089	0.150087	0.133737		0.19593	0.006761	0.003466	0.002642	0.007648	0.005762	0.005762	0.005134
				0.19649	0.161596	0.167221	0.194413	0.100559	0.145547	0.0534702	0.174939		0.19649	0.006239	0.006456	0.007506	0.003882	0.005619	0.002064	0.006754
				0.19705	0.125083	0.155633	0.118624	0.138149	0.0949798	0.189622	0.149058		0.19705	0.004857	0.006043	0.004606	0.005364	0.003688	0.007363	0.005788
				0.19761	0.219228	0.149851	0.152977	0.13795	0.108081	0.124153	0.142812		0.19761	0.00856	0.005851	0.005973	0.005387	0.00422	0.004848	0.005577
				0.19816	0.139083	0.156836	0.168366	0.129584	0.155554	0.121585	0.0783358		0.19816	0.005462	0.006159	0.006612	0.005089	0.006108	0.004774	0.003076
				0.19872	0.125529	0.17048	0.142017	0.114015	0.101015	0.132731	0.0850809		0.19872	0.004957	0.006732	0.005608	0.004502	0.003989	0.005242	0.00336
				0.19928	0.140896	0.122237	0.173461	0.146479	0.139817	0.122313	0.143937		0.19928	0.005595	0.004854	0.006888	0.005817	0.005552	0.004857	0.005716
				0.19984	0.110703	0.123636	0.102306	0.115988	0.0932937	0.149418	0.157624		0.19984	0.004421	0.004937	0.004085	0.004632	0.003726	0.005967	0.006295
				0.20039	0.134049	0.130255	0.129284	0.145631	0.114488	0.0677228	0.0704666		0.20039	0.005383	0.005231	0.005192	0.005848	0.004598	0.00272	0.00283
				0.20095	0.177017	0.126627	0.0732633	0.138449	0.113167	0.109596	0.0825531		0.20095	0.007148	0.005113	0.002958	0.005591	0.00457	0.004426	0.003334
				0.20151	0.145778	0.106922	0.123442	0.138359	0.0709107	0.086428	0.120253		0.20151	0.005919	0.004342	0.005012	0.005618	0.002879	0.003509	0.004883
				0.20207	0.12931	0.118279	0.0676076	0.197722	0.142056	0.111887	0.068622		0.20207	0.00528	0.004829	0.00276	0.008073	0.0058	0.004568	0.002802
				0.20262	0.114235	0.134489	0.156703	0.132848	0.101484	0.149601	0.157416		0.20262	0.00469	0.005522	0.006434	0.005454	0.004166	0.006142	0.006463
				0.20318	0.0311872	0.138743	0.0891734	0.119175	0.13136	0.149047	0.0922649		0.20318	0.001287	0.005728	0.003681	0.00492	0.005423	0.006153	0.003809
				0.20374	0.133567	0.0965068	0.08468	0.14835	0.0663591	0.0868669	0.0954743		0.20374	0.005544	0.004006	0.003515	0.006158	0.002754	0.003606	0.003963
				0.20429	0.121558	0.145376	0.109278	0.137181	0.0714366	0.123621	0.112031		0.20429	0.005073	0.006067	0.004561	0.005725	0.002981	0.005159	0.004676
				0.20485	0.148357	0.0919627	0.128443	0.120329	0.157496	0.13382	0.123766		0.20485	0.006226	0.003859	0.00539	0.005049	0.006609	0.005616	0.005194
				0.20541	0.113456	0.174433	0.163778	0.111045	0.125159	0.0492712	0.194368		0.20541	0.004787	0.00736	0.00691	0.004685	0.005281	0.002079	0.008201
				0.20597	0.119368	0.146716	0.210754	0.132892	0.0613506	0.125665	0.0761087		0.20597	0.005064	0.006224	0.008941	0.005638	0.002603	0.005331	0.003229
				0.20652	0.188535	0.14243	0.113026	0.101588	0.144614	0.130743	0.0929096		0.20652	0.008041	0.006075	0.004821	0.004333	0.006168	0.005576	0.003963
				0.20708	0.123068	0.11399	0.151668	0.120614	0.121687	0.120086	0.0978202		0.20708	0.005277	0.004888	0.006504	0.005172	0.005218	0.00515	0.004195
				0.20764	0.0847126	0.166403	0.182059	0.118742	0.107133	0.142829	0.150817		0.20764	0.003652	0.007174	0.007849	0.005119	0.004619	0.006158	0.006502
				0.2082	0.129538	0.0711392	0.127271	0.118562	0.130723	0.0728433	0.0969656		0.2082	0.005615	0.003084	0.005517	0.005139	0.005666	0.003157	0.004203
				0.20875	0.101556	0.112345	0.119624	0.133026	0.113593	0.0676746	0.0946556		0.20875	0.004426	0.004896	0.005213	0.005797	0.00495	0.002949	0.004125
				0.20931	0.186139	0.167738	0.134163	0.0713419	0.177729	0.111063	0.132849		0.20931	0.008155	0.007349	0.005878	0.003126	0.007786	0.004866	0.00582
				0.20987	0.16997	0.0075875	0.079733	0.143121	0.0728606	0.148481	0.121931		0.20987	0.007486	0.000334	0.003512	0.006304	0.003209	0.00654	0.00537
				0.21043	0.117968	0.0283489	0.0508771	0.130857	0.105776	0.120952	0.0573719		0.21043	0.005223	0.001255	0.002253	0.005794	0.004684	0.005356	0.00254
				0.21098	0.110501	0.133479	0.131088	0.0188503	0.144275	0.124471	0.0883685		0.21098	0.004919	0.005942	0.005835	0.000839	0.006422	0.005541	0.003934
				0.21154	0.105237	0.121562	0.0221807	0.121359	0.0911352	0.113982	0.128351		0.21154	0.004709	0.00544	0.000993	0.005431	0.004078	0.005101	0.005744
				0.2121	0.0658913	0.0681071	0.0846973	0.107095	0.121549	0.0650536	0.0705244		0.2121	0.002964	0.003064	0.00381	0.004818	0.005468	0.002926	0.003173
				0.21265	0.103486	0.0473393	0.112812	0.0683614	0.143502	0.0912673	0.118184		0.21265	0.00468	0.002141	0.005102	0.003091	0.006489	0.004127	0.005344
				0.21321	0.0831343	0.104392	0.103115	0.0954557	0.106628	0.0856933	0.0918403		0.21321	0.003779	0.004746	0.004688	0.004339	0.004847	0.003896	0.004175
				0.21377	0.125977	0.130003	0.106973	0.0844218	0.0966211	0.0832489	0.126942		0.21377	0.005757	0.005941	0.004888	0.003858	0.004415	0.003804	0.005801
				0.21433	0.0830266	0.0973243	0.0924546	0.129255	0.124044	0.0932552	0.130776		0.21433	0.003814	0.004471	0.004247	0.005937	0.005698	0.004284	0.006007
				0.21488	0.104019	0.148547	0.0929899	0.113421	0.130902	0.158331	0.0602456		0.21488	0.004803	0.006859	0.004294	0.005237	0.006044	0.007311	0.002782
				0.21544	0.0782787	0.0655723	0.0719503	0.134503	0.0889849	0.124973	0.144059		0.21544	0.003633	0.003044	0.00334	0.006243	0.00413	0.005801	0.006686
				0.216	0.129552	0.0841872	0.122766	0.121904	0.114004	0.0955052	0.0650098		0.216	0.006044	0.003928	0.005728	0.005687	0.005319	0.004456	0.003033
				0.21656	0.0806277	0.136809	0.0427759	0.134056	0.089653	0.101033	0.0950125		0.21656	0.003781	0.006416	0.002006	0.006287	0.004204	0.004738	0.004456
				0.21711	0.115684	0.150239	0.0980108	0.078449	0.168022	0.130454	0.100028		0.21711	0.005453	0.007082	0.00462	0.003698	0.00792	0.006149	0.004715
				0.21767	0.0920366	0.171285	0.0758514	0.0758858	0.133591	0.124537	0.0695434		0.21767	0.004361	0.008116	0.003594	0.003596	0.00633	0.005901	0.003295
				0.21823	0.0655161	0.131048	0.0290848	0.0674764	0.0962932	0.12702	0.134176		0.21823	0.00312	0.006241	0.001385	0.003213	0.004586	0.006049	0.00639
				0.21879	0.156368	0.119892	0.112134	0.146201	0.100952	0.100858	0.0830533		0.21879	0.007485	0.005739	0.005368	0.006998	0.004832	0.004828	0.003976
				0.21934	0.105317	0.0810019	0.0670657	0.0580624	0.119358	0.0845527	0.109503		0.21934	0.005067	0.003897	0.003227	0.002793	0.005742	0.004068	0.005268
				0.2199	0.106126	0.106371	0.0988384	0.0637774	0.0897417	0.110859	0.161672		0.2199	0.005132	0.005144	0.004779	0.003084	0.00434	0.005361	0.007818
				0.22046	0.122737	0.110352	0.0934954	0.113885	0.0901135	0.0986366	0.106305		0.22046	0.005965	0.005363	0.004544	0.005535	0.00438	0.004794	0.005167
				0.22102	0.125356	0.105212	0.100717	0.0591521	0.143054	0.115831	0.0714392		0.22102	0.006123	0.005139	0.00492	0.002889	0.006988	0.005658	0.00349
				0.22157	0.107758	0.0650588	0.090953	0.0754791	0.0695362	0.0707475	0.00941949		0.22157	0.00529	0.003194	0.004465	0.003706	0.003414	0.003473	0.000462
				0.22213	0.123676	0.0453181	0.107945	0.144038	0.0348672	0.106231	0.124748		0.22213	0.006102	0.002236	0.005326	0.007107	0.00172	0.005242	0.006155
				0.22269	0.12766	0.109959	0.0893464	0.0936902	0.14135	0.08563	0.10752		0.22269	0.006331	0.005453	0.004431	0.004646	0.007009	0.004246	0.005332
				0.22324	0.0946852	0.095738	0.192478	0.0846643	0.0558548	0.0859559	0.0767435		0.22324	0.004719	0.004771	0.009593	0.004219	0.002784	0.004284	0.003825
				0.2238	0.0571417	0.104301	0.0369124	0.10922	0.0682619	0.0636585	0.141485		0.2238	0.002862	0.005224	0.001849	0.005471	0.003419	0.003188	0.007087
				0.22436	0.0740664	0.0662035	0.0891875	0.0559552	0.0634828	0.0677554	0.0872479		0.22436	0.003728	0.003332	0.004489	0.002817	0.003196	0.003411	0.004392
				0.22492	0.074686	0.0689698	0.117001	0.0520805	0.128483	0.0914783	0.0773313		0.22492	0.003778	0.003489	0.005919	0.002635	0.0065	0.004628	0.003912
				0.22547	0.0824147	0.0668402	0.0253781	0.0725913	0.0689706	0.0509555	0.0728391		0.22547	0.00419	0.003398	0.00129	0.00369	0.003506	0.00259	0.003703
				0.22603	0.0490322	0.0413711	0.0431056	0.0820089	0.109001	0.0601864	0.113826		0.22603	0.002505	0.002114	0.002202	0.00419	0.005569	0.003075	0.005815
				0.22659	0.0693504	0.0879563	0.111347	0.109013	0.0579716	0.0963364	0.145211		0.22659	0.003561	0.004516	0.005717	0.005597	0.002976	0.004946	0.007455
				0.22715	0.0821192	0.0686186	0.0238257	0.0831504	0.0398988	0.0601977	0.0472243		0.22715	0.004237	0.00354	0.001229	0.00429	0.002059	0.003106	0.002437
				0.2277	0.0467842	0.0442261	0.0649901	0.108742	0.0414777	0.0901069	0.110082		0.2277	0.002426	0.002293	0.00337	0.005638	0.002151	0.004672	0.005708
				0.22826	0.0795177	0.0932514	0.102889	0.120633	0.0455702	0.116904	0.085956		0.22826	0.004143	0.004859	0.005361	0.006285	0.002374	0.006091	0.004479
				0.22882	0.0750482	0.0758627	0.0912687	0.0775486	0.122794	0.121285	0.0643769		0.22882	0.003929	0.003972	0.004779	0.00406	0.006429	0.00635	0.003371
				0.22938	0.19035	0.132874	0.104	0.0716366	0.109227	0.118939	0.103345		0.22938	0.010015	0.006991	0.005472	0.003769	0.005747	0.006258	0.005437
				0.22993	0.103503	0.0655629	0.0739358	0.133889	0.108995	0.0575966	0.0882181		0.22993	0.005472	0.003466	0.003909	0.007079	0.005762	0.003045	0.004664
				0.23049	0.136972	0.0759729	0.107164	0.117685	0.106909	0.0962975	0.123098		0.23049	0.007277	0.004036	0.005693	0.006252	0.00568	0.005116	0.00654
				0.23105	0.0832966	0.0617825	0.0896811	0.138373	0.0705311	0.0361729	0.0790445		0.23105	0.004447	0.003298	0.004787	0.007387	0.003765	0.001931	0.00422
				0.2316	0.0988547	0.196161	0.0566596	0.0402929	0.064444	0.0944646	0.0975245		0.2316	0.005303	0.010522	0.003039	0.002161	0.003457	0.005067	0.005231
				0.23216	0.112117	0.0828644	0.123887	0.0499132	0.0945692	0.0960479	0.111551		0.23216	0.006043	0.004466	0.006677	0.00269	0.005097	0.005177	0.006012
				0.23272	0.0838799	0.0834591	0.115378	0.0783206	0.0711134	0.105295	0.118014		0.23272	0.004543	0.00452	0.006249	0.004242	0.003851	0.005703	0.006391
				0.23328	0.189934	0.0507354	0.160008	0.0886072	0.11931	0.00924253	0.0753407		0.23328	0.010336	0.002761	0.008707	0.004822	0.006493	0.000503	0.0041
				0.23383	0.082924	0.0853172	0.0825648	0.108191	0.0690177	0.0609146	0.0839194		0.23383	0.004534	0.004665	0.004514	0.005916	0.003774	0.003331	0.004589
				0.23439	0.150409	0.123796	0.103938	0.0350534	0.133057	0.10068	0.047597		0.23439	0.008263	0.006801	0.00571	0.001926	0.00731	0.005531	0.002615
				0.23495	0.0715432	0.0882913	0.0761167	0.0721396	0.0666265	0.0531794	0.094459		0.23495	0.003949	0.004874	0.004202	0.003982	0.003678	0.002936	0.005214
				0.23551	0.0887145	0.0466409	0.0665876	0.101862	0.0275661	0.0906967	0.0743574		0.23551	0.00492	0.002587	0.003693	0.00565	0.001529	0.00503	0.004124
				0.23606	0.0923266	0.0798394	0.105106	0.0508046	0.0965098	0.0800848	0.116716		0.23606	0.005145	0.004449	0.005857	0.002831	0.005378	0.004463	0.006504
				0.23662	0.104165	0.0962039	0.0929342	0.023931	0.0339014	0.128008	0.0420805		0.23662	0.005832	0.005386	0.005203	0.00134	0.001898	0.007167	0.002356
				0.23718	0.0506178	0.0662646	0.0571389	0.0923114	0.0953434	0.134707	0.0555154		0.23718	0.002847	0.003728	0.003214	0.005193	0.005363	0.007578	0.003123
				0.23774	0.0925946	0.0818341	0.111505	0.0181583	0.0773996	0.100204	0.0993789		0.23774	0.005233	0.004625	0.006302	0.001026	0.004374	0.005663	0.005617
				0.23829	0.0756369	0.0641646	0.109326	0.0632452	0.10575	0.085305	0.0877404		0.23829	0.004295	0.003643	0.006208	0.003591	0.006005	0.004844	0.004982
				0.23885	0.0648978	0.0553216	0.095889	0.0921391	0.115604	0.0691535	0.0961297		0.23885	0.003702	0.003156	0.00547	0.005256	0.006595	0.003945	0.005484
				0.23941	0.0727849	0.0609429	0.128764	0.0876947	0.0826076	0.0948185	0.0146819		0.23941	0.004172	0.003493	0.00738	0.005026	0.004735	0.005435	0.000842
				0.23996	0.0819665	0.122308	0.060316	0.13942	0.0900356	0.14161	0.0368032		0.23996	0.00472	0.007043	0.003473	0.008028	0.005184	0.008154	0.002119
				0.24052	0.0942215	0.0698878	0.0496791	0.0183734	0.0887208	0.0592633	0.0961046		0.24052	0.005451	0.004043	0.002874	0.001063	0.005133	0.003428	0.00556
				0.24108	0.174488	0.147565	0.0780518	0.0511744	0.064873	0.0697232	0.055577		0.24108	0.010141	0.008576	0.004536	0.002974	0.00377	0.004052	0.00323
				0.24164	0.0776397	0.113824	0.0951004	0.0894481	0.0765625	0.0492299	0.0871074		0.24164	0.004533	0.006646	0.005553	0.005223	0.00447	0.002874	0.005086
				0.24219	0.0801794	0.134357	0.110532	0.00751406	0.121782	0.128169	0.105284		0.24219	0.004703	0.007881	0.006483	0.000441	0.007143	0.007518	0.006176
				0.24275	0.113784	0.116946	0.109493	0.0764675	0.0398027	0.0660146	0.133582		0.24275	0.006705	0.006891	0.006452	0.004506	0.002345	0.00389	0.007872
				0.24331	0.0468661	0.102493	0.05513	0.103754	0.134938	0.0119331	0.110804		0.24331	0.002774	0.006067	0.003264	0.006142	0.007988	0.000706	0.006559
				0.24387	0.130022	0.0103084	0.0692253	0.0843301	0.0807927	0.133543	0.0749017		0.24387	0.007732	0.000613	0.004117	0.005015	0.004805	0.007942	0.004454
				0.24442	0.0328119	0.0558089	0.0823107	0.0914861	0.0584632	0.0611715	0.045243		0.24442	0.00196	0.003334	0.004917	0.005466	0.003493	0.003655	0.002703
				0.24498	0.0805003	0.0983318	0.104683	0.0851549	0.0930134	0.037833	0.110107		0.24498	0.004831	0.005901	0.006283	0.005111	0.005582	0.002271	0.006608
				0.24554	0.0708599	0.0961418	0.0849622	0.0449095	0.0642093	0.0841033	0.0649984		0.24554	0.004272	0.005796	0.005122	0.002708	0.003871	0.00507	0.003919
				0.24609	0.130581	0.155234	0.0504349	0.0607635	0.071045	0.0520975	0.0540898		0.24609	0.007908	0.009401	0.003054	0.00368	0.004303	0.003155	0.003276
				0.24665	0.0713422	0.111643	0.132084	0.0948447	0.100478	0.137869	0.0688705		0.24665	0.00434	0.006792	0.008036	0.00577	0.006113	0.008388	0.00419
				0.24721	0.126836	0.0738063	0.105963	0.0978472	0.0974146	0.0278276	0.0987598		0.24721	0.007751	0.00451	0.006476	0.00598	0.005953	0.001701	0.006035
				0.24777	0.112714	0.142821	0.0909339	0.033234	0.0657796	0.0732116	0.109541		0.24777	0.006919	0.008767	0.005582	0.00204	0.004038	0.004494	0.006725
				0.24832	0.0530521	0.0218052	0.0727862	0.0778405	0.0529071	0.0757541	0.0782001		0.24832	0.003271	0.001345	0.004488	0.0048	0.003263	0.004671	0.004822
				0.24888	0.0743574	0.121724	0.0708258	0.0629995	0.0632932	0.0709209	0.0276116		0.24888	0.004606	0.00754	0.004387	0.003902	0.00392	0.004393	0.00171
				0.24944	0.144795	0.0949796	0.110216	0.0710355	0.0914673	0.129881	0.0539533		0.24944	0.009009	0.00591	0.006858	0.00442	0.005691	0.008081	0.003357
				0.25	0.0557349	0.0992742	0.0977837	0.0893808	0.0796543	0.0698986	0.100776		0.25	0.003483	0.006204	0.006111	0.005586	0.004978	0.004369	0.006298
				0.25055	0.0503394	0.0937564	0.0391659	0.0803552	0.0808618	0.0790542	0.0396545		0.25055	0.00316	0.005886	0.002459	0.005044	0.005076	0.004963	0.002489
				0.25111	0.0779356	0.0702317	0.075712	0.0961582	0.0794502	0.00762261	0.0348968		0.25111	0.004914	0.004429	0.004774	0.006063	0.00501	0.000481	0.0022
				0.25167	0.0368549	0.112959	0.152608	0.0827352	0.0939073	0.0935772	0.0552654		0.25167	0.002334	0.007154	0.009666	0.00524	0.005948	0.005927	0.0035
				0.25223	0.0915093	0.116945	0.0874604	0.0822879	0.0694822	0.0765256	0.0772927		0.25223	0.005822	0.00744	0.005564	0.005235	0.00442	0.004868	0.004917
				0.25278	0.085495	0.0687692	0.090644	0.0920555	0.0750481	0.129879	0.116592		0.25278	0.005463	0.004394	0.005792	0.005882	0.004795	0.008299	0.00745
				0.25334	0.0564272	0.0816256	0.0992603	0.0818061	0.105408	0.0943352	0.0771168		0.25334	0.003622	0.005239	0.006371	0.00525	0.006765	0.006054	0.004949
				0.2539	0.0641119	0.100187	0.0448752	0.141969	0.122444	0.0904783	0.0761035		0.2539	0.004133	0.006458	0.002893	0.009152	0.007893	0.005833	0.004906
				0.25445	0.107295	0.0887592	0.0597876	0.0921737	0.162035	0.0990463	0.0813092		0.25445	0.006947	0.005747	0.003871	0.005968	0.010491	0.006413	0.005265
				0.25501	0.0836104	0.0942286	0.102663	0.113951	0.0744491	0.0878405	0.0555935		0.25501	0.005437	0.006128	0.006676	0.00741	0.004841	0.005712	0.003615
				0.25557	0.0989034	0.0790227	0.106461	0.0702776	0.0372991	0.0773387	0.1051		0.25557	0.00646	0.005161	0.006954	0.00459	0.002436	0.005051	0.006865
				0.25613	0.112588	0.0461677	0.0612919	0.0438578	0.113189	0.107698	0.0609102		0.25613	0.007386	0.003029	0.004021	0.002877	0.007425	0.007065	0.003996
				0.25668	0.0610768	0.0920329	0.111477	0.0643597	0.125917	0.0914031	0.0489095		0.25668	0.004024	0.006064	0.007345	0.00424	0.008296	0.006022	0.003222
				0.25724	0.111875	0.10576	0.0379753	0.126041	0.055614	0.132027	0.0513398		0.25724	0.007403	0.006998	0.002513	0.008341	0.00368	0.008737	0.003397
				0.2578	0.0444038	0.0743141	0.0652836	0.0348697	0.0801561	0.0715776	0.102483		0.2578	0.002951	0.004939	0.004339	0.002317	0.005327	0.004757	0.006811
				0.25836	0.0515517	0.0807607	0.122281	0.0701393	0.109657	0.11236	0.0612173		0.25836	0.003441	0.005391	0.008162	0.004682	0.007319	0.0075	0.004086
				0.25891	0.0574838	0.0794538	0.126984	0.103631	0.0730293	0.120209	0.121776		0.25891	0.003853	0.005326	0.008512	0.006947	0.004896	0.008058	0.008163
				0.25947	0.166524	0.0621137	0.0898693	0.0966293	0.0960309	0.0390182	0.0903458		0.25947	0.011211	0.004182	0.00605	0.006506	0.006465	0.002627	0.006083
				0.26003	0.101007	0.111902	0.0977908	0.0806927	0.0975666	0.050985	0.104816		0.26003	0.006829	0.007566	0.006612	0.005456	0.006597	0.003447	0.007087
				0.26058	0.0955048	0.0513348	0.0504144	0.0414688	0.0801594	0.10018	0.0733966		0.26058	0.006485	0.003486	0.003423	0.002816	0.005443	0.006803	0.004984
				0.26114	0.113068	0.102544	0.105087	0.0660057	0.0866292	0.07529	0.079861		0.26114	0.007711	0.006993	0.007166	0.004501	0.005908	0.005134	0.005446
				0.2617	0.116681	0.0729801	0.0651275	0.0863276	0.105239	0.170383	0.18346		0.2617	0.007991	0.004998	0.00446	0.005912	0.007207	0.011669	0.012565
				0.26226	0.109242	0.0444161	0.107848	0.0850158	0.0701911	0.124949	0.133126		0.26226	0.007513	0.003055	0.007418	0.005847	0.004828	0.008594	0.009156
				0.26281	0.0886137	0.087448	0.0569655	0.0632668	0.0682387	0.0668	0.118721		0.26281	0.006121	0.00604	0.003935	0.00437	0.004713	0.004614	0.0082
				0.26337	0.0986359	0.0327738	0.0685748	0.0719096	0.0786776	0.0592492	0.1236		0.26337	0.006842	0.002273	0.004757	0.004988	0.005457	0.00411	0.008573
				0.26393	0.0316599	0.0235457	0.0960779	0.0973181	0.085216	0.0791249	0.0870761		0.26393	0.002205	0.00164	0.006693	0.006779	0.005936	0.005512	0.006066
				0.26449	0.0970999	0.0466432	0.0690667	0.0704815	0.0802173	0.0723281	0.12978		0.26449	0.006792	0.003263	0.004831	0.00493	0.005611	0.00506	0.009078
				0.26504	0.132083	0.103599	0.136772	0.113957	0.0931243	0.064815	0.132287		0.26504	0.009279	0.007278	0.009608	0.008005	0.006542	0.004553	0.009293
				0.2656	0.081829	0.0992988	0.0937061	0.13825	0.0860607	0.0986623	0.0788465		0.2656	0.005772	0.007005	0.00661	0.009753	0.006071	0.00696	0.005562
				0.26616	0.0748219	0.091124	0.0932844	0.0920853	0.10346	0.0955952	0.0936002		0.26616	0.0053	0.006455	0.006608	0.006523	0.007329	0.006772	0.006631
				0.26672	0.102454	0.123547	0.132948	0.0544243	0.141681	0.0952764	0.0406708		0.26672	0.007288	0.008789	0.009458	0.003872	0.010079	0.006778	0.002893
				0.26727	0.0920499	0.0845287	0.0640932	0.104558	0.0808743	0.0956911	0.0478877		0.26727	0.006576	0.006038	0.004578	0.007469	0.005777	0.006836	0.003421
				0.26783	0.0838002	0.165226	0.0960613	0.099822	0.0631504	0.061925	0.123274		0.26783	0.006011	0.011852	0.006891	0.00716	0.00453	0.004442	0.008843
				0.26839	0.11084	0.11928	0.085338	0.0798576	0.108365	0.0938279	0.0838317		0.26839	0.007984	0.008592	0.006147	0.005752	0.007806	0.006759	0.006038
				0.26894	0.0869925	0.110771	0.0688275	0.0438939	0.110122	0.168342	0.0596499		0.26894	0.006292	0.008012	0.004978	0.003175	0.007965	0.012176	0.004315
				0.2695	0.0293982	0.0828525	0.0405456	0.0786038	0.0727788	0.13666	0.128841		0.2695	0.002135	0.006018	0.002945	0.005709	0.005286	0.009926	0.009358
				0.27006	0.0697487	0.102706	0.117444	0.0573549	0.0937079	0.0752956	0.0363475		0.27006	0.005087	0.007491	0.008565	0.004183	0.006834	0.005491	0.002651
				0.27062	0.128088	0.0667733	0.133855	0.0869818	0.124191	0.0560561	0.138078		0.27062	0.00938	0.00489	0.009803	0.00637	0.009095	0.004105	0.010112
				0.27117	0.0866519	0.126683	0.0531611	0.0915158	0.134406	0.0621421	0.115979		0.27117	0.006372	0.009316	0.003909	0.00673	0.009884	0.00457	0.008528
				0.27173	0.117288	0.105144	0.119179	0.097505	0.106463	0.0690092	0.133327		0.27173	0.00866	0.007764	0.0088	0.007199	0.007861	0.005095	0.009844
				0.27229	0.112263	0.127014	0.101113	0.138858	0.0617025	0.101846	0.131812		0.27229	0.008323	0.009417	0.007497	0.010295	0.004575	0.007551	0.009773
				0.27285	0.14181	0.167985	0.131138	0.079169	0.120776	0.163454	0.000729302		0.27285	0.010557	0.012506	0.009762	0.005894	0.008991	0.012168	5.43e-05
				0.2734	0.0196794	0.0685615	0.100724	0.0862096	0.038964	0.0851311	0.113142		0.2734	0.001471	0.005125	0.007529	0.006444	0.002913	0.006363	0.008457
				0.27396	0.115725	0.109777	0.0610763	0.0920207	0.135803	0.102158	0.0394293		0.27396	0.008686	0.008239	0.004584	0.006906	0.010192	0.007667	0.002959
				0.27452	0.152008	0.110776	0.0362548	0.0824031	0.115653	0.0612325	0.128028		0.27452	0.011455	0.008348	0.002732	0.00621	0.008716	0.004614	0.009648
				0.27507	0.11944	0.0816175	0.107645	0.105187	0.112334	0.0970361	0.115845		0.27507	0.009038	0.006176	0.008145	0.007959	0.0085	0.007342	0.008765
				0.27563	0.16019	0.131151	0.078109	0.111588	0.0551809	0.0993272	0.0774036		0.27563	0.01217	0.009964	0.005934	0.008478	0.004192	0.007546	0.005881
				0.27619	0.0958952	0.111893	0.0876403	0.119021	0.103673	0.137034	0.112705		0.27619	0.007315	0.008535	0.006685	0.009079	0.007908	0.010453	0.008597
				0.27675	0.0948024	0.0577727	0.0545047	0.115281	0.0668437	0.109226	0.0581519		0.27675	0.007261	0.004425	0.004174	0.008829	0.005119	0.008365	0.004454
				0.2773	0.060443	0.0471119	0.122607	0.146239	0.0926287	0.134924	0.0480161		0.2773	0.004648	0.003623	0.009428	0.011245	0.007123	0.010375	0.003692
				0.27786	0.114445	0.0771905	0.0689625	0.093768	0.0861713	0.0845578	0.0921252		0.27786	0.008836	0.00596	0.005324	0.007239	0.006653	0.006528	0.007113
				0.27842	0.152596	0.0528307	0.0734326	0.0738133	0.15641	0.103725	0.117377		0.27842	0.011829	0.004095	0.005692	0.005722	0.012124	0.00804	0.009099
				0.27898	0.0925136	0.0427269	0.0833098	0.117988	0.0887441	0.101225	0.0970445		0.27898	0.0072	0.003325	0.006484	0.009183	0.006907	0.007878	0.007553
				0.27953	0.0712849	0.0882111	0.129968	0.131221	0.0744639	0.0966559	0.0632984		0.27953	0.00557	0.006893	0.010155	0.010253	0.005818	0.007553	0.004946
				0.28009	0.139807	0.117076	0.0992204	0.0462991	0.0810121	0.0828433	0.123058		0.28009	0.010968	0.009185	0.007784	0.003632	0.006355	0.006499	0.009654
				0.28065	0.092898	0.126235	0.049628	0.130741	-0.00450331	0.192182	0.0763655		0.28065	0.007317	0.009943	0.003909	0.010298	-0.00035	0.015137	0.006015
				0.2812	0.0448365	0.0566813	0.12808	0.0697144	0.0942326	0.0752165	0.0734163		0.2812	0.003545	0.004482	0.010128	0.005513	0.007452	0.005948	0.005805
				0.28176	0.107624	0.083202	0.108946	0.0742678	0.0708736	0.143309	0.0990177		0.28176	0.008544	0.006605	0.008649	0.005896	0.005627	0.011377	0.007861
				0.28232	0.158778	0.113551	0.10866	0.105387	0.0789207	0.0203291	0.088814		0.28232	0.012655	0.00905	0.008661	0.0084	0.00629	0.00162	0.007079
				0.28288	0.104382	0.0864706	0.118333	0.124983	0.116403	0.100158	0.0926795		0.28288	0.008352	0.006919	0.009469	0.010001	0.009314	0.008015	0.007416
				0.28343	0.0991952	0.110748	0.0785998	0.106518	0.120833	0.148336	0.156488		0.28343	0.007969	0.008897	0.006314	0.008557	0.009707	0.011916	0.012571
				0.28399	0.104231	0.0729249	0.103134	0.0783404	0.124816	0.0665276	0.127236		0.28399	0.008406	0.005881	0.008318	0.006318	0.010066	0.005365	0.010262
				0.28455	0.157384	0.117158	0.158814	0.126633	0.114915	0.0118286	0.0608932		0.28455	0.012743	0.009486	0.012859	0.010253	0.009304	0.000958	0.00493
				0.28511	0.0519693	0.122183	0.124781	0.136471	0.107908	0.0804975	0.108251		0.28511	0.004224	0.009932	0.010143	0.011093	0.008771	0.006543	0.008799
				0.28566	0.0412261	0.143745	0.11597	0.0934947	0.115821	0.078679	0.090247		0.28566	0.003364	0.01173	0.009463	0.007629	0.009451	0.00642	0.007364
				0.28622	0.0735199	0.10149	0.0766395	0.0677488	0.124139	0.0654553	0.0428642		0.28622	0.006023	0.008314	0.006278	0.00555	0.01017	0.005362	0.003511
				0.28678	0.0898748	0.0685649	0.0608273	0.0415256	0.101445	0.0853098	0.100969		0.28678	0.007391	0.005639	0.005002	0.003415	0.008343	0.007016	0.008304
				0.28733	0.13955	0.100256	0.0931177	0.098559	0.0648114	0.0525049	0.0788177		0.28733	0.011521	0.008277	0.007688	0.008137	0.005351	0.004335	0.006507
				0.28789	0.1326	0.131096	0.10208	0.097247	0.116354	0.0382671	0.124859		0.28789	0.01099	0.010865	0.008461	0.00806	0.009644	0.003172	0.010348
				0.28845	0.0955816	0.0863339	0.0800693	0.147769	0.0862362	0.0722359	0.103636		0.28845	0.007953	0.007183	0.006662	0.012295	0.007175	0.00601	0.008623
				0.28901	0.115789	0.0619186	0.114649	0.0848895	0.0884564	0.118525	0.1253		0.28901	0.009671	0.005172	0.009576	0.00709	0.007388	0.0099	0.010466
				0.28956	0.0840112	0.120134	0.086894	0.0370457	0.137915	0.0652273	0.0472956		0.28956	0.007044	0.010073	0.007286	0.003106	0.011564	0.005469	0.003966
				0.29012	0.151608	0.0934326	0.0856155	0.120256	0.119278	0.0541973	0.0849891		0.29012	0.012761	0.007864	0.007206	0.010122	0.01004	0.004562	0.007154
				0.29068	0.11315	0.0647208	0.099326	0.0829672	0.0575234	0.0561953	0.109718		0.29068	0.00956	0.005468	0.008392	0.00701	0.00486	0.004748	0.00927
				0.29124	0.103873	0.11858	0.0771153	0.127185	0.113801	0.0671932	0.108465		0.29124	0.00881	0.010058	0.006541	0.010788	0.009652	0.005699	0.0092
				0.29179	0.130744	0.0958316	0.0978961	0.0844412	0.100068	0.123715	0.0972076		0.29179	0.011132	0.008159	0.008335	0.00719	0.00852	0.010533	0.008277
				0.29235	0.0826834	0.097526	0.0605502	0.12953	0.135407	0.136218	0.121821		0.29235	0.007067	0.008335	0.005175	0.011071	0.011573	0.011642	0.010412
				0.29291	0.115984	0.10673	0.0661746	0.118165	0.0746926	0.119419	0.077438		0.29291	0.009951	0.009157	0.005677	0.010138	0.006408	0.010245	0.006644
				0.29346	0.123801	0.130327	0.0710908	0.0932486	0.0871676	0.118175	0.122725		0.29346	0.010662	0.011224	0.006122	0.008031	0.007507	0.010177	0.010569
				0.29402	0.0963774	0.102949	0.0886408	0.101194	0.116495	0.130399	0.103998		0.29402	0.008332	0.0089	0.007663	0.008748	0.010071	0.011273	0.00899
				0.29458	0.093608	0.0541244	0.0776075	0.104189	0.113445	0.0709015	0.0939736		0.29458	0.008123	0.004697	0.006734	0.009041	0.009844	0.006153	0.008155
				0.29514	0.126851	0.137686	0.0883838	0.104676	0.0721934	0.120307	0.0631298		0.29514	0.011049	0.011993	0.007699	0.009118	0.006288	0.010479	0.005499
				0.29569	0.112347	0.106243	0.0968134	0.078405	0.136444	0.112254	0.0705524		0.29569	0.009823	0.009289	0.008465	0.006855	0.01193	0.009815	0.006169
				0.29625	0.081916	0.127342	0.137257	0.102248	0.0892438	0.0873034	0.0431495		0.29625	0.007189	0.011176	0.012046	0.008974	0.007832	0.007662	0.003787
				0.29681	0.0933776	0.136402	0.0565698	0.0919384	0.152655	0.114867	0.0855557		0.29681	0.008226	0.012016	0.004983	0.008099	0.013448	0.010119	0.007537
				0.29737	0.0872879	0.115472	0.136605	0.109935	0.0877203	0.0974713	0.100948		0.29737	0.007719	0.010211	0.012079	0.009721	0.007757	0.008619	0.008926
				0.29792	0.106844	0.110588	0.0793829	0.11203	0.10419	0.0589914	0.13174		0.29792	0.009483	0.009815	0.007046	0.009944	0.009248	0.005236	0.011693
				0.29848	0.106729	0.0976014	0.0451706	0.0738662	0.0664781	0.116128	0.0947174		0.29848	0.009508	0.008695	0.004024	0.006581	0.005923	0.010346	0.008438
				0.29904	0.102847	0.0752359	0.110399	0.0869702	0.0651802	0.114693	0.0720578		0.29904	0.009197	0.006728	0.009872	0.007777	0.005829	0.010256	0.006444
				0.29959	0.0641994	0.0651563	0.077747	0.138308	0.0823873	0.120417	0.103315		0.29959	0.005762	0.005848	0.006978	0.012414	0.007395	0.010808	0.009273
				0.30015	0.153964	0.0626138	0.0936158	0.0546336	0.117751	0.0772962	0.141293		0.30015	0.013871	0.005641	0.008434	0.004922	0.010608	0.006964	0.012729
				0.30071	0.124534	0.0839046	0.0648659	0.139954	0.130501	0.0634356	0.0802854		0.30071	0.011261	0.007587	0.005866	0.012655	0.011801	0.005736	0.00726
				0.30127	0.0741941	0.091574	0.116194	0.134507	0.103816	0.0961974	0.085676		0.30127	0.006734	0.008311	0.010546	0.012208	0.009422	0.008731	0.007776
				0.30182	0.0868607	0.0686843	0.0466579	0.0915698	0.0757762	0.115685	0.0631249		0.30182	0.007913	0.006257	0.00425	0.008342	0.006903	0.010539	0.005751
				0.30238	0.0916088	0.108258	0.104571	0.0835905	0.0663724	0.113536	0.106458		0.30238	0.008376	0.009898	0.009561	0.007643	0.006069	0.010381	0.009734
				0.30294	0.131038	0.13167	0.107668	0.101558	0.0893522	0.0871409	0.103524		0.30294	0.012025	0.012083	0.009881	0.00932	0.0082	0.007997	0.0095
				0.30349	0.130556	0.0858593	0.0588107	0.11711	0.10849	0.0973079	0.13731		0.30349	0.012025	0.007908	0.005417	0.010787	0.009993	0.008963	0.012647
				0.30405	0.118228	0.0831806	0.0971729	0.0616776	0.0691045	0.0872888	0.0830974		0.30405	0.01093	0.00769	0.008983	0.005702	0.006389	0.00807	0.007682
				0.30461	0.0686486	0.105968	0.131746	0.0904911	0.0935292	0.0874895	0.0891587		0.30461	0.00637	0.009832	0.012224	0.008396	0.008678	0.008118	0.008273
				0.30517	0.0585581	0.116313	0.0699845	0.131935	0.132908	0.0417732	0.132271		0.30517	0.005453	0.010832	0.006517	0.012287	0.012377	0.00389	0.012318
				0.30572	0.102405	0.0641355	0.116179	0.0578901	0.100918	0.146005	0.089572		0.30572	0.009571	0.005995	0.010859	0.005411	0.009432	0.013647	0.008372
				0.30628	0.107677	0.0355701	0.145948	0.108675	0.092199	0.0775812	0.101412		0.30628	0.010101	0.003337	0.013691	0.010195	0.008649	0.007278	0.009513
				0.30684	0.0935686	0.0847031	0.0653542	0.127943	0.103848	0.103539	0.119341		0.30684	0.008809	0.007975	0.006153	0.012046	0.009777	0.009748	0.011236
				0.3074	0.0902016	0.108817	0.0946987	0.103018	0.0855641	0.0744053	0.0669833		0.3074	0.008523	0.010282	0.008948	0.009734	0.008085	0.007031	0.006329
				0.30795	0.114869	0.0798413	0.0856323	0.132949	0.1051	0.0978443	0.0773578		0.30795	0.010894	0.007572	0.008121	0.012608	0.009967	0.009279	0.007336
				0.30851	0.105534	0.0709079	0.126488	0.114126	0.107485	0.0747231	0.0840473		0.30851	0.010045	0.006749	0.012039	0.010862	0.01023	0.007112	0.007999
				0.30907	0.120029	0.148545	0.105341	0.0923664	0.0815656	0.106372	0.0796386		0.30907	0.011465	0.014189	0.010062	0.008823	0.007791	0.010161	0.007607
				0.30962	0.1146	0.0766569	0.114411	0.121911	0.071828	0.084331	0.110701		0.30962	0.010986	0.007349	0.010968	0.011687	0.006886	0.008085	0.010613
				0.31018	0.0923899	0.0350263	0.0768185	0.0795467	0.105004	0.0823311	0.0974868		0.31018	0.008889	0.00337	0.007391	0.007653	0.010103	0.007921	0.009379
				0.31074	0.130831	0.112154	0.112349	0.0713209	0.130113	0.0328709	0.0375202		0.31074	0.012633	0.010829	0.010848	0.006887	0.012563	0.003174	0.003623
				0.3113	0.084427	0.0784187	0.0701154	0.126878	0.10028	0.130287	0.107372		0.3113	0.008181	0.007599	0.006795	0.012295	0.009718	0.012625	0.010405
				0.31185	0.109237	0.108078	0.066113	0.120674	0.0735998	0.0864427	0.101736		0.31185	0.010624	0.010511	0.00643	0.011736	0.007158	0.008407	0.009894
				0.31241	0.058734	0.0775253	0.0700041	0.117003	0.0610424	0.0683465	0.107359		0.31241	0.005732	0.007566	0.006832	0.011419	0.005958	0.006671	0.010478
				0.31297	0.0955177	0.105414	0.137148	0.0680886	0.116415	0.0862666	0.102679		0.31297	0.009356	0.010325	0.013433	0.006669	0.011403	0.00845	0.010057
				0.31353	0.0522212	0.102518	0.0922179	0.0901234	0.0880752	0.106521	0.10232		0.31353	0.005133	0.010077	0.009065	0.008859	0.008658	0.010471	0.010058
				0.31408	0.0968732	0.0898836	0.0509256	0.0718315	0.107331	0.0875067	0.0879091		0.31408	0.009556	0.008867	0.005024	0.007086	0.010588	0.008632	0.008672
				0.31464	0.128297	0.0758832	0.0601215	0.0675975	0.0729823	0.104436	0.0921277		0.31464	0.012701	0.007512	0.005952	0.006692	0.007225	0.010339	0.00912
				0.3152	0.086043	0.137291	0.106618	0.124633	0.101303	0.0441252	0.116818		0.3152	0.008548	0.01364	0.010592	0.012382	0.010064	0.004384	0.011606
				0.31575	0.0861281	0.128261	0.0378093	0.0393962	0.112568	0.100648	0.0940109		0.31575	0.008587	0.012788	0.00377	0.003928	0.011223	0.010035	0.009373
				0.31631	0.0612756	0.109064	0.126789	0.0931787	0.0902251	0.0704596	0.0950789		0.31631	0.006131	0.010912	0.012686	0.009323	0.009027	0.00705	0.009513
				0.31687	0.101415	0.0855479	0.0935171	0.0954593	0.1025	0.10438	0.117603		0.31687	0.010183	0.008589	0.00939	0.009585	0.010292	0.01048	0.011808
				0.31743	0.0994501	0.0501683	0.0704437	0.0678907	0.0439933	0.0599645	0.0866113		0.31743	0.01002	0.005055	0.007098	0.006841	0.004433	0.006042	0.008727
				0.31798	0.097898	0.0719459	0.0432725	0.0823082	0.0652614	0.0647202	0.0879037		0.31798	0.009899	0.007275	0.004375	0.008322	0.006599	0.006544	0.008888
				0.31854	0.104649	0.0997438	0.103861	0.0684415	0.138217	0.096566	0.121703		0.31854	0.010619	0.010121	0.010539	0.006945	0.014025	0.009798	0.012349
				0.3191	0.113469	0.0603119	0.0672413	0.0908185	0.0968367	0.110296	0.0771678		0.3191	0.011554	0.006141	0.006847	0.009247	0.00986	0.011231	0.007857
				0.31965	0.0991256	0.085434	0.107252	0.0823904	0.101082	0.122498	0.114519		0.31965	0.010129	0.00873	0.010959	0.008419	0.010328	0.012517	0.011701
				0.32021	0.0635842	0.12253	0.0404853	0.0734429	0.0971617	0.0856806	0.0348544		0.32021	0.00652	0.012564	0.004151	0.00753	0.009962	0.008785	0.003574
				0.32077	0.0810975	0.13229	0.114002	0.123773	0.107519	0.0436977	0.126177		0.32077	0.008344	0.013612	0.01173	0.012735	0.011063	0.004496	0.012983
				0.32133	0.0559102	0.0845365	0.0578011	0.103534	0.072229	0.11438	0.138512		0.32133	0.005773	0.008728	0.005968	0.01069	0.007458	0.01181	0.014301
				0.32188	0.0933644	0.064006	0.061258	0.0449511	0.137466	0.0833427	0.107103		0.32188	0.009673	0.006632	0.006347	0.004657	0.014243	0.008635	0.011097
				0.32244	0.0466523	0.137542	0.0918991	0.0965633	0.103309	0.0899734	0.070485		0.32244	0.00485	0.0143	0.009555	0.010039	0.010741	0.009354	0.007328
				0.323	0.0893118	0.0836516	0.123422	0.0692824	0.100045	0.0847244	0.0374475		0.323	0.009318	0.008727	0.012876	0.007228	0.010437	0.008839	0.003907
				0.32356	0.0579811	0.033365	0.0916067	0.0766771	0.0480319	0.0558012	0.0490513		0.32356	0.00607	0.003493	0.00959	0.008027	0.005028	0.005842	0.005135
				0.32411	0.0990447	0.0477056	0.0852616	0.0926993	0.0817804	0.153961	0.0645884		0.32411	0.010405	0.005011	0.008957	0.009738	0.008591	0.016173	0.006785
				0.32467	0.0973387	0.0882263	0.0972598	0.0471766	0.105615	0.0911743	0.0190631		0.32467	0.01026	0.0093	0.010252	0.004973	0.011133	0.009611	0.002009
				0.32523	0.0797695	0.0804977	0.0708135	0.0622958	0.135604	0.0508646	0.0929689		0.32523	0.008437	0.008514	0.00749	0.006589	0.014343	0.00538	0.009834
				0.32578	0.0800504	0.082714	0.110532	0.155308	0.0833852	0.0597228	0.106006		0.32578	0.008496	0.008779	0.011731	0.016484	0.00885	0.006339	0.011251
				0.32634	0.100709	0.062161	0.0510137	0.0848772	0.0888514	0.0856957	0.101325		0.32634	0.010725	0.00662	0.005433	0.009039	0.009463	0.009126	0.010791
				0.3269	0.1434	0.161281	0.0938925	0.0929226	0.0586306	0.0839897	0.0421459		0.3269	0.015324	0.017235	0.010034	0.00993	0.006265	0.008975	0.004504
				0.32746	0.0780152	0.0654512	0.0915575	0.0901984	0.069237	0.0995193	0.0771308		0.32746	0.008365	0.007018	0.009817	0.009672	0.007424	0.010671	0.00827
				0.32801	0.0828668	0.0459527	0.0896077	0.0820355	0.105228	0.0440926	0.0828447		0.32801	0.008916	0.004944	0.009641	0.008826	0.011322	0.004744	0.008913
				0.32857	0.0398528	0.0620715	0.119508	0.0969288	0.113744	0.102005	0.0777258		0.32857	0.004302	0.006701	0.012902	0.010464	0.01228	0.011012	0.008391
				0.32913	0.123135	0.0525126	0.068057	0.0580682	0.100329	0.0632661	0.0512568		0.32913	0.013339	0.005688	0.007372	0.00629	0.010868	0.006853	0.005552
				0.32968	0.0742245	0.10056	0.0929071	0.105346	0.101045	0.0774545	0.055661		0.32968	0.008068	0.01093	0.010098	0.01145	0.010983	0.008419	0.00605
				0.33024	0.0688789	0.0623931	0.10034	0.103018	0.116534	0.063829	0.0748201		0.33024	0.007512	0.006805	0.010943	0.011235	0.012709	0.006961	0.00816
				0.3308	0.058657	0.0687153	0.076892	0.0306545	0.0895185	0.0619417	0.0827553		0.3308	0.006419	0.007519	0.008414	0.003354	0.009796	0.006778	0.009056
				0.33136	0.10878	0.069074	0.096252	0.0568077	0.102445	0.109305	0.116408		0.33136	0.011944	0.007584	0.010568	0.006237	0.011248	0.012001	0.012781
				0.33191	0.113504	0.155616	0.0636993	0.068125	0.114854	0.0436317	0.0605138		0.33191	0.012504	0.017144	0.007018	0.007505	0.012653	0.004807	0.006667
				0.33247	0.114502	0.0971972	0.1116	0.10147	0.0938473	0.106798	0.126375		0.33247	0.012657	0.010744	0.012336	0.011216	0.010374	0.011805	0.013969
				0.33303	0.0972501	0.0542349	0.0890955	0.114427	0.125137	0.0422138	0.0878686		0.33303	0.010786	0.006015	0.009881	0.012691	0.013879	0.004682	0.009745
				0.33358	0.0934374	0.0366807	0.0621676	0.0858499	0.0757175	0.0497902	0.0863537		0.33358	0.010398	0.004082	0.006918	0.009553	0.008426	0.005541	0.009609
				0.33414	0.0475877	0.050556	0.0520293	0.113658	0.0750257	0.104543	0.079927		0.33414	0.005313	0.005645	0.005809	0.01269	0.008377	0.011672	0.008924
				0.3347	0.0685343	0.105736	0.0905478	0.0695078	0.0845774	0.103311	0.0651464		0.3347	0.007677	0.011845	0.010143	0.007787	0.009475	0.011573	0.007298
				0.33526	0.0793356	0.0694245	0.0716249	0.0811207	0.0993421	0.0615279	0.0943286		0.33526	0.008917	0.007803	0.00805	0.009118	0.011166	0.006916	0.010602
				0.33581	0.0666119	0.0595463	0.0830247	0.0622584	0.0904955	0.153869	0.0610264		0.33581	0.007512	0.006715	0.009363	0.007021	0.010205	0.017352	0.006882
				0.33637	0.0969655	0.0816769	0.0620985	0.0957362	0.0291402	0.0906197	0.109948		0.33637	0.010971	0.009241	0.007026	0.010832	0.003297	0.010253	0.01244
				0.33693	0.101536	0.0376904	0.0635896	0.031281	0.14307	0.0968274	0.0956389		0.33693	0.011526	0.004279	0.007219	0.003551	0.016241	0.010992	0.010857
				0.33749	0.0888265	0.0309397	0.0802007	0.0532429	0.0745615	0.120788	0.103485		0.33749	0.010117	0.003524	0.009135	0.006064	0.008492	0.013757	0.011787
				0.33804	0.103104	0.0776641	0.0877521	0.0909461	0.0942015	0.110583	0.0488393		0.33804	0.011782	0.008875	0.010028	0.010393	0.010765	0.012637	0.005581
				0.3386	0.0753085	0.0902251	0.044295	0.0906152	0.0787176	0.105847	0.0731453		0.3386	0.008634	0.010344	0.005078	0.010389	0.009025	0.012135	0.008386
				0.33916	0.0425755	0.089348	0.0528701	0.0959552	0.0845546	0.0640517	0.121946		0.33916	0.004897	0.010277	0.006081	0.011037	0.009726	0.007368	0.014027
				0.33971	0.0611639	0.102138	0.0619925	0.131824	0.0647843	0.078306	0.0657108		0.33971	0.007059	0.011787	0.007154	0.015213	0.007476	0.009037	0.007583
				0.34027	0.0833334	0.0673968	0.0812084	0.044884	0.100803	0.102102	0.0869112		0.34027	0.009649	0.007803	0.009403	0.005197	0.011671	0.011822	0.010063
				0.34083	0.0570862	0.102575	0.0982972	0.0264953	0.129793	0.0179069	0.0556932		0.34083	0.006631	0.011915	0.011419	0.003078	0.015077	0.00208	0.00647
				0.34139	0.0975301	0.0448303	0.0852927	0.0782143	0.100573	0.0364183	0.0893845		0.34139	0.011367	0.005225	0.00994	0.009115	0.011721	0.004244	0.010417
				0.34194	0.0641998	0.0666844	0.100103	0.069399	0.08971	0.0639286	0.0989459		0.34194	0.007507	0.007797	0.011704	0.008114	0.010489	0.007475	0.011569
				0.3425	0.0915264	0.122602	0.0775048	0.101238	0.0764965	0.078624	0.0868389		0.3425	0.010737	0.014382	0.009092	0.011876	0.008973	0.009223	0.010187
				0.34306	0.0622959	0.0830058	0.0792617	0.0609842	0.0899698	0.0791969	0.0623223		0.34306	0.007331	0.009769	0.009328	0.007177	0.010588	0.009321	0.007335
				0.34361	0.0732726	0.0526733	0.0785207	0.0964243	0.08097	0.0628517	0.0935291		0.34361	0.008651	0.006219	0.009271	0.011385	0.00956	0.007421	0.011043
				0.34417	0.0752284	0.0761167	0.0722981	0.0119605	0.0669795	0.0818339	0.0533785		0.34417	0.008911	0.009016	0.008564	0.001417	0.007934	0.009694	0.006323
				0.34473	0.0478885	0.066094	0.0687484	0.0741175	0.0645179	0.0911673	0.0898881		0.34473	0.005691	0.007854	0.00817	0.008808	0.007667	0.010834	0.010682
				0.34529	0.106503	0.050458	0.0885754	0.0640789	0.0844218	0.0727333	0.0996324		0.34529	0.012697	0.006016	0.01056	0.00764	0.010065	0.008671	0.011878
				0.34584	0.0818685	0.11935	0.0945731	0.0815755	0.0873353	0.0914709	0.0732712		0.34584	0.009792	0.014275	0.011312	0.009757	0.010446	0.010941	0.008764
				0.3464	0.0731845	0.0919233	0.053299	0.0819418	0.0759186	0.124948	0.0746527		0.3464	0.008782	0.01103	0.006396	0.009832	0.00911	0.014993	0.008958
				0.34696	0.138752	0.0999577	0.0566103	0.0924986	0.0748854	0.117693	0.0791795		0.34696	0.016703	0.012033	0.006815	0.011135	0.009015	0.014168	0.009532
				0.34751	0.0673098	0.0982229	0.0277628	0.0738418	0.0643407	0.0579086	0.0557506		0.34751	0.008129	0.011862	0.003353	0.008918	0.00777	0.006993	0.006733
				0.34807	0.0763917	0.0500235	0.0422779	0.0507351	0.0804799	0.0906209	0.0775303		0.34807	0.009255	0.006061	0.005122	0.006147	0.00975	0.010979	0.009393
				0.34863	0.092738	0.0880436	0.027143	0.098237	0.0603018	0.0656565	0.0669062		0.34863	0.011272	0.010701	0.003299	0.01194	0.007329	0.00798	0.008132
				0.34919	0.0257856	0.0625193	0.0974184	0.0438634	0.0534945	0.0493853	0.0783804		0.34919	0.003144	0.007623	0.011878	0.005348	0.006523	0.006022	0.009557
				0.34974	0.0244908	0.0986911	0.122912	0.0566826	0.024544	0.107865	0.0687872		0.34974	0.002996	0.012072	0.015035	0.006933	0.003002	0.013194	0.008414
				0.3503	0.0470142	0.0748994	0.0764671	0.0715422	0.0627206	0.0793389	0.0960764		0.3503	0.005769	0.009191	0.009383	0.008779	0.007696	0.009736	0.01179
				0.35086	0.124736	0.0123933	0.11489	0.0680885	0.0448294	0.0828093	0.102283		0.35086	0.015355	0.001526	0.014143	0.008382	0.005519	0.010194	0.012591
				0.35141	0.0750765	0.121155	0.0546086	0.0914421	0.0427417	0.0867751	0.06971		0.35141	0.009271	0.014962	0.006744	0.011292	0.005278	0.010716	0.008609
				0.35197	0.0728732	0.102505	0.0450595	0.0604807	0.0731303	0.081457	0.100558		0.35197	0.009028	0.012699	0.005582	0.007493	0.00906	0.010091	0.012457
				0.35253	0.0311694	0.102546	0.0880025	0.0849098	0.101402	0.0345199	0.079983		0.35253	0.003874	0.012744	0.010937	0.010552	0.012602	0.00429	0.00994
				0.35309	0.0955524	0.0705009	0.0560644	0.047315	0.0370209	0.102957	0.0902043		0.35309	0.011912	0.008789	0.00699	0.005899	0.004615	0.012836	0.011246
				0.35364	0.0558518	0.0791509	0.117102	0.0907721	0.0756444	0.0301067	0.101892		0.35364	0.006985	0.009899	0.014645	0.011352	0.00946	0.003765	0.012743
				0.3542	0.0585783	0.0873984	0.0848223	0.032584	0.110388	0.0750369	0.0452232		0.3542	0.007349	0.010965	0.010642	0.004088	0.013849	0.009414	0.005674
				0.35476	0.094957	0.0400779	0.125307	0.0497508	0.107959	0.151179	0.0894422		0.35476	0.011951	0.005044	0.01577	0.006261	0.013587	0.019026	0.011257
				0.35531	0.109981	0.0525537	0.0826187	0.0734789	0.0727407	0.0496925	0.102606		0.35531	0.013885	0.006635	0.01043	0.009277	0.009183	0.006274	0.012954
				0.35587	0.0640217	0.0887753	0.0519306	0.124879	0.059304	0.0650762	0.0630815		0.35587	0.008108	0.011243	0.006577	0.015815	0.007511	0.008242	0.007989
				0.35643	0.0759991	0.090916	0.0830799	0.097123	0.0597911	0.104436	0.0611298		0.35643	0.009655	0.01155	0.010555	0.012339	0.007596	0.013268	0.007766
				0.35699	0.0751525	0.115837	0.0828939	0.116355	0.0888965	0.0683385	0.0943623		0.35699	0.009577	0.014762	0.010564	0.014828	0.011329	0.008709	0.012025
				0.35754	0.062092	0.087493	0.0848564	0.057963	0.0523643	0.100496	0.0727949		0.35754	0.007938	0.011185	0.010848	0.00741	0.006694	0.012847	0.009306
				0.3581	0.0912228	0.103117	0.0612551	0.0744547	0.109639	0.116981	0.0853688		0.3581	0.011698	0.013223	0.007855	0.009548	0.01406	0.015001	0.010947
				0.35866	0.0594233	0.0935941	0.0430731	0.049338	0.0798462	0.0776836	0.114211		0.35866	0.007644	0.012039	0.005541	0.006347	0.010271	0.009993	0.014692
				0.35922	0.0845216	0.0917627	0.0578933	0.0205471	0.0308133	0.0778035	0.0844667		0.35922	0.010906	0.011841	0.00747	0.002651	0.003976	0.010039	0.010899
				0.35977	0.0715997	0.0751868	0.0444498	0.0807935	0.0564192	0.0748457	0.0421282		0.35977	0.009268	0.009732	0.005753	0.010458	0.007303	0.009688	0.005453
				0.36033	0.0806868	0.0432399	0.0299981	0.0754238	0.0687606	0.0413878	0.0441634		0.36033	0.010476	0.005614	0.003895	0.009793	0.008928	0.005374	0.005734
				0.36089	0.0810157	0.0699676	0.105244	0.075687	0.0643361	0.0585116	0.103764		0.36089	0.010551	0.009112	0.013707	0.009857	0.008379	0.00762	0.013514
				0.36144	0.0773339	0.0283792	0.0742517	0.0757999	0.106732	0.102037	0.0845349		0.36144	0.010103	0.003707	0.0097	0.009903	0.013944	0.01333	0.011044
				0.362	0.0670414	0.0788711	0.125032	0.0675827	0.0302798	0.0790356	0.0748372		0.362	0.008785	0.010336	0.016385	0.008856	0.003968	0.010357	0.009807
				0.36256	0.0716443	0.109104	0.0929649	0.0635965	0.0548086	0.0679361	0.105684		0.36256	0.009418	0.014342	0.01222	0.00836	0.007205	0.00893	0.013892
				0.36312	0.0804651	0.0700844	0.0728365	0.0625584	0.0657673	0.0451044	0.047608		0.36312	0.01061	0.009241	0.009604	0.008248	0.008672	0.005947	0.006277
				0.36367	0.129908	0.105667	0.0945705	0.0395708	0.0752046	0.0907752	0.083026		0.36367	0.017181	0.013975	0.012508	0.005234	0.009946	0.012006	0.010981
				0.36423	0.073042	0.0581246	0.0696699	0.0900485	0.0664318	0.100914	0.0504651		0.36423	0.00969	0.007711	0.009243	0.011946	0.008813	0.013388	0.006695
				0.36479	0.0746727	0.121776	0.0745371	0.0846921	0.0707769	0.10882	0.0485563		0.36479	0.009937	0.016205	0.009919	0.01127	0.009418	0.014481	0.006461
				0.36534	0.0757048	0.0977549	0.0381128	0.101549	0.0913635	0.0632587	0.0643783		0.36534	0.010105	0.013048	0.005087	0.013554	0.012195	0.008443	0.008593
				0.3659	0.0590833	0.0837004	0.124324	0.110227	0.1079	0.0436226	0.0950815		0.3659	0.00791	0.011206	0.016645	0.014758	0.014446	0.00584	0.01273
				0.36646	0.106989	0.110291	0.0620001	0.0903409	0.099542	0.0680078	0.0614392		0.36646	0.014368	0.014811	0.008326	0.012132	0.013368	0.009133	0.008251
				0.36702	0.0893943	0.101503	0.0865163	0.102504	0.066479	0.0599186	0.0970819		0.36702	0.012041	0.013672	0.011654	0.013807	0.008955	0.008071	0.013077
				0.36757	0.0703106	0.0238825	0.0526371	0.0759762	0.0335478	0.0690646	0.0997296		0.36757	0.0095	0.003227	0.007112	0.010265	0.004533	0.009331	0.013474
				0.36813	0.0503877	0.0673606	0.0871347	0.0327489	0.142386	0.0329991	0.0811567		0.36813	0.006828	0.009129	0.011808	0.004438	0.019296	0.004472	0.010998
				0.36869	0.094545	0.0929054	0.078768	0.0708808	0.0362346	0.0525877	0.0329641		0.36869	0.012851	0.012629	0.010707	0.009635	0.004925	0.007148	0.004481
				0.36924	0.0467771	0.0474887	0.0833568	0.0949265	0.0972622	0.0486802	0.0747363		0.36924	0.006378	0.006475	0.011365	0.012942	0.013261	0.006637	0.01019
				0.3698	0.0955076	0.0944816	0.067045	0.0440267	0.0361893	0.0569218	0.0642513		0.3698	0.013061	0.012921	0.009169	0.006021	0.004949	0.007784	0.008787
				0.37036	0.0567496	0.0805386	0.0325894	0.0694399	0.0696403	0.0577697	0.0899008		0.37036	0.007784	0.011047	0.00447	0.009525	0.009552	0.007924	0.012331
				0.37092	0.0837286	0.0585625	0.0936776	0.0693744	0.0376917	0.058502	0.11007		0.37092	0.011519	0.008057	0.012888	0.009544	0.005186	0.008049	0.015143
				0.37147	0.103012	0.0750283	0.0234204	0.0772288	0.0982262	0.0902254	0.0598554		0.37147	0.014215	0.010353	0.003232	0.010657	0.013554	0.01245	0.00826
				0.37203	0.0481296	0.0527088	0.113352	0.0658141	0.0956289	0.0702766	0.0956811		0.37203	0.006661	0.007295	0.015689	0.009109	0.013236	0.009727	0.013243
				0.37259	0.0493931	0.101237	0.0663378	0.0810886	0.143595	0.0440416	0.0519561		0.37259	0.006857	0.014054	0.009209	0.011257	0.019934	0.006114	0.007213
				0.37314	0.0668937	0.0652968	0.0975854	0.0690138	0.0802664	0.0447982	0.0756735		0.37314	0.009314	0.009092	0.013587	0.009609	0.011176	0.006238	0.010536
				0.3737	0.059785	0.0921371	0.0731276	0.0595374	0.09203	0.0801412	0.0710919		0.3737	0.008349	0.012867	0.010212	0.008314	0.012852	0.011192	0.009928
				0.37426	0.0710426	0.0477549	0.0477069	0.140051	0.0840481	0.0844201	0.0901078		0.37426	0.009951	0.006689	0.006682	0.019617	0.011773	0.011825	0.012621
				0.37482	0.0703564	0.0885084	0.0801488	0.0897306	0.116203	0.118843	0.0590718		0.37482	0.009884	0.012434	0.01126	0.012606	0.016325	0.016696	0.008299
				0.37537	0.0600009	0.0963574	0.0718498	0.0845292	0.0858648	0.0590425	0.101018		0.37537	0.008454	0.013577	0.010124	0.011911	0.012099	0.008319	0.014234
				0.37593	0.0867239	0.094569	0.0496079	0.0782748	0.0946364	0.0609981	0.0149776		0.37593	0.012256	0.013365	0.007011	0.011062	0.013374	0.00862	0.002117
				0.37649	0.0821264	0.116894	0.0557257	0.104886	0.095598	0.080259	0.0510984		0.37649	0.011641	0.016569	0.007899	0.014867	0.01355	0.011376	0.007243
				0.37704	0.048319	0.0701533	0.0849863	0.0766466	0.0796757	0.0442406	0.050609		0.37704	0.006869	0.009973	0.012082	0.010896	0.011327	0.006289	0.007195
				0.3776	0.0492819	0.0858496	0.11322	0.0871067	0.0572508	0.0236399	0.0709763		0.3776	0.007027	0.012241	0.016143	0.01242	0.008163	0.003371	0.01012
				0.37816	0.0811418	0.022223	0.0830041	0.0499043	0.063111	0.0538763	0.0570734		0.37816	0.011604	0.003178	0.01187	0.007136	0.009025	0.007705	0.008162
				0.37872	0.0613296	0.140801	0.0841816	0.0783906	0.0951431	0.111199	0.0605837		0.37872	0.008796	0.020194	0.012074	0.011243	0.013646	0.015949	0.008689
				0.37927	0.0958212	0.023804	0.0812913	0.0496699	0.0846758	0.0720932	0.0910021		0.37927	0.013784	0.003424	0.011694	0.007145	0.01218	0.01037	0.01309
				0.37983	0.0592936	0.0931836	0.03824	0.0565677	0.0832347	0.0200916	0.0324434		0.37983	0.008554	0.013444	0.005517	0.008161	0.012008	0.002899	0.004681
				0.38039	0.0751055	0.074361	0.0225327	0.0947418	0.0604353	0.0457252	0.0692148		0.38039	0.010867	0.01076	0.00326	0.013709	0.008745	0.006616	0.010015
				0.38094	0.0559548	0.0473701	0.0677261	0.0580079	0.0509881	0.0762981	0.0569874		0.38094	0.00812	0.006874	0.009828	0.008418	0.007399	0.011072	0.00827
				0.3815	0.0337032	0.0714835	0.118702	0.0694732	0.0755495	0.0604977	0.0145543		0.3815	0.004905	0.010404	0.017276	0.010111	0.010996	0.008805	0.002118
				0.38206	0.0492852	0.0577189	0.111997	0.0466832	0.0268387	0.00681441	0.0555812		0.38206	0.007194	0.008425	0.016348	0.006814	0.003918	0.000995	0.008113
				0.38262	0.0616041	0.0571873	0.0636432	0.049265	0.0736604	0.0511445	0.0962095		0.38262	0.009018	0.008372	0.009317	0.007212	0.010783	0.007487	0.014085
				0.38317	0.0802678	0.0840942	0.103922	0.0577786	0.0637679	0.0713277	0.0234103		0.38317	0.011785	0.012347	0.015258	0.008483	0.009362	0.010472	0.003437
				0.38373	0.0243149	0.0482817	0.0447024	0.0358578	0.1047	0.0100059	0.0759064		0.38373	0.00358	0.007109	0.006582	0.00528	0.015417	0.001473	0.011177
				0.38429	0.0358682	0.0866289	0.106401	0.048992	0.0446546	0.104713	0.0925758		0.38429	0.005297	0.012793	0.015713	0.007235	0.006594	0.015464	0.013671
				0.38484	0.0870564	0.0807437	0.0485003	0.109532	0.0825649	0.097546	0.0991332		0.38484	0.012893	0.011958	0.007183	0.016222	0.012228	0.014447	0.014682
				0.3854	0.0514992	0.0858818	0.0828893	0.124584	0.0968249	0.0874373	0.0613165		0.3854	0.007649	0.012756	0.012312	0.018505	0.014382	0.012987	0.009108
				0.38596	0.0641232	0.062617	0.0742145	0.103695	0.0619037	0.026124	0.0562675		0.38596	0.009552	0.009328	0.011055	0.015447	0.009221	0.003892	0.008382
				0.38651	0.0194248	0.115668	0.100834	0.0952364	0.11406	0.0878343	0.092008		0.38651	0.002902	0.01728	0.015064	0.014228	0.01704	0.013122	0.013745
				0.38707	0.0421219	0.0436023	0.0987551	0.0266644	0.079611	0.0505413	0.0187607		0.38707	0.006311	0.006533	0.014796	0.003995	0.011928	0.007572	0.002811
				0.38763	0.0778275	0.0620573	0.0497068	0.0710938	0.118257	0.0289283	0.0918978		0.38763	0.011694	0.009324	0.007469	0.010682	0.017769	0.004347	0.013808
				0.38819	0.0614816	0.0650615	0.0368843	0.0373776	0.0766435	0.0845906	0.101052		0.38819	0.009265	0.009804	0.005558	0.005632	0.011549	0.012747	0.015227
				0.38874	0.0511577	0.0545415	0.0833509	0.0550937	0.0864272	0.0876333	0.0656012		0.38874	0.007731	0.008242	0.012596	0.008326	0.013061	0.013243	0.009914
				0.3893	0.0573442	0.0732697	0.0966962	0.0622053	0.0924162	0.0957227	0.0866737		0.3893	0.008691	0.011104	0.014655	0.009427	0.014006	0.014507	0.013136
				0.38986	0.0958117	0.061882	0.0412631	0.0592371	0.0979325	0.036703	0.0774611		0.38986	0.014562	0.009405	0.006272	0.009003	0.014885	0.005578	0.011773
				0.39041	0.0524969	0.102213	0.0556249	0.115207	0.0720149	0.0351853	0.0377034		0.39041	0.008002	0.01558	0.008479	0.01756	0.010977	0.005363	0.005747
				0.39097	0.0752049	0.0428531	0.0440356	0.0595677	0.0946646	0.0492103	0.0975064		0.39097	0.011496	0.00655	0.006731	0.009105	0.01447	0.007522	0.014905
				0.39153	0.103345	0.0729988	0.0241864	0.0745468	0.0941466	0.107234	0.0902129		0.39153	0.015842	0.01119	0.003708	0.011428	0.014432	0.016438	0.013829
				0.39209	0.0911367	0.0682792	0.0945704	0.0811369	0.103661	0.0627619	0.0939408		0.39209	0.014011	0.010497	0.014538	0.012473	0.015936	0.009648	0.014442
				0.39264	0.0828434	0.0778446	0.028608	0.111433	0.0540204	0.112565	0.075799		0.39264	0.012772	0.012001	0.00441	0.017179	0.008328	0.017354	0.011686
				0.3932	0.0667051	0.0826274	0.0710619	-3.86061e-05	0.0710301	0.0663699	0.122294		0.3932	0.010313	0.012775	0.010987	-6e-06	0.010982	0.010261	0.018907
				0.39376	0.0194452	0.0159103	0.0494849	0.0612939	0.0553147	0.0528828	0.035082		0.39376	0.003015	0.002467	0.007672	0.009503	0.008576	0.008199	0.005439
				0.39431	0.081923	0.0645565	0.0926579	0.0894133	0.09268	0.123757	0.0820046		0.39431	0.012738	0.010037	0.014407	0.013902	0.01441	0.019242	0.01275
				0.39487	0.0154135	0.103774	0.0412577	0.10349	0.0414496	0.0619642	0.0677906		0.39487	0.002403	0.016181	0.006433	0.016136	0.006463	0.009662	0.01057
				0.39543	0.0841035	0.0334656	0.0699362	0.0991756	0.0788046	0.0719016	0.0492044		0.39543	0.013151	0.005233	0.010935	0.015507	0.012322	0.011243	0.007694
				0.39599	0.0657783	0.088368	0.0148411	0.0451326	0.0631405	0.0571891	0.0274481		0.39599	0.010314	0.013856	0.002327	0.007077	0.009901	0.008967	0.004304
				0.39654	0.0933534	0.0568169	0.0953161	0.0575736	0.10322	0.065246	0.0493462		0.39654	0.014679	0.008934	0.014988	0.009053	0.016231	0.01026	0.007759
				0.3971	0.0987351	0.0915188	0.0723106	0.0978669	0.0873361	0.0913878	0.0372507		0.3971	0.015569	0.014431	0.011402	0.015432	0.013772	0.014411	0.005874
				0.39766	0.0540028	0.0815363	0.0809129	0.0573743	0.0506882	0.051573	0.0955772		0.39766	0.00854	0.012893	0.012795	0.009073	0.008015	0.008155	0.015114
				0.39821	0.0650052	0.092557	0.0903541	0.076517	0.0576678	0.0540998	0.0528888		0.39821	0.010308	0.014677	0.014328	0.012134	0.009145	0.008579	0.008387
				0.39877	0.0245905	0.0517742	0.0926953	0.0853708	0.0421078	0.0322903	0.0509095		0.39877	0.00391	0.008233	0.01474	0.013576	0.006696	0.005135	0.008096
				0.39933	0.038104	0.0965883	0.047984	0.0971077	0.0513112	0.0705962	0.0576871		0.39933	0.006076	0.015402	0.007652	0.015485	0.008182	0.011257	0.009199
				0.39989	0.0745104	0.0345554	0.0423845	0.0706027	0.0134154	0.0678541	0.0613474		0.39989	0.011915	0.005526	0.006778	0.01129	0.002145	0.01085	0.00981
				0.40044	0.0913168	0.0428102	0.106539	0.0899057	0.0837241	0.0555023	0.0185809		0.40044	0.014643	0.006865	0.017084	0.014417	0.013425	0.0089	0.00298
				0.401	0.0503754	0.110518	0.0550554	0.118466	0.0586396	0.0587273	0.117724		0.401	0.0081	0.017771	0.008853	0.019049	0.009429	0.009443	0.01893
				0.40156	0.0740127	0.068028	0.0786408	0.0399263	0.055211	0.0707641	0.119523		0.40156	0.011934	0.010969	0.012681	0.006438	0.008903	0.011411	0.019273
				0.40211	0.102143	0.0924512	0.0891693	0.0567131	0.0161219	0.0295831	0.106493		0.40211	0.016516	0.014949	0.014418	0.00917	0.002607	0.004783	0.017219
				0.40267	-0.0146284	-0.000461879	0.103622	0.0799519	0.0278939	0.0420465	0.0547088		0.40267	-0.00237	-7.5e-05	0.016802	0.012964	0.004523	0.006818	0.008871
				0.40323	0.0729681	0.00160543	0.0591571	0.0272269	0.103484	0.0723359	0.0790573		0.40323	0.011864	0.000261	0.009618	0.004427	0.016826	0.011761	0.012854
				0.40379	0.0740292	0.0601585	0.0546455	0.0639147	0.0783259	0.0240885	0.0365871		0.40379	0.01207	0.009808	0.00891	0.010421	0.01277	0.003927	0.005965
				0.40434	0.0747365	0.0960034	0.0621984	0.0680774	0.0666433	0.0745643	0.0517111		0.40434	0.012219	0.015696	0.010169	0.01113	0.010896	0.012191	0.008454
				0.4049	0.0741118	0.0781214	0.0811567	0.0748695	0.138497	0.0320843	0.0590557		0.4049	0.01215	0.012807	0.013305	0.012274	0.022706	0.00526	0.009682
				0.40546	0.0556148	0.0768818	0.0885037	0.0459535	0.0563246	0.0854315	0.0274742		0.40546	0.009143	0.012639	0.01455	0.007555	0.009259	0.014044	0.004517
				0.40601	0.0706419	0.0366273	0.0450791	0.0870314	0.0380366	0.0246116	0.066645		0.40601	0.011645	0.006038	0.007431	0.014347	0.00627	0.004057	0.010986
				0.40657	0.0667642	0.0968768	0.00643378	0.054682	0.0758731	0.0696383	0.0678357		0.40657	0.011036	0.016014	0.001063	0.009039	0.012542	0.011511	0.011213
				0.40713	0.118666	0.121051	0.0922121	0.0813716	0.0454953	0.0185518	0.0854997		0.40713	0.019669	0.020064	0.015284	0.013488	0.007541	0.003075	0.014172
				0.40768	0.0121677	0.0516393	0.106349	0.0405958	0.0379176	0.0412439	0.0820064		0.40768	0.002022	0.008583	0.017676	0.006747	0.006302	0.006855	0.01363
				0.40824	0.0865018	0.075629	0.0671196	0.0213567	0.0896076	0.0453141	0.0354908		0.40824	0.014416	0.012604	0.011186	0.003559	0.014934	0.007552	0.005915
				0.4088	0.0618986	0.0704681	0.0407451	0.0582303	0.0964343	0.0502438	0.0589907		0.4088	0.010344	0.011776	0.006809	0.009731	0.016116	0.008397	0.009858
				0.40936	0.0703468	0.0543027	0.0526176	0.0498707	0.12244	0.0739187	0.0565572		0.40936	0.011788	0.0091	0.008817	0.008357	0.020518	0.012387	0.009477
				0.40991	0.0940106	0.0823039	0.0578684	0.0731333	0.0876231	0.0379758	0.115905		0.40991	0.015796	0.013829	0.009724	0.012288	0.014723	0.006381	0.019475
				0.41047	0.0428788	0.0649018	0.0768029	0.100523	0.00464133	0.107866	0.0288527		0.41047	0.007224	0.010935	0.01294	0.016937	0.000782	0.018174	0.004861
				0.41103	0.107375	0.0685054	0.057784	0.116205	0.0645555	0.0715749	0.0557962		0.41103	0.01814	0.011574	0.009762	0.019632	0.010906	0.012092	0.009426
				0.41158	0.0287678	0.0281457	0.0528768	0.0543301	0.0626338	0.0594094	0.00783078		0.41158	0.004873	0.004768	0.008957	0.009204	0.01061	0.010064	0.001327
				0.41214	0.0748945	0.0769362	0.0326862	0.0427971	0.0812445	0.0384847	0.000883939		0.41214	0.012722	0.013068	0.005552	0.00727	0.0138	0.006537	0.00015
				0.4127	0.0330204	0.0679704	0.066613	0.0596977	0.0878489	0.00825132	0.0479397		0.4127	0.005624	0.011577	0.011346	0.010168	0.014962	0.001405	0.008165
				0.41326	0.0851293	0.0641143	0.0294034	0.130001	0.0543909	0.00888671	0.0219976		0.41326	0.014538	0.010949	0.005022	0.022201	0.009289	0.001518	0.003757
				0.41381	0.0487352	0.0922322	0.0929393	0.0986546	0.0883419	0.0643336	0.0468693		0.41381	0.008345	0.015794	0.015915	0.016894	0.015128	0.011017	0.008026
				0.41437	-0.0175131	0.0391846	0.0832875	0.0605176	0.069468	0.043202	0.0147624		0.41437	-0.00301	0.006728	0.014301	0.010391	0.011928	0.007418	0.002535
				0.41493	0.0868545	0.0782393	0.0625651	0.0840913	0.10265	0.0351134	0.0553234		0.41493	0.014953	0.01347	0.010771	0.014477	0.017673	0.006045	0.009525
				0.41548	0.0819509	0.0845005	0.0971532	0.0470003	0.0545824	0.0404881	0.0382721		0.41548	0.014147	0.014587	0.016771	0.008113	0.009422	0.006989	0.006607
				0.41604	0.0562318	0.0473548	0.0862108	0.0597508	0.108557	0.0526894	0.0711139		0.41604	0.009733	0.008197	0.014922	0.010342	0.01879	0.00912	0.012309
				0.4166	0.0774213	0.0763758	0.0198015	0.0478322	0.0758265	0.0442305	0.0535044		0.4166	0.013437	0.013255	0.003437	0.008301	0.01316	0.007676	0.009286
				0.41715	0.0107867	0.0700909	0.0428723	0.0617013	0.108041	0.0753719	0.0620759		0.41715	0.001877	0.012197	0.007461	0.010737	0.018801	0.013116	0.010802
				0.41771	0.0605853	0.0628039	0.027346	0.0501249	0.103279	0.0318587	0.0465772		0.41771	0.010571	0.010958	0.004771	0.008746	0.01802	0.005559	0.008127
				0.41827	0.0816584	0.0780675	-0.0371905	0.0471045	0.0139753	0.0931534	0.0729458		0.41827	0.014286	0.013658	-0.00651	0.008241	0.002445	0.016297	0.012762
				0.41883	0.0322652	0.0662292	0.0737766	-0.000183067	0.089581	0.04227	0.0206832		0.41883	0.00566	0.011618	0.012941	-3.2e-05	0.015714	0.007415	0.003628
				0.41938	0.0901618	0.0143531	0.0905242	0.0318805	0.0132121	0.0140122	0.12966		0.41938	0.015858	0.002524	0.015922	0.005607	0.002324	0.002464	0.022805
				0.41994	0.0639589	0.0239966	0.102628	0.0379495	0.0431113	0.0865763	0.0832046		0.41994	0.011279	0.004232	0.018098	0.006692	0.007603	0.015268	0.014673
				0.4205	0.0317008	0.040096	0.0928411	0.0479445	0.0762435	0.0436227	0.0836337		0.4205	0.005605	0.00709	0.016416	0.008477	0.013481	0.007713	0.014788
				0.42105	0.037744	0.0498138	0.0816584	0.13952	0.0529088	0.0225582	0.0754159		0.42105	0.006692	0.008831	0.014477	0.024735	0.00938	0.003999	0.01337
				0.42161	0.0226828	0.0234673	0.0273866	0.0846991	0.0328802	0.0869938	0.0756884		0.42161	0.004032	0.004171	0.004868	0.015056	0.005845	0.015464	0.013454
				0.42217	0.100376	0.0516811	0.024519	0.0200813	0.0821034	0.0677679	0.0529343		0.42217	0.01789	0.009211	0.00437	0.003579	0.014633	0.012078	0.009434
				0.42273	0.102745	0.0725874	0.0944119	0.00917404	0.0689571	0.0128265	0.108753		0.42273	0.01836	0.012971	0.016871	0.001639	0.012322	0.002292	0.019434
				0.42328	0.0313883	0.0334305	0.022625	0.0587397	0.0154829	0.119291	0.0996209		0.42328	0.005624	0.00599	0.004054	0.010524	0.002774	0.021373	0.017849
				0.42384	0.0241802	0.0434972	-0.00204539	0.0925003	0.114767	0.101776	0.0602832		0.42384	0.004344	0.007814	-0.00037	0.016617	0.020617	0.018283	0.010829
				0.4244	0.0711579	0.0517689	0.0760984	0.0509433	0.0991262	0.0226886	0.0583069		0.4244	0.012816	0.009324	0.013706	0.009175	0.017854	0.004086	0.010502
				0.42495	0.0740366	0.0945781	0.0334289	0.0292661	0.0602725	0.0223548	0.0590577		0.42495	0.01337	0.017079	0.006037	0.005285	0.010884	0.004037	0.010665
				0.42551	0.0103685	0.0848154	0.0350947	0.0923777	0.0705329	0.064031	0.107418		0.42551	0.001877	0.015357	0.006354	0.016726	0.012771	0.011593	0.019449
				0.42607	0.050777	0.0663714	0.0975383	0.0248507	0.0193878	0.0943585	0.0222625		0.42607	0.009218	0.012049	0.017706	0.004511	0.00352	0.017129	0.004041
				0.42662	0.0723304	0.0367339	0.0847957	0.0637896	0.0444245	-0.0264072	0.0249227		0.42662	0.013165	0.006686	0.015434	0.01161	0.008086	-0.00481	0.004536
				0.42718	0.0019736	0.100918	0.0866304	0.0252504	0.0786377	0.0676251	0.0182115		0.42718	0.00036	0.018416	0.015809	0.004608	0.01435	0.01234	0.003323
				0.42774	0.0138316	0.0595116	0.05774	0.0357257	0.0572195	0.0239599	0.0683759		0.42774	0.002531	0.010888	0.010564	0.006536	0.010469	0.004384	0.01251
				0.4283	0.0697209	0.0187519	0.0486408	0.0926972	0.0607231	0.0349836	0.0604507		0.4283	0.012789	0.00344	0.008922	0.017004	0.011139	0.006417	0.011089
				0.42885	0.0570272	0.069902	0.0339374	0.0647852	0.0861328	0.0764312	0.0125137		0.42885	0.010488	0.012856	0.006242	0.011915	0.015841	0.014057	0.002301
				0.42941	0.0240541	0.125026	0.0787697	0.0799837	0.0420936	0.0511174	0.0674373		0.42941	0.004435	0.023054	0.014525	0.014748	0.007762	0.009426	0.012435
				0.42997	0.0277938	0.0650607	-0.0143609	0.102249	0.143879	0.0840591	0.0551283		0.42997	0.005138	0.012028	-0.00265	0.018903	0.026599	0.01554	0.010192
				0.43052	0.0147144	0.111191	-0.00771635	0.0991277	0.0570528	0.0380165	-0.0339839		0.43052	0.002727	0.020609	-0.00143	0.018373	0.010575	0.007046	-0.0063
				0.43108	0.111712	0.0718167	0.0470362	0.0433865	0.0458284	0.0635926	0.101826		0.43108	0.020759	0.013346	0.008741	0.008063	0.008516	0.011817	0.018922
				0.43164	0.0208872	0.0369604	0.0889832	0.0277158	0.0609027	0.0104138	0.0409847		0.43164	0.003891	0.006886	0.016579	0.005164	0.011347	0.00194	0.007636
				0.43219	0.0546586	0.0626415	0.117339	0.0545419	0.0309538	0.00635476	0.0599299		0.43219	0.01021	0.011701	0.021918	0.010188	0.005782	0.001187	0.011194
				0.43275	0.0702006	0.0301067	0.0715109	0.0580449	0.0643305	0.0294204	0.0844916		0.43275	0.013147	0.005638	0.013392	0.01087	0.012047	0.00551	0.015823
				0.43331	0.0468003	0.0452734	0.0916322	0.0750045	0.0407393	0.043296	0.0402869		0.43331	0.008787	0.0085	0.017205	0.014083	0.007649	0.008129	0.007564
				0.43387	0.0896446	0.0983637	0.0462433	0.0299968	0.0572812	0.0880864	0.0755013		0.43387	0.016875	0.018516	0.008705	0.005647	0.010783	0.016581	0.014212
				0.43442	0.0552535	0.0573605	0.0489112	0.0844947	0.0476008	0.104097	0.057214		0.43442	0.010428	0.010825	0.009231	0.015946	0.008983	0.019645	0.010798
				0.43498	-0.00949407	0.0533012	0.0430224	0.0310351	0.0224308	0.0559428	0.0333776		0.43498	-0.0018	0.010085	0.00814	0.005872	0.004244	0.010585	0.006315
				0.43554	0.0188452	0.0642671	0.0716271	0.0223309	0.142071	0.0725566	0.087179		0.43554	0.003575	0.012191	0.013587	0.004236	0.02695	0.013763	0.016537
				0.43609	-0.0323142	0.097401	0.0675771	0.0953102	0.0233804	0.115558	0.0859004		0.43609	-0.00615	0.018524	0.012852	0.018126	0.004446	0.021977	0.016336
				0.43665	0.0121417	0.0907179	0.0639472	0.0871551	0.0512241	0.0639223	0.0255317		0.43665	0.002315	0.017297	0.012192	0.016617	0.009767	0.012188	0.004868
				0.43721	0.0588268	0.078147	0.0286967	-0.0298159	0.125874	0.0403819	0.0282507		0.43721	0.011245	0.014938	0.005485	-0.0057	0.024061	0.007719	0.0054
[truncated: 184 more rows]

## Sheet: E3
Source Data Supplementary Figure 4
[truncated: 953 more rows]

## Sheet: Guinier
Source Data Supplementary Figure 4
[truncated: 29 more rows]
