# Supplementary material for: Chemical screening by time-resolved X-ray scattering to discover allosteric probes
Source: Nat Chem Biol. Author manuscript; Available in PMC 2024 Sep 1. (PMC11358040; doi:10.1038/s41589-024-01609-1)
Supplement: Supplementary Data 6 [file NIHMS2003799-supplement-Supplementary_Data_6.xlsx]

## Sheet: B1
Source Data Supplementary Figure 5
TR-SAXS characterization of the CX3 chemotype - B1
					Scattering Intensity I(q)									Kratky Transform [I(q) * q2]									Gunier Transform ln[I]
					Time(s)									Time(s)									Time (s)
	Time (s)	I(0)		q	0.3	0.6	0.9	1.2	1.5	1.8	2.1		q	0.3	0.6	0.9	1.2	1.5	1.8	2.1		q2	0.3	2.1
	0.3	22.5		0.01143	25.3198	22.3432	28.4291	23.7755	24.7949	25.9998	30.876		0.01143	0.003307	0.002918	0.003713	0.003105	0.003238	0.003396	0.004032		0.000131	3.29508	3.42998
	0.6	24.7		0.01199	20.937	24.3029	26.0159	26.7849	27.4573	28.9232	29.0054		0.01199	0.003007	0.003491	0.003737	0.003847	0.003944	0.004155	0.004166		0.000144	3.05262	3.36748
	0.9	26.2		0.01254	22.3081	25.0364	25.0174	28.1473	29.235	27.23	28.2604		0.01254	0.00351	0.003939	0.003936	0.004428	0.004599	0.004284	0.004446		0.000157	3.12984	3.34146
	1.2	28		0.0131	21.4702	22.856	24.6148	25.8353	27.626	28.7824	28.3229		0.0131	0.003684	0.003922	0.004224	0.004434	0.004741	0.004939	0.00486		0.000172	3.08053	3.34367
	1.5	28.8		0.01366	21.2338	24.9967	26.4328	25.3017	27.4536	27.1147	28.8923		0.01366	0.003961	0.004663	0.004931	0.00472	0.005121	0.005058	0.00539		0.000187	3.05334	3.36357
	1.8	30		0.01422	21.3244	23.2455	24.4976	26.6042	27.2522	28.8234	29.3318		0.01422	0.004309	0.004697	0.00495	0.005376	0.005507	0.005824	0.005927		0.000202	3.07135	3.37867
	2.1	31		0.01477	23.2438	22.5698	25.418	26.2263	26.4506	27.9245	30.5606		0.01477	0.005072	0.004925	0.005547	0.005723	0.005772	0.006093	0.006669		0.000218	3.19299	3.41971
	2.4	31.9		0.01533	19.7326	23.7799	24.0969	25.8419	27.8315	27.6146	29.489		0.01533	0.004637	0.005588	0.005663	0.006073	0.006541	0.00649	0.00693		0.000235	2.97935	3.38402
	2.7	32.2		0.01589	20.6456	23.982	23.2121	24.8874	26.637	26.377	27.8165		0.01589	0.005211	0.006053	0.005859	0.006282	0.006723	0.006657	0.007021		0.000252	3.0366	3.32563
	3	33.3		0.01645	20.2798	23.2024	24.5104	25.2675	26.5972	27.2513	27.8909		0.01645	0.005484	0.006275	0.006629	0.006833	0.007193	0.00737	0.007543		0.00027	3.03023	3.3283
				0.017	20.8103	22.2411	23.2987	24.3704	25.989	26.5474	26.8901		0.017	0.006016	0.006429	0.006735	0.007045	0.007513	0.007674	0.007773		0.000289	3.05865	3.29176
				0.01756	20.4237	22.7181	23.2614	24.9264	24.8805	26.8581	28.1446		0.01756	0.006298	0.007005	0.007173	0.007686	0.007672	0.008282	0.008679		0.000308	3.03221	3.33736
				0.01812	20.9276	21.9631	22.631	24.2309	24.8407	25.0288	26.8559		0.01812	0.006869	0.007209	0.007428	0.007953	0.008153	0.008215	0.008815		0.000328	3.03917	3.29048
				0.01868	20.2656	22.359	22.7169	24.7579	24.4702	25.8168	25.2533		0.01868	0.007068	0.007798	0.007923	0.008634	0.008534	0.009004	0.008807		0.000349	2.99577	3.22896
				0.01923	20.3278	22.1586	22.6419	23.1809	23.873	24.8887	25.9099		0.01923	0.007519	0.008196	0.008375	0.008574	0.00883	0.009206	0.009583		0.00037	3.01981	3.25462
				0.01979	20.9381	22.1229	22.0316	24.5765	23.7744	25.3796	25.543		0.01979	0.008199	0.008663	0.008628	0.009624	0.00931	0.009939	0.010003		0.000392	3.04935	3.24036
				0.02035	19.4977	20.8904	22.4227	24.5324	23.9502	25.7207	25.9077		0.02035	0.008072	0.008649	0.009283	0.010156	0.009915	0.010648	0.010726		0.000414	2.97465	3.25454
				0.0209	20.054	21.1322	21.9137	23.1575	23.0448	24.8074	25.4445		0.0209	0.008763	0.009234	0.009576	0.010119	0.01007	0.01084	0.011119		0.000437	2.99641	3.2365
				0.02146	20.4279	21.4901	22.0245	23.3959	23.5498	24.2308	25.1715		0.02146	0.009409	0.009899	0.010145	0.010777	0.010847	0.011161	0.011594		0.000461	3.03266	3.22571
				0.02202	19.0426	20.1588	21.649	23.1568	23.1082	23.6619	24.1845		0.02202	0.009233	0.009774	0.010496	0.011227	0.011204	0.011472	0.011726		0.000485	2.95238	3.18571
				0.02258	19.4685	20.1113	22.1655	22.9727	22.8122	24.7077	24.6907		0.02258	0.009923	0.010251	0.011298	0.01171	0.011628	0.012594	0.012585		0.00051	2.98282	3.20643
				0.02313	18.6714	20.1701	21.113	21.5061	23.0003	23.632	24.0673		0.02313	0.009993	0.010795	0.011299	0.01151	0.012309	0.012647	0.01288		0.000535	2.92691	3.18086
				0.02369	19.5799	20.3579	20.5759	22.2815	22.0535	22.7931	23.2898		0.02369	0.01099	0.011427	0.011549	0.012507	0.012379	0.012794	0.013073		0.000561	2.98024	3.14801
				0.02425	19.1301	19.8831	20.3247	21.6277	22.2123	22.7166	22.5752		0.02425	0.011249	0.011692	0.011951	0.012717	0.013061	0.013358	0.013275		0.000588	2.93964	3.11685
				0.02481	18.5551	19.9875	20.5919	22.2887	21.8828	22.7193	23.6381		0.02481	0.011419	0.0123	0.012672	0.013716	0.013466	0.013981	0.014547		0.000615	2.9292	3.16286
				0.02536	18.6347	19.7168	21.2255	21.46	22.0807	22.805	23.3318		0.02536	0.011988	0.012684	0.013655	0.013806	0.014205	0.014671	0.01501		0.000643	2.93023	3.14982
				0.02592	18.9042	19.1268	20.4652	21.0459	21.0848	22.3997	23.4993		0.02592	0.012702	0.012851	0.013751	0.014141	0.014167	0.01505	0.015789		0.000672	2.94509	3.15697
				0.02648	18.0338	18.9604	20.1338	20.3678	21.2749	22.113	22.3853		0.02648	0.012644	0.013294	0.014117	0.014281	0.014917	0.015504	0.015695		0.000701	2.89952	3.1084
				0.02704	18.1903	18.9853	19.8459	20.4142	21.3871	21.5756	22.0761		0.02704	0.013296	0.013877	0.014506	0.014922	0.015633	0.015771	0.016136		0.000731	2.90402	3.0945
				0.02759	18.1201	19.1188	20.2233	20.32	20.6748	20.9932	21.6316		0.02759	0.013797	0.014558	0.015399	0.015472	0.015742	0.015985	0.016471		0.000761	2.90106	3.07415
				0.02815	18.0405	18.9265	19.5785	19.778	20.6334	21.411	21.2903		0.02815	0.014297	0.014999	0.015516	0.015674	0.016352	0.016968	0.016872		0.000792	2.89247	3.05825
				0.02871	17.7747	19.0007	18.7985	19.7103	20.2273	20.5144	21.2391		0.02871	0.01465	0.015661	0.015494	0.016245	0.016671	0.016908	0.017505		0.000824	2.8673	3.05585
				0.02927	17.4495	18.486	19.2569	19.7667	20.2504	20.3335	21.1343		0.02927	0.014945	0.015833	0.016494	0.01693	0.017344	0.017416	0.018101		0.000856	2.8623	3.0509
				0.02982	17.2758	18.1618	18.4981	19.1268	19.7909	20.7709	21.2654		0.02982	0.015366	0.016154	0.016453	0.017013	0.017603	0.018475	0.018915		0.000889	2.85161	3.05708
				0.03038	17.4153	17.4784	18.5346	19.326	19.7182	20.2562	20.4547		0.03038	0.016074	0.016133	0.017108	0.017838	0.0182	0.018697	0.01888		0.000923	2.85973	3.01821
				0.03094	17.591	17.4847	18.5618	19.1819	18.4406	19.884	20.29		0.03094	0.016837	0.016736	0.017767	0.01836	0.017651	0.019032	0.019421		0.000957	2.86135	3.01013
				0.0315	16.6897	17.3205	17.5136	18.9937	19.1789	19.73	19.9523		0.0315	0.016556	0.017182	0.017373	0.018842	0.019025	0.019572	0.019793		0.000992	2.81573	2.99334
				0.03205	16.7012	17.9364	18.0403	18.455	18.7569	19.237	19.6771		0.03205	0.017159	0.018428	0.018535	0.018961	0.019271	0.019764	0.020216		0.001027	2.81815	2.97946
				0.03261	16.0865	16.4526	18.0027	17.9025	18.6819	19.4775	18.8764		0.03261	0.017108	0.017497	0.019146	0.019039	0.019868	0.020714	0.020075		0.001063	2.77907	2.93791
				0.03317	16.6083	16.8455	17.6636	17.9469	18.3938	18.9351	18.8125		0.03317	0.018271	0.018532	0.019432	0.019744	0.020235	0.020831	0.020696		0.0011	2.81648	2.93452
				0.03373	16.4051	16.4379	17.4434	17.9295	18.2183	18.482	18.9884		0.03373	0.01866	0.018697	0.019841	0.020394	0.020722	0.021022	0.021598		0.001137	2.79483	2.94383
				0.03428	16.0891	16.5858	16.9517	17.8078	17.5318	17.7352	18.8186		0.03428	0.01891	0.019494	0.019924	0.02093	0.020606	0.020845	0.022118		0.001175	2.78825	2.93485
				0.03484	15.7419	16.1515	16.8969	17.3858	17.6568	18.0436	18.4594		0.03484	0.019109	0.019606	0.020511	0.021105	0.021433	0.021903	0.022408		0.001214	2.76075	2.91558
				0.0354	15.6653	16.4019	16.7458	17.1932	17.645	17.1623	18.0908		0.0354	0.019629	0.020552	0.020983	0.021543	0.02211	0.021505	0.022668		0.001253	2.75504	2.8954
				0.03596	15.5319	15.9228	16.4521	17.049	17.5226	17.3019	17.8724		0.03596	0.020079	0.020584	0.021269	0.02204	0.022653	0.022367	0.023105		0.001293	2.74198	2.88326
				0.03651	15.467	15.6697	15.5043	16.55	16.9588	17.5757	17.4933		0.03651	0.020621	0.020891	0.02067	0.022064	0.022609	0.023432	0.023322		0.001333	2.73685	2.86182
				0.03707	15.096	15.725	16.3457	16.2049	16.6149	16.4862	17.0816		0.03707	0.020745	0.021609	0.022462	0.022269	0.022832	0.022655	0.023473		0.001374	2.72165	2.838
				0.03763	14.9524	15.499	15.9904	15.971	16.5798	17.1572	16.6001		0.03763	0.021171	0.021945	0.02264	0.022613	0.023475	0.024292	0.023504		0.001416	2.6999	2.80941
				0.03819	14.8369	15.6111	15.5713	15.4892	16.2506	16.5541	16.5402		0.03819	0.021634	0.022762	0.022704	0.022585	0.023695	0.024137	0.024117		0.001458	2.69094	2.8058
				0.03874	15.0193	14.7945	15.1898	15.6823	15.6197	16.1276	16.0759		0.03874	0.022544	0.022207	0.0228	0.023539	0.023445	0.024208	0.02413		0.001501	2.71864	2.77732
				0.0393	14.3528	14.9396	14.8871	15.5773	15.9333	15.72	15.5483		0.0393	0.022168	0.023074	0.022993	0.024059	0.024609	0.024279	0.024014		0.001544	2.66685	2.74395
				0.03986	14.2373	14.6638	14.9913	15.2155	15.2678	16.0478	15.5903		0.03986	0.022618	0.023296	0.023816	0.024172	0.024255	0.025495	0.024768		0.001589	2.65755	2.74665
				0.04042	14.1383	14.2567	14.5436	15.0205	15.2095	15.23	15.7085		0.04042	0.023093	0.023287	0.023755	0.024534	0.024843	0.024876	0.025658		0.001633	2.64446	2.7542
				0.04097	13.5955	14.2065	14.6397	14.5399	14.8451	14.8936	15.4813		0.04097	0.022824	0.02385	0.024577	0.024409	0.024922	0.025003	0.02599		0.001679	2.61702	2.73963
				0.04153	13.7542	13.8666	14.3607	14.4587	14.8848	15.1893	14.5257		0.04153	0.023722	0.023916	0.024768	0.024938	0.025672	0.026198	0.025053		0.001725	2.62807	2.67592
				0.04209	13.4279	13.6997	14.4582	14.2061	14.4523	14.4274	14.877		0.04209	0.023785	0.024266	0.02561	0.025164	0.0256	0.025556	0.026352		0.001771	2.5955	2.69982
				0.04265	13.2707	13.6205	13.8862	14.1786	13.9557	14.6318	14.2435		0.04265	0.024134	0.02477	0.025253	0.025785	0.02538	0.026609	0.025903		0.001819	2.58458	2.6563
				0.0432	13.0852	13.5016	13.7313	13.2898	13.6944	14.2366	14.6022		0.0432	0.024422	0.0252	0.025628	0.024804	0.025559	0.026571	0.027254		0.001866	2.57289	2.68117
				0.04376	13.2131	13.3729	13.2075	14.1672	13.6485	14.0331	13.9328		0.04376	0.025302	0.025608	0.025292	0.027129	0.026136	0.026873	0.02668		0.001915	2.58366	2.63424
				0.04432	12.946	12.9892	13.0875	13.5056	13.5604	13.9208	13.6433		0.04432	0.025426	0.025511	0.025704	0.026525	0.026633	0.02734	0.026795		0.001964	2.56932	2.61325
				0.04488	13.0652	13.1249	13.3127	13.2841	13.347	13.0387	13.4356		0.04488	0.02631	0.026431	0.026809	0.026751	0.026878	0.026257	0.027056
				0.04543	12.6386	12.743	13.0419	13.0101	13.197	13.1578	13.1097		0.04543	0.026087	0.026302	0.026919	0.026854	0.02724	0.027159	0.027059
				0.04599	12.1558	12.7064	13.0612	12.8517	12.938	12.9866	13.2291		0.04599	0.025711	0.026875	0.027625	0.027182	0.027365	0.027468	0.027981
				0.04655	12.4123	12.5089	12.6191	12.6897	12.8329	13.0552	12.5584		0.04655	0.026893	0.027102	0.027341	0.027494	0.027804	0.028286	0.027209
				0.0471	11.9645	12.0523	12.4097	12.626	12.5408	12.2804	12.9118		0.0471	0.026547	0.026741	0.027534	0.028014	0.027825	0.027247	0.028648
				0.04766	11.8363	11.9495	11.6271	12.0854	12.2066	12.4951	12.4329		0.04766	0.026888	0.027145	0.026413	0.027454	0.027729	0.028385	0.028243
				0.04822	11.838	11.8875	11.9069	11.8949	11.9764	12.1491	12.197		0.04822	0.027524	0.027639	0.027684	0.027657	0.027846	0.028248	0.028359
				0.04878	11.6551	11.7172	11.9091	11.963	11.6438	12.0767	11.9971		0.04878	0.02773	0.027878	0.028334	0.028462	0.027703	0.028733	0.028543
				0.04933	11.3294	11.6965	11.5374	11.5921	11.8737	11.5745	11.3844		0.04933	0.027574	0.028467	0.02808	0.028213	0.028899	0.028171	0.027708
				0.04989	11.2909	11.3039	11.4828	11.4679	11.7612	11.3529	11.6528		0.04989	0.028105	0.028138	0.028583	0.028546	0.029276	0.02826	0.029006
				0.05045	10.9939	11.1658	11.1438	11.2111	11.2465	11.2694	11.3789		0.05045	0.027981	0.028418	0.028362	0.028533	0.028624	0.028682	0.02896
				0.05101	11.0293	11.0553	10.9545	11.2091	11.2534	11.2886	11.4129		0.05101	0.028695	0.028763	0.0285	0.029163	0.029278	0.02937	0.029693
				0.05156	10.6312	11.1977	11.0381	10.9036	10.8856	10.9907	11.1055		0.05156	0.028267	0.029773	0.029349	0.028991	0.028943	0.029223	0.029528
				0.05212	10.6829	10.6518	10.824	10.6262	10.6519	10.7624	10.7804		0.05212	0.029021	0.028937	0.029405	0.028867	0.028937	0.029237	0.029286
				0.05268	10.7837	10.7869	10.5667	10.2464	10.3975	10.4458	10.5996		0.05268	0.029926	0.029934	0.029323	0.028434	0.028854	0.028988	0.029415
				0.05324	10.4173	10.3439	10.2221	10.3421	10.3039	10.3934	10.1012		0.05324	0.029523	0.029315	0.02897	0.02931	0.029202	0.029456	0.028628
				0.05379	9.97766	10.1803	10.3452	10.1792	10.2187	9.94638	10.2668		0.05379	0.028873	0.02946	0.029937	0.029456	0.029571	0.028783	0.02971
				0.05435	10.0255	9.8171	10.1194	10.0121	10.0772	9.88439	10.1038		0.05435	0.029616	0.029	0.029893	0.029576	0.029768	0.029199	0.029847
				0.05491	9.85698	9.99562	9.79736	9.88068	9.74851	9.81027	9.56152		0.05491	0.029719	0.030137	0.029539	0.02979	0.029392	0.029578	0.028828
				0.05547	9.6164	9.81397	9.80225	9.8406	9.47831	9.62836	9.53614		0.05547	0.029585	0.030192	0.030156	0.030274	0.02916	0.029621	0.029338
				0.05602	9.7967	9.58472	9.20783	9.54254	9.39664	9.65352	9.41923		0.05602	0.030749	0.030083	0.028901	0.029951	0.029493	0.030299	0.029564
				0.05658	9.42088	9.32777	9.38225	9.40757	9.40673	9.26644	9.12233		0.05658	0.03016	0.029862	0.030036	0.030117	0.030115	0.029666	0.029204
				0.05714	9.1087	9.37744	9.22091	9.22258	8.93851	9.01834	8.99249		0.05714	0.029738	0.030615	0.030104	0.030109	0.029182	0.029443	0.029358
				0.0577	9.00241	9.19047	8.88003	8.97621	8.87847	8.83948	8.94498		0.0577	0.029967	0.030593	0.02956	0.02988	0.029555	0.029425	0.029776
				0.05825	8.8634	8.88554	8.72979	8.93983	8.70224	8.64442	8.86237		0.05825	0.030077	0.030152	0.029624	0.030337	0.02953	0.029334	0.030074
				0.05881	9.03453	8.91621	8.67057	8.80682	8.6708	8.65786	8.37943		0.05881	0.031248	0.030839	0.029989	0.03046	0.02999	0.029945	0.028982
				0.05937	8.9368	8.75589	8.54779	8.42047	8.53339	8.48611	8.37752		0.05937	0.031498	0.030861	0.030127	0.029678	0.030076	0.02991	0.029527
				0.05993	8.72901	8.37226	8.60664	8.54165	8.39386	8.43099	8.20681		0.05993	0.031347	0.030066	0.030908	0.030674	0.030143	0.030277	0.029472
				0.06048	8.60814	8.01741	8.43046	8.4098	8.13655	8.21222	8.23186		0.06048	0.03149	0.029329	0.03084	0.030765	0.029765	0.030042	0.030114
				0.06104	8.04676	8.09555	8.10745	8.13496	7.94755	7.86842	7.71786		0.06104	0.029982	0.030164	0.030208	0.030311	0.029613	0.029318	0.028757
				0.0616	8.23066	8.13032	8.18925	7.98414	8.11488	7.79999	7.91878		0.0616	0.03123	0.030849	0.031073	0.030294	0.03079	0.029596	0.030046
				0.06216	8.09911	8.17497	7.91245	7.87395	7.64292	7.73709	7.70489		0.06216	0.031289	0.031582	0.030568	0.030419	0.029526	0.02989	0.029766
				0.06271	7.98759	7.88228	7.74554	7.63852	7.6612	7.59136	7.4969		0.06271	0.031415	0.031	0.030463	0.030042	0.030131	0.029856	0.029485
				0.06327	7.72162	7.82788	7.32908	7.37904	7.45976	7.4579	7.38604		0.06327	0.03091	0.031336	0.029339	0.029539	0.029862	0.029855	0.029567
				0.06383	7.76562	7.52034	7.3021	7.37507	7.50157	7.08589	7.18425		0.06383	0.031637	0.030638	0.029749	0.030046	0.030562	0.028868	0.029269
				0.06439	7.5262	7.4066	7.38964	7.37167	7.06343	7.15568	7.16799		0.06439	0.031199	0.030704	0.030633	0.030559	0.029281	0.029663	0.029714
				0.06494	7.40678	7.24917	7.27628	7.09693	7.2934	7.19087	7.02679		0.06494	0.031239	0.030574	0.030688	0.029932	0.030761	0.030328	0.029636
				0.0655	7.3744	7.17679	7.20678	6.85476	7.11851	6.82391	6.7117		0.0655	0.031638	0.03079	0.030919	0.029409	0.03054	0.029276	0.028795
				0.06606	7.32476	6.98898	6.90185	6.88585	6.90265	6.99788	6.7714		0.06606	0.031962	0.030497	0.030116	0.030047	0.03012	0.030535	0.029547
				0.06662	7.34642	6.79258	6.86712	6.92329	6.43747	6.45945	6.40305		0.06662	0.0326	0.030142	0.030473	0.030723	0.028567	0.028664	0.028414
				0.06717	6.90551	6.72535	6.83606	6.77434	6.61206	6.56706	6.47132		0.06717	0.031158	0.030345	0.030845	0.030566	0.029834	0.029631	0.029199
				0.06773	6.76392	6.74251	6.50927	6.66561	6.61011	6.3226	6.2129		0.06773	0.031028	0.03093	0.02986	0.030577	0.030323	0.029004	0.028501
				0.06829	6.68926	6.51604	6.51082	6.48984	6.5243	6.12977	6.17697		0.06829	0.031193	0.030385	0.030361	0.030263	0.030424	0.028584	0.028804
				0.06885	6.60646	6.22272	6.39594	6.3468	6.2153	6.01108	6.07159		0.06885	0.031312	0.029493	0.030314	0.030082	0.029458	0.02849	0.028777
				0.0694	6.28046	6.10417	6.39449	6.16279	5.97087	6.01859	6.11864		0.0694	0.030251	0.029402	0.0308	0.029684	0.02876	0.028989	0.029471
				0.06996	6.40413	6.40457	6.24916	6.18951	6.03876	5.83404	5.95813		0.06996	0.031344	0.031347	0.030586	0.030294	0.029556	0.028554	0.029162
				0.07052	6.13898	6.10538	6.08174	6.14758	5.74813	5.73653	6.0263		0.07052	0.030527	0.03036	0.030242	0.03057	0.028583	0.028526	0.029967
				0.07107	6.07096	6.09863	5.98335	5.7907	5.63129	5.43322	5.66535		0.07107	0.030668	0.030807	0.030225	0.029252	0.028447	0.027446	0.028619
				0.07163	6.19724	6.03072	5.64609	5.76504	5.503	5.48197	5.52125		0.07163	0.031799	0.030945	0.028971	0.029581	0.028237	0.028129	0.02833
				0.07219	5.97044	5.93226	5.52945	5.6669	5.63297	5.43583	5.35769		0.07219	0.031113	0.030915	0.028815	0.029532	0.029355	0.028327	0.02792
				0.07275	5.86679	5.66412	5.50916	5.43791	5.52534	5.31509	5.34338		0.07275	0.031048	0.029975	0.029155	0.028778	0.029241	0.028128	0.028278
				0.0733	5.76274	5.66392	5.5277	5.33073	5.46628	5.32438	5.31009		0.0733	0.030966	0.030435	0.029703	0.028645	0.029373	0.02861	0.028534
				0.07386	5.77891	5.68657	5.34291	5.16284	5.09229	5.00688	5.06614		0.07386	0.031527	0.031024	0.029149	0.028166	0.027781	0.027316	0.027639
				0.07442	5.67251	5.51396	5.38732	5.1171	5.27214	4.93361	5.06234		0.07442	0.031415	0.030537	0.029836	0.028339	0.029198	0.027323	0.028036
				0.07498	5.58145	5.26422	5.15765	5.12079	5.01563	5.00888	4.90233		0.07498	0.031376	0.029593	0.028994	0.028787	0.028196	0.028158	0.027559
				0.07553	5.21458	5.23699	5.11656	5.07732	4.76969	4.68798	4.87509		0.07553	0.029751	0.029879	0.029192	0.028968	0.027213	0.026747	0.027814
				0.07609	5.23619	4.9915	4.79065	4.82534	4.71826	4.83795	4.56867		0.07609	0.030317	0.0289	0.027737	0.027938	0.027318	0.028011	0.026452
				0.07665	5.04746	5.02622	4.64517	4.71822	4.60983	4.72486	4.60879		0.07665	0.029654	0.029529	0.027291	0.02772	0.027083	0.027759	0.027077
				0.07721	5.27776	4.99246	4.90004	4.68951	4.66202	4.728	4.49317		0.07721	0.031459	0.029759	0.029208	0.027953	0.027789	0.028183	0.026783
				0.07776	4.91125	4.92041	4.81719	4.4779	4.54275	4.45662	4.36408		0.07776	0.0297	0.029755	0.029131	0.027079	0.027471	0.02695	0.026391
				0.07832	5.09805	4.75628	4.60109	4.45278	4.73162	4.67142	4.39683		0.07832	0.031272	0.029176	0.028224	0.027314	0.029025	0.028655	0.026971
				0.07888	4.61575	4.53882	4.64202	4.42792	4.42566	4.51162	4.10872		0.07888	0.028719	0.02824	0.028882	0.02755	0.027536	0.028071	0.025564
				0.07944	4.72207	4.45702	4.40076	4.08891	4.25218	4.09285	4.18821		0.07944	0.029797	0.028124	0.027769	0.025801	0.026832	0.025826	0.026428
				0.07999	4.61917	4.64843	4.42338	4.25314	4.17504	4.28419	4.00792		0.07999	0.029558	0.029745	0.028305	0.027215	0.026716	0.027414	0.025646
				0.08055	4.48187	4.42117	4.27401	4.29907	4.27554	4.20469	4.04433		0.08055	0.02908	0.028687	0.027732	0.027894	0.027742	0.027282	0.026241
				0.08111	4.23046	4.30314	4.30177	4.17349	3.88329	3.96769	3.90186		0.08111	0.02783	0.028308	0.028299	0.027455	0.025546	0.026101	0.025668
				0.08167	4.38787	4.22125	4.11044	4.13157	4.216	3.97548	3.93232		0.08167	0.029264	0.028153	0.027414	0.027555	0.028118	0.026514	0.026226
				0.08222	4.1093	4.11136	4.09441	3.72372	3.99031	3.97294	3.89518		0.08222	0.027781	0.027795	0.027681	0.025175	0.026977	0.02686	0.026334
				0.08278	4.11172	4.12979	4.11552	3.95955	3.78321	3.73858	3.70133		0.08278	0.028176	0.0283	0.028202	0.027134	0.025925	0.025619	0.025364
				0.08334	4.21798	4.13361	3.89612	3.93891	3.80365	3.75189	3.80822		0.08334	0.029295	0.028709	0.027059	0.027357	0.026417	0.026058	0.026449
				0.0839	4.10795	3.98259	3.85192	3.6211	3.64156	3.7324	3.69258		0.0839	0.028913	0.028031	0.027111	0.025487	0.025631	0.02627	0.02599
				0.08445	4.08904	3.88233	3.82892	3.73673	3.61098	3.56357	3.54146		0.08445	0.029164	0.02769	0.027309	0.026652	0.025755	0.025416	0.025259
				0.08501	4.00349	3.87307	3.70296	3.73198	3.60386	3.60447	3.65627		0.08501	0.028932	0.027989	0.02676	0.02697	0.026044	0.026048	0.026423
				0.08557	3.82816	3.70479	3.77714	3.72405	3.68937	3.61899	3.45786		0.08557	0.028029	0.027126	0.027656	0.027267	0.027013	0.026498	0.025318
				0.08613	3.89527	3.82198	3.69531	3.71764	3.56277	3.5399	3.4034		0.08613	0.028893	0.02835	0.02741	0.027576	0.026427	0.026257	0.025245
				0.08668	3.87456	3.85799	3.70233	3.5881	3.47287	3.54985	3.20992		0.08668	0.029113	0.028989	0.027819	0.026961	0.026095	0.026673	0.024119
				0.08724	3.67068	3.72466	3.62517	3.5127	3.50405	3.53816	3.17635		0.08724	0.027937	0.028348	0.027591	0.026735	0.026669	0.026928	0.024175
				0.0878	3.63052	3.56645	3.37816	3.28495	3.24625	3.32574	3.26269		0.0878	0.027986	0.027492	0.02604	0.025322	0.025024	0.025636	0.02515
				0.08836	3.60601	3.54212	3.37901	3.41854	3.40229	3.14262	3.15409		0.08836	0.028151	0.027652	0.026379	0.026687	0.02656	0.024533	0.024623
				0.08891	3.56939	3.40327	3.31744	3.54343	3.34662	3.15995	3.23889		0.08891	0.028217	0.026904	0.026226	0.028012	0.026456	0.02498	0.025605
				0.08947	3.51626	3.35164	3.27671	3.29966	3.17287	3.10475	3.07939		0.08947	0.028147	0.026829	0.02623	0.026413	0.025398	0.024853	0.02465
				0.09003	3.38988	3.33046	3.31538	3.13552	3.05683	3.16371	3.23066		0.09003	0.027474	0.026993	0.026871	0.025413	0.024775	0.025641	0.026184
				0.09059	3.30695	3.25691	3.13165	3.27373	3.10433	3.16722	2.98841		0.09059	0.027136	0.026725	0.025697	0.026863	0.025473	0.025989	0.024522
				0.09114	3.25613	3.3181	3.15999	3.0965	3.08574	2.86218	2.95707		0.09114	0.027048	0.027563	0.02625	0.025722	0.025633	0.023776	0.024564
				0.0917	3.33956	3.16758	3.17968	2.91317	2.93016	3.01669	2.82684		0.0917	0.028082	0.026636	0.026738	0.024497	0.024639	0.025367	0.023771
				0.09226	3.00838	3.08099	2.88979	2.93954	3.02265	3.1086	2.71542		0.09226	0.025605	0.026223	0.024596	0.025019	0.025727	0.026458	0.023112
				0.09281	3.07818	3.0677	2.95658	2.99338	2.83911	2.84306	2.82306		0.09281	0.026517	0.026426	0.025469	0.025786	0.024457	0.024491	0.024319
				0.09337	3.04399	3.11305	3.01279	2.70254	2.7404	2.63318	2.66428		0.09337	0.026538	0.027141	0.026267	0.023562	0.023892	0.022957	0.023228
				0.09393	2.85568	2.73838	2.97407	2.85673	2.81944	2.683	2.80457		0.09393	0.025195	0.02416	0.026239	0.025204	0.024875	0.023671	0.024744
				0.09449	2.99531	2.85901	2.77386	2.7715	2.76809	2.64591	2.54613		0.09449	0.026742	0.025525	0.024764	0.024743	0.024713	0.023622	0.022731
				0.09504	2.80054	2.85218	2.76727	2.54299	2.66143	2.54005	2.58808		0.09504	0.025298	0.025765	0.024998	0.022972	0.024042	0.022945	0.023379
				0.0956	2.71749	2.71459	2.72595	2.56426	2.53142	2.56547	2.58019		0.0956	0.024837	0.024811	0.024914	0.023437	0.023137	0.023448	0.023582
				0.09616	2.72755	2.83399	2.66981	2.54268	2.46031	2.62716	2.45578		0.09616	0.02522	0.026205	0.024687	0.023511	0.022749	0.024292	0.022708
				0.09672	2.71508	2.70859	2.6486	2.40709	2.51208	2.36189	2.32346		0.09672	0.025397	0.025336	0.024775	0.022516	0.023498	0.022093	0.021734
				0.09727	2.64204	2.552	2.50496	2.44691	2.38863	2.4438	2.47831		0.09727	0.025	0.024148	0.023702	0.023153	0.022602	0.023124	0.02345
				0.09783	2.57708	2.55725	2.38556	2.36211	2.28399	2.39637	2.40661		0.09783	0.024665	0.024475	0.022832	0.022608	0.02186	0.022935	0.023033
				0.09839	2.58905	2.39532	2.42726	2.32808	2.25936	2.21151	2.2959		0.09839	0.025063	0.023188	0.023497	0.022537	0.021871	0.021408	0.022225
				0.09895	2.40247	2.35824	2.29874	2.32881	2.2856	2.32318	2.17641		0.09895	0.023521	0.023088	0.022505	0.0228	0.022377	0.022745	0.021308
				0.0995	2.4875	2.48026	2.37257	2.30515	2.25339	2.31632	2.16361		0.0995	0.024629	0.024557	0.023491	0.022823	0.022311	0.022934	0.021422
				0.10006	2.44448	2.25514	2.29014	2.21519	2.27288	2.23781	2.12893		0.10006	0.024475	0.022579	0.022929	0.022179	0.022757	0.022405	0.021315
				0.10062	2.40889	2.29377	2.15741	2.2965	2.18927	2.1208	2.02735		0.10062	0.024388	0.023222	0.021842	0.02325	0.022164	0.021471	0.020525
				0.10118	2.31052	2.2447	2.14648	2.19872	2.16747	1.99774	2.10759		0.10118	0.023652	0.022978	0.021973	0.022507	0.022188	0.02045	0.021575
				0.10173	2.25229	2.19494	2.13078	2.01475	2.11022	2.11809	1.97494		0.10173	0.02331	0.022717	0.022053	0.020852	0.02184	0.021921	0.02044
				0.10229	2.15615	2.15678	2.15097	2.07345	2.02196	2.06353	2.00092		0.10229	0.022561	0.022567	0.022507	0.021695	0.021157	0.021592	0.020936
				0.10285	2.02114	2.03256	2.01925	2.06596	2.00969	1.95966	1.85566		0.10285	0.021379	0.0215	0.021359	0.021853	0.021258	0.020729	0.019629
				0.10341	2.18421	2.19047	2.03382	1.87961	2.00992	1.8948	1.93257		0.10341	0.023355	0.023422	0.021747	0.020098	0.021492	0.020261	0.020665
				0.10396	1.95961	1.96186	1.97777	1.94305	1.88594	1.92658	1.84475		0.10396	0.02118	0.021204	0.021376	0.021001	0.020384	0.020823	0.019939
				0.10452	1.9129	2.00765	1.94871	1.92035	1.89543	1.83743	1.79989		0.10452	0.020897	0.021932	0.021289	0.020979	0.020707	0.020073	0.019663
				0.10508	1.90301	1.91134	1.95106	1.82447	1.79955	1.82924	1.87964		0.10508	0.021012	0.021104	0.021542	0.020145	0.01987	0.020197	0.020754
				0.10564	1.86259	1.76228	1.85514	1.87657	1.81003	1.79813	1.79167		0.10564	0.020784	0.019665	0.020701	0.02094	0.020198	0.020065	0.019993
				0.10619	1.8084	1.94825	1.8716	1.83662	1.83673	1.81808	1.765		0.10619	0.020393	0.02197	0.021106	0.020712	0.020713	0.020502	0.019904
				0.10675	1.76705	1.81822	1.82832	1.77329	1.68371	1.6549	1.73187		0.10675	0.020137	0.02072	0.020835	0.020208	0.019187	0.018859	0.019736
				0.10731	1.85654	1.71833	1.83265	1.74135	1.63934	1.6739	1.70666		0.10731	0.021378	0.019787	0.021103	0.020052	0.018877	0.019275	0.019652
				0.10787	1.76812	1.73817	1.67017	1.70344	1.69797	1.60036	1.75021		0.10787	0.020572	0.020223	0.019432	0.019819	0.019756	0.01862	0.020364
				0.10842	1.70847	1.70528	1.6513	1.54723	1.5188	1.56264	1.6132		0.10842	0.020084	0.020046	0.019412	0.018188	0.017854	0.018369	0.018964
				0.10898	1.57209	1.7038	1.60046	1.60038	1.5504	1.58097	1.60647		0.10898	0.018671	0.020235	0.019008	0.019007	0.018414	0.018777	0.019079
				0.10954	1.70587	1.67792	1.63718	1.58273	1.52787	1.58591	1.47102		0.10954	0.020468	0.020132	0.019643	0.01899	0.018332	0.019028	0.01765
				0.1101	1.55638	1.55749	1.62958	1.56006	1.51181	1.65431	1.60287		0.1101	0.018865	0.018878	0.019752	0.018909	0.018324	0.020052	0.019428
				0.11065	1.55339	1.60796	1.57157	1.47972	1.53952	1.53065	1.49814		0.11065	0.01902	0.019688	0.019242	0.018117	0.01885	0.018741	0.018343
				0.11121	1.51647	1.53144	1.54371	1.54341	1.46811	1.50188	1.48711		0.11121	0.018755	0.01894	0.019092	0.019088	0.018157	0.018575	0.018392
				0.11177	1.48005	1.51818	1.43026	1.49656	1.46783	1.4543	1.40242		0.11177	0.018489	0.018965	0.017867	0.018695	0.018336	0.018167	0.017519
				0.11232	1.44603	1.50559	1.49853	1.35217	1.30344	1.47026	1.42603		0.11232	0.018244	0.018996	0.018906	0.01706	0.016445	0.01855	0.017992
				0.11288	1.5018	1.49587	1.53044	1.34996	1.42802	1.44671	1.42412		0.11288	0.019137	0.019061	0.019501	0.017202	0.018196	0.018435	0.018147
				0.11344	1.51807	1.45506	1.31117	1.35794	1.44216	1.38369	1.42949		0.11344	0.019535	0.018724	0.016873	0.017475	0.018558	0.017806	0.018395
				0.114	1.43253	1.29311	1.36339	1.31724	1.35223	1.30229	1.31745		0.114	0.018616	0.016804	0.017718	0.017118	0.017573	0.016924	0.017121
				0.11455	1.37746	1.34988	1.31353	1.3366	1.29297	1.24953	1.37583		0.11455	0.018076	0.017714	0.017237	0.01754	0.016967	0.016397	0.018054
				0.11511	1.37944	1.31136	1.34363	1.25691	1.34533	1.22357	1.29845		0.11511	0.018278	0.017376	0.017804	0.016655	0.017826	0.016213	0.017205
				0.11567	1.25548	1.22479	1.16793	1.25742	1.26967	1.31976	1.22014		0.11567	0.016797	0.016387	0.015626	0.016823	0.016987	0.017657	0.016325
				0.11623	1.31595	1.25815	1.30722	1.29825	1.2745	1.21377	1.23083		0.11623	0.017776	0.016996	0.017659	0.017537	0.017217	0.016396	0.016627
				0.11678	1.21668	1.1865	1.25619	1.2876	1.15326	1.25682	1.17304		0.11678	0.016594	0.016182	0.017132	0.017561	0.015729	0.017141	0.015999
				0.11734	1.20302	1.22229	1.11083	1.17707	1.11667	1.10544	1.16089		0.11734	0.016564	0.01683	0.015295	0.016207	0.015375	0.015221	0.015984
				0.1179	1.1642	1.24599	1.14923	1.20274	1.22462	1.10442	1.12743		0.1179	0.016183	0.017319	0.015974	0.016718	0.017022	0.015352	0.015671
				0.11846	1.18582	1.13588	1.20129	1.1299	1.23908	1.11311	1.22392		0.11846	0.016639	0.015938	0.016856	0.015855	0.017387	0.015619	0.017174
				0.11901	1.07462	1.11949	1.16333	1.15201	1.10175	1.18702	1.19208		0.11901	0.015221	0.015857	0.016478	0.016317	0.015605	0.016813	0.016885
				0.11957	1.01435	1.0985	1.16714	0.988617	1.00555	1.08759	1.09074		0.11957	0.014502	0.015706	0.016687	0.014134	0.014377	0.01555	0.015595
				0.12013	1.00171	1.07156	1.10865	1.04796	1.06312	1.10719	0.992279		0.12013	0.014455	0.015463	0.015999	0.015123	0.015342	0.015978	0.014319
				0.12069	1.04099	1.08003	0.977493	1.05919	0.988183	1.09599	1.01535		0.12069	0.015162	0.015731	0.014237	0.015427	0.014393	0.015963	0.014789
				0.12124	1.07504	1.00451	0.989617	1.03356	1.00589	1.00172	1.07956		0.12124	0.015803	0.014766	0.014547	0.015193	0.014786	0.014725	0.015869
				0.1218	1.06186	0.972598	0.964223	1.06546	1.07451	0.904828	0.986641		0.1218	0.015753	0.014429	0.014304	0.015806	0.015941	0.013423	0.014637
				0.12236	0.951163	1.04259	0.979182	0.921359	0.982857	0.944377	0.989121		0.12236	0.01424	0.015609	0.01466	0.013794	0.014715	0.014139	0.014809
				0.12292	1.05102	0.965746	0.952499	1.0368	0.897849	0.915511	0.870173		0.12292	0.015879	0.014591	0.01439	0.015664	0.013565	0.013832	0.013147
				0.12347	0.916008	0.995476	0.966953	0.907898	0.945797	0.880925	0.842327		0.12347	0.013965	0.015177	0.014742	0.013841	0.014419	0.01343	0.012842
				0.12403	0.897451	0.87683	0.97481	0.933825	0.930243	0.917679	0.877125		0.12403	0.013806	0.013489	0.014996	0.014365	0.01431	0.014117	0.013493
				0.12459	0.83503	0.915111	0.888261	0.907153	0.866435	0.946295	0.913902		0.12459	0.012961	0.014205	0.013788	0.014081	0.013449	0.014689	0.014186
				0.12515	0.854481	0.830149	0.926603	0.895069	0.887309	0.84594	0.863721		0.12515	0.013382	0.013001	0.014512	0.014018	0.013896	0.013248	0.013527
				0.1257	0.899468	0.858478	0.963614	0.808546	0.853804	0.862072	0.783991		0.1257	0.014212	0.013565	0.015226	0.012776	0.013491	0.013622	0.012388
				0.12626	0.860076	0.856109	0.898041	0.852438	0.881601	0.864567	0.86388		0.12626	0.013711	0.013648	0.014316	0.013589	0.014054	0.013783	0.013772
				0.12682	0.86013	0.749826	0.790428	0.763449	0.787943	0.853853	0.820091		0.12682	0.013833	0.012059	0.012712	0.012278	0.012672	0.013732	0.013189
				0.12738	0.828392	0.843588	0.839641	0.812016	0.821115	0.836724	0.823715		0.12738	0.01344	0.013687	0.013623	0.013174	0.013322	0.013575	0.013364
				0.12793	0.786327	0.823265	0.762435	0.765296	0.66503	0.824488	0.655805		0.12793	0.012869	0.013474	0.012478	0.012525	0.010884	0.013494	0.010733
				0.12849	0.725841	0.843775	0.784562	0.788639	0.751684	0.784345	0.854432		0.12849	0.011983	0.01393	0.012953	0.01302	0.01241	0.012949	0.014106
				0.12905	0.746784	0.815598	0.740591	0.7094	0.695716	0.718523	0.730466		0.12905	0.012436	0.013582	0.012333	0.011814	0.011586	0.011966	0.012165
				0.1296	0.64056	0.814449	0.769057	0.761249	0.78313	0.70944	0.721838		0.1296	0.01076	0.01368	0.012918	0.012787	0.013154	0.011917	0.012125
				0.13016	0.753606	0.722622	0.750001	0.691816	0.759187	0.704378	0.713024		0.13016	0.012768	0.012243	0.012707	0.011721	0.012862	0.011934	0.01208
				0.13072	0.672062	0.733935	0.750285	0.716123	0.636767	0.735052	0.640273		0.13072	0.011484	0.012541	0.01282	0.012237	0.010881	0.01256	0.010941
				0.13128	0.645576	0.65935	0.683097	0.676317	0.687373	0.752003	0.698723		0.13128	0.011126	0.011363	0.011772	0.011655	0.011846	0.01296	0.012042
				0.13183	0.699142	0.726586	0.665537	0.594502	0.633293	0.62967	0.696839		0.13183	0.012151	0.012628	0.011567	0.010333	0.011007	0.010944	0.012111
				0.13239	0.611424	0.66283	0.638659	0.738044	0.593149	0.688432	0.644832		0.13239	0.010717	0.011618	0.011194	0.012936	0.010396	0.012066	0.011302
				0.13295	0.676681	0.584779	0.650481	0.608559	0.638063	0.552944	0.707196		0.13295	0.011961	0.010336	0.011498	0.010757	0.011278	0.009774	0.0125
				0.13351	0.604187	0.672981	0.612934	0.657866	0.647938	0.5697	0.652509		0.13351	0.010769	0.011995	0.010925	0.011726	0.011549	0.010154	0.01163
				0.13406	0.610065	0.634009	0.651401	0.629003	0.68972	0.573752	0.56944		0.13406	0.010965	0.011395	0.011708	0.011305	0.012396	0.010312	0.010235
				0.13462	0.661533	0.603283	0.609593	0.624941	0.576969	0.603077	0.631055		0.13462	0.011989	0.010933	0.011048	0.011326	0.010456	0.010929	0.011437
				0.13518	0.660883	0.586562	0.486053	0.696127	0.585839	0.559882	0.615871		0.13518	0.012076	0.010718	0.008882	0.01272	0.010705	0.010231	0.011254
				0.13574	0.610679	0.428501	0.554543	0.50147	0.618091	0.498662	0.53611		0.13574	0.011251	0.007895	0.010217	0.009239	0.011388	0.009187	0.009877
				0.13629	0.555558	0.644332	0.532464	0.587393	0.626837	0.68257	0.578422		0.13629	0.01032	0.011969	0.009891	0.010911	0.011644	0.012679	0.010745
				0.13685	0.551931	0.564961	0.584594	0.571245	0.550489	0.618507	0.634553		0.13685	0.010337	0.010581	0.010948	0.010698	0.01031	0.011584	0.011884
				0.13741	0.531172	0.481844	0.533794	0.563501	0.481829	0.508092	0.454851		0.13741	0.010029	0.009098	0.010079	0.010639	0.009097	0.009593	0.008588
				0.13797	0.603275	0.613149	0.579886	0.590511	0.61819	0.504056	0.604334		0.13797	0.011483	0.011671	0.011038	0.01124	0.011767	0.009594	0.011503
				0.13852	0.443844	0.550519	0.520576	0.495588	0.437673	0.50121	0.53862		0.13852	0.008517	0.010564	0.009989	0.00951	0.008398	0.009618	0.010335
				0.13908	0.528475	0.511127	0.529491	0.433752	0.493332	0.489502	0.513194		0.13908	0.010222	0.009887	0.010242	0.00839	0.009543	0.009469	0.009927
				0.13964	0.512905	0.553669	0.53286	0.473771	0.533895	0.447914	0.460189		0.13964	0.010001	0.010796	0.01039	0.009238	0.01041	0.008734	0.008973
				0.1402	0.524795	0.469136	0.471979	0.557169	0.550262	0.4999	0.487743		0.1402	0.010315	0.009221	0.009277	0.010951	0.010815	0.009825	0.009586
				0.14075	0.475109	0.434429	0.466521	0.560704	0.467591	0.622161	0.483509		0.14075	0.009412	0.008607	0.009242	0.011108	0.009264	0.012326	0.009579
				0.14131	0.46858	0.418983	0.527416	0.501981	0.550419	0.543041	0.510821		0.14131	0.009357	0.008366	0.010532	0.010024	0.010991	0.010844	0.0102
				0.14187	0.52221	0.52476	0.624893	0.484173	0.452847	0.463321	0.479324		0.14187	0.01051	0.010561	0.012577	0.009745	0.009114	0.009325	0.009647
				0.14243	0.425909	0.515384	0.365589	0.410671	0.53649	0.426458	0.455381		0.14243	0.00864	0.010455	0.007416	0.00833	0.010883	0.008651	0.009237
				0.14298	0.389937	0.440039	0.431961	0.475719	0.468506	0.430444	0.40855		0.14298	0.007972	0.008996	0.008831	0.009726	0.009578	0.0088	0.008352
				0.14354	0.455398	0.402498	0.458178	0.426366	0.471542	0.447318	0.373027		0.14354	0.009383	0.008293	0.00944	0.008785	0.009716	0.009216	0.007686
				0.1441	0.485064	0.468566	0.342467	0.455316	0.457441	0.409521	0.460456		0.1441	0.010072	0.009729	0.007111	0.009454	0.009498	0.008503	0.009561
				0.14465	0.457378	0.42013	0.373844	0.485793	0.462772	0.459078	0.424657		0.14465	0.009571	0.008791	0.007823	0.010165	0.009683	0.009606	0.008886
				0.14521	0.399067	0.377462	0.362442	0.430325	0.474239	0.360426	0.417938		0.14521	0.008415	0.007959	0.007643	0.009074	0.01	0.0076	0.008813
				0.14577	0.417714	0.437616	0.375823	0.465664	0.370827	0.455803	0.377399		0.14577	0.008876	0.009299	0.007986	0.009895	0.00788	0.009685	0.008019
				0.14633	0.383005	0.402765	0.366006	0.466701	0.326447	0.422823	0.414095		0.14633	0.008201	0.008624	0.007837	0.009993	0.00699	0.009053	0.008866
				0.14688	0.379718	0.370616	0.361797	0.362019	0.364192	0.430386	0.426004		0.14688	0.008192	0.007996	0.007806	0.007811	0.007857	0.009286	0.009191
				0.14744	0.455416	0.471356	0.438659	0.374648	0.407879	0.401218	0.389817		0.14744	0.0099	0.010247	0.009536	0.008144	0.008867	0.008722	0.008474
				0.148	0.430733	0.351483	0.475253	0.369889	0.378898	0.345907	0.357719		0.148	0.009435	0.007699	0.01041	0.008102	0.008299	0.007577	0.007835
				0.14856	0.385448	0.436242	0.421607	0.331144	0.447043	0.439262	0.400924		0.14856	0.008506	0.009627	0.009304	0.007308	0.009866	0.009694	0.008848
				0.14911	0.396247	0.319746	0.392035	0.334001	0.44225	0.37453	0.358472		0.14911	0.008811	0.00711	0.008717	0.007427	0.009833	0.008328	0.007971
				0.14967	0.446016	0.359612	0.374864	0.339167	0.28991	0.406796	0.330688		0.14967	0.009991	0.008056	0.008397	0.007598	0.006494	0.009113	0.007408
				0.15023	0.362675	0.338181	0.391481	0.320058	0.318621	0.322849	0.440607		0.15023	0.008185	0.007632	0.008835	0.007223	0.007191	0.007286	0.009944
				0.15079	0.338471	0.42727	0.333124	0.366178	0.358103	0.306344	0.420895		0.15079	0.007696	0.009715	0.007574	0.008326	0.008142	0.006965	0.00957
				0.15134	0.340926	0.364546	0.292128	0.448426	0.339349	0.403145	0.314679		0.15134	0.007809	0.00835	0.006691	0.010271	0.007773	0.009234	0.007208
				0.1519	0.360578	0.372689	0.351195	0.274807	0.390194	0.277012	0.373404		0.1519	0.00832	0.008599	0.008103	0.006341	0.009003	0.006392	0.008616
				0.15246	0.376735	0.327047	0.431082	0.331971	0.323754	0.380558	0.373017		0.15246	0.008757	0.007602	0.01002	0.007716	0.007525	0.008845	0.00867
				0.15302	0.308916	0.281145	0.319267	0.290225	0.326821	0.374483	0.377852		0.15302	0.007233	0.006583	0.007475	0.006795	0.007652	0.008768	0.008847
				0.15357	0.291757	0.261128	0.368378	0.31162	0.327757	0.344576	0.38151		0.15357	0.006881	0.006159	0.008688	0.007349	0.00773	0.008127	0.008998
				0.15413	0.316696	0.367233	0.340924	0.30962	0.344967	0.295527	0.351337		0.15413	0.007523	0.008724	0.008099	0.007355	0.008195	0.007021	0.008346
				0.15469	0.285334	0.282521	0.306998	0.315354	0.338029	0.308763	0.31084		0.15469	0.006828	0.00676	0.007346	0.007546	0.008088	0.007388	0.007438
				0.15525	0.365242	0.263852	0.335845	0.353035	0.331952	0.233365	0.354664		0.15525	0.008803	0.006359	0.008094	0.008509	0.008	0.005624	0.008548
				0.1558	0.343328	0.348342	0.289909	0.312939	0.246158	0.259289	0.378821		0.1558	0.008334	0.008456	0.007037	0.007596	0.005975	0.006294	0.009196
				0.15636	0.295661	0.329635	0.377259	0.349153	0.315392	0.288541	0.264449		0.15636	0.007228	0.008059	0.009223	0.008536	0.007711	0.007054	0.006465
				0.15692	0.241135	0.264725	0.292193	0.287713	0.214198	0.2751	0.26774		0.15692	0.005937	0.006518	0.007195	0.007084	0.005274	0.006774	0.006593
				0.15748	0.326473	0.349141	0.287463	0.311471	0.342897	0.339939	0.269149		0.15748	0.008096	0.008658	0.007129	0.007724	0.008503	0.00843	0.006674
				0.15803	0.315264	0.289711	0.299802	0.310634	0.353473	0.30022	0.287966		0.15803	0.007873	0.007235	0.007487	0.007758	0.008828	0.007498	0.007192
				0.15859	0.328146	0.302172	0.303052	0.267568	0.311239	0.385166	0.309212		0.15859	0.008253	0.0076	0.007622	0.006729	0.007828	0.009687	0.007777
				0.15915	0.338179	0.214677	0.297698	0.281428	0.271324	0.294576	0.292491		0.15915	0.008565	0.005437	0.00754	0.007128	0.006872	0.007461	0.007408
				0.1597	0.24149	0.277289	0.284871	0.239629	0.266402	0.291574	0.250063		0.1597	0.006159	0.007072	0.007266	0.006112	0.006795	0.007437	0.006378
				0.16026	0.266541	0.231609	0.268415	0.276318	0.307152	0.286438	0.268734		0.16026	0.006846	0.005949	0.006894	0.007097	0.007889	0.007357	0.006902
				0.16082	0.282295	0.3005	0.258181	0.19554	0.293743	0.188271	0.249304		0.16082	0.007301	0.007772	0.006677	0.005057	0.007597	0.004869	0.006448
				0.16138	0.318857	0.247407	0.334628	0.233316	0.269648	0.200724	0.242629		0.16138	0.008304	0.006443	0.008714	0.006076	0.007022	0.005227	0.006319
				0.16193	0.17742	0.26259	0.306696	0.30065	0.26575	0.285352	0.261387		0.16193	0.004652	0.006886	0.008042	0.007884	0.006969	0.007483	0.006854
				0.16249	0.312319	0.253866	0.270964	0.328846	0.327552	0.237565	0.292949		0.16249	0.008246	0.006703	0.007154	0.008683	0.008648	0.006272	0.007735
				0.16305	0.237986	0.230171	0.258538	0.256529	0.262694	0.275624	0.257295		0.16305	0.006327	0.006119	0.006873	0.00682	0.006984	0.007327	0.00684
				0.16361	0.243733	0.199154	0.313906	0.239061	0.30803	0.253622	0.264059		0.16361	0.006524	0.005331	0.008402	0.006399	0.008245	0.006789	0.007068
				0.16416	0.200425	0.247407	0.22964	0.285778	0.25472	0.246772	0.215234		0.16416	0.005401	0.006667	0.006189	0.007702	0.006865	0.00665	0.0058
				0.16472	0.256873	0.259335	0.248411	0.231906	0.225564	0.261669	0.245207		0.16472	0.00697	0.007037	0.00674	0.006292	0.00612	0.0071	0.006653
				0.16528	0.209916	0.245415	0.315812	0.202893	0.289779	0.230714	0.310258		0.16528	0.005734	0.006704	0.008627	0.005542	0.007916	0.006302	0.008475
				0.16584	0.333856	0.264312	0.241657	0.283464	0.260914	0.267702	0.276113		0.16584	0.009181	0.007269	0.006646	0.007796	0.007175	0.007362	0.007593
				0.16639	0.310827	0.250275	0.152827	0.236975	0.247237	0.324196	0.240548		0.16639	0.008606	0.006929	0.004231	0.006561	0.006845	0.008976	0.00666
				0.16695	0.240263	0.226782	0.290638	0.215018	0.255196	0.256457	0.203751		0.16695	0.006697	0.006321	0.008101	0.005993	0.007113	0.007148	0.005679
				0.16751	0.213421	0.257438	0.235155	0.244648	0.278388	0.151899	0.20517		0.16751	0.005988	0.007223	0.006598	0.006865	0.007811	0.004262	0.005757
				0.16807	0.271684	0.251996	0.305321	0.236331	0.209317	0.281736	0.230753		0.16807	0.007674	0.007118	0.008624	0.006675	0.005912	0.007958	0.006518
				0.16862	0.221476	0.256547	0.246288	0.229787	0.219604	0.195255	0.241745		0.16862	0.006297	0.007294	0.007003	0.006534	0.006244	0.005552	0.006874
				0.16918	0.243111	0.216251	0.193459	0.237928	0.155482	0.252143	0.17982		0.16918	0.006958	0.00619	0.005537	0.00681	0.00445	0.007217	0.005147
				0.16974	0.252066	0.239452	0.258279	0.204992	0.226962	0.19095	0.222595		0.16974	0.007262	0.006899	0.007441	0.005906	0.006539	0.005501	0.006413
				0.17029	0.298476	0.288545	0.254384	0.18279	0.129549	0.280458	0.213645		0.17029	0.008656	0.008368	0.007377	0.005301	0.003757	0.008133	0.006196
				0.17085	0.271307	0.214334	0.227251	0.200635	0.242282	0.229576	0.231894		0.17085	0.00792	0.006256	0.006634	0.005857	0.007072	0.006701	0.006769
				0.17141	0.224022	0.253128	0.218731	0.278255	0.251526	0.216312	0.176012		0.17141	0.006582	0.007437	0.006427	0.008175	0.00739	0.006355	0.005171
				0.17197	0.192298	0.225785	0.155455	0.212928	0.192764	0.274419	0.205791		0.17197	0.005687	0.006677	0.004597	0.006297	0.005701	0.008115	0.006086
				0.17252	0.200913	0.112556	0.252886	0.275745	0.206087	0.234548	0.17456		0.17252	0.00598	0.00335	0.007527	0.008207	0.006134	0.006981	0.005196
				0.17308	0.283313	0.180453	0.214664	0.251919	0.224549	0.193164	0.230637		0.17308	0.008487	0.005406	0.006431	0.007547	0.006727	0.005787	0.006909
				0.17364	0.142953	0.201437	0.239927	0.186785	0.212112	0.234736	0.214474		0.17364	0.00431	0.006073	0.007234	0.005632	0.006395	0.007077	0.006467
				0.1742	0.199599	0.224372	0.191965	0.210922	0.168712	0.267434	0.178611		0.1742	0.006057	0.006808	0.005825	0.0064	0.005119	0.008115	0.00542
				0.17475	0.235075	0.239369	0.159231	0.195253	0.200548	0.145666	0.18374		0.17475	0.007179	0.00731	0.004863	0.005963	0.006125	0.004448	0.005611
				0.17531	0.201244	0.168269	0.204164	0.201579	0.210926	0.268857	0.20853		0.17531	0.006185	0.005172	0.006275	0.006195	0.006483	0.008263	0.006409
				0.17587	0.23545	0.228953	0.18617	0.195685	0.209788	0.184861	0.168091		0.17587	0.007282	0.007081	0.005758	0.006052	0.006489	0.005718	0.005199
				0.17643	0.184926	0.189824	0.185996	0.241165	0.198198	0.185567	0.226581		0.17643	0.005756	0.005909	0.005789	0.007507	0.006169	0.005776	0.007053
				0.17698	0.204446	0.28947	0.212871	0.191248	0.261175	0.215495	0.204004		0.17698	0.006404	0.009067	0.006668	0.00599	0.008181	0.00675	0.00639
				0.17754	0.236892	0.193741	0.215287	0.17008	0.190376	0.149268	0.206947		0.17754	0.007467	0.006107	0.006786	0.005361	0.006001	0.004705	0.006523
				0.1781	0.248196	0.195534	0.213021	0.22169	0.180416	0.23676	0.251115		0.1781	0.007872	0.006202	0.006757	0.007032	0.005723	0.00751	0.007965
				0.17866	0.217837	0.178509	0.173426	0.200291	0.229635	0.205865	0.172045		0.17866	0.006953	0.005698	0.005535	0.006393	0.007329	0.006571	0.005491
				0.17921	0.157527	0.271652	0.171608	0.177144	0.159194	0.148751	0.194629		0.17921	0.005059	0.008725	0.005512	0.005689	0.005113	0.004777	0.006251
				0.17977	0.150777	0.117332	0.152369	0.189104	0.183484	0.226677	0.275797		0.17977	0.004873	0.003792	0.004924	0.006111	0.00593	0.007326	0.008913
				0.18033	0.20427	0.174228	0.22547	0.162043	0.121188	0.214948	0.174639		0.18033	0.006642	0.005666	0.007332	0.005269	0.003941	0.00699	0.005679
				0.18089	0.223362	0.184061	0.202016	0.206827	0.179839	0.22689	0.217763		0.18089	0.007308	0.006022	0.00661	0.006767	0.005884	0.007424	0.007125
				0.18144	0.140929	0.154382	0.24731	0.130707	0.228412	0.115554	0.191553		0.18144	0.00464	0.005082	0.008142	0.004303	0.00752	0.003804	0.006306
				0.182	0.200738	0.158851	0.217882	0.220943	0.18226	0.158718	0.152646		0.182	0.006649	0.005262	0.007217	0.007318	0.006037	0.005257	0.005056
				0.18256	0.143807	0.128799	0.167828	0.160763	0.169119	0.188838	0.212723		0.18256	0.004793	0.004292	0.005593	0.005358	0.005636	0.006293	0.007089
				0.18311	0.202005	0.174296	0.135119	0.20431	0.130714	0.189062	0.189976		0.18311	0.006773	0.005844	0.004531	0.006851	0.004383	0.006339	0.00637
				0.18367	0.175915	0.2154	0.172728	0.141346	0.140218	0.186374	0.155004		0.18367	0.005935	0.007267	0.005827	0.004768	0.00473	0.006287	0.005229
				0.18423	0.19699	0.233589	0.171055	0.14832	0.200653	0.169899	0.211882		0.18423	0.006686	0.007928	0.005806	0.005034	0.00681	0.005766	0.007191
				0.18479	0.150012	0.137736	0.266501	0.134856	0.161118	0.173679	0.191573		0.18479	0.005122	0.004703	0.0091	0.004605	0.005502	0.00593	0.006541
				0.18534	0.179717	0.170629	0.163595	0.128821	0.151061	0.134094	0.114849		0.18534	0.006174	0.005862	0.00562	0.004425	0.005189	0.004606	0.003945
				0.1859	0.147257	0.203657	0.216021	0.127928	0.182757	0.16406	0.1543		0.1859	0.005089	0.007038	0.007465	0.004421	0.006316	0.00567	0.005332
				0.18646	0.17775	0.113903	0.124442	0.163455	0.141334	0.271701	0.190338		0.18646	0.00618	0.00396	0.004326	0.005683	0.004914	0.009446	0.006617
				0.18702	0.16377	0.133512	0.156038	0.145309	0.206994	0.163119	0.152691		0.18702	0.005728	0.00467	0.005457	0.005082	0.00724	0.005705	0.00534
				0.18757	0.143758	0.162025	0.138827	0.119606	0.182185	0.193198	0.172928		0.18757	0.005058	0.005701	0.004884	0.004208	0.00641	0.006797	0.006084
				0.18813	0.150929	0.111313	0.154075	0.108793	0.160316	0.123389	0.149254		0.18813	0.005342	0.00394	0.005453	0.003851	0.005674	0.004367	0.005283
				0.18869	0.133176	0.111933	0.170481	0.0853223	0.194414	0.195928	0.1586		0.18869	0.004741	0.003985	0.00607	0.003038	0.006922	0.006976	0.005647
				0.18925	0.15302	0.162071	0.113094	0.171285	0.151768	0.131266	0.129745		0.18925	0.00548	0.005804	0.00405	0.006134	0.005435	0.004701	0.004647
				0.1898	0.164022	0.11281	0.050088	0.193421	0.156959	0.155044	0.241869		0.1898	0.005909	0.004064	0.001804	0.006968	0.005654	0.005586	0.008713
				0.19036	0.0947971	0.203155	0.158839	0.200935	0.146589	0.229408	0.133267		0.19036	0.003435	0.007362	0.005756	0.007281	0.005312	0.008313	0.004829
				0.19092	0.155782	0.1813	0.146513	0.134981	0.0990287	0.162968	0.158481		0.19092	0.005678	0.006608	0.00534	0.00492	0.00361	0.00594	0.005777
				0.19148	0.162496	0.103278	0.156656	0.12536	0.103042	0.173867	0.148115		0.19148	0.005958	0.003786	0.005743	0.004596	0.003778	0.006374	0.00543
				0.19203	0.143641	0.182794	0.107384	0.187593	0.229982	0.156547	0.0952477		0.19203	0.005297	0.006741	0.00396	0.006918	0.008481	0.005773	0.003512
				0.19259	0.155241	0.157007	0.170584	0.141715	0.194672	0.154887	0.0876623		0.19259	0.005758	0.005824	0.006327	0.005256	0.007221	0.005745	0.003251
				0.19315	0.111567	0.158037	0.126158	0.153847	0.100163	0.154672	0.137037		0.19315	0.004162	0.005896	0.004706	0.005739	0.003737	0.00577	0.005112
				0.1937	0.0789283	0.129073	0.113861	0.148883	0.163691	0.133377	0.135767		0.1937	0.002961	0.004843	0.004272	0.005586	0.006142	0.005004	0.005094
				0.19426	0.181356	0.24526	0.153144	0.204594	0.115536	0.150786	0.145401		0.19426	0.006844	0.009256	0.005779	0.007721	0.00436	0.00569	0.005487
				0.19482	0.144179	0.129838	0.166931	0.206931	0.0841876	0.173803	0.0917575		0.19482	0.005472	0.004928	0.006336	0.007854	0.003195	0.006597	0.003483
				0.19538	0.149861	0.14107	0.129035	0.101293	0.131226	0.255338	0.137424		0.19538	0.00572	0.005385	0.004925	0.003867	0.005009	0.009747	0.005246
				0.19593	0.180399	0.164022	0.150708	0.128424	0.139	0.118663	0.138013		0.19593	0.006926	0.006297	0.005786	0.00493	0.005336	0.004556	0.005298
				0.19649	0.122757	0.139363	0.109424	0.0921898	0.162605	0.102616	0.139464		0.19649	0.004739	0.005381	0.004225	0.003559	0.006278	0.003962	0.005385
				0.19705	0.104356	0.136067	0.141183	0.114722	0.171814	0.17293	0.163434		0.19705	0.004052	0.005283	0.005482	0.004454	0.006671	0.006715	0.006346
				0.19761	0.133184	0.0714235	0.129201	0.138801	0.108074	0.121715	0.0702016		0.19761	0.005201	0.002789	0.005045	0.00542	0.00422	0.004753	0.002741
				0.19816	0.0852882	0.146347	0.155224	0.143049	0.159682	0.138134	0.132478		0.19816	0.003349	0.005747	0.006095	0.005617	0.006271	0.005424	0.005202
				0.19872	0.0847471	0.135098	0.100413	0.146507	0.146112	0.0835449	0.165219		0.19872	0.003347	0.005335	0.003965	0.005786	0.00577	0.003299	0.006525
				0.19928	0.0520656	0.0946288	0.130345	0.0957086	0.146643	0.117865	0.129982		0.19928	0.002068	0.003758	0.005176	0.003801	0.005823	0.004681	0.005162
				0.19984	0.0930313	0.160629	0.150139	0.0995041	0.128644	0.132511	0.0762376		0.19984	0.003715	0.006415	0.005996	0.003974	0.005137	0.005292	0.003044
				0.20039	0.0954672	0.0758471	0.115494	0.115855	0.0532738	0.110618	0.121017		0.20039	0.003834	0.003046	0.004638	0.004652	0.002139	0.004442	0.00486
				0.20095	0.133451	0.107656	0.123193	0.180054	0.119265	0.105989	0.0806757		0.20095	0.005389	0.004347	0.004975	0.007271	0.004816	0.00428	0.003258
				0.20151	0.0806231	0.110774	0.11911	0.13556	0.0651025	0.153863	0.0865737		0.20151	0.003274	0.004498	0.004836	0.005504	0.002643	0.006248	0.003515
				0.20207	0.154843	0.105345	0.125876	0.121425	0.0915259	0.1468	0.0939821		0.20207	0.006322	0.004301	0.00514	0.004958	0.003737	0.005994	0.003837
				0.20262	0.085825	0.12716	0.175504	0.169344	0.114578	0.150647	0.119832		0.20262	0.003524	0.005221	0.007205	0.006953	0.004704	0.006185	0.00492
				0.20318	0.145448	0.151493	0.115326	0.0532152	0.177542	0.139077	0.170231		0.20318	0.006004	0.006254	0.004761	0.002197	0.007329	0.005741	0.007027
				0.20374	0.113095	0.12172	0.148004	0.104815	0.106727	0.16359	0.114423		0.20374	0.004694	0.005052	0.006143	0.004351	0.00443	0.00679	0.00475
				0.20429	0.135969	0.155065	0.121666	0.109414	0.120154	0.0582141	0.157896		0.20429	0.005675	0.006472	0.005078	0.004567	0.005015	0.00243	0.00659
				0.20485	0.0719035	0.128106	0.101137	0.0937855	0.176354	0.137937	0.114493		0.20485	0.003017	0.005376	0.004244	0.003936	0.007401	0.005788	0.004805
				0.20541	0.110274	0.117816	0.135243	0.131871	0.1646	0.137669	0.0749504		0.20541	0.004653	0.004971	0.005706	0.005564	0.006945	0.005809	0.003162
				0.20597	0.116317	0.045971	0.128856	0.100876	0.0731468	0.0942557	0.0855082		0.20597	0.004934	0.00195	0.005466	0.004279	0.003103	0.003999	0.003627
				0.20652	0.053142	0.0775588	0.137584	0.115416	0.111727	0.0980417	0.106538		0.20652	0.002267	0.003308	0.005868	0.004923	0.004765	0.004182	0.004544
				0.20708	0.0930866	0.0890672	0.0813318	0.109652	0.16187	0.120515	0.0693366		0.20708	0.003992	0.003819	0.003488	0.004702	0.006941	0.005168	0.002973
				0.20764	0.0254021	0.112401	0.0535258	0.119755	0.208253	0.149573	0.0672479		0.20764	0.001095	0.004846	0.002308	0.005163	0.008979	0.006449	0.002899
				0.2082	0.0993577	0.117838	0.107619	0.165677	0.0897103	0.125848	0.137094		0.2082	0.004307	0.005108	0.004665	0.007181	0.003889	0.005455	0.005942
				0.20875	0.0587239	0.0844389	0.0928656	0.154712	0.0833883	0.0659031	0.0786588		0.20875	0.002559	0.00368	0.004047	0.006742	0.003634	0.002872	0.003428
				0.20931	0.110365	0.11929	0.150871	0.0554635	0.0299209	0.109239	0.123725		0.20931	0.004835	0.005226	0.00661	0.00243	0.001311	0.004786	0.00542
				0.20987	0.0946892	0.077193	0.0798782	0.0848538	0.103344	0.149419	0.0987247		0.20987	0.004171	0.0034	0.003518	0.003737	0.004552	0.006581	0.004348
				0.21043	0.102566	0.121967	0.0479042	0.115272	0.110974	0.0866562	0.149469		0.21043	0.004542	0.005401	0.002121	0.005104	0.004914	0.003837	0.006618
				0.21098	0.0970927	0.171501	0.0962468	0.128723	0.020446	0.130072	0.117353		0.21098	0.004322	0.007634	0.004284	0.00573	0.00091	0.00579	0.005224
				0.21154	0.0664889	0.136743	0.134542	0.159825	0.0970212	0.130152	0.0132304		0.21154	0.002975	0.006119	0.006021	0.007152	0.004342	0.005824	0.000592
				0.2121	0.162008	0.0897479	0.165652	0.0797165	0.0766133	0.0902484	0.130705		0.2121	0.007288	0.004037	0.007452	0.003586	0.003446	0.00406	0.00588
				0.21265	0.101429	0.126362	0.125549	0.116479	0.0929029	0.122571	0.0454846		0.21265	0.004587	0.005714	0.005678	0.005267	0.004201	0.005543	0.002057
				0.21321	0.0929797	0.112185	0.115933	0.101498	0.0730287	0.0238807	0.0602183		0.21321	0.004227	0.0051	0.00527	0.004614	0.00332	0.001086	0.002737
				0.21377	0.0817294	0.109597	0.0876678	0.107883	0.130007	0.133033	0.0836046		0.21377	0.003735	0.005008	0.004006	0.00493	0.005941	0.006079	0.00382
				0.21433	0.108492	0.0911552	0.116058	0.117068	0.0394964	0.0687842	0.0987478		0.21433	0.004984	0.004187	0.005331	0.005378	0.001814	0.00316	0.004536
				0.21488	0.0978772	0.0816404	0.125067	0.0688082	0.0687836	0.120089	0.0873946		0.21488	0.004519	0.00377	0.005775	0.003177	0.003176	0.005545	0.004035
				0.21544	0.0785862	0.0572546	0.0900704	0.0806602	0.0971386	0.0773082	0.0871878		0.21544	0.003648	0.002657	0.004181	0.003744	0.004509	0.003588	0.004047
				0.216	0.0440761	0.121541	0.0690868	0.0463043	0.121595	0.157674	0.11742		0.216	0.002056	0.005671	0.003223	0.00216	0.005673	0.007356	0.005478
				0.21656	0.105494	0.0449608	0.137395	0.09613	0.0838034	0.0890996	0.139839		0.21656	0.004947	0.002109	0.006443	0.004508	0.00393	0.004178	0.006558
				0.21711	0.0972565	0.0691839	0.0657671	0.0324663	0.102534	0.0366053	0.123945		0.21711	0.004584	0.003261	0.0031	0.00153	0.004833	0.001726	0.005843
				0.21767	0.102592	0.0324399	0.0613797	0.0726088	0.114556	0.00930513	0.151106		0.21767	0.004861	0.001537	0.002908	0.00344	0.005428	0.000441	0.00716
				0.21823	0.0935379	0.115642	0.0657467	0.0799637	0.130876	0.104429	0.0894714		0.21823	0.004455	0.005507	0.003131	0.003808	0.006233	0.004973	0.004261
				0.21879	0.0572424	0.0588973	0.0634031	0.078809	0.0988995	0.0487194	0.0624397		0.21879	0.00274	0.002819	0.003035	0.003772	0.004734	0.002332	0.002989
				0.21934	0.0790825	0.0992335	0.113563	0.0955716	0.0999523	0.119414	0.0948042		0.21934	0.003805	0.004774	0.005464	0.004598	0.004809	0.005745	0.004561
				0.2199	0.0898875	-0.0157064	0.147048	0.0505539	0.0782145	0.119744	0.156331		0.2199	0.004347	-0.00076	0.007111	0.002445	0.003782	0.00579	0.00756
				0.22046	0.0812644	0.0333525	0.0883383	0.0915005	0.131876	0.0495991	0.0672855		0.22046	0.00395	0.001621	0.004293	0.004447	0.006409	0.002411	0.00327
				0.22102	0.0941411	0.0570175	0.12016	0.0801957	0.116115	0.103649	0.0853947		0.22102	0.004599	0.002785	0.00587	0.003917	0.005672	0.005063	0.004171
				0.22157	0.146067	0.0735894	0.11702	0.101655	0.0522203	0.0349574	0.0758934		0.22157	0.007171	0.003613	0.005745	0.004991	0.002564	0.001716	0.003726
				0.22213	0.159717	0.056837	0.0425515	0.115102	0.106626	0.0466156	0.125303		0.22213	0.007881	0.002804	0.0021	0.005679	0.005261	0.0023	0.006183
				0.22269	0.158122	0.111425	0.0888057	0.124072	0.0199932	0.0722514	0.0837924		0.22269	0.007841	0.005526	0.004404	0.006153	0.000991	0.003583	0.004155
				0.22324	0.0887392	0.0879809	0.0609256	0.0713413	0.0989737	0.108728	0.0756741		0.22324	0.004423	0.004385	0.003036	0.003556	0.004933	0.005419	0.003771
				0.2238	0.114114	0.0835571	0.0871434	0.0699805	0.0852536	0.0867663	0.0606615		0.2238	0.005716	0.004185	0.004365	0.003505	0.00427	0.004346	0.003038
				0.22436	0.102558	0.109558	0.0615827	0.163714	0.122195	0.0535329	0.0869756		0.22436	0.005162	0.005515	0.0031	0.008241	0.006151	0.002695	0.004378
				0.22492	0.0938176	0.124668	0.12462	0.122884	0.0728775	0.0355072	0.106501		0.22492	0.004746	0.006307	0.006304	0.006216	0.003687	0.001796	0.005388
				0.22547	0.0727041	0.0925215	0.0840421	0.0818927	0.100504	0.101827	0.125679		0.22547	0.003696	0.004704	0.004273	0.004163	0.005109	0.005177	0.006389
				0.22603	0.0527121	0.0923485	0.0329557	0.0969908	0.06965	0.147155	0.112155		0.22603	0.002693	0.004718	0.001684	0.004955	0.003558	0.007518	0.00573
				0.22659	0.0931095	0.131978	0.0481507	0.106884	-0.00320102	0.111749	0.0961383		0.22659	0.00478	0.006776	0.002472	0.005488	-0.00016	0.005737	0.004936
				0.22715	0.106908	0.105038	0.073975	0.0924258	0.0584177	0.0761488	0.0625332		0.22715	0.005516	0.005419	0.003817	0.004769	0.003014	0.003929	0.003226
				0.2277	0.0339739	0.0943283	0.136648	0.050903	0.0966467	0.00354114	0.0410893		0.2277	0.001761	0.004891	0.007085	0.002639	0.005011	0.000184	0.00213
				0.22826	0.0534337	0.113008	0.103934	0.136118	0.0548789	0.0727069	0.0704992		0.22826	0.002784	0.005888	0.005415	0.007092	0.002859	0.003788	0.003673
				0.22882	0.0395599	0.0830243	0.0725814	0.0486374	0.0743298	0.100476	0.113854		0.22882	0.002071	0.004347	0.0038	0.002547	0.003892	0.005261	0.005961
				0.22938	0.0895217	0.0552372	0.0785553	0.0258738	0.0666492	0.105085	0.0915091		0.22938	0.00471	0.002906	0.004133	0.001361	0.003507	0.005529	0.004815
				0.22993	0.0926408	0.0599677	0.0714845	0.0188438	0.0781282	0.0432189	0.0896484		0.22993	0.004898	0.00317	0.003779	0.000996	0.004131	0.002285	0.00474
				0.23049	0.0845724	0.131772	0.081961	0.104023	0.0722452	0.151158	0.0230432		0.23049	0.004493	0.007	0.004354	0.005526	0.003838	0.00803	0.001224
				0.23105	0.0707103	0.100212	0.0280308	0.0768938	0.125983	0.0849947	0.0872795		0.23105	0.003775	0.00535	0.001496	0.004105	0.006725	0.004537	0.004659
				0.2316	0.0959798	0.0790531	0.0754237	0.073667	0.109878	0.0601256	0.062198		0.2316	0.005148	0.00424	0.004046	0.003952	0.005894	0.003225	0.003336
				0.23216	0.097805	0.0718589	0.0698932	0.118704	0.100011	0.0710624	0.0286105		0.23216	0.005272	0.003873	0.003767	0.006398	0.00539	0.00383	0.001542
				0.23272	0.0502622	0.0274676	0.0948039	0.0578209	0.0888394	0.0589793	0.0900738		0.23272	0.002722	0.001488	0.005134	0.003131	0.004811	0.003194	0.004878
				0.23328	0.0346346	0.0621762	0.101753	0.073558	0.0908777	0.0791204	0.0500992		0.23328	0.001885	0.003383	0.005537	0.004003	0.004945	0.004306	0.002726
				0.23383	0.0867115	0.0565143	0.102439	0.0590038	0.0348399	0.0423052	0.0943477		0.23383	0.004741	0.00309	0.005601	0.003226	0.001905	0.002313	0.005159
				0.23439	0.046746	0.112618	0.0734486	0.0583807	0.0802824	0.0480406	0.0631653		0.23439	0.002568	0.006187	0.004035	0.003207	0.004411	0.002639	0.00347
				0.23495	0.0308629	0.079399	0.0542705	0.0572311	0.112305	0.0905653	0.156753		0.23495	0.001704	0.004383	0.002996	0.003159	0.006199	0.004999	0.008653
				0.23551	0.0492221	0.104241	0.0720982	0.0659803	0.0789878	0.0967496	0.0802727		0.23551	0.00273	0.005781	0.003999	0.003659	0.004381	0.005366	0.004452
				0.23606	0.0535116	0.0564862	0.0836396	0.080781	0.0871176	0.0541372	0.0482654		0.23606	0.002982	0.003148	0.004661	0.004502	0.004855	0.003017	0.00269
				0.23662	0.077825	0.0445159	0.0284107	0.133764	0.0729659	0.103142	0.047013		0.23662	0.004357	0.002492	0.001591	0.007489	0.004085	0.005775	0.002632
				0.23718	0.0820405	0.0953708	0.0543041	0.0720456	0.0822126	0.0845819	0.0827157		0.23718	0.004615	0.005365	0.003055	0.004053	0.004625	0.004758	0.004653
				0.23774	0.0396117	0.12043	0.0879251	0.0570341	0.0951274	0.133076	0.0552086		0.23774	0.002239	0.006806	0.004969	0.003223	0.005376	0.007521	0.00312
				0.23829	0.108109	0.0778473	0.0660049	0.0684629	0.10846	0.06372	0.040156		0.23829	0.006139	0.00442	0.003748	0.003888	0.006159	0.003618	0.00228
				0.23885	0.0697804	0.134614	0.104329	0.039576	0.0568381	0.102128	0.0552113		0.23885	0.003981	0.00768	0.005952	0.002258	0.003243	0.005826	0.00315
				0.23941	0.0701528	0.07282	0.0992882	0.0653887	-0.00318817	0.0701834	0.0978054		0.23941	0.004021	0.004174	0.005691	0.003748	-0.00018	0.004023	0.005606
				0.23996	0.087647	0.0729119	0.0241906	0.0678666	0.106318	0.141281	0.0525691		0.23996	0.005047	0.004198	0.001393	0.003908	0.006122	0.008135	0.003027
				0.24052	0.0564555	0.0160785	0.0606901	0.0255672	0.0868828	0.0955537	0.100227		0.24052	0.003266	0.00093	0.003511	0.001479	0.005026	0.005528	0.005798
				0.24108	0.0619474	0.0941856	0.127655	0.0242196	0.147928	0.116272	0.0496848		0.24108	0.0036	0.005474	0.007419	0.001408	0.008597	0.006758	0.002888
				0.24164	0.0864415	0.0790166	0.0585692	0.108186	0.0492319	0.0957835	0.0537394		0.24164	0.005047	0.004614	0.00342	0.006317	0.002875	0.005593	0.003138
				0.24219	0.0674649	0.124585	0.0924222	0.0835438	0.0529338	0.0903106	0.0670199		0.24219	0.003957	0.007308	0.005421	0.0049	0.003105	0.005297	0.003931
				0.24275	0.0992831	0.0803135	0.055561	0.104067	0.0352894	0.0828934	0.101673		0.24275	0.005851	0.004733	0.003274	0.006132	0.00208	0.004885	0.005991
				0.24331	0.062248	0.0353739	0.0836077	0.084014	0.0660145	0.104164	0.0940862		0.24331	0.003685	0.002094	0.004949	0.004974	0.003908	0.006166	0.00557
				0.24387	0.0847602	0.0802228	0.10669	0.0855914	0.0936218	0.0698202	0.0858076		0.24387	0.005041	0.004771	0.006345	0.00509	0.005568	0.004152	0.005103
				0.24442	0.0793228	0.0808254	0.104459	0.0575984	0.0724143	0.102872	0.115471		0.24442	0.004739	0.004829	0.006241	0.003441	0.004326	0.006146	0.006899
				0.24498	0.103761	0.118465	0.0934155	0.0662064	0.0581815	0.102971	0.0579934		0.24498	0.006227	0.00711	0.005606	0.003973	0.003492	0.00618	0.00348
				0.24554	0.0604459	0.119411	0.0777312	0.0759264	0.0347277	0.0927952	0.0483406		0.24554	0.003644	0.007199	0.004686	0.004577	0.002094	0.005594	0.002914
				0.24609	0.0778613	0.0962324	0.0700886	0.00485923	0.0879983	0.0781032	0.083553		0.24609	0.004715	0.005828	0.004245	0.000294	0.005329	0.00473	0.00506
				0.24665	0.0897986	0.128222	0.103981	0.0558038	0.0831512	0.089747	0.0759933		0.24665	0.005463	0.007801	0.006326	0.003395	0.005059	0.00546	0.004623
				0.24721	0.0668469	0.0850987	0.0450103	0.0609464	0.0542609	0.0978622	0.0479377		0.24721	0.004085	0.005201	0.002751	0.003725	0.003316	0.005981	0.00293
				0.24777	0.0956995	0.105033	0.106894	0.0211807	0.0777672	0.0603884	0.0360865		0.24777	0.005875	0.006448	0.006562	0.0013	0.004774	0.003707	0.002215
				0.24832	0.0841247	0.0787685	0.0911978	0.0662426	0.0265635	0.0517576	0.0924933		0.24832	0.005188	0.004857	0.005624	0.004085	0.001638	0.003192	0.005704
				0.24888	0.104504	0.105531	0.0626888	0.0224915	0.104645	0.0799633	0.0875292		0.24888	0.006473	0.006537	0.003883	0.001393	0.006482	0.004953	0.005422
				0.24944	0.109229	0.0761187	0.0858524	0.127119	0.126705	0.020038	0.125136		0.24944	0.006796	0.004736	0.005342	0.007909	0.007883	0.001247	0.007786
				0.25	0.0454812	0.0758359	0.115158	0.0772123	0.0740945	0.0476331	0.0706927		0.25	0.002842	0.00474	0.007197	0.004826	0.004631	0.002977	0.004418
				0.25055	0.0698375	0.0355939	0.100026	0.0934177	0.0510766	0.0985509	0.0712221		0.25055	0.004384	0.002234	0.006279	0.005864	0.003206	0.006187	0.004471
				0.25111	0.104711	0.083818	0.0544424	0.0697989	0.11707	0.042268	0.0974969		0.25111	0.006603	0.005285	0.003433	0.004401	0.007382	0.002665	0.006148
				0.25167	0.0978857	0.0571466	0.0786699	0.0598897	0.113261	0.0978962	0.0631459		0.25167	0.0062	0.003619	0.004983	0.003793	0.007174	0.0062	0.003999
				0.25223	0.0788948	0.0395313	0.0633424	0.0906524	0.0594575	0.120255	0.0848366		0.25223	0.005019	0.002515	0.00403	0.005767	0.003783	0.00765	0.005397
				0.25278	0.0655256	0.0979826	0.108263	0.0566145	0.0508577	0.0880875	0.0934478		0.25278	0.004187	0.006261	0.006918	0.003618	0.00325	0.005629	0.005971
				0.25334	0.0896938	0.073168	0.0815937	0.0437389	0.0540799	0.133834	0.123103		0.25334	0.005757	0.004696	0.005237	0.002807	0.003471	0.00859	0.007901
				0.2539	0.0714176	0.0994343	0.102936	0.10621	0.055954	0.0800705	0.0530696		0.2539	0.004604	0.00641	0.006636	0.006847	0.003607	0.005162	0.003421
				0.25445	0.0846724	0.0843007	0.0885092	0.0528823	0.111389	0.056567	0.114725		0.25445	0.005482	0.005458	0.005731	0.003424	0.007212	0.003663	0.007428
				0.25501	0.0728104	0.0754312	0.0883738	0.0626118	0.0806993	0.119633	0.114554		0.25501	0.004735	0.004905	0.005747	0.004072	0.005248	0.00778	0.00745
				0.25557	0.0755665	0.0861323	0.057049	0.103588	0.0516825	0.0559539	0.045967		0.25557	0.004936	0.005626	0.003726	0.006766	0.003376	0.003655	0.003002
				0.25613	0.0990465	0.0844176	0.118474	0.0970096	0.0554495	0.0481511	0.0566973		0.25613	0.006498	0.005538	0.007772	0.006364	0.003638	0.003159	0.003719
				0.25668	0.0508843	0.0796385	0.069643	0.0687964	0.10415	0.0689704	0.0790582		0.25668	0.003353	0.005247	0.004589	0.004533	0.006862	0.004544	0.005209
				0.25724	0.0504667	0.111472	0.0997518	0.0226994	0.0699157	0.104175	0.111667		0.25724	0.00334	0.007376	0.006601	0.001502	0.004627	0.006894	0.007389
				0.2578	0.0527554	0.0586348	0.115621	0.0651074	0.103253	0.14538	0.100911		0.2578	0.003506	0.003897	0.007684	0.004327	0.006862	0.009662	0.006707
				0.25836	0.0923331	0.0766536	0.0795058	0.11145	0.0678762	0.106383	0.10238		0.25836	0.006163	0.005116	0.005307	0.007439	0.004531	0.007101	0.006834
				0.25891	0.0576234	0.0615066	0.083187	0.0672759	0.0328716	0.0773284	0.113548		0.25891	0.003863	0.004123	0.005576	0.00451	0.002204	0.005184	0.007612
				0.25947	0.083169	0.0863357	0.070269	0.0885164	0.0791656	0.0745578	-0.00328213		0.25947	0.005599	0.005813	0.004731	0.005959	0.00533	0.00502	-0.00022
				0.26003	0.0897904	0.0220156	0.0069581	0.0672652	0.0700596	0.0733901	0.120268		0.26003	0.006071	0.001489	0.00047	0.004548	0.004737	0.004962	0.008132
				0.26058	0.0474194	0.08243	0.0769088	0.0447008	0.116871	0.114459	0.105222		0.26058	0.00322	0.005597	0.005222	0.003035	0.007936	0.007772	0.007145
				0.26114	0.104329	0.0805819	0.119922	0.0300189	0.115604	0.084811	0.057463		0.26114	0.007115	0.005495	0.008178	0.002047	0.007884	0.005784	0.003919
				0.2617	0.0293037	0.120011	0.0878615	0.0267478	0.0845788	0.114815	0.116822		0.2617	0.002007	0.008219	0.006017	0.001832	0.005792	0.007863	0.008001
				0.26226	0.0785932	0.063669	0.0792355	0.00534207	0.064099	0.0937657	0.061182		0.26226	0.005406	0.004379	0.00545	0.000367	0.004409	0.006449	0.004208
				0.26281	0.0936098	0.107619	0.0687993	0.153326	0.0796325	0.0667776	0.104925		0.26281	0.006466	0.007433	0.004752	0.01059	0.0055	0.004612	0.007247
				0.26337	0.0897758	0.0776877	0.117347	0.0797476	0.058578	0.0516641	0.122366		0.26337	0.006227	0.005389	0.00814	0.005532	0.004063	0.003584	0.008488
				0.26393	0.0657212	0.0460881	0.090675	0.0551598	0.0846922	0.0831259	0.0423648		0.26393	0.004578	0.00321	0.006316	0.003842	0.005899	0.00579	0.002951
				0.26449	0.0764952	0.0913284	0.0738644	0.0982444	0.0489948	0.0781691	0.0867813		0.26449	0.005351	0.006389	0.005167	0.006872	0.003427	0.005468	0.006071
				0.26504	0.0784831	0.0840454	0.09131	0.125296	0.0649828	0.0444126	0.097591		0.26504	0.005513	0.005904	0.006414	0.008802	0.004565	0.00312	0.006856
				0.2656	0.0980828	0.0891191	0.0989394	0.124432	0.0566312	0.0346268	0.0956807		0.2656	0.006919	0.006287	0.00698	0.008778	0.003995	0.002443	0.00675
				0.26616	0.0488597	0.117207	0.115015	0.100453	0.113926	0.0855166	0.109459		0.26616	0.003461	0.008303	0.008148	0.007116	0.00807	0.006058	0.007754
				0.26672	0.0702056	0.0592759	0.0988782	0.0982084	0.143298	0.0905561	0.0603751		0.26672	0.004994	0.004217	0.007034	0.006986	0.010194	0.006442	0.004295
				0.26727	0.0890005	0.0620018	0.0757842	0.0904765	0.0770222	0.120825	0.0702248		0.26727	0.006358	0.004429	0.005414	0.006463	0.005502	0.008631	0.005016
				0.26783	0.125732	0.0696975	0.0880724	0.0763769	0.0690277	0.0768474	0.0701731		0.26783	0.009019	0.005	0.006318	0.005479	0.004952	0.005512	0.005034
				0.26839	0.0809408	0.0485135	0.0711344	0.0586634	0.0880063	0.096073	0.135949		0.26839	0.00583	0.003494	0.005124	0.004226	0.006339	0.00692	0.009793
				0.26894	0.0663288	0.120228	0.079482	0.0897695	0.0479999	0.0905956	0.121316		0.26894	0.004798	0.008696	0.005749	0.006493	0.003472	0.006553	0.008775
				0.2695	0.081989	0.126955	0.141134	0.10262	0.0829897	0.118328	0.0711662		0.2695	0.005955	0.009221	0.010251	0.007453	0.006028	0.008594	0.005169
				0.27006	0.0683501	0.118392	0.0448352	0.0898407	0.101767	0.116331	0.0444602		0.27006	0.004985	0.008634	0.00327	0.006552	0.007422	0.008484	0.003243
				0.27062	0.129132	0.0912276	0.0789899	0.0866258	0.0735273	0.126336	0.115952		0.27062	0.009457	0.006681	0.005785	0.006344	0.005385	0.009252	0.008492
				0.27117	0.077315	0.0515693	0.0615908	0.0659686	0.0507555	0.0965605	0.0700209		0.27117	0.005685	0.003792	0.004529	0.004851	0.003732	0.007101	0.005149
				0.27173	0.084221	0.128673	0.139584	0.117066	0.0641887	0.105394	0.114852		0.27173	0.006219	0.009501	0.010306	0.008644	0.00474	0.007782	0.00848
				0.27229	0.069321	0.141829	0.0600226	0.0828638	0.0512938	0.0551363	0.0777753		0.27229	0.005139	0.010515	0.00445	0.006144	0.003803	0.004088	0.005766
				0.27285	0.0727065	0.108482	0.0926667	0.0789013	0.0982485	0.100621	0.112359		0.27285	0.005413	0.008076	0.006899	0.005874	0.007314	0.007491	0.008365
				0.2734	0.0594422	0.108097	0.143425	0.0752198	0.0904518	0.0592059	0.0554071		0.2734	0.004443	0.00808	0.010721	0.005623	0.006761	0.004426	0.004142
				0.27396	0.138658	0.0506569	0.149423	0.128314	0.114308	0.0934989	0.0717889		0.27396	0.010407	0.003802	0.011215	0.00963	0.008579	0.007017	0.005388
				0.27452	0.0762923	0.0910833	0.119876	0.101263	0.0732132	0.0814527	0.0852207		0.27452	0.005749	0.006864	0.009034	0.007631	0.005517	0.006138	0.006422
				0.27507	0.0561826	0.131577	0.0598049	0.0989031	0.0626489	0.0908723	0.0359325		0.27507	0.004251	0.009956	0.004525	0.007484	0.00474	0.006876	0.002719
				0.27563	0.087885	0.127239	0.0638109	0.0904982	0.109617	0.0655013	0.101652		0.27563	0.006677	0.009667	0.004848	0.006875	0.008328	0.004976	0.007723
				0.27619	0.0566043	0.111518	0.0686124	0.0133996	0.169658	0.0733692	0.0941732		0.27619	0.004318	0.008507	0.005234	0.001022	0.012941	0.005597	0.007184
				0.27675	0.0963934	0.122384	0.118078	0.0892844	0.0608958	0.096481	0.108989		0.27675	0.007383	0.009373	0.009043	0.006838	0.004664	0.007389	0.008347
				0.2773	0.102989	0.0761339	0.137328	0.0844057	0.110967	0.125779	0.0404917		0.2773	0.00792	0.005854	0.01056	0.006491	0.008533	0.009672	0.003114
				0.27786	0.0334908	0.0656833	0.126784	0.103784	0.0552787	0.0861438	0.0878877		0.27786	0.002586	0.005071	0.009788	0.008013	0.004268	0.006651	0.006785
				0.27842	0.0919416	0.0682347	0.0903762	0.0364332	0.113544	0.0774935	0.143937		0.27842	0.007127	0.005289	0.007006	0.002824	0.008802	0.006007	0.011157
				0.27898	0.111687	0.126382	0.0682559	0.104896	0.11639	0.0763704	0.124282		0.27898	0.008692	0.009836	0.005312	0.008164	0.009058	0.005944	0.009672
				0.27953	0.109014	0.0803257	0.0345714	0.0920325	0.0870456	0.113977	0.106151		0.27953	0.008518	0.006277	0.002701	0.007191	0.006802	0.008906	0.008294
				0.28009	0.149044	0.138724	0.0786397	0.1447	0.0995417	0.0651304	0.0486728		0.28009	0.011693	0.010883	0.006169	0.011352	0.007809	0.005109	0.003818
				0.28065	0.0459474	0.062639	0.104574	0.0541822	0.121729	0.0720171	0.0750983		0.28065	0.003619	0.004934	0.008237	0.004268	0.009588	0.005672	0.005915
				0.2812	0.122774	0.0874979	0.099466	0.103174	0.0764416	0.146541	0.0755938		0.2812	0.009708	0.006919	0.007865	0.008159	0.006045	0.011588	0.005978
				0.28176	0.058953	0.106397	0.137086	0.0527471	0.080664	0.0489216	0.0884542		0.28176	0.00468	0.008447	0.010883	0.004188	0.006404	0.003884	0.007022
				0.28232	0.0628966	0.0976644	0.0796207	0.0634563	0.0610449	0.128605	0.0487376		0.28232	0.005013	0.007784	0.006346	0.005058	0.004865	0.01025	0.003885
				0.28288	0.0774396	0.0796818	0.0688578	0.0847909	0.101071	0.102145	0.129253		0.28288	0.006197	0.006376	0.00551	0.006785	0.008088	0.008174	0.010343
				0.28343	0.130036	0.101339	0.0993903	0.0719016	0.0678118	0.102535	0.109991		0.28343	0.010446	0.008141	0.007984	0.005776	0.005448	0.008237	0.008836
				0.28399	0.0887824	0.0401738	0.127311	0.0711654	0.0878603	0.115883	0.1078		0.28399	0.00716	0.00324	0.010268	0.00574	0.007086	0.009346	0.008694
				0.28455	0.0805567	0.0822568	0.0907838	0.14036	0.0705539	0.0991164	0.0927768		0.28455	0.006522	0.00666	0.007351	0.011365	0.005713	0.008025	0.007512
				0.28511	0.0756849	0.101724	0.0725913	0.0979358	0.0882393	0.0925017	0.0498904		0.28511	0.006152	0.008269	0.005901	0.007961	0.007173	0.007519	0.004055
				0.28566	0.134564	0.0896591	0.0460483	0.0933861	0.0553699	0.0629557	0.0863819		0.28566	0.010981	0.007316	0.003758	0.007621	0.004518	0.005137	0.007049
				0.28622	0.0453197	0.0702153	0.0921188	0.0498417	0.0826014	0.0589538	0.0940358		0.28622	0.003713	0.005752	0.007546	0.004083	0.006767	0.00483	0.007704
				0.28678	0.0933375	0.0987841	0.100994	0.0974262	0.125053	0.0999845	0.0721595		0.28678	0.007676	0.008124	0.008306	0.008012	0.010284	0.008223	0.005934
				0.28733	0.0772946	0.0826775	0.0530061	0.0800185	0.0910507	0.0824878	0.0790061		0.28733	0.006382	0.006826	0.004376	0.006606	0.007517	0.00681	0.006523
				0.28789	0.116786	0.116667	0.0718956	0.0659735	0.0660043	0.0888865	0.087056		0.28789	0.009679	0.009669	0.005959	0.005468	0.005471	0.007367	0.007215
				0.28845	0.121479	0.0638266	0.143368	0.148855	0.0450401	0.104236	0.0560272		0.28845	0.010107	0.005311	0.011929	0.012385	0.003747	0.008673	0.004662
				0.28901	0.0828642	0.114431	0.126476	0.103989	0.0170402	0.102524	0.104889		0.28901	0.006921	0.009558	0.010564	0.008686	0.001423	0.008563	0.008761
				0.28956	0.0952678	0.0897527	0.0444376	0.0686446	0.113293	0.0948844	0.0776976		0.28956	0.007988	0.007525	0.003726	0.005756	0.009499	0.007956	0.006515
				0.29012	0.0781387	0.121598	0.0813695	0.0719836	0.114122	0.0471817	0.0708572		0.29012	0.006577	0.010235	0.006849	0.006059	0.009606	0.003971	0.005964
				0.29068	0.089066	0.106942	0.135375	0.0939919	0.0964882	0.0822479	0.146838		0.29068	0.007525	0.009036	0.011438	0.007942	0.008153	0.006949	0.012407
				0.29124	0.0641923	0.106051	0.0657048	0.0976317	0.0685695	0.0529812	0.0986779		0.29124	0.005445	0.008995	0.005573	0.008281	0.005816	0.004494	0.00837
				0.29179	0.120527	0.12456	0.117234	0.0697649	0.114735	0.112875	0.114061		0.29179	0.010262	0.010605	0.009982	0.00594	0.009769	0.00961	0.009711
				0.29235	0.0472377	0.0434986	0.0563028	0.0483073	0.0674473	0.141274	0.0869403		0.29235	0.004037	0.003718	0.004812	0.004129	0.005765	0.012074	0.007431
				0.29291	0.0886666	0.0669645	0.060705	0.087095	0.127601	0.111344	0.114995		0.29291	0.007607	0.005745	0.005208	0.007472	0.010947	0.009553	0.009866
				0.29346	0.0946504	0.134354	0.0498856	0.125305	0.0815008	0.118376	0.155257		0.29346	0.008151	0.011571	0.004296	0.010791	0.007019	0.010195	0.013371
				0.29402	0.109399	0.0991965	0.0588657	0.0792675	0.0702034	0.112018	0.155001		0.29402	0.009457	0.008575	0.005089	0.006853	0.006069	0.009684	0.0134
				0.29458	0.102913	0.0866909	0.094579	0.0202872	0.0948371	0.0754518	0.10373		0.29458	0.00893	0.007523	0.008207	0.00176	0.00823	0.006547	0.009001
				0.29514	0.0901549	0.0480889	0.0917712	0.0495791	0.118598	0.0800934	0.0619547		0.29514	0.007853	0.004189	0.007994	0.004319	0.01033	0.006977	0.005397
				0.29569	0.0886906	0.0739966	0.0787265	0.0835162	0.116232	0.103614	0.0697964		0.29569	0.007755	0.00647	0.006883	0.007302	0.010163	0.009059	0.006103
				0.29625	0.0865804	0.0452596	0.0841928	0.0583798	0.0515265	0.0789353	0.0991728		0.29625	0.007599	0.003972	0.007389	0.005124	0.004522	0.006928	0.008704
				0.29681	0.103537	0.0955737	0.0457745	0.0761351	0.118994	0.123194	0.111019		0.29681	0.009121	0.00842	0.004032	0.006707	0.010483	0.010853	0.00978
				0.29737	0.111414	0.145004	0.0621355	0.0913603	0.119291	0.0663041	0.082741		0.29737	0.009852	0.012822	0.005494	0.008079	0.010548	0.005863	0.007316
				0.29792	0.0555435	0.143764	0.0907078	0.105642	0.0725655	0.100432	0.0491017		0.29792	0.00493	0.01276	0.008051	0.009377	0.006441	0.008914	0.004358
				0.29848	0.130086	0.111451	0.10241	0.126547	0.125711	0.0778505	0.0708924		0.29848	0.011589	0.009929	0.009124	0.011274	0.0112	0.006936	0.006316
				0.29904	0.0930827	0.115717	0.119796	0.055682	0.0392662	0.0654297	0.108143		0.29904	0.008324	0.010348	0.010712	0.004979	0.003511	0.005851	0.00967
				0.29959	0.109844	0.0929104	0.087461	0.0951265	0.101259	0.0998607	0.0840155		0.29959	0.009859	0.008339	0.00785	0.008538	0.009089	0.008963	0.007541
				0.30015	0.104664	0.118572	0.135305	0.148433	0.106311	0.0887815	0.084465		0.30015	0.009429	0.010682	0.01219	0.013372	0.009578	0.007998	0.00761
				0.30071	0.114963	0.105992	0.0782789	0.0565713	0.111799	0.0888841	0.0672364		0.30071	0.010396	0.009584	0.007078	0.005115	0.010109	0.008037	0.00608
				0.30127	0.0804458	0.083822	0.0410262	0.0950577	0.11118	0.0351882	0.0795866		0.30127	0.007301	0.007608	0.003724	0.008627	0.010091	0.003194	0.007223
				0.30182	0.102578	0.126968	0.0889904	0.119888	0.101985	0.0167502	0.0813989		0.30182	0.009345	0.011566	0.008107	0.010921	0.009291	0.001526	0.007415
				0.30238	0.111	0.0833435	0.128701	0.125857	0.0585928	0.0434728	0.123641		0.30238	0.010149	0.00762	0.011768	0.011508	0.005357	0.003975	0.011305
				0.30294	0.119919	0.061973	0.104492	0.0925299	0.0607147	0.0637279	0.0963622		0.30294	0.011005	0.005687	0.009589	0.008492	0.005572	0.005848	0.008843
				0.30349	0.0346504	0.0995469	0.0775006	0.121252	0.097855	0.1116	0.12323		0.30349	0.003192	0.009169	0.007138	0.011168	0.009013	0.010279	0.011351
				0.30405	0.115322	0.129695	0.0927751	0.0803767	0.0597478	0.0912626	0.0835342		0.30405	0.010661	0.01199	0.008577	0.007431	0.005524	0.008437	0.007723
				0.30461	0.110032	0.091509	0.109141	0.0791526	0.094937	0.0713338	0.0663146		0.30461	0.010209	0.008491	0.010127	0.007344	0.008809	0.006619	0.006153
				0.30517	0.089346	0.0710247	0.0833974	0.0615872	0.0416072	0.083354	0.0881679		0.30517	0.00832	0.006614	0.007766	0.005735	0.003875	0.007762	0.008211
				0.30572	0.0620222	0.105688	0.0757389	0.113771	0.0912851	0.0954797	0.106775		0.30572	0.005797	0.009878	0.007079	0.010634	0.008532	0.008924	0.00998
				0.30628	0.068627	0.0522991	0.0990828	0.0587308	0.0796536	0.112312	0.103726		0.30628	0.006438	0.004906	0.009295	0.005509	0.007472	0.010536	0.00973
				0.30684	0.0819412	0.0697135	0.095839	0.110366	0.107182	0.115819	0.117319		0.30684	0.007715	0.006563	0.009023	0.010391	0.010091	0.010904	0.011046
				0.3074	0.092127	0.104055	0.0716192	0.0797167	0.0714617	0.0916953	0.109086		0.3074	0.008705	0.009832	0.006767	0.007533	0.006753	0.008664	0.010308
				0.30795	0.0844069	0.0791141	0.0947819	0.0586056	0.0755051	0.132195	0.0729845		0.30795	0.008005	0.007503	0.008989	0.005558	0.00716	0.012537	0.006921
				0.30851	0.0244949	0.0568108	0.0947738	0.0711765	0.0607738	0.0899167	0.117409		0.30851	0.002331	0.005407	0.00902	0.006774	0.005784	0.008558	0.011175
				0.30907	0.102303	0.105422	0.0603102	0.0167666	0.116021	0.0715084	0.0774084		0.30907	0.009772	0.01007	0.005761	0.001602	0.011083	0.006831	0.007394
				0.30962	0.0734599	0.0734805	0.0917137	0.08414	0.149186	0.101915	0.0920386		0.30962	0.007042	0.007044	0.008792	0.008066	0.014302	0.00977	0.008823
				0.31018	0.1136	0.11968	0.10222	0.081385	0.100504	0.1038	0.0786098		0.31018	0.01093	0.011515	0.009835	0.00783	0.00967	0.009987	0.007563
				0.31074	0.111425	0.143377	0.0953875	0.0833011	0.0984531	0.0593734	0.106607		0.31074	0.010759	0.013844	0.00921	0.008043	0.009506	0.005733	0.010294
				0.3113	0.108141	0.118659	0.105789	0.02303	0.0634973	0.0742963	0.0908611		0.3113	0.010479	0.011499	0.010251	0.002232	0.006153	0.0072	0.008805
				0.31185	0.0769348	0.113126	0.0697278	0.0779032	0.120823	0.0679091	0.0807395		0.31185	0.007482	0.011002	0.006781	0.007576	0.01175	0.006604	0.007852
				0.31241	0.0479009	0.116914	0.0868275	0.0832751	0.0930984	0.0811341	0.0784784		0.31241	0.004675	0.011411	0.008474	0.008128	0.009086	0.007919	0.007659
				0.31297	0.114068	0.129784	0.0933304	0.0091006	0.100887	0.0644924	0.0990763		0.31297	0.011173	0.012712	0.009142	0.000891	0.009882	0.006317	0.009704
				0.31353	0.106323	0.0660648	0.0995582	0.102098	0.0764745	0.10714	0.106643		0.31353	0.010451	0.006494	0.009786	0.010036	0.007517	0.010532	0.010483
				0.31408	0.0916436	0.0886766	0.0720561	0.0679687	0.0753201	0.133352	0.086044		0.31408	0.00904	0.008748	0.007108	0.006705	0.00743	0.013155	0.008488
				0.31464	0.0746956	0.0841239	0.105318	0.0908928	0.115469	0.0772625	0.0706855		0.31464	0.007395	0.008328	0.010426	0.008998	0.011431	0.007649	0.006998
				0.3152	0.0830954	0.0743731	0.104206	0.078623	0.0759651	0.106288	0.123463		0.3152	0.008255	0.007389	0.010353	0.007811	0.007547	0.01056	0.012266
				0.31575	0.0535298	0.124814	0.0726627	0.0624727	0.0483796	0.0893762	0.0848539		0.31575	0.005337	0.012444	0.007244	0.006229	0.004823	0.008911	0.00846
				0.31631	0.100772	0.042664	0.0806088	0.0979518	0.117697	0.124569	0.086422		0.31631	0.010083	0.004269	0.008065	0.0098	0.011776	0.012463	0.008647
				0.31687	0.0813491	0.0798072	0.111887	0.0440478	0.0612143	0.084268	0.0874971		0.31687	0.008168	0.008013	0.011234	0.004423	0.006146	0.008461	0.008785
				0.31743	0.07471	0.0700138	0.113766	0.103457	0.0984708	0.0764913	0.0551205		0.31743	0.007528	0.007054	0.011463	0.010424	0.009922	0.007707	0.005554
				0.31798	0.11022	0.0507826	0.131379	0.0722042	0.109263	0.0332273	0.0702093		0.31798	0.011145	0.005135	0.013284	0.007301	0.011048	0.00336	0.007099
				0.31854	0.0904269	0.0552373	0.104963	0.0393436	0.0620453	0.0684696	0.0786169		0.31854	0.009175	0.005605	0.01065	0.003992	0.006296	0.006947	0.007977
				0.3191	0.0581199	0.0780451	0.117226	0.0873064	0.045831	0.0546167	0.0891547		0.3191	0.005918	0.007947	0.011936	0.00889	0.004667	0.005561	0.009078
				0.31965	0.0645852	0.122068	0.100341	0.0654084	0.0906027	0.0565531	0.102749		0.31965	0.006599	0.012473	0.010253	0.006683	0.009258	0.005779	0.010499
				0.32021	0.113487	0.106206	0.128723	0.0915127	0.132868	0.103498	0.147525		0.32021	0.011636	0.01089	0.013199	0.009383	0.013624	0.010612	0.015126
				0.32077	0.0537776	0.0795131	0.103376	0.0647583	0.0802022	0.119123	0.107228		0.32077	0.005533	0.008181	0.010637	0.006663	0.008252	0.012257	0.011033
				0.32133	0.0823581	0.0720297	0.088401	0.0972992	0.076104	0.110429	0.0477137		0.32133	0.008504	0.007437	0.009127	0.010046	0.007858	0.011402	0.004926
				0.32188	0.0968222	0.0882255	0.0732217	0.115508	0.0875196	0.109454	0.0835559		0.32188	0.010032	0.009141	0.007586	0.011968	0.009068	0.01134	0.008657
				0.32244	0.0556339	0.0848719	0.0922176	0.0893852	0.0545278	0.0524389	0.0766471		0.32244	0.005784	0.008824	0.009588	0.009293	0.005669	0.005452	0.007969
				0.323	0.102856	0.0442212	0.0852039	0.138356	0.0662447	0.0618547	0.12117		0.323	0.010731	0.004613	0.008889	0.014434	0.006911	0.006453	0.012641
				0.32356	0.0768991	0.0843869	0.0885	0.0692231	0.0899236	0.0711693	0.112739		0.32356	0.00805	0.008834	0.009265	0.007247	0.009414	0.007451	0.011802
				0.32411	0.108039	0.0964003	0.105152	0.0884481	0.0891647	0.122028	0.094407		0.32411	0.011349	0.010127	0.011046	0.009291	0.009367	0.012819	0.009917
				0.32467	0.10064	0.060251	0.0850235	0.0626022	0.097422	0.0865581	0.0910415		0.32467	0.010608	0.006351	0.008962	0.006599	0.010269	0.009124	0.009597
				0.32523	0.0686627	0.0760172	0.0806031	0.0884863	0.0850012	0.0593529	0.0816382		0.32523	0.007263	0.00804	0.008526	0.009359	0.008991	0.006278	0.008635
				0.32578	0.129102	0.103675	0.071152	0.058623	0.0785495	0.109878	0.104179		0.32578	0.013702	0.011003	0.007552	0.006222	0.008337	0.011662	0.011057
				0.32634	0.0670874	0.0661123	0.0642355	0.0769242	0.10127	0.0903186	0.0524901		0.32634	0.007145	0.007041	0.006841	0.008192	0.010785	0.009619	0.00559
				0.3269	0.0809179	0.0780999	0.0611637	0.0791132	0.0983512	0.0273914	0.0906128		0.3269	0.008647	0.008346	0.006536	0.008454	0.01051	0.002927	0.009683
				0.32746	0.0922359	0.0724262	0.0728083	0.0421447	0.105584	0.0770544	0.0793162		0.32746	0.00989	0.007766	0.007807	0.004519	0.011321	0.008262	0.008505
				0.32801	0.0982813	0.0736269	0.0972942	0.0953596	0.0468795	0.123315	0.113197		0.32801	0.010574	0.007922	0.010468	0.01026	0.005044	0.013268	0.012179
				0.32857	0.116871	0.0649625	0.0682585	0.0797302	0.0910669	0.0810138	0.0828142		0.32857	0.012617	0.007013	0.007369	0.008607	0.009831	0.008746	0.00894
				0.32913	0.0747358	0.0774319	0.0919965	0.108204	0.104122	0.078174	0.0306002		0.32913	0.008096	0.008388	0.009965	0.011721	0.011279	0.008468	0.003315
				0.32968	0.0621277	0.139339	0.0275958	0.0304913	0.0748106	0.100456	0.0479822		0.32968	0.006753	0.015145	0.002999	0.003314	0.008131	0.010919	0.005215
				0.33024	0.0998322	0.0283878	0.0631569	0.0771399	0.0394786	0.10583	0.0721655		0.33024	0.010888	0.003096	0.006888	0.008413	0.004306	0.011542	0.00787
				0.3308	0.0887752	0.0728875	0.112247	0.0722846	0.0393441	0.107696	0.128561		0.3308	0.009714	0.007976	0.012283	0.00791	0.004305	0.011785	0.014068
				0.33136	0.0488939	0.0691846	0.0693648	0.070511	0.113747	0.0556851	0.0742256		0.33136	0.005368	0.007596	0.007616	0.007742	0.012489	0.006114	0.00815
				0.33191	0.101151	0.0968186	0.0960441	0.092947	0.127153	0.105367	0.0976503		0.33191	0.011143	0.010666	0.010581	0.01024	0.014008	0.011608	0.010758
				0.33247	0.0685272	0.0786095	0.0777034	0.100741	0.0838839	0.0832428	0.0759365		0.33247	0.007575	0.008689	0.008589	0.011136	0.009272	0.009201	0.008394
				0.33303	0.114825	0.0669428	0.127853	0.0518661	0.0620413	0.102094	0.0990788		0.33303	0.012735	0.007424	0.01418	0.005752	0.006881	0.011323	0.010989
				0.33358	0.0823779	0.130491	0.0782867	0.0662491	0.0801064	0.0811509	0.0710739		0.33358	0.009167	0.014521	0.008712	0.007372	0.008914	0.00903	0.007909
				0.33414	0.0595899	0.0777596	0.0571231	0.0642406	0.0721216	0.102429	0.0773972		0.33414	0.006653	0.008682	0.006378	0.007172	0.008052	0.011436	0.008641
				0.3347	0.0697838	0.0897476	0.0938858	0.0652118	0.0797412	0.108137	0.0870771		0.3347	0.007817	0.010054	0.010517	0.007305	0.008933	0.012114	0.009755
				0.33526	0.090944	0.0494752	0.0948609	0.0616527	0.0558025	0.0844399	0.0692044		0.33526	0.010222	0.005561	0.010662	0.00693	0.006272	0.009491	0.007778
				0.33581	0.058409	0.121775	0.0582477	0.0852106	0.0676007	0.0379749	0.0531194		0.33581	0.006587	0.013733	0.006569	0.009609	0.007623	0.004282	0.00599
				0.33637	0.099995	0.0856332	0.0371915	0.0908436	0.0609641	0.110253	0.0284605		0.33637	0.011314	0.009689	0.004208	0.010278	0.006898	0.012475	0.00322
				0.33693	0.119119	0.061978	0.0805015	0.0715065	0.0833242	0.0780004	0.104923		0.33693	0.013522	0.007036	0.009139	0.008117	0.009459	0.008855	0.011911
				0.33749	0.0869707	0.0944986	0.0904617	0.0876615	0.112837	0.116772	0.068879		0.33749	0.009906	0.010763	0.010303	0.009984	0.012852	0.0133	0.007845
				0.33804	0.0533687	0.084361	0.0858996	0.0705149	0.0825109	0.0811836	0.0823047		0.33804	0.006099	0.00964	0.009816	0.008058	0.009429	0.009277	0.009405
				0.3386	0.0536209	0.100664	0.0895432	0.0562626	0.104269	0.0603862	0.078579		0.3386	0.006148	0.011541	0.010266	0.00645	0.011954	0.006923	0.009009
				0.33916	0.0904071	0.110342	0.0983861	0.0753804	0.0648916	0.0850676	0.0727468		0.33916	0.010399	0.012692	0.011317	0.008671	0.007464	0.009785	0.008368
				0.33971	0.127418	0.0642876	0.0767869	0.0424699	0.0841855	0.0912538	0.0547346		0.33971	0.014705	0.007419	0.008862	0.004901	0.009715	0.010531	0.006317
				0.34027	0.0371069	0.0844151	0.111678	0.0954791	0.140671	0.071504	0.0282379		0.34027	0.004296	0.009774	0.012931	0.011055	0.016287	0.008279	0.00327
				0.34083	0.0943083	0.10593	0.0771005	0.107057	0.109074	0.0681739	0.0565162		0.34083	0.010955	0.012305	0.008956	0.012436	0.01267	0.007919	0.006565
				0.34139	0.0919371	0.106427	0.048732	0.0614953	0.064064	0.0644085	0.10162		0.34139	0.010715	0.012403	0.005679	0.007167	0.007466	0.007506	0.011843
				0.34194	0.0674645	0.0826443	0.0792025	0.0709669	0.0836434	0.100208	0.0767978		0.34194	0.007888	0.009663	0.009261	0.008298	0.00978	0.011717	0.00898
				0.3425	0.0553322	0.072982	0.124856	0.100108	0.0688146	0.0685118	0.0927002		0.3425	0.006491	0.008561	0.014646	0.011743	0.008072	0.008037	0.010874
				0.34306	0.0842864	0.0848526	0.0997222	0.0790939	0.0848965	0.0928734	0.0894537		0.34306	0.00992	0.009986	0.011736	0.009308	0.009991	0.01093	0.010528
				0.34361	0.0669162	0.0779078	0.100859	0.0726907	0.110761	0.0202209	0.102326		0.34361	0.007901	0.009199	0.011908	0.008583	0.013078	0.002387	0.012082
				0.34417	0.0679874	0.0327731	0.110488	0.074516	0.0459677	0.133352	0.138286		0.34417	0.008053	0.003882	0.013088	0.008827	0.005445	0.015796	0.016381
				0.34473	0.100826	0.077118	0.0504035	0.0892058	0.0588736	0.0606116	0.0714307		0.34473	0.011982	0.009165	0.00599	0.010601	0.006996	0.007203	0.008489
				0.34529	0.0468628	0.122032	0.0533475	0.082996	0.0713867	0.0518816	0.0796093		0.34529	0.005587	0.014549	0.00636	0.009895	0.008511	0.006185	0.009491
				0.34584	0.0564184	0.125373	0.0108402	0.0569158	0.0581712	0.0944732	0.0706331		0.34584	0.006748	0.014995	0.001297	0.006808	0.006958	0.0113	0.008448
				0.3464	0.0448733	0.0636022	0.0575772	0.064781	0.101617	0.0890281	0.0843922		0.3464	0.005384	0.007632	0.006909	0.007773	0.012193	0.010683	0.010126
				0.34696	0.0901417	0.0638797	0.068277	0.0886264	0.0218743	0.0897457	0.0462251		0.34696	0.010851	0.00769	0.008219	0.010669	0.002633	0.010804	0.005565
				0.34751	0.0579223	0.114038	0.0774559	0.113433	0.051723	0.0672264	0.0523554		0.34751	0.006995	0.013772	0.009354	0.013699	0.006246	0.008119	0.006323
				0.34807	0.113294	0.0893909	0.0690116	0.0423237	0.0614261	0.0809063	0.0718744		0.34807	0.013726	0.01083	0.008361	0.005128	0.007442	0.009802	0.008708
				0.34863	0.0530392	0.06895	0.0930188	0.108261	0.0717046	0.0536382	0.068484		0.34863	0.006446	0.00838	0.011306	0.013158	0.008715	0.006519	0.008324
				0.34919	0.0650095	0.0629526	0.0474274	0.0965554	0.0517675	0.0573674	0.0748742		0.34919	0.007927	0.007676	0.005783	0.011773	0.006312	0.006995	0.009129
				0.34974	0.0802611	0.0733717	0.058372	0.0706481	0.0656486	0.0531004	0.0832576		0.34974	0.009818	0.008975	0.00714	0.008642	0.00803	0.006495	0.010184
				0.3503	0.0751508	0.0549474	0.10235	0.0920585	0.0505987	0.100409	0.0690971		0.3503	0.009222	0.006743	0.012559	0.011297	0.006209	0.012321	0.008479
				0.35086	0.0358725	0.0958191	0.127523	0.126722	0.0499756	0.093816	0.130799		0.35086	0.004416	0.011795	0.015698	0.0156	0.006152	0.011549	0.016101
				0.35141	0.0993056	0.0384413	0.121968	0.0765757	0.0862007	0.0927364	0.107068		0.35141	0.012263	0.004747	0.015062	0.009456	0.010645	0.011452	0.013222
				0.35197	0.0554152	0.087124	0.0803208	0.0439255	0.0775946	0.0869178	0.0783246		0.35197	0.006865	0.010793	0.00995	0.005442	0.009613	0.010768	0.009703
				0.35253	0.0916089	0.0789603	0.09054	0.0698241	0.0612723	0.131425	0.0779448		0.35253	0.011385	0.009813	0.011252	0.008678	0.007615	0.016333	0.009687
				0.35309	0.0582952	0.0872355	0.084952	0.0831893	0.0658375	0.0890722	0.131901		0.35309	0.007268	0.010876	0.010591	0.010371	0.008208	0.011105	0.016444
				0.35364	0.036995	0.0785223	0.106944	0.0485333	0.0442168	0.0638643	0.101077		0.35364	0.004627	0.00982	0.013375	0.00607	0.00553	0.007987	0.012641
				0.3542	0.0687351	0.0998758	0.0799987	0.109332	0.118977	0.0767712	0.0718054		0.3542	0.008623	0.01253	0.010036	0.013717	0.014927	0.009632	0.009009
				0.35476	0.0863239	0.109177	0.053393	0.0846143	0.0726438	0.0665984	0.0716872		0.35476	0.010864	0.01374	0.00672	0.010649	0.009142	0.008382	0.009022
				0.35531	0.0988136	0.0631118	0.0811984	0.0696061	0.0470748	0.124956	0.0778233		0.35531	0.012475	0.007968	0.010251	0.008788	0.005943	0.015775	0.009825
				0.35587	0.126772	0.118604	0.103895	0.119694	0.0197356	0.0804116	0.0724868		0.35587	0.016055	0.015021	0.013158	0.015159	0.002499	0.010184	0.00918
				0.35643	0.0675539	0.0178158	0.0834607	0.106051	0.0706358	0.092904	0.110601		0.35643	0.008582	0.002263	0.010603	0.013473	0.008974	0.011803	0.014051
				0.35699	0.0773677	0.119117	0.0679097	0.062134	0.0721637	0.104223	0.0409817		0.35699	0.00986	0.01518	0.008654	0.007918	0.009196	0.013282	0.005223
				0.35754	0.0738615	0.0872705	0.0610823	0.0706766	0.0564836	0.0771732	0.0468428		0.35754	0.009442	0.011156	0.007809	0.009035	0.007221	0.009866	0.005988
				0.3581	0.109039	0.0523277	0.109624	0.0860507	0.089803	0.0684164	0.0600531		0.3581	0.013983	0.00671	0.014058	0.011035	0.011516	0.008773	0.007701
				0.35866	0.109711	0.0431501	0.0961983	0.0403817	0.124427	0.0661835	0.0390739		0.35866	0.014113	0.005551	0.012374	0.005194	0.016006	0.008514	0.005026
				0.35922	0.0717906	0.0234643	0.0754705	0.0717824	0.0568595	0.0744671	0.0820246		0.35922	0.009264	0.003028	0.009738	0.009262	0.007337	0.009609	0.010584
				0.35977	0.0606825	0.0775485	0.108481	0.0944572	0.0697052	0.0609281	0.0237506		0.35977	0.007854	0.010038	0.014041	0.012226	0.009022	0.007886	0.003074
				0.36033	0.0613755	0.0599008	0.0695593	0.0946298	0.0962389	0.118211	0.0570849		0.36033	0.007969	0.007777	0.009031	0.012286	0.012495	0.015348	0.007412
				0.36089	0.0788633	0.0742374	0.0599158	0.0806222	0.0517567	0.0686575	0.0843867		0.36089	0.010271	0.009669	0.007803	0.0105	0.006741	0.008942	0.01099
				0.36144	0.0953932	0.0547942	0.0554484	0.0736091	0.0471835	0.0727776	0.0342569		0.36144	0.012462	0.007158	0.007244	0.009616	0.006164	0.009508	0.004475
				0.362	0.119725	0.0823728	0.0645404	0.10773	0.0639136	0.0733495	0.0607136		0.362	0.015689	0.010794	0.008458	0.014117	0.008375	0.009612	0.007956
				0.36256	0.0709464	0.0659474	0.0628902	0.106877	0.0489695	0.0876991	0.0779725		0.36256	0.009326	0.008669	0.008267	0.014049	0.006437	0.011528	0.010249
				0.36312	0.104782	0.0398748	0.10649	0.0694066	0.0766651	0.0586511	0.094218		0.36312	0.013816	0.005258	0.014041	0.009151	0.010108	0.007733	0.012423
				0.36367	0.0686354	0.0787701	0.0749866	0.0609633	0.11306	0.0951598	0.0915507		0.36367	0.009078	0.010418	0.009918	0.008063	0.014953	0.012586	0.012108
				0.36423	0.0475569	0.0545325	0.0768661	0.094362	0.0939517	0.135815	0.0772252		0.36423	0.006309	0.007234	0.010197	0.012518	0.012464	0.018018	0.010245
				0.36479	0.0612268	0.0510441	0.112991	0.0602548	0.0730976	0.040969	0.0788686		0.36479	0.008147	0.006792	0.015036	0.008018	0.009727	0.005452	0.010495
				0.36534	0.0918531	0.0557368	0.138941	0.0988232	0.0529756	0.070666	0.0713736		0.36534	0.01226	0.007439	0.018545	0.01319	0.007071	0.009432	0.009527
				0.3659	0.066189	0.0633729	0.10011	0.0657737	0.0712417	0.0457987	0.111749		0.3659	0.008862	0.008485	0.013403	0.008806	0.009538	0.006132	0.014961
				0.36646	0.11867	0.0775251	0.0868083	0.0100721	0.0654731	0.0833095	0.09713		0.36646	0.015936	0.010411	0.011658	0.001353	0.008792	0.011188	0.013044
				0.36702	0.0465336	0.0328346	0.0624908	0.0495593	0.103135	0.0917066	0.0756507		0.36702	0.006268	0.004423	0.008418	0.006676	0.013892	0.012353	0.01019
				0.36757	0.0629449	0.0957302	0.114714	0.0787634	0.00713756	0.0454561	0.0343469		0.36757	0.008504	0.012934	0.015499	0.010642	0.000964	0.006142	0.004641
				0.36813	0.0674004	0.0845968	0.10248	0.0400792	0.108661	0.104764	0.0693581		0.36813	0.009134	0.011464	0.013888	0.005431	0.014726	0.014198	0.009399
				0.36869	0.102866	0.11833	0.0698347	0.0599732	0.0667399	0.0357518	0.0453687		0.36869	0.013982	0.016085	0.009493	0.008152	0.009072	0.00486	0.006167
				0.36924	0.0401461	0.0718968	0.101747	0.0513825	0.0269516	0.0506088	0.0628353		0.36924	0.005474	0.009802	0.013872	0.007006	0.003675	0.0069	0.008567
				0.3698	0.0586066	0.0663966	0.00986371	0.0760751	0.0911409	0.0539889	0.114929		0.3698	0.008015	0.00908	0.001349	0.010403	0.012464	0.007383	0.015717
				0.37036	0.0743772	0.0770105	0.0760604	0.0801759	0.0928608	0.0569614	0.086283		0.37036	0.010202	0.010563	0.010433	0.010997	0.012737	0.007813	0.011835
				0.37092	0.126828	0.0789333	0.0893461	0.0613432	0.115639	0.0736959	0.0734439		0.37092	0.017449	0.010859	0.012292	0.008439	0.015909	0.010139	0.010104
				0.37147	0.0652139	0.0546297	0.0645095	0.0850577	0.0450232	0.0635629	0.0666189		0.37147	0.008999	0.007538	0.008902	0.011737	0.006213	0.008771	0.009193
				0.37203	0.0719236	0.107815	0.0513132	0.0469412	0.043137	0.0299263	0.0612905		0.37203	0.009955	0.014922	0.007102	0.006497	0.00597	0.004142	0.008483
				0.37259	0.0389661	0.0750091	0.0690261	0.0646137	0.129778	0.0471309	0.113671		0.37259	0.005409	0.010413	0.009582	0.00897	0.018016	0.006543	0.01578
				0.37314	0.0549701	0.0298527	0.0773899	0.0914886	0.0551187	0.0352731	0.0771868		0.37314	0.007654	0.004157	0.010775	0.012738	0.007674	0.004911	0.010747
				0.3737	0.0769924	0.0940963	0.113522	0.107559	0.0639652	0.059913	0.0573707		0.3737	0.010752	0.013141	0.015854	0.015021	0.008933	0.008367	0.008012
				0.37426	0.102204	0.074001	0.0862904	0.106705	0.0614443	0.0822905	0.0489281		0.37426	0.014316	0.010365	0.012087	0.014946	0.008606	0.011526	0.006853
				0.37482	0.0709906	0.0425741	0.0634396	0.0780019	0.107721	0.0783497	0.0624004		0.37482	0.009973	0.005981	0.008912	0.010958	0.015133	0.011007	0.008766
				0.37537	0.0740844	0.0580291	0.102157	0.0347611	0.0438861	0.10346	0.0935659		0.37537	0.010439	0.008177	0.014394	0.004898	0.006184	0.014578	0.013184
				0.37593	0.0415978	0.0848819	0.0332782	0.0585987	0.0921541	0.0781543	0.0906072		0.37593	0.005879	0.011996	0.004703	0.008281	0.013023	0.011045	0.012805
				0.37649	0.0593175	0.0790722	0.0851004	0.0994233	0.0465415	0.076636	0.0547778		0.37649	0.008408	0.011208	0.012062	0.014092	0.006597	0.010863	0.007764
				0.37704	0.0799497	0.0765115	0.0623012	-0.0106123	-0.00161799	0.0224337	0.0821248		0.37704	0.011366	0.010877	0.008857	-0.00151	-0.00023	0.003189	0.011675
				0.3776	0.100451	0.0821655	0.103858	0.0682787	0.0760084	0.0474742	0.0743546		0.3776	0.014322	0.011715	0.014808	0.009735	0.010837	0.006769	0.010602
				0.37816	0.0616686	0.066735	0.117165	0.0667021	0.0482732	0.0687289	0.059806		0.37816	0.008819	0.009543	0.016755	0.009539	0.006903	0.009828	0.008552
				0.37872	0.0863828	0.0582131	0.0835786	0.0536191	0.163661	0.0956461	0.0886778		0.37872	0.012389	0.008349	0.011987	0.00769	0.023473	0.013718	0.012719
				0.37927	0.0488967	0.0886043	0.0844394	0.119735	0.101845	0.0234925	0.0680518		0.37927	0.007034	0.012745	0.012146	0.017224	0.01465	0.003379	0.009789
				0.37983	0.0706417	0.0716146	0.0461884	0.031217	0.0618687	0.0555779	0.0806334		0.37983	0.010191	0.010332	0.006664	0.004504	0.008926	0.008018	0.011633
				0.38039	0.0798827	0.0568288	0.0825447	0.0721745	0.0668914	0.0768956	0.0956951		0.38039	0.011559	0.008223	0.011944	0.010443	0.009679	0.011126	0.013846
				0.38094	0.0435928	0.0441744	0.107532	0.094086	0.0471587	0.0551961	0.0571081		0.38094	0.006326	0.00641	0.015605	0.013654	0.006844	0.00801	0.008287
				0.3815	0.0525223	0.0344023	0.07003	0.0662643	0.0815243	0.0327347	0.086257		0.3815	0.007644	0.005007	0.010192	0.009644	0.011865	0.004764	0.012554
				0.38206	0.103162	0.107363	0.0586145	0.0485382	0.0881874	0.078272	0.0579256		0.38206	0.015058	0.015672	0.008556	0.007085	0.012873	0.011425	0.008455
				0.38262	0.0679901	0.127697	0.0651378	0.0507869	0.070893	0.0835991	0.0770138		0.38262	0.009953	0.018694	0.009536	0.007435	0.010378	0.012238	0.011274
				0.38317	0.113195	0.0685253	0.0577446	0.0492263	0.102217	0.037237	0.0622542		0.38317	0.016619	0.010061	0.008478	0.007227	0.015008	0.005467	0.00914
				0.38373	0.112752	0.0864565	0.0627985	0.0962486	0.0945773	0.0834958	0.0341231		0.38373	0.016602	0.012731	0.009247	0.014172	0.013926	0.012295	0.005025
				0.38429	0.0909114	0.0576134	0.0845425	0.0806081	0.0725891	0.0408925	0.0477526		0.38429	0.013425	0.008508	0.012485	0.011904	0.01072	0.006039	0.007052
				0.38484	0.0994484	0.110208	0.0905887	0.0636227	0.079113	0.0839725	0.0637048		0.38484	0.014729	0.016322	0.013417	0.009423	0.011717	0.012437	0.009435
				0.3854	0.0976895	0.0892664	0.0842309	0.058356	0.0879274	0.0657792	0.0433586		0.3854	0.01451	0.013259	0.012511	0.008668	0.01306	0.00977	0.00644
				0.38596	0.0989416	0.0729664	0.054592	0.0745135	0.0350553	0.0897818	0.0452311		0.38596	0.014739	0.010869	0.008132	0.0111	0.005222	0.013374	0.006738
				0.38651	0.064592	0.0785854	0.0696046	0.0362978	0.0710941	0.02785	0.0851914		0.38651	0.00965	0.01174	0.010398	0.005423	0.010621	0.004161	0.012727
				0.38707	0.0572353	0.0788196	0.0903199	0.0804216	0.0439075	0.0698652	0.0502783		0.38707	0.008575	0.011809	0.013532	0.012049	0.006578	0.010468	0.007533
				0.38763	0.0920831	0.0658735	0.0704573	0.0580255	0.105487	0.0776835	0.0699303		0.38763	0.013836	0.009898	0.010587	0.008719	0.01585	0.011672	0.010507
				0.38819	0.026371	0.0854944	0.0709494	0.0374309	0.0641095	0.0674777	0.0920119		0.38819	0.003974	0.012883	0.010691	0.00564	0.009661	0.010168	0.013865
				0.38874	0.0818314	0.0518165	0.050862	0.101574	0.10693	0.105067	0.0275924		0.38874	0.012366	0.007831	0.007686	0.01535	0.016159	0.015878	0.00417
				0.3893	0.0860508	0.0952335	0.0398409	0.094479	0.0377796	0.108357	0.0926097		0.3893	0.013041	0.014433	0.006038	0.014319	0.005726	0.016422	0.014035
				0.38986	0.0909996	0.0668904	0.0322238	0.068627	0.0760838	0.11675	0.0909039		0.38986	0.013831	0.010167	0.004898	0.010431	0.011564	0.017745	0.013816
				0.39041	0.0837685	0.102844	0.0349122	0.0958454	0.040295	0.126451	-0.00197746		0.39041	0.012768	0.015676	0.005321	0.014609	0.006142	0.019274	-0.0003
				0.39097	0.0596295	0.0702376	0.0944858	0.105748	0.0641918	0.0842745	0.0850726		0.39097	0.009115	0.010736	0.014443	0.016165	0.009812	0.012882	0.013004
				0.39153	0.0938465	0.0678986	0.0543659	0.0402386	0.0583475	0.122447	0.119057		0.39153	0.014386	0.010408	0.008334	0.006168	0.008944	0.01877	0.018251
				0.39209	0.0611591	0.103937	0.0759686	0.00294715	0.0899653	0.124373	0.0371519		0.39209	0.009402	0.015978	0.011679	0.000453	0.01383	0.01912	0.005711
				0.39264	0.0755276	0.0852512	0.0834701	0.039315	0.0477223	0.0827421	0.0612301		0.39264	0.011644	0.013143	0.012868	0.006061	0.007357	0.012756	0.00944
				0.3932	0.0615158	0.0770725	0.0931822	0.055047	0.0481732	0.0570299	0.0326165		0.3932	0.009511	0.011916	0.014407	0.008511	0.007448	0.008817	0.005043
				0.39376	0.0559794	0.0819945	0.0695828	0.0952071	0.0654966	0.120338	0.0307309		0.39376	0.008679	0.012713	0.010788	0.014761	0.010155	0.018658	0.004765
				0.39431	0.0767282	0.0304819	0.0622445	0.0552702	0.107115	0.131131	0.0460101		0.39431	0.01193	0.004739	0.009678	0.008594	0.016655	0.020389	0.007154
				0.39487	0.0039397	0.0483772	0.104883	0.0830898	0.0718714	0.0708147	0.0556872		0.39487	0.000614	0.007543	0.016354	0.012956	0.011206	0.011042	0.008683
				0.39543	0.0817042	0.0719802	0.114393	0.0861915	0.051678	0.0829033	0.030524		0.39543	0.012776	0.011255	0.017887	0.013477	0.008081	0.012963	0.004773
				0.39599	0.0826425	0.0800065	0.053084	0.0404551	0.101049	0.0703553	0.0900107		0.39599	0.012959	0.012545	0.008324	0.006344	0.015845	0.011032	0.014114
				0.39654	0.0436299	0.0879995	0.117884	0.065993	0.133296	0.0631151	0.0537668		0.39654	0.006861	0.013838	0.018537	0.010377	0.02096	0.009925	0.008455
				0.3971	0.112924	0.0773651	0.0488618	0.0827274	0.09991	0.0798845	0.095228		0.3971	0.017807	0.0122	0.007705	0.013045	0.015755	0.012597	0.015016
				0.39766	0.031422	0.106674	0.0530399	0.0974889	0.0800982	0.0972045	0.0602745		0.39766	0.004969	0.016868	0.008387	0.015416	0.012666	0.015371	0.009531
				0.39821	0.0967567	0.0249178	0.0494531	0.100525	0.0446036	0.0653636	0.065505		0.39821	0.015343	0.003951	0.007842	0.015941	0.007073	0.010365	0.010387
				0.39877	0.0316956	0.0538344	0.0948907	0.037485	0.0673886	0.0584714	0.0439408		0.39877	0.00504	0.008561	0.015089	0.005961	0.010716	0.009298	0.006987
				0.39933	0.101863	0.100681	0.112104	0.100058	0.0383034	0.0981769	0.105482		0.39933	0.016243	0.016055	0.017876	0.015956	0.006108	0.015656	0.01682
				0.39989	0.0588257	0.0281769	0.0903043	0.0450743	0.0674348	0.0938222	0.0868397		0.39989	0.009407	0.004506	0.01444	0.007208	0.010783	0.015003	0.013886
				0.40044	0.0314412	0.0357178	0.0719107	0.0756901	0.0731863	0.0744981	0.106109		0.40044	0.005042	0.005727	0.011531	0.012137	0.011736	0.011946	0.017015
				0.401	0.0911062	0.0512529	0.0170383	0.0695672	0.0568268	0.0519168	0.0827058		0.401	0.01465	0.008241	0.00274	0.011186	0.009138	0.008348	0.013299
				0.40156	0.0891506	0.0410045	0.0600008	-0.00670332	0.0617133	0.0638165	0.0890773		0.40156	0.014375	0.006612	0.009675	-0.00108	0.009951	0.01029	0.014363
				0.40211	0.0877998	0.0481508	0.0696395	0.0938331	0.109318	0.0576771	0.0595576		0.40211	0.014197	0.007786	0.01126	0.015172	0.017676	0.009326	0.00963
				0.40267	0.0998942	0.068332	0.0766165	0.0530584	0.106901	0.0596184	0.0278823		0.40267	0.016197	0.01108	0.012423	0.008603	0.017333	0.009667	0.004521
				0.40323	0.0922721	0.0501421	0.00521589	0.0613992	0.0324171	0.0692064	0.092		0.40323	0.015003	0.008153	0.000848	0.009983	0.005271	0.011252	0.014958
				0.40379	0.0157831	0.056797	0.0930283	0.0537238	0.0527065	0.0361567	0.0827463		0.40379	0.002573	0.00926	0.015168	0.008759	0.008593	0.005895	0.013491
				0.40434	0.0577126	0.0838152	0.115797	0.0378848	0.127729	0.0540871	-0.00360313		0.40434	0.009436	0.013703	0.018932	0.006194	0.020883	0.008843	-0.00059
				0.4049	0.081714	0.0201468	0.0601904	0.0845451	0.072399	0.0858859	0.11527		0.4049	0.013396	0.003303	0.009868	0.013861	0.011869	0.01408	0.018898
				0.40546	0.0368598	0.0905623	0.0901707	0.0614923	0.0148468	0.00506128	0.0522044		0.40546	0.00606	0.014888	0.014824	0.010109	0.002441	0.000832	0.008582
				0.40601	0.0784995	0.0690915	0.0650898	0.0761841	0.0301016	0.0705017	0.0945606		0.40601	0.01294	0.01139	0.01073	0.012559	0.004962	0.011622	0.015588
				0.40657	0.0298019	0.105109	0.086055	0.0906005	0.0801847	0.0824691	0.0813569		0.40657	0.004926	0.017374	0.014225	0.014976	0.013254	0.013632	0.013448
				0.40713	0.0573552	0.0320103	0.0770094	0.0726221	0.0477428	0.0540675	0.0447477		0.40713	0.009507	0.005306	0.012764	0.012037	0.007913	0.008962	0.007417
				0.40768	0.0740599	0.050187	0.100564	0.0739863	0.0493268	0.0565226	0.0928103		0.40768	0.012309	0.008341	0.016714	0.012297	0.008198	0.009394	0.015426
				0.40824	0.0402236	0.0532102	0.116604	0.0481479	0.055527	0.0735242	0.0569045		0.40824	0.006704	0.008868	0.019433	0.008024	0.009254	0.012254	0.009484
				0.4088	0.0695154	0.0897232	0.027183	0.104343	0.0307205	0.0414409	0.0531963		0.4088	0.011617	0.014994	0.004543	0.017437	0.005134	0.006925	0.00889
				0.40936	0.153529	0.0444246	0.0548454	0.0894119	0.0150803	0.0816837	0.0580414		0.40936	0.025727	0.007444	0.009191	0.014983	0.002527	0.013688	0.009726
				0.40991	0.0683941	0.082335	0.0630797	0.0656439	0.00946348	0.125127	0.0656883		0.40991	0.011492	0.013835	0.010599	0.01103	0.00159	0.021025	0.011037
				0.41047	0.0819287	0.071907	0.0308469	0.0218106	0.0978423	0.0432799	0.125447		0.41047	0.013804	0.012115	0.005197	0.003675	0.016485	0.007292	0.021136
				0.41103	0.0238907	0.0395107	0.0608235	0.0304431	0.148775	0.0374333	0.11209		0.41103	0.004036	0.006675	0.010276	0.005143	0.025135	0.006324	0.018937
				0.41158	0.032307	0.0750034	0.10864	0.110399	-0.0235494	0.0744396	0.0678332		0.41158	0.005473	0.012706	0.018404	0.018702	-0.00399	0.01261	0.011491
				0.41214	0.0548169	0.0764975	0.0287454	0.0199965	0.0706151	0.0387594	0.0264544		0.41214	0.009311	0.012994	0.004883	0.003397	0.011995	0.006584	0.004494
				0.4127	0.0174008	0.0829809	0.0961603	0.0695098	0.0284389	0.0349909	-0.000846022		0.4127	0.002964	0.014133	0.016378	0.011839	0.004844	0.00596	-0.00014
				0.41326	0.120978	0.0841599	0.0941524	0.0630989	0.111032	0.0216614	0.0585469		0.41326	0.020661	0.014373	0.016079	0.010776	0.018962	0.003699	0.009999
				0.41381	0.0363761	0.0502504	0.0418357	0.0741667	0.0865586	0.0886921	0.07457		0.41381	0.006229	0.008605	0.007164	0.0127	0.014822	0.015188	0.012769
				0.41437	0.0188712	0.0617567	0.0956623	0.0962706	0.0331963	0.0269204	0.10976		0.41437	0.00324	0.010604	0.016425	0.01653	0.0057	0.004622	0.018846
				0.41493	0.0503201	0.0300722	0.0239317	0.0654117	0.0038714	-0.0115486	0.0493231		0.41493	0.008663	0.005177	0.00412	0.011262	0.000667	-0.00199	0.008492
				0.41548	0.0674618	0.0646603	0.0436744	0.043285	0.0285465	0.00947897	0.0458506		0.41548	0.011646	0.011162	0.007539	0.007472	0.004928	0.001636	0.007915
				0.41604	0.0919113	-0.00702002	0.0557664	0.0590799	0.0489042	0.145272	0.0757354		0.41604	0.015909	-0.00122	0.009653	0.010226	0.008465	0.025145	0.013109
				0.4166	0.0365556	0.0982159	0.125881	0.0739135	0.066275	0.139689	0.106849		0.4166	0.006344	0.017046	0.021847	0.012828	0.011502	0.024243	0.018544
				0.41715	0.0929746	0.0995422	0.12224	0.012567	0.0681373	0.0470796	0.0322781		0.41715	0.016179	0.017322	0.021272	0.002187	0.011857	0.008193	0.005617
				0.41771	0.0778566	0.0613061	0.0651466	0.0512327	0.0922793	0.028689	0.0299101		0.41771	0.013585	0.010697	0.011367	0.008939	0.016101	0.005006	0.005219
				0.41827	0.0538005	0.0663187	0.0276024	0.153284	0.0691966	0.0539252	0.0978006		0.41827	0.009412	0.011602	0.004829	0.026817	0.012106	0.009434	0.01711
				0.41883	0.0253825	0.113513	0.0776631	0.0336352	0.0102735	0.0657245	0.0718462		0.41883	0.004452	0.019912	0.013623	0.0059	0.001802	0.011529	0.012603
				0.41938	0.105963	0.0739132	0.0879102	0.0504443	0.0521643	0.0279858	0.115257		0.41938	0.018637	0.013	0.015462	0.008872	0.009175	0.004922	0.020271
				0.41994	0.09725	0.13362	0.0237049	0.055006	0.075667	0.0271163	0.05504		0.41994	0.01715	0.023564	0.00418	0.0097	0.013344	0.004782	0.009706
				0.4205	0.0492302	0.05091	0.0908145	0.051447	0.064225	0.0604051	0.0652465		0.4205	0.008705	0.009002	0.016058	0.009097	0.011356	0.010681	0.011537
				0.42105	0.0729072	0.0453088	0.000338814	0.0822648	0.0253072	0.0957546	0.076618		0.42105	0.012925	0.008033	6.01e-05	0.014584	0.004487	0.016976	0.013583
				0.42161	0.0121571	0.061428	0.0375251	0.0887601	0.085101	0.0181412	0.0491515		0.42161	0.002161	0.010919	0.00667	0.015778	0.015127	0.003225	0.008737
				0.42217	0.0446235	0.03875	0.0729969	0.045768	0.0654725	0.11428	0.024678		0.42217	0.007953	0.006906	0.01301	0.008157	0.011669	0.020368	0.004398
				0.42273	0.0304164	0.0407134	0.0684454	0.0545571	0.0585062	0.00340333	0.0618621		0.42273	0.005435	0.007275	0.012231	0.009749	0.010455	0.000608	0.011055
				0.42328	0.0595228	0.0640182	0.080709	0.0705622	0.0697704	0.104766	0.0927802		0.42328	0.010665	0.01147	0.01446	0.012642	0.012501	0.018771	0.016623
				0.42384	0.0860197	0.0953972	0.0530636	0.0490178	0.0763245	-0.00368645	0.0967001		0.42384	0.015453	0.017137	0.009532	0.008806	0.013711	-0.00066	0.017371
				0.4244	0.0200844	0.0131936	0.0344373	0.0929993	0.065967	0.0672923	0.031397		0.4244	0.003617	0.002376	0.006203	0.01675	0.011881	0.01212	0.005655
				0.42495	0.0464909	0.0702204	0.0691203	0.0372177	0.0591234	0.0504373	0.115712		0.42495	0.008396	0.012681	0.012482	0.006721	0.010677	0.009108	0.020896
				0.42551	0.028087	-0.0154505	0.0380505	0.0382886	0.104575	0.0440079	0.00356117		0.42551	0.005085	-0.0028	0.006889	0.006932	0.018934	0.007968	0.000645
				0.42607	0.018458	0.125674	0.0226419	0.0521679	0.0271995	0.0845774	-0.0118929		0.42607	0.003351	0.022814	0.00411	0.00947	0.004938	0.015354	-0.00216
				0.42662	0.0786466	0.109613	0.0315062	0.100529	0.0546878	0.0979759	0.0709293		0.42662	0.014314	0.01995	0.005734	0.018297	0.009954	0.017832	0.01291
				0.42718	0.030726	0.0539427	0.0441752	0.0888335	0.0759924	0.0839692	0.0586007		0.42718	0.005607	0.009844	0.008061	0.016211	0.013867	0.015323	0.010694
				0.42774	0.0254612	0.0590776	0.0617522	0.0399585	0.0868428	-0.028574	0.0449765		0.42774	0.004658	0.010809	0.011298	0.007311	0.015889	-0.00523	0.008229
				0.4283	0.125219	0.0910712	0.0893236	0.0635327	0.0219547	0.0374647	0.0485608		0.4283	0.02297	0.016706	0.016385	0.011654	0.004027	0.006872	0.008908
				0.42885	-0.0495143	0.108036	0.0607363	0.0829063	0.130028	0.0733419	0.019331		0.42885	-0.00911	0.019869	0.01117	0.015248	0.023914	0.013489	0.003555
				0.42941	0.0304814	0.0476641	0.105023	0.00550108	0.0663339	0.0530931	0.094482		0.42941	0.005621	0.008789	0.019365	0.001014	0.012231	0.00979	0.017422
				0.42997	0.0422732	0.0853736	0.041254	0.0648589	0.0372813	0.0580914	0.0700746		0.42997	0.007815	0.015783	0.007627	0.011991	0.006892	0.010739	0.012955
				0.43052	0.0923973	0.0889073	0.0749045	0.0797059	0.07571	0.0720152	0.082998		0.43052	0.017126	0.016479	0.013884	0.014773	0.014033	0.013348	0.015384
				0.43108	0.0870306	0.0331958	0.0573858	0.010505	0.0690998	0.103858	0.0621032		0.43108	0.016173	0.006169	0.010664	0.001952	0.012841	0.0193	0.011541
				0.43164	0.105423	0.0728199	0.11113	0.0583415	0.106969	0.091494	0.121222		0.43164	0.019641	0.013567	0.020705	0.01087	0.019929	0.017046	0.022585
				0.43219	0.0584794	0.0249172	0.0473674	0.107587	0.0314944	0.0535033	0.0989639		0.43219	0.010923	0.004654	0.008848	0.020096	0.005883	0.009994	0.018486
				0.43275	0.0291583	0.0785945	0.0835675	0.0406346	0.0388251	0.071267	0.0672036		0.43275	0.005461	0.014719	0.01565	0.00761	0.007271	0.013346	0.012586
				0.43331	-0.0186952	0.0841758	0.0603896	0.0550829	0.0479135	0.0432453	0.0812979		0.43331	-0.00351	0.015805	0.011339	0.010342	0.008996	0.00812	0.015264
				0.43387	0.0567435	0.0576819	0.0816147	0.0193431	0.0962116	0.0838095	0.0689902		0.43387	0.010681	0.010858	0.015363	0.003641	0.018111	0.015776	0.012987
				0.43442	0.0917625	0.121469	0.024512	0.0725553	0.0480417	0.0826582	0.0416874		0.43442	0.017318	0.022924	0.004626	0.013693	0.009067	0.0156	0.007867
				0.43498	0.0671687	0.114988	0.0690597	0.0269584	0.122284	0.0847736	0.0501909		0.43498	0.012709	0.021757	0.013067	0.005101	0.023137	0.01604	0.009496
				0.43554	0.0874991	0.0895834	0.107311	0.111295	0.10455	0.0151907	0.0190854		0.43554	0.016598	0.016993	0.020356	0.021112	0.019832	0.002882	0.00362
				0.43609	0.0951196	0.0954865	0.0839259	0.0886098	0.11112	0.07157	0.0256731		0.43609	0.01809	0.018159	0.015961	0.016852	0.021132	0.013611	0.004882
				0.43665	0.0622199	0.0770941	0.0705212	0.0472123	0.0815913	0.023278	0.115939		0.43665	0.011863	0.014699	0.013446	0.009002	0.015557	0.004438	0.022105
				0.43721	0.104797	0.0718303	0.087978	0.0497454	0.0374894	0.111836	0.0615184		0.43721	0.020032	0.01373	0.016817	0.009509	0.007166	0.021378	0.011759
				0.43777	0.0139872	0.0726078	0.0484383	0.0363151	0.065988	0.0171507	0.0974893		0.43777	0.00268	0.013914	0.009283	0.006959	0.012646	0.003287	0.018683
				0.43832	0.0235908	0.0259391	0.106014	0.0397257	0.0936871	0.087274	0.0989471		0.43832	0.004532	0.004984	0.020368	0.007632	0.018	0.016768	0.01901
				0.43888	0.0291593	0.0737707	0.100041	0.0444392	0.0681878	0.0799186	0.0535125		0.43888	0.005617	0.014209	0.019269	0.00856	0.013134	0.015394	0.010307
				0.43944	0.0958226	0.104067	0.0975344	0.0715296	0.0436634	0.0596144	0.042373		0.43944	0.018504	0.020096	0.018834	0.013813	0.008432	0.011512	0.008182
				0.43999	0.0191353	0.0167455	0.0896763	0.0256039	0.0774367	0.0827314	0.0520658		0.43999	0.003704	0.003242	0.017361	0.004957	0.014991	0.016016	0.01008
				0.44055	0.0862245	0.0746861	0.0610454	0.127835	0.0269618	0.0378952	0.107144		0.44055	0.016735	0.014495	0.011848	0.024811	0.005233	0.007355	0.020795
				0.44111	0.0193313	0.0492641	0.0367602	0.107947	-0.0139021	0.0849217	0.0779991		0.44111	0.003761	0.009586	0.007153	0.021004	-0.00271	0.016524	0.015177
				0.44166	0.0340667	0.0385672	0.0980241	0.0939487	0.00874431	0.0363557	0.0877544		0.44166	0.006645	0.007523	0.019121	0.018326	0.001706	0.007092	0.017118
				0.44222	0.0630255	0.0542926	0.0942013	0.0488822	0.088449	0.0571965	0.0389496		0.44222	0.012325	0.010617	0.018422	0.009559	0.017297	0.011185	0.007617
				0.44278	0.0372279	0.0353074	0.0925729	0.0827926	0.0254198	0.0289796	0.0469369		0.44278	0.007299	0.006922	0.018149	0.016232	0.004984	0.005682	0.009202
				0.44334	0.0986775	0.0444517	0.0344658	0.062494	0.0512213	0.0657819	0.0731427		0.44334	0.019395	0.008737	0.006774	0.012283	0.010067	0.012929	0.014376
				0.44389	0.11548	0.0535881	0.102126	0.0964029	0.0394528	0.028925	0.0754138		0.44389	0.022754	0.010559	0.020123	0.018995	0.007774	0.005699	0.01486
				0.44445	0.0769158	0.060914	0.0975688	0.0324989	0.0697456	0.105122	0.0200957		0.44445	0.015194	0.012033	0.019273	0.00642	0.013777	0.020765	0.00397
				0.44501	0.113824	0.0727951	0.0703973	0.0765849	0.0532324	0.064154	0.0625745		0.44501	0.022541	0.014416	0.013941	0.015166	0.010542	0.012704	0.012392
				0.44556	0.00502268	0.119673	0.0497081	0.0182582	0.0512918	0.0570303	0.0304059		0.44556	0.000997	0.023758	0.009868	0.003625	0.010183	0.011322	0.006036
				0.44612	0.0154917	0.141169	0.0515226	0.0814166	0.0357815	0.0716247	0.0943411		0.44612	0.003083	0.028096	0.010254	0.016204	0.007121	0.014255	0.018776
				0.44668	0.0622807	0.0433118	0.039992	-0.0215361	0.0420495	0.0860787	0.034338		0.44668	0.012426	0.008642	0.007979	-0.0043	0.00839	0.017174	0.006851
				0.44723	0.000910053	0.0418274	0.097827	0.0467024	0.076067	0.113686	-0.0490151		0.44723	0.000182	0.008366	0.019567	0.009341	0.015215	0.022739	-0.0098
				0.44779	0.0393207	0.0609396	0.0465089	0.0390651	0.0770644	0.0945697	0.042971		0.44779	0.007884	0.012219	0.009326	0.007833	0.015453	0.018963	0.008616
				0.44835	0.0637415	-0.0230172	0.0790022	0.0957847	0.0803499	-0.00257535	0.051849		0.44835	0.012813	-0.00463	0.015881	0.019254	0.016152	-0.00052	0.010422
				0.44891	0.0525209	0.0126921	0.0653864	0.0932442	0.0962747	0.113008	0.00376681		0.44891	0.010584	0.002558	0.013176	0.01879	0.019401	0.022773	0.000759
				0.44946	0.0981177	0.127604	0.0410965	0.0482417	-0.0532746	0.0803582	0.0868936		0.44946	0.019821	0.025778	0.008302	0.009746	-0.01076	0.016234	0.017554
				0.45002	0.0980871	0.0655305	0.0962448	0.0194514	0.0211605	0.131425	0.01919		0.45002	0.019864	0.013271	0.019491	0.003939	0.004285	0.026616	0.003886
				0.45058	0.101726	0.0829094	0.0634334	0.124696	0.0899164	0.0349521	-0.0226825		0.45058	0.020652	0.016832	0.012878	0.025316	0.018255	0.007096	-0.0046
				0.45113	0.0205191	0.133575	0.0168806	-0.00256913	0.130003	0.0584762	0.0135518		0.45113	0.004176	0.027185	0.003436	-0.00052	0.026458	0.011901	0.002758
				0.45169	0.0863879	0.133865	0.0493247	0.0932409	0.0887138	0.0534941	0.0344558		0.45169	0.017625	0.027312	0.010063	0.019023	0.0181	0.010914	0.00703
				0.45225	0.0656892	0.0357324	0.054592	0.0734548	0.0481508	0.136778	0.0410601		0.45225	0.013435	0.007308	0.011166	0.015024	0.009848	0.027975	0.008398
				0.4528	0.0898973	-0.031101	0.0495693	0.118548	-0.0136313	0.0374739	0.0414127		0.4528	0.018432	-0.00638	0.010163	0.024306	-0.00279	0.007683	0.008491
				0.45336	0.105721	0.116929	0.014256	0.0612592	-0.00232428	0.0923468	0.0859787		0.45336	0.021729	0.024033	0.00293	0.012591	-0.00048	0.018981	0.017672
				0.45392	0.0683337	-0.0075685	0.0594017	-0.0587044	-0.0175943	0.0228599	-0.0114786		0.45392	0.01408	-0.00156	0.012239	-0.0121	-0.00363	0.00471	-0.00237
				0.45448	0.101621	0.0139522	0.137483	0.0504336	0.0660371	0.0902598	0.0387861		0.45448	0.02099	0.002882	0.028397	0.010417	0.01364	0.018643	0.008011
				0.45503	0.0323017	-0.00918864	0.0748173	0.0546307	0.0490996	0.00907839	0.0384249		0.45503	0.006688	-0.0019	0.015491	0.011312	0.010166	0.00188	0.007956
				0.45559	0.113359	0.0706576	0.0236826	0.0624131	0.118928	0.142533	0.11134		0.45559	0.023529	0.014666	0.004916	0.012955	0.024685	0.029584	0.02311
				0.45615	0.0581978	0.0219099	0.0581049	0.0669297	0.0794407	0.0792694	0.0144245		0.45615	0.012109	0.004559	0.01209	0.013926	0.016529	0.016494	0.003001
				0.4567	0.12048	0.106407	0.095092	0.11508	0.0824093	0.0396455	0.106149		0.4567	0.025129	0.022194	0.019834	0.024003	0.017189	0.008269	0.02214
				0.45726	0.0841705	0.107199	0.133378	0.017513	0.0164125	0.00617971	0.134098		0.45726	0.017599	0.022414	0.027888	0.003662	0.003432	0.001292	0.028038
				0.45782	0.0954071	0.0156981	0.0705596	0.0529139	0.0595969	0.0636677	0.100131		0.45782	0.019997	0.00329	0.014789	0.011091	0.012491	0.013345	0.020987
				0.45837	0.122872	0.0920729	0.0610148	-0.0274426	0.0350856	0.0492042	0.0702394		0.45837	0.025816	0.019345	0.01282	-0.00577	0.007372	0.010338	0.014758
				0.45893	0.00830764	0.0540074	0.107906	0.0206036	0.0476736	-0.0291598	0.0773157		0.45893	0.00175	0.011375	0.022727	0.004339	0.010041	-0.00614	0.016284
				0.45949	0.0892937	0.074273	0.122092	0.115134	0.00569306	0.0462381	-0.0276958		0.45949	0.018853	0.015681	0.025777	0.024308	0.001202	0.009762	-0.00585
				0.46005	0.126734	0.0852197	0.0313664	0.114724	0.057188	-0.00545075	0.054816		0.46005	0.026822	0.018036	0.006638	0.02428	0.012103	-0.00115	0.011601
				0.4606	0.0100814	0.0287565	0.0294026	0.0275643	0.00167588	0.0816704	0.0691149		0.4606	0.002139	0.006101	0.006238	0.005848	0.000356	0.017327	0.014663
				0.46116	0.0973502	0.0807601	0.0853793	-0.0053914	0.0311219	0.0758993	0.0240574		0.46116	0.020703	0.017175	0.018157	-0.00115	0.006619	0.016141	0.005116
				0.46172	0.109255	-0.029862	0.066396	0.088763	0.0657885	0.0573914	0.0275174		0.46172	0.023291	-0.00637	0.014154	0.018923	0.014025	0.012235	0.005866
				0.46227	0.0410143	0.0421562	0.0152434	0.0207732	0.0842249	0.0717438	0.100794		0.46227	0.008765	0.009009	0.003257	0.004439	0.017999	0.015331	0.021539
				0.46283	0.00623534	0.0567757	0.0268625	0.0661011	0.052663	0.0607248	0.10077		0.46283	0.001336	0.012162	0.005754	0.01416	0.011281	0.013008	0.021586
				0.46339	0.0512737	0.0683287	0.0542566	-0.0401813	0.018112	0.00336685	0.1092		0.46339	0.01101	0.014672	0.01165	-0.00863	0.003889	0.000723	0.023448
				0.46394	0.0263047	0.0487622	-0.0299669	0.0619397	0.0794087	0.0143247	0.0383786		0.46394	0.005662	0.010496	-0.00645	0.013332	0.017092	0.003083	0.008261
				0.4645	0.108095	0.0778566	0.105324	0.00396473	0.0814616	0.023509	0.0740294		0.4645	0.023323	0.016798	0.022725	0.000855	0.017576	0.005072	0.015973
				0.46506	0.0955999	0.107505	0.0846239	0.0447331	0.0710029	0.0761275	0.113117		0.46506	0.020676	0.023251	0.018302	0.009675	0.015356	0.016465	0.024465
				0.46561	-0.0150876	0.0352282	0.0847417	0.0968142	-0.008175	0.110433	0.0912117		0.46561	-0.00327	0.007637	0.018372	0.020989	-0.00177	0.023942	0.019774
				0.46617	0.0646931	0.0869088	0.116586	0.123346	0.0785227	0.112776	0.0805315		0.46617	0.014059	0.018887	0.025336	0.026805	0.017064	0.024508	0.017501
				0.46673	0.0314323	0.0131148	0.100821	0.0831632	0.0432365	0.052008	0.106413		0.46673	0.006847	0.002857	0.021962	0.018116	0.009418	0.011329	0.023181
				0.46729	0.134924	0.031713	0.124984	0.0917946	0.0713892	0.10007	0.00783089		0.46729	0.029461	0.006925	0.027291	0.020044	0.015588	0.021851	0.00171
				0.46784	0.0118468	0.0615342	0.0396761	0.0722901	0.0497574	0.0584256	0.00908517		0.46784	0.002593	0.013468	0.008684	0.015823	0.010891	0.012788	0.001989
				0.4684	0.0729013	0.0569133	0.0863765	0.0413901	0.0569043	0.104455	0.0739903		0.4684	0.015994	0.012487	0.018951	0.009081	0.012485	0.022917	0.016233
				0.46896	0.116462	0.119244	0.0819401	0.0758206	0.0772577	0.0772192	0.0114287		0.46896	0.025612	0.026224	0.01802	0.016674	0.01699	0.016982	0.002513
				0.46951	0.0741975	0.0804313	0.0676826	0.0535081	-0.00133808	0.0543368	0.0095669		0.46951	0.016356	0.01773	0.01492	0.011795	-0.00029	0.011978	0.002109
				0.47007	0.0301443	0.0224405	0.054012	0.0314816	0.023763	0.0980643	0.0520999		0.47007	0.006661	0.004959	0.011935	0.006956	0.005251	0.021669	0.011512
				0.47063	0.00884347	0.0201885	0.0676438	-0.0054397	0.0447911	0.0272896	0.0510561		0.47063	0.001959	0.004472	0.014982	-0.0012	0.009921	0.006044	0.011308
				0.47118	0.028631	0.109272	0.0517631	0.0734766	0.0539408	0.111071	0.165681		0.47118	0.006356	0.02426	0.011492	0.016313	0.011976	0.024659	0.036783
				0.47174	0.0316378	0.117678	0.0965678	-0.0319282	0.0260338	0.0183079	0.0414311		0.47174	0.007041	0.026188	0.02149	-0.00711	0.005794	0.004074	0.00922
				0.4723	0.0134928	-0.0143124	0.0483289	-0.0102394	0.00663599	0.0967768	0.0419781		0.4723	0.00301	-0.00319	0.01078	-0.00228	0.00148	0.021588	0.009364
				0.47286	0.0633614	0.0690691	0.0498692	0.0185348	0.102161	0.073258	0.0222362		0.47286	0.014167	0.015443	0.01115	0.004144	0.022842	0.01638	0.004972
				0.47341	0.0281219	-0.0270077	0.0936627	0.124923	0.0554028	0.0117764	0.113416		0.47341	0.006303	-0.00605	0.020992	0.027998	0.012417	0.002639	0.025419
				0.47397	0.0655363	0.0863638	0.065465	0.142375	-6.8013e-05	-0.0102807	0.0699583		0.47397	0.014723	0.019401	0.014706	0.031984	-1.5e-05	-0.00231	0.015716
				0.47453	0.105014	0.0913717	0.0788729	0.0602486	0.0592724	0.0924773	0.0470071		0.47453	0.023646	0.020575	0.01776	0.013566	0.013347	0.020824	0.010585
				0.47508	0.110654	0.0265237	0.0911869	0.0464941	0.0513889	0.00497092	-0.015255		0.47508	0.024975	0.005987	0.020581	0.010494	0.011599	0.001122	-0.00344
				0.47564	0.0197987	0.116871	0.119234	0.0194367	0.0585281	0.0854044	0.0912151		0.47564	0.004479	0.02644	0.026975	0.004397	0.013241	0.019321	0.020636
				0.4762	0.0380086	0.0796143	0.0807505	0.154099	0.0385109	0.0148461	0.0114585		0.4762	0.008619	0.018054	0.018311	0.034944	0.008733	0.003367	0.002598
				0.47675	0.109954	0.0734736	0.0647016	0.099239	0.0448032	0.119618	0.0220666		0.47675	0.024992	0.0167	0.014706	0.022556	0.010183	0.027188	0.005016
				0.47731	0.0672107	0.0876283	0.00366039	0.0523094	0.0860079	0.0449517	0.0468424		0.47731	0.015312	0.019964	0.000834	0.011917	0.019595	0.010241	0.010672
				0.47787	0.0813454	0.0490596	0.0528899	0.0379459	-0.0164431	0.103506	0.0813433		0.47787	0.018576	0.011203	0.012078	0.008665	-0.00375	0.023636	0.018575
				0.47842	0.0712322	0.0391865	0.12833	0.0781815	0.0139875	0.117438	0.0476155		0.47842	0.016304	0.008969	0.029374	0.017895	0.003202	0.02688	0.010899
				0.47898	0.118532	0.0532254	0.0730547	-0.000522095	0.0487489	0.0688445	0.0362984		0.47898	0.027194	0.012211	0.01676	-0.00012	0.011184	0.015794	0.008328
				0.47954	0.107648	0.047386	0.130178	-0.000410279	0.0327822	0.0365853	0.0616621		0.47954	0.024754	0.010897	0.029935	-9.4e-05	0.007538	0.008413	0.01418
				0.4801	0.0763077	0.031706	0.0107047	-0.00802741	0.065724	0.0208411	0.0205317		0.4801	0.017588	0.007308	0.002467	-0.00185	0.015149	0.004804	0.004732
				0.48065	0.104752	0.0547771	0.0855299	0.101547	0.0645608	0.0720143	0.041733		0.48065	0.024201	0.012655	0.01976	0.02346	0.014915	0.016637	0.009641
				0.48121	0.0895695	0.0383584	0.107028	0.0421698	0.030733	0.100344	0.0619987		0.48121	0.020741	0.008882	0.024784	0.009765	0.007117	0.023236	0.014357
				0.48177	0.0452623	0.0596216	0.046113	0.0498313	0.114155	0.0464679	0.043436		0.48177	0.010505	0.013838	0.010703	0.011566	0.026495	0.010785	0.010081
				0.48232	0.104846	0.0200074	0.157946	0.105803	0.111872	0.0468139	0.110433		0.48232	0.024391	0.004654	0.036744	0.024613	0.026025	0.010891	0.025691
				0.48288	-0.0499707	0.102238	0.0470814	0.0583758	0.0589961	0.0257476	0.0740622		0.48288	-0.01165	0.023839	0.010978	0.013612	0.013756	0.006004	0.017269
				0.48344	0.0106441	0.0370061	0.12063	0.0900083	0.0779174	0.17419	0.0490923		0.48344	0.002488	0.008649	0.028193	0.021036	0.01821	0.04071	0.011473
				0.48399	0.124684	0.0695973	0.113216	0.135486	0.0949364	0.0617727	0.0962762		0.48399	0.029207	0.016303	0.026521	0.031738	0.022239	0.01447	0.022553
				0.48455	0.0204141	0.0843336	0.0688751	0.0116503	0.0317865	0.108804	0.0644628		0.48455	0.004793	0.019801	0.016171	0.002735	0.007463	0.025546	0.015135
				0.48511	0.0540805	0.0839204	0.0834758	0.0756877	0.0861826	0.053471	0.102219		0.48511	0.012727	0.019749	0.019644	0.017811	0.020281	0.012583	0.024055
				0.48566	0.121467	0.146015	0.0634647	0.0404323	0.129882	0.0414001	0.0465166		0.48566	0.02865	0.034441	0.014969	0.009537	0.030635	0.009765	0.010972
				0.48622	0.0891052	0.0107236	0.0502485	-0.00446409	0.0960232	0.109249	0.0984225		0.48622	0.021065	0.002535	0.011879	-0.00106	0.022701	0.025828	0.023268
				0.48678	0.0767045	0.0450998	0.0524471	0.0603427	0.0630637	0.0855892	0.0941237		0.48678	0.018175	0.010687	0.012427	0.014298	0.014943	0.020281	0.022303
				0.48734	0.0991926	0.034571	0.106049	0.104418	0.0969067	0.0607774	0.0679457		0.48734	0.023558	0.00821	0.025186	0.024799	0.023015	0.014434	0.016137
				0.48789	0.0538062	0.091783	0.0335898	-0.00460013	0.0423216	0.125276	0.0209206		0.48789	0.012808	0.021848	0.007996	-0.0011	0.010074	0.029821	0.00498
				0.48845	0.0764857	0.115712	0.0939279	0.0797405	0.0950094	0.130973	0.125952		0.48845	0.018248	0.027607	0.02241	0.019025	0.022668	0.031248	0.03005
				0.48901	0.0976259	0.0633906	0.115875	0.0822053	0.0250994	0.0734075	0.0240849		0.48901	0.023345	0.015158	0.027709	0.019657	0.006002	0.017554	0.005759
				0.48956	0.0491537	0.125819	0.0671835	0.0906114	0.0810258	0.100017	0.051851		0.48956	0.011781	0.030155	0.016102	0.021717	0.01942	0.023971	0.012427
				0.49012	0.0882551	0.0345612	0.00228306	0.0501248	0.0087693	0.0860645	0.109165		0.49012	0.0212	0.008302	0.000548	0.012041	0.002107	0.020674	0.026223
				0.49068	0.096619	0.111815	0.06711	0.0517302	-0.0234703	0.0276506	0.0952998		0.49068	0.023262	0.026921	0.016158	0.012455	-0.00565	0.006657	0.022945
				0.49123	0.129562	0.0560267	0.0682421	0.0784942	0.0829207	0.0351354	0.082692		0.49123	0.031265	0.01352	0.016467	0.018941	0.02001	0.008479	0.019954
				0.49179	0.0695053	-0.0297312	0.0474691	0.0802667	-0.00125895	0.0690163	0.0205854		0.49179	0.01681	-0.00719	0.011481	0.019413	-0.0003	0.016692	0.004979
				0.49235	0.0179249	0.103333	0.117522	0.15472	0.046509	0.158619	0.0674364		0.49235	0.004345	0.025049	0.028488	0.037505	0.011274	0.03845	0.016347
				0.4929	0.11565	0.00231688	0.0812808	0.049579	0.0746491	0.112143	0.0813492		0.4929	0.028098	0.000563	0.019748	0.012045	0.018136	0.027246	0.019764
				0.49346	0.0866573	0.0665756	0.0396641	0.0189232	0.103421	0.0851083	0.0659365		0.49346	0.021101	0.016211	0.009658	0.004608	0.025184	0.020724	0.016056
				0.49402	0.0826315	0.135063	0.112735	0.0972625	0.0993666	0.0621367	0.0877425		0.49402	0.020167	0.032963	0.027513	0.023737	0.024251	0.015165	0.021414
				0.49458	0.0775885	0.0779618	0.0740983	0.0714198	0.0986061	0.0435857	0.12482		0.49458	0.018978	0.01907	0.018125	0.01747	0.024119	0.010661	0.030532
				0.49513	0.0620718	0.0297872	0.0673342	0.0452779	0.0623261	0.103866	0.0863542		0.49513	0.015217	0.007303	0.016507	0.0111	0.01528	0.025463	0.02117
				0.49569	-0.00380287	0.0636137	0.0308263	0.0233254	0.0192182	0.054907	0.0790882		0.49569	-0.00093	0.01563	0.007574	0.005731	0.004722	0.013491	0.019433
				0.49625	0.0553883	0.124591	0.0224907	0.0430808	0.0454013	0.105765	0.0758457		0.49625	0.01364	0.030682	0.005539	0.010609	0.011181	0.026046	0.018678
				0.4968	0.123128	0.117996	0.00563538	0.103672	0.0606351	0.0893431	0.12382		0.4968	0.03039	0.029123	0.001391	0.025587	0.014965	0.022051	0.03056
				0.49736	0.0924209	0.0506498	0.114788	0.0404657	0.118109	0.115209	0.0632143		0.49736	0.022862	0.012529	0.028395	0.01001	0.029216	0.028499	0.015637
				0.49792	0.086829	0.0595663	0.0660211	0.0748564	0.115646	0.0762501	-0.0187533		0.49792	0.021527	0.014768	0.016368	0.018558	0.028671	0.018904	-0.00465
				0.49847	0.0660749	0.0977472	0.027127	0.0913396	0.111548	0.0477925	0.0230412		0.49847	0.016418	0.024288	0.00674	0.022696	0.027717	0.011875	0.005725
				0.49903	-0.0179743	0.0264925	0.000504687	0.0975857	0.0930325	0.0991271	0.0906292		0.49903	-0.00448	0.006597	0.000126	0.024302	0.023168	0.024686	0.022569
				0.49959	0.142774	0.00408512	0.04257	0.0150925	0.0818242	0.0865731	0.104142		0.49959	0.035635	0.00102	0.010625	0.003767	0.020422	0.021608	0.025992
				0.50014	0.100095	0.10485	0.105349	0.08726	0.109412	0.130725	0.0553305		0.50014	0.025038	0.026227	0.026352	0.021828	0.027369	0.0327	0.013841
				0.5007	0.00438764	0.116127	0.0712228	-0.0106275	0.0587646	0.0868482	0.110009		0.5007	0.0011	0.029113	0.017856	-0.00266	0.014732	0.021773	0.027579
				0.50126	0.0447174	0.0251159	0.0309477	0.0837306	0.0716732	0.099302	0.0721499		0.50126	0.011236	0.006311	0.007776	0.021038	0.018009	0.024951	0.018128
				0.50182	0.173046	0.0879669	0.0916194	0.0443836	0.0926562	0.0639437	0.0677143		0.50182	0.043576	0.022152	0.023071	0.011177	0.023333	0.016102	0.017052
				0.50237	0.121634	0.0719394	0.0850533	0.0784457	0.0504905	0.0262612	0.0585744		0.50237	0.030698	0.018156	0.021465	0.019798	0.012743	0.006628	0.014783
				0.50293	0.12584	0.041803	0.0195325	0.0464656	0.110114	0.0368019	0.0389877		0.50293	0.031829	0.010574	0.00494	0.011753	0.027852	0.009309	0.009861
				0.50349	0.108719	0.0963033	0.0180848	0.0911144	0.0254151	0.0766755	0.130088		0.50349	0.02756	0.024413	0.004584	0.023097	0.006443	0.019437	0.032977
				0.50404	0.108043	0.081691	0.118029	0.115557	0.0988458	0.0693571	0.063703		0.50404	0.027449	0.020754	0.029986	0.029358	0.025113	0.017621	0.016184
				0.5046	0.0941771	0.0719171	0.113295	0.163358	0.119337	0.113035	0.0215176		0.5046	0.023979	0.018312	0.028847	0.041594	0.030386	0.028781	0.005479
				0.50516	-0.0209891	0.0786979	0.0621149	0.0601132	0.0765885	-0.0251397	0.130627		0.50516	-0.00536	0.020082	0.015851	0.01534	0.019544	-0.00642	0.033334
				0.50571	0.0762199	0.0914237	0.101341	0.0885208	0.166873	0.0679459	0.081414		0.50571	0.019493	0.023381	0.025917	0.022639	0.042677	0.017377	0.020821
				0.50627	0.0498206	0.0605019	0.0481468	0.0964725	0.0719754	0.0811649	0.086852		0.50627	0.012769	0.015507	0.01234	0.024727	0.018448	0.020803	0.022261
				0.50683	0.0729015	0.110247	0.112602	0.111574	0.0373501	0.0691562	0.0230651		0.50683	0.018726	0.028319	0.028924	0.02866	0.009594	0.017764	0.005925
				0.50738	0.0866666	0.0694605	0.0647703	0.161074	0.0612083	0.167427	0.0618688		0.50738	0.022311	0.017882	0.016674	0.041467	0.015757	0.043102	0.015927
				0.50794	0.0245782	0.0934398	0.145036	0.100796	0.0517224	0.192964	0.0516641		0.50794	0.006341	0.024108	0.03742	0.026006	0.013345	0.049785	0.01333
				0.5085	0.1456	0.0869303	0.00361205	0.0156731	0.100944	0.0907202	0.158951		0.5085	0.037648	0.022478	0.000934	0.004053	0.026101	0.023457	0.0411
				0.50905	0.0496068	0.139857	0.0577079	0.0694299	0.159991	0.0565942	0.112685		0.50905	0.012855	0.036242	0.014954	0.017992	0.04146	0.014666	0.029201
				0.50961	0.0460726	0.0151324	0.0968553	0.119447	0.09786	0.159354	0.0306033		0.50961	0.011965	0.00393	0.025154	0.031021	0.025415	0.041385	0.007948
				0.51017	0.0753149	0.073348	0.0603291	0.039585	0.103836	0.101261	0.0687396		0.51017	0.019602	0.01909	0.015702	0.010303	0.027025	0.026355	0.017891
				0.51073	0.046432	0.0506714	0.0237415	0.148436	0.0306877	0.114976	0.145012		0.51073	0.012111	0.013217	0.006193	0.038718	0.008005	0.02999	0.037825
				0.51128	0.0800965	0.0841027	0.033722	0.0804477	0.0760445	0.142757	0.0705991		0.51128	0.020938	0.021985	0.008815	0.02103	0.019879	0.037318	0.018455
				0.51184	0.082686	0.120583	0.0911098	0.140236	0.0596603	0.0543083	-0.000779681		0.51184	0.021662	0.03159	0.023869	0.036739	0.01563	0.014228	-0.0002
				0.5124	0.12277	0.00618908	0.0763417	0.0882055	0.0429386	0.0690786	0.0538119		0.5124	0.032233	0.001625	0.020043	0.023158	0.011273	0.018136	0.014128
				0.51295	0.0401481	0.0437385	0.0535851	0.0235255	0.0497252	0.103939	0.0452723		0.51295	0.010564	0.011508	0.014099	0.00619	0.013084	0.027348	0.011912
				0.51351	0.104074	0.0347044	0.0424532	0.108196	0.0223612	0.0515576	0.0745528		0.51351	0.027443	0.009151	0.011195	0.02853	0.005896	0.013595	0.019659
				0.51407	0.107194	0.0877696	0.0513123	0.00869868	0.0639972	0.0506357	0.0803413		0.51407	0.028327	0.023194	0.01356	0.002299	0.016912	0.013381	0.021231
				0.51462	0.164658	0.036128	0.131522	0.0789919	0.053744	0.0399119	0.15973		0.51462	0.043608	0.009568	0.034832	0.02092	0.014233	0.01057	0.042302
				0.51518	0.0814765	0.166309	0.0871966	0.143648	0.0413061	0.0367535	0.0178649		0.51518	0.021625	0.04414	0.023143	0.038126	0.010963	0.009755	0.004742
				0.51574	0.0896017	0.109902	-0.00797183	-0.0211551	0.105726	0.0423246	0.0349958		0.51574	0.023833	0.029232	-0.00212	-0.00563	0.028121	0.011258	0.009308
				0.51629	0.0461687	0.0385931	0.0114949	0.0170903	0.0829581	0.0968755	0.0787498		0.51629	0.012307	0.010287	0.003064	0.004556	0.022113	0.025823	0.020991
				0.51685	0.0818044	0.0935125	0.0721759	0.0489045	0.0126028	0.0322669	0.0929441		0.51685	0.021853	0.02498	0.019281	0.013064	0.003367	0.00862	0.024829
				0.51741	0.0556347	0.104461	-0.0310679	0.125251	0.0672309	0.0696728	0.186809		0.51741	0.014894	0.027965	-0.00832	0.033531	0.017998	0.018652	0.050011
				0.51796	0.11264	0.134939	0.0145006	0.112622	0.0335245	0.111581	0.0464505		0.51796	0.03022	0.036202	0.00389	0.030215	0.008994	0.029936	0.012462
				0.51852	0.126503	0.173827	0.0956912	0.0756879	0.0863184	0.0584904	0.109274		0.51852	0.034012	0.046736	0.025728	0.02035	0.023208	0.015726	0.02938
				0.51908	0.109179	0.0227799	0.0222597	0.0787677	0.108842	0.0556035	0.0505858		0.51908	0.029417	0.006138	0.005998	0.021223	0.029326	0.014982	0.01363
				0.51963	0.062955	-0.00670676	0.0388948	0.06007	0.0672892	0.0851182	0.113518		0.51963	0.016999	-0.00181	0.010502	0.01622	0.018169	0.022984	0.030652
				0.52019	0.0651001	-0.0561208	0.0910533	0.0637242	0.030358	0.0784444	-0.0239632		0.52019	0.017616	-0.01519	0.024639	0.017244	0.008215	0.021227	-0.00648
				0.52075	0.014427	0.136018	0.0789073	0.053804	0.0357378	0.0441703	0.0720144		0.52075	0.003912	0.036885	0.021398	0.01459	0.009691	0.011978	0.019529
				0.52131	0.0832362	0.079757	0.0674887	0.0371951	0.0332036	0.0611788	0.126619		0.52131	0.02262	0.021675	0.018341	0.010108	0.009023	0.016626	0.03441
				0.52186	0.0648428	0.0788852	0.0979346	0.0241111	0.0603902	0.0506173	0.0906226		0.52186	0.017659	0.021484	0.026671	0.006566	0.016447	0.013785	0.02468
				0.52242	0.109232	-0.00411397	0.0507141	0.0898361	0.0417251	0.114686	0.0642914		0.52242	0.029812	-0.00112	0.013841	0.024518	0.011388	0.0313	0.017546
				0.52298	0.0371236	0.0338272	0.0307383	0.0797425	0.0192604	0.0519615	0.0355372		0.52298	0.010153	0.009252	0.008407	0.02181	0.005268	0.014212	0.00972
				0.52353	0.0621922	0.0698802	0.103213	0.146813	-0.00100846	0.0403632	0.171038		0.52353	0.017046	0.019153	0.028289	0.040239	-0.00028	0.011063	0.046879
				0.52409	0.0526496	0.0490138	0.0266426	0.0976231	0.0727182	0.0508621	0.111293		0.52409	0.014461	0.013463	0.007318	0.026814	0.019973	0.01397	0.030569
				0.52465	0.15877	0.0388928	0.144125	0.0214122	0.033312	0.0442882	0.0203257		0.52465	0.043702	0.010705	0.039671	0.005894	0.009169	0.01219	0.005595
				0.5252	0.098634	0.0993586	0.0672242	-0.00537621	0.0761547	0.0416533	0.0585425		0.5252	0.027207	0.027407	0.018543	-0.00148	0.021006	0.01149	0.016148
				0.52576	0.138647	0.0560327	0.0723385	0.0882849	0.0822357	0.0134706	0.120154		0.52576	0.038325	0.015489	0.019996	0.024404	0.022732	0.003724	0.033213
				0.52632	0.0829968	0.104931	0.10417	0.087035	0.109741	0.138308	0.0305128		0.52632	0.022991	0.029067	0.028856	0.024109	0.030399	0.038312	0.008452
				0.52687	0.0160816	0.0797847	0.0747372	0.110676	0.0480008	0.0513385	0.102334		0.52687	0.004464	0.022148	0.020747	0.030723	0.013325	0.014251	0.028408
				0.52743	0.0521183	0.125152	-0.00245052	0.0389723	0.104462	-0.024694	0.0630999		0.52743	0.014498	0.034815	-0.00068	0.010841	0.02906	-0.00687	0.017553
				0.52799	0.117646	0.0385858	0.0120373	0.0298255	0.131982	0.101344	0.0578016		0.52799	0.032796	0.010757	0.003356	0.008314	0.036793	0.028252	0.016113
				0.52854	0.0593311	0.109487	0.0271411	0.0677478	0.0192248	0.0737664	0.0107254		0.52854	0.016575	0.030586	0.007582	0.018926	0.005371	0.020607	0.002996
				0.5291	-0.0433125	0.116037	0.113225	-0.0249535	0.0913577	0.0671685	0.0546872		0.5291	-0.01213	0.032484	0.031697	-0.00699	0.025575	0.018804	0.01531
				0.52966	0.0881873	0.106955	0.0171206	0.126112	0.0897429	0.0950504	-0.00938414		0.52966	0.02474	0.030005	0.004803	0.035379	0.025176	0.026665	-0.00263
				0.53021	0.131607	0.085631	0.0739173	0.0354868	0.100868	0.110095	0.0402394		0.53021	0.036998	0.024073	0.02078	0.009976	0.028357	0.030951	0.011312
				0.53077	0.0618322	0.0687646	0.133581	0.0452843	0.140313	0.0802972	0.0934248		0.53077	0.017419	0.019372	0.037632	0.012757	0.039529	0.022621	0.026319
				0.53133	0.0960324	-0.0133563	0.021556	0.0339318	0.0521334	0.0794685	0.0347496		0.53133	0.027111	-0.00377	0.006085	0.009579	0.014718	0.022435	0.00981
				0.53188	-0.0200955	0.00228734	0.0713406	0.084443	0.106101	0.0771132	0.0595152		0.53188	-0.00569	0.000647	0.020182	0.023889	0.030016	0.021815	0.016837
				0.53244	0.121216	0.113322	-0.0018928	-0.0382894	0.000122559	0.0149935	0.0975677		0.53244	0.034364	0.032126	-0.00054	-0.01085	3.47e-05	0.004251	0.02766
				0.533	0.0219849	0.107566	0.0206856	0.020788	0.045478	0.104643	0.0658718		0.533	0.006246	0.030558	0.005877	0.005906	0.01292	0.029728	0.018713
				0.53356	-0.0182055	0.0835245	0.0966896	0.0884482	0.0797069	0.140766	0.0568821		0.53356	-0.00518	0.023778	0.027526	0.02518	0.022691	0.040073	0.016193
				0.53411	0.111047	0.171338	-0.0213767	0.113786	0.0983043	0.0852682	0.202396		0.53411	0.031679	0.048879	-0.0061	0.03246	0.028044	0.024325	0.057739
				0.53467	0.0802373	0.0777145	0.0453483	0.126084	0.103581	0.147736	0.164376		0.53467	0.022937	0.022216	0.012964	0.036044	0.029611	0.042234	0.04699
				0.53523	0.136898	0.093824	0.170855	0.105702	-0.0187456	0.0755401	0.108728		0.53523	0.039217	0.026877	0.048944	0.03028	-0.00537	0.02164	0.031147
				0.53578	0.150531	0.0133976	0.0885067	0.0659051	0.0179824	0.0231582	0.0116059		0.53578	0.043212	0.003846	0.025407	0.018919	0.005162	0.006648	0.003332
				0.53634	0.0625963	0.072424	0.117319	-0.0246518	0.0462341	0.110438	-0.0148233		0.53634	0.018006	0.020833	0.033748	-0.00709	0.0133	0.031769	-0.00426
				0.5369	0.0817401	0.0165543	0.0665227	0.211237	0.125343	0.16182	0.162747		0.5369	0.023562	0.004772	0.019176	0.06089	0.036131	0.046646	0.046913
				0.53745	0.144894	0.231632	0.0907879	0.0510177	0.0504281	0.156688	-0.0334611		0.53745	0.041853	0.066908	0.026225	0.014737	0.014566	0.04526	-0.00967
				0.53801	-0.00685857	0.196512	-0.0126562	0.172953	0.255892	0.025422	0.0679449		0.53801	-0.00199	0.056881	-0.00366	0.050062	0.074069	0.007358	0.019667
				0.53857	0.114173	0.0959566	0.0676797	0.133247	0.0999373	0.0722276	0.098448		0.53857	0.033116	0.027833	0.019631	0.038649	0.028987	0.02095	0.028555
				0.53912	0.243791	0.1445	0.0704604	-0.0409693	0.150106	0.240597	0.0499443		0.53912	0.070859	0.041999	0.02048	-0.01191	0.043629	0.06993	0.014516
				0.53968	0.127404	-0.00335829	0.243231	-0.0107549	0.133751	-0.107685	-0.129319		0.53968	0.037107	-0.00098	0.070842	-0.00313	0.038956	-0.03136	-0.03766

## Sheet: B11
Source Data Supplementary Figure 5
TR-SAXS characterization of the CX3 chemotype - B11
					Scattering Intensity I(q)									Kratky Transform [I(q) * q2]									Gunier Transform ln[I]
					Time(s)									Time(s)									Time (s)
	Time (s)	I(0)		q	0.3	0.6	0.9	1.2	1.5	1.8	2.1		q	0.3	0.6	0.9	1.2	1.5	1.8	2.1		q2	0.3	2.1
	0.3	25.2		0.01143	17.6014	21.3687	26.2954	23.2259	27.2694	26.0639	27.6433		0.01143	0.002299	0.002791	0.003434	0.003033	0.003561	0.003404	0.00361		0.000131	2.86798	3.31938
	0.6	25.5		0.01199	28.3266	23.6624	27.3512	26.5998	27.6075	25.0891	30.5272		0.01199	0.004069	0.003399	0.003929	0.003821	0.003966	0.003604	0.004385		0.000144	3.3438	3.41862
	0.9	26.4		0.01254	23.1361	24.6029	24.2993	26.2019	25.3504	25.8507	28.6546		0.01254	0.00364	0.003871	0.003823	0.004122	0.003988	0.004067	0.004508		0.000157	3.1414	3.35532
	1.2	27.4		0.0131	24.9233	23.2116	26.3425	26.2094	28.4844	27.8446	28.7136		0.0131	0.004277	0.003983	0.004521	0.004498	0.004888	0.004778	0.004928		0.000172	3.21581	3.35737
	1.5	28.5		0.01366	24.2557	24.4837	25.2749	25.5732	25.149	26.2839	28.7943		0.01366	0.004525	0.004567	0.004715	0.00477	0.004691	0.004903	0.005371		0.000187	3.18865	3.36018
	1.8	28.4		0.01422	23.9367	23.7738	25.4417	26.8532	25.0179	27.9694	28.7357		0.01422	0.004837	0.004804	0.005141	0.005426	0.005055	0.005652	0.005807		0.000202	3.17541	3.35814
	2.1	30.7		0.01477	23.4839	24.7227	24.836	25.0735	24.3818	27.1613	26.8138		0.01477	0.005124	0.005395	0.00542	0.005471	0.00532	0.005927	0.005851		0.000218	3.15632	3.28892
	2.4	30.7		0.01533	24.073	24.3072	24.9008	24.4718	26.5738	25.613	28.2513		0.01533	0.005657	0.005712	0.005852	0.005751	0.006245	0.006019	0.006639		0.000235	3.18109	3.34114
	2.7	31.7		0.01589	23.2748	24.2463	23.785	24.8046	25.5671	26.0288	27.859		0.01589	0.005874	0.00612	0.006003	0.006261	0.006453	0.00657	0.007032		0.000252	3.14737	3.32716
	3	32.2		0.01645	21.5544	22.8345	23.4185	24.4349	25.6048	25.708	27.2712		0.01645	0.005829	0.006175	0.006333	0.006608	0.006925	0.006952	0.007375		0.00027	3.07058	3.30583
				0.017	23.0416	22.362	23.4633	24.0737	23.9864	25.1017	26.7509		0.017	0.006661	0.006464	0.006782	0.006959	0.006934	0.007256	0.007733		0.000289	3.1373	3.28657
				0.01756	22.5674	22.543	22.5428	23.2128	25.5644	25.1675	26.1254		0.01756	0.006959	0.006951	0.006951	0.007158	0.007883	0.00776	0.008056		0.000308	3.11651	3.26291
				0.01812	21.4477	22.8357	23.0595	23.4645	25.2673	23.7441	24.7135		0.01812	0.00704	0.007495	0.007569	0.007702	0.008293	0.007793	0.008112		0.000328	3.06562	3.20735
				0.01868	22.1659	22.5001	22.7622	23.2393	24.3612	24.4399	24.8803		0.01868	0.00773	0.007847	0.007938	0.008105	0.008496	0.008524	0.008677		0.000349	3.09855	3.21407
				0.01923	21.7494	22.7896	23.5233	23.6346	24.2933	24.3269	24.9155		0.01923	0.008044	0.008429	0.008701	0.008742	0.008985	0.008998	0.009215		0.00037	3.07959	3.21549
				0.01979	21.3157	21.4342	21.7236	23.1049	24.3706	23.9968	25.4941		0.01979	0.008347	0.008394	0.008507	0.009048	0.009544	0.009397	0.009984		0.000392	3.05944	3.23845
				0.02035	20.7095	21.7076	21.2125	22.649	22.9053	24.4348	24.7407		0.02035	0.008574	0.008987	0.008782	0.009377	0.009483	0.010116	0.010243		0.000414	3.03059	3.20845
				0.0209	20.7063	22.0388	21.6055	22.6926	23.0942	22.2289	23.6613		0.0209	0.009048	0.00963	0.009441	0.009916	0.010092	0.009714	0.010339		0.000437	3.03044	3.16384
				0.02146	20.2895	20.6767	20.9441	22.6197	23.6076	24.2084	24.1843		0.02146	0.009346	0.009524	0.009647	0.010419	0.010874	0.011151	0.01114		0.000461	3.0101	3.1857
				0.02202	20.7276	20.9138	21.268	22.4542	23.2443	23.1251	23.8245		0.02202	0.010049	0.01014	0.010312	0.010887	0.01127	0.011212	0.011551		0.000485	3.03147	3.17071
				0.02258	20.7467	20.9158	22.0421	21.5035	22.7014	22.2983	23.5025		0.02258	0.010575	0.010661	0.011235	0.010961	0.011571	0.011366	0.01198		0.00051	3.03239	3.15711
				0.02313	20.3136	20.6285	20.9518	21.1123	21.5838	22.4199	23.4958		0.02313	0.010871	0.01104	0.011213	0.011299	0.011551	0.011999	0.012575		0.000535	3.01129	3.15682
				0.02369	20.1375	19.2819	21.3356	20.939	21.9529	22.069	22.0479		0.02369	0.011303	0.010823	0.011976	0.011753	0.012322	0.012388	0.012376		0.000561	3.00258	3.09322
				0.02425	19.9911	19.6628	20.5819	21.7297	21.4661	22.0587	21.902		0.02425	0.011755	0.011562	0.012102	0.012777	0.012622	0.012971	0.012879		0.000588	2.99529	3.08658
				0.02481	19.5237	20.0868	20.5302	20.9415	21.7533	22.1716	21.927		0.02481	0.012015	0.012361	0.012634	0.012887	0.013387	0.013644	0.013494		0.000615	2.97163	3.08772
				0.02536	19.151	19.5834	20.4199	19.9543	21.3214	21.5578	21.6158		0.02536	0.01232	0.012599	0.013137	0.012837	0.013717	0.013869	0.013906		0.000643	2.95236	3.07343
				0.02592	19.8199	20.1764	19.9275	21.1065	21.5287	20.9181	21.1987		0.02592	0.013317	0.013557	0.013389	0.014181	0.014465	0.014055	0.014243		0.000672	2.98669	3.05394
				0.02648	18.0328	18.9561	20.0048	19.3076	20.814	20.8622	21.3		0.02648	0.012643	0.013291	0.014026	0.013537	0.014593	0.014627	0.014934		0.000701	2.89219	3.0587
				0.02704	18.7876	18.6123	19.3529	19.5974	20.2094	20.0759	21.3566		0.02704	0.013733	0.013605	0.014146	0.014325	0.014772	0.014674	0.015611		0.000731	2.9332	3.06136
				0.02759	18.5866	19.3396	18.8593	19.8737	20.1528	20.5392	20.7835		0.02759	0.014152	0.014726	0.01436	0.015132	0.015345	0.015639	0.015825		0.000761	2.92244	3.03416
				0.02815	18.2444	18.7954	19.4597	19.2425	19.7703	20.51	20.2805		0.02815	0.014458	0.014895	0.015421	0.015249	0.015668	0.016254	0.016072		0.000792	2.90386	3.00966
				0.02871	18.4766	18.9101	19.2631	18.6341	19.1837	20.051	20.3762		0.02871	0.015228	0.015586	0.015877	0.015358	0.015811	0.016526	0.016794		0.000824	2.9165	3.01437
				0.02927	17.4784	18.281	18.587	18.6982	19.1778	19.4049	19.2913		0.02927	0.01497	0.015658	0.01592	0.016015	0.016426	0.01662	0.016523		0.000856	2.86096	2.95966
				0.02982	18.0253	17.4551	18.4983	18.8482	19.1479	18.992	19.3502		0.02982	0.016033	0.015526	0.016454	0.016765	0.017031	0.016893	0.017211		0.000889	2.89177	2.9627
				0.03038	17.5648	17.9496	17.844	18.882	18.877	19.1534	19.3251		0.03038	0.016212	0.016568	0.01647	0.017428	0.017424	0.017679	0.017837		0.000923	2.8659	2.9614
				0.03094	17.4039	17.6136	17.5899	18.2352	18.3854	18.3869	19.3377		0.03094	0.016658	0.016859	0.016836	0.017454	0.017598	0.017599	0.018509		0.000957	2.85669	2.96205
				0.0315	17.2117	17.2038	17.4729	17.46	18.6946	17.9976	18.9915		0.0315	0.017074	0.017066	0.017333	0.01732	0.018545	0.017854	0.01884		0.000992	2.84559	2.94399
				0.03205	17.0173	17.3584	17.52	17.5844	17.9679	18.2198	18.562		0.03205	0.017483	0.017834	0.018	0.018066	0.01846	0.018719	0.019071		0.001027	2.83423	2.92112
				0.03261	17.095	16.744	17.0278	17.5635	17.5938	17.9506	17.8077		0.03261	0.01818	0.017807	0.018109	0.018678	0.018711	0.01909	0.018938		0.001063	2.83879	2.87963
				0.03317	16.1804	16.9201	16.933	17.2753	17.2833	18.2919	18.2412		0.03317	0.0178	0.018614	0.018628	0.019005	0.019014	0.020123	0.020067		0.0011	2.7838	2.90368
				0.03373	16.5077	16.8798	16.5194	16.982	17.1862	17.4311	17.2802		0.03373	0.018777	0.0192	0.01879	0.019316	0.019548	0.019827	0.019655		0.001137	2.80383	2.84956
				0.03428	16.1192	16.154	16.4755	16.286	17.1131	17.5629	17.6088		0.03428	0.018945	0.018986	0.019364	0.019141	0.020113	0.020642	0.020696		0.001175	2.78001	2.8684
				0.03484	15.8145	15.868	16.5911	16.546	16.9635	16.852	16.9677		0.03484	0.019197	0.019262	0.02014	0.020085	0.020592	0.020457	0.020597		0.001214	2.76093	2.83131
				0.0354	15.386	15.8112	16.2936	16.2578	16.9324	16.3793	17.2859		0.0354	0.019279	0.019812	0.020416	0.020371	0.021217	0.020524	0.02166		0.001253	2.73346	2.84989
				0.03596	15.3564	15.7285	16.1357	16.3064	16.448	16.3288	16.643		0.03596	0.019852	0.020333	0.02086	0.02108	0.021263	0.021109	0.021515		0.001293	2.73154	2.81199
				0.03651	15.2973	15.4889	15.7966	15.8632	16.0529	16.252	16.4253		0.03651	0.020394	0.02065	0.02106	0.021149	0.021402	0.021667	0.021898		0.001333	2.72768	2.79882
				0.03707	14.8326	15.1608	15.5731	15.6243	15.7548	15.9255	15.9364		0.03707	0.020383	0.020834	0.0214	0.021471	0.02165	0.021885	0.0219		0.001374	2.69683	2.7686
				0.03763	14.6229	14.8768	15.0242	15.2089	15.3805	15.842	16.1651		0.03763	0.020704	0.021064	0.021272	0.021534	0.021777	0.02243	0.022888		0.001416	2.68259	2.78286
				0.03819	14.5371	14.9325	15.1124	14.9999	15.3751	15.6136	15.7261		0.03819	0.021197	0.021773	0.022035	0.021871	0.022418	0.022766	0.02293		0.001458	2.67671	2.75532
				0.03874	14.3728	14.4025	14.9781	14.7002	14.8992	15.4283	15.4105		0.03874	0.021574	0.021618	0.022482	0.022065	0.022364	0.023158	0.023131		0.001501	2.66534	2.73505
				0.0393	13.8935	14.1819	14.5578	14.8057	14.6013	14.9742	15.1816		0.0393	0.021458	0.021904	0.022484	0.022867	0.022552	0.023127	0.023448		0.001544	2.63142	2.72008
				0.03986	13.9199	14.3364	14.382	14.5785	14.8648	14.7023	15.1372		0.03986	0.022114	0.022776	0.022848	0.02316	0.023615	0.023357	0.024048		0.001589	2.63332	2.71715
				0.04042	13.8146	14.156	14.2745	14.1849	14.5227	14.5644	14.8026		0.04042	0.022564	0.023122	0.023316	0.023169	0.023721	0.023789	0.024178		0.001633	2.62573	2.69481
				0.04097	13.9743	13.7628	14.0276	14.0224	14.2507	14.3528	14.4496		0.04097	0.02346	0.023105	0.023549	0.023541	0.023924	0.024095	0.024258		0.001679	2.63722	2.67067
				0.04153	13.4711	13.7035	13.9886	13.8188	14.0648	14.2221	14.3964		0.04153	0.023234	0.023635	0.024127	0.023834	0.024258	0.02453	0.02483		0.001725	2.60055	2.66697
				0.04209	13.1012	13.6704	13.3083	13.5345	13.9327	14.1214	13.9408		0.04209	0.023206	0.024215	0.023573	0.023974	0.024679	0.025013	0.024693		0.001771	2.57271	2.63482
				0.04265	13.064	13.3247	13.2208	13.5398	13.4037	13.9295	13.784		0.04265	0.023758	0.024232	0.024043	0.024623	0.024376	0.025332	0.025067		0.001819	2.56986	2.62351
				0.0432	12.9029	12.9351	13.1583	13.0391	13.2435	13.3645	13.3654		0.0432	0.024082	0.024142	0.024559	0.024336	0.024718	0.024944	0.024945		0.001866	2.55745	2.59267
				0.04376	12.5948	13.0056	13.1383	13.0628	13.3282	12.8628	13.1863		0.04376	0.024118	0.024905	0.025159	0.025015	0.025523	0.024632	0.025251		0.001915	2.53328	2.57918
				0.04432	12.9354	12.9154	12.9679	12.7184	13.2052	12.8971	13.2989		0.04432	0.025405	0.025366	0.025469	0.024979	0.025935	0.02533	0.026119		0.001964	2.55996	2.58768
				0.04488	12.9081	12.7104	12.733	12.926	12.866	12.7639	12.8856		0.04488	0.025994	0.025596	0.025641	0.02603	0.025909	0.025703	0.025949			2.55785	2.55611
				0.04543	12.2051	12.5278	12.3965	12.1849	12.6821	12.6965	12.6691		0.04543	0.025192	0.025858	0.025587	0.025151	0.026177	0.026207	0.02615				2.53916
				0.04599	11.9047	12.1377	12.392	12.4583	12.4873	12.7678	12.2725		0.04599	0.025179	0.025672	0.02621	0.02635	0.026412	0.027005	0.025957				2.50737
				0.04655	12.0951	12.2902	12.0791	11.9742	12.1902	12.0668	12.3871		0.04655	0.026206	0.026628	0.026171	0.025944	0.026412	0.026144	0.026838				2.51666
				0.0471	12.1331	11.7497	11.9352	12.1478	11.9258	12.0427	11.9735		0.0471	0.026921	0.02607	0.026482	0.026953	0.026461	0.02672	0.026567				2.4827
				0.04766	11.4137	11.4217	11.6698	11.744	11.6755	11.9503	11.5035		0.04766	0.025928	0.025946	0.02651	0.026678	0.026523	0.027147	0.026132
				0.04822	11.3024	11.6095	11.5382	11.5258	11.8289	11.5697	11.7487		0.04822	0.026279	0.026993	0.026827	0.026798	0.027503	0.0269	0.027317
				0.04878	11.3142	11.6257	11.3275	11.4744	11.6213	11.0882	11.8018		0.04878	0.026919	0.02766	0.02695	0.0273	0.027649	0.026381	0.028079
				0.04933	10.852	11.3476	11.2252	10.8358	10.9561	11.4046	11.4278		0.04933	0.026412	0.027618	0.02732	0.026373	0.026665	0.027757	0.027814
				0.04989	10.5603	10.9588	10.8869	10.8378	11.2913	11.1791	11.1152		0.04989	0.026287	0.027279	0.0271	0.026978	0.028107	0.027827	0.027668
				0.05045	10.8185	10.7422	11.0916	10.9275	11.2108	10.722	10.8833		0.05045	0.027534	0.02734	0.028229	0.027812	0.028533	0.027289	0.027699
				0.05101	10.6998	10.6891	10.4527	10.7267	10.8506	10.7224	10.7437		0.05101	0.027838	0.02781	0.027195	0.027908	0.02823	0.027897	0.027952
				0.05156	10.3313	10.6785	10.4795	10.6207	10.6221	10.335	10.5843		0.05156	0.027469	0.028392	0.027863	0.028239	0.028242	0.027479	0.028142
				0.05212	10.1843	10.5536	10.3006	10.3602	10.6154	10.2616	10.2818		0.05212	0.027667	0.02867	0.027983	0.028145	0.028838	0.027877	0.027932
				0.05268	10.4326	10.3504	10.3052	10.0575	10.3278	10.3397	10.3311		0.05268	0.028951	0.028723	0.028598	0.02791	0.028661	0.028694	0.028669
				0.05324	9.97796	9.8419	10.2451	10.0615	9.96628	9.98356	9.98963		0.05324	0.028278	0.027893	0.029035	0.028515	0.028245	0.028294	0.028311
				0.05379	9.98012	9.91746	9.83524	9.8953	9.88122	10.0126	10.0326		0.05379	0.02888	0.028699	0.028461	0.028635	0.028594	0.028974	0.029032
				0.05435	9.8454	9.61297	9.68712	9.90539	9.60781	9.67911	9.33419		0.05435	0.029084	0.028397	0.028616	0.029261	0.028382	0.028592	0.027573
				0.05491	9.67155	9.83267	9.70865	9.47282	9.62653	9.65355	9.88845		0.05491	0.02916	0.029645	0.029272	0.028561	0.029024	0.029105	0.029814
				0.05547	9.70089	9.39286	9.40237	9.28674	9.21151	9.56346	9.59937		0.05547	0.029845	0.028897	0.028926	0.02857	0.028339	0.029422	0.029532
				0.05602	9.16501	9.27092	9.37546	9.21998	9.43891	9.31393	9.00335		0.05602	0.028766	0.029099	0.029427	0.028939	0.029626	0.029234	0.028259
				0.05658	9.16537	9.06667	8.97939	8.94444	9.14945	8.95652	8.80961		0.05658	0.029342	0.029026	0.028747	0.028635	0.029291	0.028674	0.028203
				0.05714	9.01778	9.03655	9.02917	9.04234	8.82598	8.86292	8.89362		0.05714	0.029441	0.029502	0.029478	0.029521	0.028815	0.028935	0.029035
				0.0577	8.77148	8.6346	8.78958	8.5069	8.82971	8.8109	8.70022		0.0577	0.029199	0.028743	0.029259	0.028318	0.029393	0.02933	0.028962
				0.05825	8.67181	8.71645	8.79461	8.69297	8.50822	8.55471	8.5573		0.05825	0.029427	0.029579	0.029844	0.029499	0.028872	0.02903	0.029038
				0.05881	8.51369	8.72322	8.44373	8.63439	8.43696	8.29811	8.38215		0.05881	0.029447	0.030171	0.029205	0.029864	0.029181	0.028701	0.028992
				0.05937	8.39641	8.34219	8.11499	8.55973	8.21573	8.61987	8.25573		0.05937	0.029594	0.029403	0.028602	0.030169	0.028957	0.030381	0.029098
				0.05993	8.32568	8.19384	8.19442	8.01356	8.34148	8.23296	8.1536		0.05993	0.029899	0.029425	0.029427	0.028778	0.029955	0.029566	0.029281
				0.06048	8.3093	8.11684	8.15649	7.94518	7.99248	8.2014	8.12205		0.06048	0.030397	0.029693	0.029838	0.029065	0.029238	0.030002	0.029712
				0.06104	8.08709	7.87381	8.19598	7.77758	7.75518	7.94651	7.94941		0.06104	0.030133	0.029338	0.030538	0.028979	0.028896	0.029609	0.02962
				0.0616	8.041	7.78205	7.91009	7.7997	7.84409	7.82526	7.75296		0.0616	0.03051	0.029528	0.030013	0.029595	0.029763	0.029691	0.029417
				0.06216	7.61264	7.61452	7.78998	7.7762	7.77607	7.41395	7.44191		0.06216	0.029409	0.029417	0.030095	0.030041	0.030041	0.028642	0.02875
				0.06271	7.74476	7.6099	7.4041	7.38413	7.48824	7.55793	7.38073		0.06271	0.03046	0.029929	0.02912	0.029041	0.029451	0.029725	0.029028
				0.06327	7.46891	7.52022	7.34321	7.37329	7.49119	7.33239	7.26929		0.06327	0.029899	0.030104	0.029396	0.029516	0.029988	0.029352	0.0291
				0.06383	7.23118	7.20014	7.07791	7.43086	7.28367	7.3335	7.16964		0.06383	0.02946	0.029333	0.028835	0.030273	0.029674	0.029877	0.029209
				0.06439	7.26727	7.27604	7.16678	7.16413	6.93877	6.9809	7.13762		0.06439	0.030126	0.030162	0.029709	0.029698	0.028764	0.028939	0.029589
				0.06494	6.89221	6.96515	7.10564	6.99832	7.03971	7.05178	6.62642		0.06494	0.029069	0.029376	0.029969	0.029516	0.029691	0.029742	0.027948
				0.0655	6.93037	7.1343	7.04255	6.93469	6.84025	6.67774	6.79153		0.0655	0.029733	0.030608	0.030214	0.029752	0.029346	0.028649	0.029137
				0.06606	6.71826	6.7629	6.72208	6.62028	6.68764	6.55188	6.64035		0.06606	0.029315	0.02951	0.029332	0.028888	0.029182	0.028589	0.028975
				0.06662	6.6203	6.89597	6.66512	6.63818	6.65342	6.66026	6.71238		0.06662	0.029378	0.030601	0.029577	0.029457	0.029525	0.029555	0.029787
				0.06717	6.56738	6.54197	6.59929	6.37336	6.58688	6.38474	6.49939		0.06717	0.029633	0.029518	0.029776	0.028757	0.029721	0.028808	0.029326
				0.06773	6.50603	6.45382	6.55703	6.3165	6.4688	6.26331	6.35585		0.06773	0.029845	0.029606	0.030079	0.028976	0.029675	0.028732	0.029157
				0.06829	6.41307	6.24511	6.20607	6.40234	6.35555	5.94592	6.29146		0.06829	0.029905	0.029122	0.02894	0.029855	0.029637	0.027726	0.029338
				0.06885	6.32471	6.29785	6.34691	6.31906	6.06403	6.25103	6.10696		0.06885	0.029977	0.02985	0.030082	0.02995	0.028741	0.029628	0.028945
				0.0694	6.30391	6.08036	6.13225	6.0245	6.19412	6.26113	6.10304		0.0694	0.030364	0.029287	0.029537	0.029018	0.029835	0.030158	0.029396
				0.06996	6.26653	5.95694	5.96466	5.98852	6.02827	5.76364	6.04669		0.06996	0.030671	0.029156	0.029193	0.02931	0.029505	0.02821	0.029595
				0.07052	5.93083	6.08921	5.80132	5.65393	5.72682	5.64691	5.55497		0.07052	0.029492	0.03028	0.028848	0.028115	0.028477	0.02808	0.027623
				0.07107	5.93134	5.70102	5.96212	5.72939	5.81814	5.72933	5.49348		0.07107	0.029962	0.028799	0.030118	0.028942	0.02939	0.028942	0.02775
				0.07163	5.82351	5.75727	5.71987	5.71275	5.66515	5.48727	5.56198		0.07163	0.029881	0.029541	0.029349	0.029313	0.029069	0.028156	0.028539
				0.07219	5.69992	5.43731	5.5771	5.21869	5.33913	5.39865	5.46477		0.07219	0.029704	0.028335	0.029064	0.027196	0.027824	0.028134	0.028478
				0.07275	5.58874	5.68284	5.6599	5.63528	5.4669	5.33857	5.40157		0.07275	0.029576	0.030074	0.029953	0.029823	0.028932	0.028252	0.028586
				0.0733	5.49228	5.53206	5.38265	5.57003	5.18771	5.16209	5.04019		0.0733	0.029513	0.029726	0.028924	0.02993	0.027876	0.027738	0.027083
				0.07386	5.44927	5.50072	5.25425	5.25806	5.02745	5.23251	5.03662		0.07386	0.029729	0.03001	0.028665	0.028686	0.027428	0.028546	0.027478
				0.07442	5.19127	5.18838	5.18064	5.10577	5.07206	5.14556	5.04208		0.07442	0.02875	0.028734	0.028691	0.028277	0.02809	0.028497	0.027924
				0.07498	5.53983	5.06617	5.18019	5.0623	4.9386	4.96962	4.97251		0.07498	0.031142	0.02848	0.029121	0.028458	0.027763	0.027937	0.027953
				0.07553	5.09336	5.15398	4.73606	4.73748	4.66294	4.74275	4.93086		0.07553	0.02906	0.029405	0.027021	0.027029	0.026604	0.027059	0.028132
				0.07609	5.1068	4.88009	4.9038	4.9303	4.90698	4.89601	4.7598		0.07609	0.029568	0.028255	0.028392	0.028546	0.028411	0.028347	0.027558
				0.07665	4.76544	5.02623	4.72165	4.7167	4.76543	4.7889	4.75955		0.07665	0.027997	0.029529	0.02774	0.027711	0.027997	0.028135	0.027963
				0.07721	4.78385	4.63042	4.67718	4.74288	4.68213	4.66363	4.71942		0.07721	0.028515	0.027601	0.02788	0.028271	0.027909	0.027799	0.028131
				0.07776	4.68349	4.84407	4.68245	4.50951	4.54949	4.52699	4.57021		0.07776	0.028322	0.029293	0.028316	0.02727	0.027512	0.027376	0.027637
				0.07832	4.75861	4.74771	4.52945	4.33764	4.58216	4.32017	4.29106		0.07832	0.02919	0.029123	0.027784	0.026608	0.028108	0.026501	0.026322
				0.07888	4.5537	4.34667	4.49969	4.30908	4.46256	4.38055	4.27506		0.07888	0.028333	0.027045	0.027997	0.026811	0.027766	0.027255	0.026599
				0.07944	4.4851	4.44066	4.31102	4.35421	4.22733	4.09148	4.25927		0.07944	0.028301	0.028021	0.027203	0.027475	0.026675	0.025818	0.026876
				0.07999	4.32368	4.30392	4.37324	4.18427	4.31443	4.28201	4.13852		0.07999	0.027667	0.02754	0.027984	0.026775	0.027608	0.0274	0.026482
				0.08055	4.17574	4.3279	4.07299	4.30113	4.18254	4.05244	4.14757		0.08055	0.027094	0.028081	0.026427	0.027908	0.027138	0.026294	0.026911
				0.08111	4.28903	4.24565	4.20411	4.10112	4.04697	3.87719	4.10406		0.08111	0.028215	0.02793	0.027657	0.026979	0.026623	0.025506	0.026999
				0.08167	4.23887	4.15129	4.15936	3.95782	3.92322	3.96153	3.87966		0.08167	0.02827	0.027686	0.02774	0.026396	0.026165	0.026421	0.025875
				0.08222	4.06557	4.04697	3.97049	4.08582	3.88079	3.80777	3.76839		0.08222	0.027486	0.02736	0.026843	0.027623	0.026237	0.025743	0.025477
				0.08278	3.96077	4.03139	3.87453	3.89664	3.92743	3.85725	3.9823		0.08278	0.027142	0.027626	0.026551	0.026702	0.026913	0.026433	0.027289
				0.08334	3.94857	3.68629	3.75365	3.85107	3.83207	3.73283	3.53246		0.08334	0.027424	0.025602	0.02607	0.026747	0.026615	0.025925	0.024534
				0.0839	3.75678	3.71268	3.84761	3.62648	3.76511	3.54819	3.49661		0.0839	0.026442	0.026131	0.027081	0.025525	0.0265	0.024973	0.02461
				0.08445	3.86609	3.7789	3.82034	3.57463	3.60584	3.62907	3.64694		0.08445	0.027574	0.026952	0.027248	0.025495	0.025718	0.025884	0.026011
				0.08501	3.65412	3.89279	3.79758	3.6702	3.72504	3.55108	3.68166		0.08501	0.026407	0.028132	0.027444	0.026523	0.02692	0.025663	0.026606
				0.08557	3.74406	3.73504	3.73179	3.60702	3.64744	3.6037	3.6654		0.08557	0.027414	0.027347	0.027324	0.02641	0.026706	0.026386	0.026838
				0.08613	3.77493	3.62981	3.69126	3.53343	3.61335	3.50146	3.42596		0.08613	0.028001	0.026924	0.02738	0.026209	0.026802	0.025972	0.025412
				0.08668	3.33473	3.60642	3.71712	3.42216	3.56797	3.58403	3.48676		0.08668	0.025057	0.027098	0.02793	0.025714	0.026809	0.02693	0.026199
				0.08724	3.50711	3.39642	3.47074	3.47484	3.44084	3.32569	3.41477		0.08724	0.026692	0.02585	0.026415	0.026446	0.026188	0.025311	0.025989
				0.0878	3.54339	3.48378	3.58196	3.39278	3.39917	3.44757	3.25667		0.0878	0.027314	0.026855	0.027612	0.026153	0.026202	0.026576	0.025104
				0.08836	3.3681	3.43743	3.39033	3.29436	3.40547	3.35622	3.31463		0.08836	0.026293	0.026835	0.026467	0.025718	0.026585	0.026201	0.025876
				0.08891	3.32417	3.58541	3.45001	3.18908	3.21542	3.16094	3.18821		0.08891	0.026279	0.028344	0.027273	0.025211	0.025419	0.024988	0.025204
				0.08947	3.32453	3.44277	3.20824	3.24281	3.05098	3.15289	3.15044		0.08947	0.026612	0.027559	0.025682	0.025958	0.024423	0.025239	0.025219
				0.09003	3.12965	3.35731	3.20344	3.06114	3.1417	3.08707	3.02595		0.09003	0.025365	0.027211	0.025963	0.02481	0.025463	0.02502	0.024525
				0.09059	3.12305	3.14918	3.23837	2.95791	2.99533	3.09357	3.03402		0.09059	0.025627	0.025841	0.026573	0.024272	0.024579	0.025385	0.024896
				0.09114	3.15003	3.0999	3.01	3.08088	2.92345	2.94753	3.0306		0.09114	0.026167	0.02575	0.025004	0.025592	0.024285	0.024485	0.025175
				0.0917	3.1366	3.08521	3.01203	2.97725	2.84507	2.98814	2.79597		0.0917	0.026375	0.025943	0.025328	0.025035	0.023924	0.025127	0.023511
				0.09226	2.97728	2.92192	3.02684	2.92912	2.86389	2.82386	2.83489		0.09226	0.025341	0.02487	0.025763	0.024931	0.024376	0.024035	0.024129
				0.09281	2.9171	2.89897	2.90218	2.80557	2.87903	2.85329	2.73724		0.09281	0.025129	0.024973	0.025001	0.024168	0.024801	0.02458	0.02358
				0.09337	2.81204	2.72709	2.99557	2.82038	2.90644	2.8268	2.62921		0.09337	0.024516	0.023776	0.026116	0.024589	0.025339	0.024645	0.022922
				0.09393	2.9996	2.81738	2.84024	2.77506	2.81567	2.60745	2.72003		0.09393	0.026464	0.024857	0.025058	0.024483	0.024842	0.023005	0.023998
				0.09449	2.86354	2.79397	2.66971	2.64648	2.74981	2.60614	2.61854		0.09449	0.025565	0.024944	0.023835	0.023627	0.02455	0.023267	0.023378
				0.09504	2.55365	2.7898	2.78133	2.76697	2.52105	2.5609	2.60927		0.09504	0.023068	0.025201	0.025125	0.024995	0.022774	0.023134	0.02357
				0.0956	2.61877	2.71338	2.65424	2.51057	2.69734	2.44247	2.63597		0.0956	0.023935	0.0248	0.024259	0.022946	0.024653	0.022324	0.024092
				0.09616	2.63615	2.76582	2.64746	2.48228	2.60805	2.49932	2.46662		0.09616	0.024375	0.025574	0.02448	0.022953	0.024115	0.02311	0.022808
				0.09672	2.57127	2.62941	2.55728	2.51471	2.43776	2.54659	2.44461		0.09672	0.024052	0.024595	0.023921	0.023523	0.022803	0.023821	0.022867
				0.09727	2.59079	2.51158	2.47359	2.4002	2.39408	2.32015	2.44124		0.09727	0.024515	0.023765	0.023406	0.022711	0.022653	0.021954	0.0231
				0.09783	2.4981	2.45743	2.5723	2.29488	2.2573	2.46039	2.35383		0.09783	0.023909	0.02352	0.024619	0.021964	0.021604	0.023548	0.022528
				0.09839	2.47873	2.41172	2.38091	2.37751	2.32457	2.28085	2.34202		0.09839	0.023995	0.023346	0.023048	0.023015	0.022503	0.02208	0.022672
				0.09895	2.50951	2.32539	2.3411	2.34965	2.3449	2.21579	2.35474		0.09895	0.024569	0.022766	0.02292	0.023004	0.022957	0.021693	0.023054
				0.0995	2.30159	2.26858	2.257	2.36404	2.31161	2.2195	2.3091		0.0995	0.022788	0.022461	0.022347	0.023406	0.022887	0.021975	0.022862
				0.10006	2.25108	2.37417	2.20487	2.1016	2.11615	2.25094	2.20352		0.10006	0.022538	0.023771	0.022076	0.021042	0.021187	0.022537	0.022062
				0.10062	2.25161	2.18082	2.19083	2.24367	2.14035	2.04006	2.20274		0.10062	0.022795	0.022079	0.02218	0.022715	0.021669	0.020654	0.022301
				0.10118	2.3649	2.13857	2.08436	2.08161	2.16505	2.17015	2.03266		0.10118	0.024208	0.021892	0.021337	0.021309	0.022163	0.022215	0.020807
				0.10173	2.24759	2.14433	2.16998	2.0019	2.0748	2.05368	2.03189		0.10173	0.023262	0.022193	0.022458	0.020719	0.021473	0.021255	0.021029
				0.10229	2.08797	2.03989	2.01403	2.18207	2.06897	1.93726	1.88586		0.10229	0.021847	0.021344	0.021074	0.022832	0.021649	0.02027	0.019733
				0.10285	2.03483	1.97956	2.06976	2.06499	2.0021	2.02413	1.98745		0.10285	0.021524	0.020939	0.021893	0.021843	0.021178	0.021411	0.021023
				0.10341	1.9959	2.00708	1.82586	1.98655	1.9689	1.9706	1.94867		0.10341	0.021342	0.021461	0.019524	0.021242	0.021053	0.021071	0.020837
				0.10396	1.91127	1.89597	1.82926	1.89993	1.9765	1.95524	1.87398		0.10396	0.020658	0.020492	0.019771	0.020535	0.021363	0.021133	0.020255
				0.10452	1.87265	1.97093	1.84824	1.87126	1.78782	1.84755	1.91619		0.10452	0.020458	0.021531	0.020191	0.020442	0.019531	0.020183	0.020933
				0.10508	1.8583	1.88732	1.90225	1.8538	1.78856	1.78857	1.82921		0.10508	0.020518	0.020839	0.021003	0.020469	0.019748	0.019748	0.020197
				0.10564	1.79255	1.79277	1.82083	1.87862	1.82622	1.76688	1.7924		0.10564	0.020003	0.020005	0.020318	0.020963	0.020378	0.019716	0.020001
				0.10619	1.6975	1.77965	1.80302	1.8365	1.91072	1.71799	1.64486		0.10619	0.019143	0.020069	0.020333	0.02071	0.021547	0.019374	0.018549
				0.10675	1.67781	1.70627	1.81223	1.74508	1.76044	1.73764	1.71699		0.10675	0.01912	0.019444	0.020651	0.019886	0.020061	0.019801	0.019566
				0.10731	1.83066	1.67577	1.73092	1.7899	1.77832	1.69217	1.70199		0.10731	0.02108	0.019297	0.019932	0.020611	0.020477	0.019485	0.019598
				0.10787	1.57599	1.66005	1.72059	1.59409	1.6248	1.71241	1.66179		0.10787	0.018336	0.019314	0.020019	0.018547	0.018904	0.019924	0.019335
				0.10842	1.66124	1.75265	1.51172	1.65645	1.71924	1.60837	1.7194		0.10842	0.019528	0.020603	0.017771	0.019472	0.02021	0.018907	0.020212
				0.10898	1.59951	1.55364	1.58732	1.57345	1.58442	1.63373	1.62942		0.10898	0.018997	0.018452	0.018852	0.018687	0.018818	0.019403	0.019352
				0.10954	1.5042	1.61243	1.58861	1.63849	1.57902	1.62328	1.60512		0.10954	0.018048	0.019346	0.019061	0.019659	0.018946	0.019477	0.019259
				0.1101	1.58879	1.59735	1.58717	1.54074	1.61898	1.48955	1.53468		0.1101	0.019258	0.019361	0.019238	0.018675	0.019624	0.018055	0.018602
				0.11065	1.56513	1.52272	1.39002	1.414	1.45437	1.46718	1.53774		0.11065	0.019163	0.018644	0.017019	0.017313	0.017807	0.017964	0.018828
				0.11121	1.39264	1.43845	1.46573	1.4584	1.51668	1.42807	1.46397		0.11121	0.017224	0.01779	0.018128	0.018037	0.018758	0.017662	0.018106
				0.11177	1.40657	1.3956	1.52234	1.3675	1.4616	1.35186	1.41109		0.11177	0.017571	0.017434	0.019017	0.017083	0.018258	0.016887	0.017627
				0.11232	1.41015	1.48089	1.30644	1.46623	1.38241	1.45171	1.38506		0.11232	0.017791	0.018684	0.016483	0.018499	0.017441	0.018316	0.017475
				0.11288	1.35066	1.31804	1.44875	1.4367	1.42136	1.35827	1.38468		0.11288	0.017211	0.016795	0.01846	0.018307	0.018111	0.017308	0.017644
				0.11344	1.3253	1.42176	1.3819	1.30417	1.39359	1.23001	1.37672		0.11344	0.017054	0.018296	0.017783	0.016783	0.017933	0.015828	0.017716
				0.114	1.38919	1.27778	1.30629	1.31825	1.25642	1.34849	1.31801		0.114	0.018053	0.016605	0.016976	0.017131	0.016328	0.017524	0.017128
				0.11455	1.27988	1.35366	1.34704	1.31907	1.23464	1.271	1.29778		0.11455	0.016795	0.017764	0.017677	0.01731	0.016202	0.016679	0.01703
				0.11511	1.26675	1.27549	1.29316	1.2896	1.18991	1.29127	1.26272		0.11511	0.016785	0.016901	0.017135	0.017088	0.015767	0.01711	0.016732
				0.11567	1.20743	1.23041	1.20805	1.14886	1.35419	1.27795	1.20994		0.11567	0.016155	0.016462	0.016163	0.015371	0.018118	0.017098	0.016188
				0.11623	1.30204	1.26093	1.18115	1.18843	1.15108	1.16098	1.23873		0.11623	0.017589	0.017033	0.015956	0.016054	0.015549	0.015683	0.016733
				0.11678	1.19834	1.1921	1.23088	1.22736	1.19024	1.15282	1.11758		0.11678	0.016344	0.016258	0.016787	0.016739	0.016233	0.015723	0.015242
				0.11734	1.27749	1.15288	1.08647	1.21985	1.17081	1.09534	1.11858		0.11734	0.01759	0.015874	0.014959	0.016796	0.016121	0.015082	0.015402
				0.1179	1.19985	1.25676	0.974424	1.21177	1.20388	1.12087	1.04784		0.1179	0.016678	0.017469	0.013545	0.016844	0.016734	0.01558	0.014565
				0.11846	1.19651	1.17843	1.03556	1.10534	1.06777	1.03549	1.13738		0.11846	0.016789	0.016536	0.014531	0.01551	0.014983	0.01453	0.015959
				0.11901	1.06126	1.08767	1.06765	1.04231	1.09538	1.08541	1.08752		0.11901	0.015032	0.015406	0.015122	0.014763	0.015515	0.015374	0.015404
				0.11957	1.05829	1.05513	1.02617	1.10664	1.0081	1.051	1.04487		0.11957	0.015131	0.015085	0.014671	0.015822	0.014413	0.015026	0.014939
				0.12013	1.03056	1.03932	1.01164	0.960306	1.08692	1.06877	1.01342		0.12013	0.014872	0.014998	0.014599	0.013858	0.015685	0.015423	0.014624
				0.12069	1.09173	1.04261	1.0283	1.07672	1.09782	1.0558	0.962149		0.12069	0.015901	0.015186	0.014977	0.015682	0.01599	0.015378	0.014014
				0.12124	1.04322	1.00644	1.00069	1.04838	1.02273	1.06564	0.960755		0.12124	0.015335	0.014794	0.01471	0.015411	0.015034	0.015665	0.014123
				0.1218	0.916711	0.904135	0.990497	0.948423	0.99076	1.00069	0.95908		0.1218	0.0136	0.013413	0.014694	0.01407	0.014698	0.014845	0.014228
				0.12236	0.974072	0.934461	0.899261	0.990319	0.906508	0.933447	1.017		0.12236	0.014583	0.01399	0.013463	0.014827	0.013572	0.013975	0.015226
				0.12292	0.934489	0.943359	0.84801	0.895921	0.991646	1.00851	0.937614		0.12292	0.014118	0.014252	0.012812	0.013536	0.014982	0.015237	0.014166
				0.12347	0.924721	0.974648	0.910342	0.881243	0.871199	0.943831	0.798584		0.12347	0.014098	0.014859	0.013879	0.013435	0.013282	0.014389	0.012175
				0.12403	0.876979	0.923652	0.999843	0.900674	0.896928	0.94838	0.836646		0.12403	0.013491	0.014209	0.015381	0.013855	0.013798	0.014589	0.012871
				0.12459	0.924923	0.921495	0.894876	0.957867	0.898061	0.890551	0.967813		0.12459	0.014357	0.014304	0.01389	0.014868	0.01394	0.013823	0.015023
				0.12515	0.896959	0.833141	0.816217	0.907764	0.791981	0.85512	0.91475		0.12515	0.014048	0.013048	0.012783	0.014217	0.012403	0.013392	0.014326
				0.1257	0.89646	0.848695	0.878857	0.801129	0.866204	0.825171	0.882116		0.1257	0.014165	0.01341	0.013887	0.012659	0.013687	0.013039	0.013938
				0.12626	0.768965	0.818188	0.834225	0.841689	0.745119	0.875049	0.820169		0.12626	0.012259	0.013043	0.013299	0.013418	0.011878	0.01395	0.013075
				0.12682	0.791877	0.818872	0.876643	0.726249	0.818416	0.835417	0.773639		0.12682	0.012735	0.01317	0.014099	0.01168	0.013162	0.013436	0.012442
				0.12738	0.744142	0.756475	0.788357	0.798316	0.790303	0.839524	0.866685		0.12738	0.012073	0.012273	0.012791	0.012952	0.012822	0.013621	0.014061
				0.12793	0.80991	0.769625	0.785237	0.805654	0.719116	0.698805	0.719661		0.12793	0.013255	0.012596	0.012852	0.013186	0.011769	0.011437	0.011778
				0.12849	0.729845	0.880044	0.790624	0.694827	0.767354	0.811263	0.784134		0.12849	0.012049	0.014529	0.013053	0.011471	0.012669	0.013393	0.012946
				0.12905	0.791316	0.743432	0.710882	0.671096	0.816178	0.828117	0.726248		0.12905	0.013178	0.01238	0.011838	0.011176	0.013592	0.013791	0.012094
				0.1296	0.734069	0.721744	0.745807	0.699296	0.723595	0.76233	0.735674		0.1296	0.01233	0.012123	0.012527	0.011746	0.012154	0.012805	0.012357
				0.13016	0.748502	0.695039	0.759002	0.677061	0.725284	0.730008	0.714571		0.13016	0.012681	0.011775	0.012859	0.011471	0.012288	0.012368	0.012106
				0.13072	0.71323	0.722437	0.682035	0.695332	0.683079	0.665754	0.656501		0.13072	0.012187	0.012345	0.011654	0.011881	0.011672	0.011376	0.011218
				0.13128	0.661622	0.656686	0.772658	0.634304	0.591956	0.622528	0.69732		0.13128	0.011402	0.011317	0.013316	0.010931	0.010202	0.010728	0.012017
				0.13183	0.597076	0.790921	0.67781	0.725366	0.675089	0.630355	0.648383		0.13183	0.010377	0.013746	0.01178	0.012607	0.011733	0.010956	0.011269
				0.13239	0.601395	0.659726	0.577303	0.635115	0.681915	0.619815	0.722604		0.13239	0.010541	0.011563	0.010119	0.011132	0.011952	0.010864	0.012665
				0.13295	0.629189	0.589248	0.61323	0.590767	0.587447	0.611269	0.695119		0.13295	0.011121	0.010415	0.010839	0.010442	0.010383	0.010804	0.012287
				0.13351	0.652536	0.644982	0.66039	0.723187	0.649595	0.691343	0.638719		0.13351	0.011631	0.011496	0.011771	0.01289	0.011578	0.012322	0.011384
				0.13406	0.606731	0.656165	0.571105	0.565774	0.613484	0.660498	0.678299		0.13406	0.010905	0.011793	0.010265	0.010169	0.011026	0.011871	0.012191
				0.13462	0.678429	0.608109	0.557089	0.63531	0.651174	0.555418	0.614362		0.13462	0.012295	0.011021	0.010096	0.011514	0.011801	0.010066	0.011134
				0.13518	0.536571	0.652473	0.633512	0.609146	0.578095	0.559328	0.584882		0.13518	0.009805	0.011923	0.011576	0.011131	0.010564	0.010221	0.010688
				0.13574	0.568577	0.538435	0.611505	0.582666	0.562083	0.536178	0.643636		0.13574	0.010476	0.00992	0.011267	0.010735	0.010356	0.009879	0.011859
				0.13629	0.608593	0.561442	0.567825	0.595672	0.517534	0.644816	0.480021		0.13629	0.011305	0.010429	0.010548	0.011065	0.009614	0.011978	0.008917
				0.13685	0.55945	0.549558	0.559768	0.626594	0.473619	0.547091	0.614215		0.13685	0.010477	0.010292	0.010483	0.011735	0.00887	0.010246	0.011503
				0.13741	0.494528	0.523066	0.608651	0.55581	0.599536	0.574479	0.551203		0.13741	0.009337	0.009876	0.011492	0.010494	0.01132	0.010847	0.010407
				0.13797	0.606481	0.442689	0.523528	0.53841	0.544428	0.57374	0.583473		0.13797	0.011544	0.008426	0.009965	0.010248	0.010363	0.010921	0.011106
				0.13852	0.597106	0.512993	0.469155	0.581437	0.591609	0.5863	0.625471		0.13852	0.011458	0.009844	0.009002	0.011157	0.011352	0.01125	0.012002
				0.13908	0.562515	0.504903	0.657309	0.527193	0.539034	0.46926	0.505659		0.13908	0.010881	0.009766	0.012714	0.010198	0.010427	0.009077	0.009781
				0.13964	0.500792	0.493393	0.537956	0.456127	0.495744	0.440984	0.507324		0.13964	0.009765	0.009621	0.010489	0.008894	0.009666	0.008599	0.009892
				0.1402	0.474548	0.538263	0.512176	0.479905	0.44681	0.428948	0.420201		0.1402	0.009327	0.010579	0.010067	0.009432	0.008782	0.008431	0.008259
				0.14075	0.511024	0.457548	0.576295	0.492081	0.54363	0.475925	0.427316		0.14075	0.010124	0.009065	0.011417	0.009749	0.01077	0.009429	0.008466
				0.14131	0.453063	0.377196	0.488429	0.473462	0.475843	0.427861	0.46802		0.14131	0.009047	0.007532	0.009753	0.009454	0.009502	0.008544	0.009346
				0.14187	0.478911	0.482379	0.466378	0.405257	0.4625	0.427768	0.435109		0.14187	0.009639	0.009708	0.009386	0.008156	0.009308	0.008609	0.008757
				0.14243	0.456412	0.495763	0.471933	0.423473	0.483879	0.438267	0.44421		0.14243	0.009258	0.010056	0.009573	0.00859	0.009815	0.00889	0.009011
				0.14298	0.43974	0.411183	0.501452	0.529909	0.428386	0.463425	0.420551		0.14298	0.00899	0.008406	0.010252	0.010833	0.008758	0.009474	0.008598
				0.14354	0.427039	0.412824	0.55334	0.451221	0.442367	0.408645	0.431218		0.14354	0.008799	0.008506	0.011401	0.009297	0.009114	0.00842	0.008885
				0.1441	0.36693	0.46272	0.452865	0.415786	0.373917	0.491521	0.342452		0.1441	0.007619	0.009608	0.009403	0.008633	0.007764	0.010206	0.007111
				0.14465	0.522895	0.396614	0.514925	0.314105	0.576857	0.403587	0.468764		0.14465	0.010941	0.008299	0.010775	0.006573	0.012071	0.008445	0.009809
				0.14521	0.494815	0.359454	0.39873	0.480123	0.391428	0.437934	0.40204		0.14521	0.010434	0.00758	0.008408	0.010124	0.008254	0.009235	0.008478
				0.14577	0.410488	0.336879	0.364025	0.327125	0.385744	0.386111	0.458593		0.14577	0.008722	0.007158	0.007735	0.006951	0.008197	0.008204	0.009744
				0.14633	0.411138	0.37263	0.420199	0.421177	0.463972	0.44414	0.430735		0.14633	0.008803	0.007979	0.008997	0.009018	0.009934	0.00951	0.009223
				0.14688	0.454012	0.4361	0.402296	0.429855	0.43673	0.389481	0.448129		0.14688	0.009795	0.009409	0.00868	0.009274	0.009422	0.008403	0.009668
				0.14744	0.419783	0.458493	0.389333	0.380949	0.430456	0.441836	0.425245		0.14744	0.009126	0.009967	0.008464	0.008281	0.009358	0.009605	0.009244
				0.148	0.371165	0.503011	0.438196	0.361267	0.341531	0.354592	0.367488		0.148	0.00813	0.011018	0.009598	0.007913	0.007481	0.007767	0.008049
				0.14856	0.403543	0.371177	0.331902	0.375924	0.378471	0.401963	0.443968		0.14856	0.008906	0.008191	0.007325	0.008296	0.008352	0.008871	0.009798
				0.14911	0.387242	0.416503	0.388674	0.351174	0.358511	0.438574	0.357852		0.14911	0.00861	0.009261	0.008642	0.007808	0.007971	0.009752	0.007957
				0.14967	0.370547	0.385075	0.400114	0.353794	0.412023	0.352484	0.394803		0.14967	0.008301	0.008626	0.008963	0.007925	0.00923	0.007896	0.008844
				0.15023	0.316901	0.366905	0.408252	0.413356	0.391228	0.36099	0.366069		0.15023	0.007152	0.00828	0.009214	0.009329	0.008829	0.008147	0.008262
				0.15079	0.337777	0.391582	0.409329	0.381703	0.361499	0.35571	0.453952		0.15079	0.00768	0.008903	0.009307	0.008679	0.008219	0.008088	0.010321
				0.15134	0.280185	0.337018	0.412735	0.419402	0.320006	0.361021	0.363976		0.15134	0.006418	0.007719	0.009454	0.009606	0.00733	0.008269	0.008337
				0.1519	0.331447	0.313629	0.400286	0.294024	0.383953	0.30298	0.349359		0.1519	0.007648	0.007237	0.009236	0.006784	0.008859	0.006991	0.008061
				0.15246	0.43312	0.365266	0.382725	0.452153	0.398927	0.381383	0.355722		0.15246	0.010067	0.00849	0.008896	0.01051	0.009272	0.008865	0.008268
				0.15302	0.33293	0.344119	0.345855	0.326926	0.463002	0.35054	0.335491		0.15302	0.007795	0.008057	0.008098	0.007655	0.010841	0.008207	0.007855
				0.15357	0.346262	0.405891	0.331758	0.334651	0.392938	0.389373	0.278163		0.15357	0.008166	0.009573	0.007824	0.007893	0.009267	0.009183	0.00656
				0.15413	0.380509	0.352727	0.408764	0.382374	0.361119	0.345567	0.368044		0.15413	0.009039	0.008379	0.009711	0.009084	0.008579	0.008209	0.008743
				0.15469	0.318374	0.291493	0.341026	0.315762	0.340517	0.254612	0.377713		0.15469	0.007618	0.006975	0.00816	0.007556	0.008148	0.006092	0.009038
				0.15525	0.324435	0.372845	0.303235	0.361487	0.338837	0.362231	0.388102		0.15525	0.007819	0.008986	0.007308	0.008712	0.008166	0.00873	0.009354
				0.1558	0.266879	0.318686	0.312508	0.362336	0.241348	0.270623	0.303913		0.1558	0.006478	0.007736	0.007586	0.008795	0.005859	0.006569	0.007377
				0.15636	0.298277	0.434642	0.281597	0.342546	0.315551	0.311345	0.326672		0.15636	0.007292	0.010626	0.006885	0.008375	0.007715	0.007612	0.007987
				0.15692	0.321438	0.292842	0.247465	0.311786	0.284466	0.350481	0.279537		0.15692	0.007915	0.007211	0.006093	0.007677	0.007004	0.00863	0.006883
				0.15748	0.380668	0.26599	0.336511	0.288485	0.260546	0.311497	0.299729		0.15748	0.00944	0.006596	0.008345	0.007154	0.006461	0.007725	0.007433
				0.15803	0.335869	0.314689	0.330104	0.327155	0.346129	0.30042	0.344577		0.15803	0.008388	0.007859	0.008244	0.00817	0.008644	0.007503	0.008606
				0.15859	0.285502	0.260875	0.30705	0.297755	0.299017	0.342339	0.390737		0.15859	0.007181	0.006561	0.007722	0.007489	0.00752	0.00861	0.009827
				0.15915	0.231141	0.324902	0.345871	0.277458	0.316302	0.278444	0.301535		0.15915	0.005854	0.008229	0.00876	0.007027	0.008011	0.007052	0.007637
				0.1597	0.266656	0.309028	0.297429	0.356941	0.225383	0.283787	0.243453		0.1597	0.006801	0.007882	0.007586	0.009104	0.005748	0.007238	0.006209
				0.16026	0.286905	0.328298	0.262468	0.281864	0.309463	0.249882	0.342702		0.16026	0.007369	0.008432	0.006741	0.007239	0.007948	0.006418	0.008802
				0.16082	0.33649	0.328192	0.275986	0.314979	0.235588	0.30536	0.240795		0.16082	0.008703	0.008488	0.007138	0.008146	0.006093	0.007897	0.006228
				0.16138	0.289892	0.296471	0.290083	0.252477	0.313056	0.287139	0.292983		0.16138	0.007549	0.007721	0.007554	0.006575	0.008153	0.007478	0.00763
				0.16193	0.228834	0.32917	0.327212	0.327747	0.281246	0.263038	0.217924		0.16193	0.006001	0.008632	0.00858	0.008594	0.007375	0.006898	0.005715
				0.16249	0.285972	0.229129	0.268007	0.315397	0.262132	0.25278	0.282256		0.16249	0.007551	0.00605	0.007076	0.008328	0.006921	0.006674	0.007453
				0.16305	0.252545	0.282967	0.272884	0.188758	0.303426	0.233857	0.24672		0.16305	0.006714	0.007523	0.007255	0.005018	0.008066	0.006217	0.006559
				0.16361	0.222699	0.262851	0.270513	0.24896	0.311014	0.243124	0.285913		0.16361	0.005961	0.007036	0.007241	0.006664	0.008325	0.006508	0.007653
				0.16416	0.315046	0.224138	0.284837	0.337733	0.262493	0.269486	0.281404		0.16416	0.00849	0.00604	0.007676	0.009102	0.007074	0.007263	0.007584
				0.16472	0.228171	0.251098	0.253284	0.2536	0.303513	0.303588	0.281646		0.16472	0.006191	0.006813	0.006872	0.006881	0.008235	0.008237	0.007642
				0.16528	0.287597	0.245407	0.259446	0.14743	0.256626	0.176108	0.224338		0.16528	0.007856	0.006704	0.007087	0.004027	0.00701	0.004811	0.006128
				0.16584	0.292195	0.326437	0.330665	0.226802	0.191655	0.248303	0.293395		0.16584	0.008036	0.008977	0.009094	0.006237	0.005271	0.006829	0.008069
				0.16639	0.278388	0.332522	0.329491	0.268639	0.263474	0.315518	0.293508		0.16639	0.007708	0.009206	0.009123	0.007438	0.007295	0.008736	0.008126
				0.16695	0.280099	0.332235	0.231638	0.225365	0.224194	0.257679	0.20895		0.16695	0.007807	0.00926	0.006456	0.006281	0.006249	0.007182	0.005824
				0.16751	0.245883	0.301761	0.325994	0.251112	0.263017	0.243651	0.206926		0.16751	0.006899	0.008467	0.009147	0.007046	0.00738	0.006837	0.005806
				0.16807	0.261898	0.279262	0.206003	0.220157	0.271664	0.245557	0.231817		0.16807	0.007398	0.007888	0.005819	0.006219	0.007673	0.006936	0.006548
				0.16862	0.229492	0.243801	0.230824	0.225644	0.266848	0.308668	0.285106		0.16862	0.006525	0.006932	0.006563	0.006416	0.007587	0.008776	0.008107
				0.16918	0.248139	0.290471	0.301324	0.255945	0.228375	0.232691	0.307343		0.16918	0.007102	0.008314	0.008624	0.007326	0.006537	0.00666	0.008797
				0.16974	0.192941	0.219965	0.268143	0.205267	0.279442	0.232038	0.196047		0.16974	0.005559	0.006337	0.007725	0.005914	0.008051	0.006685	0.005648
				0.17029	0.263119	0.248487	0.216127	0.252774	0.227153	0.184713	0.208757		0.17029	0.00763	0.007206	0.006268	0.00733	0.006587	0.005357	0.006054
				0.17085	0.280581	0.316435	0.184515	0.30041	0.23746	0.168313	0.206216		0.17085	0.00819	0.009237	0.005386	0.008769	0.006932	0.004913	0.00602
				0.17141	0.269264	0.212766	0.213397	0.261982	0.288363	0.251378	0.263377		0.17141	0.007911	0.006251	0.00627	0.007697	0.008472	0.007386	0.007738
				0.17197	0.313365	0.181688	0.150475	0.204487	0.363803	0.222106	0.131173		0.17197	0.009267	0.005373	0.00445	0.006047	0.010759	0.006568	0.003879
				0.17252	0.229508	0.214333	0.190786	0.318517	0.278741	0.188196	0.282764		0.17252	0.006831	0.00638	0.005679	0.009481	0.008297	0.005602	0.008416
				0.17308	0.24814	0.209005	0.248639	0.186988	0.242834	0.211261	0.186755		0.17308	0.007434	0.006261	0.007448	0.005602	0.007275	0.006329	0.005595
				0.17364	0.244872	0.299994	0.188804	0.163218	0.23338	0.257081	0.204871		0.17364	0.007383	0.009045	0.005693	0.004921	0.007037	0.007751	0.006177
				0.1742	0.178562	0.302263	0.204767	0.271413	0.252252	0.236784	0.200708		0.1742	0.005418	0.009172	0.006213	0.008236	0.007654	0.007185	0.00609
				0.17475	0.235015	0.175927	0.205125	0.127142	0.259652	0.189764	0.232028		0.17475	0.007177	0.005373	0.006264	0.003883	0.007929	0.005795	0.007086
				0.17531	0.209805	0.219258	0.181379	0.235279	0.20292	0.24241	0.260567		0.17531	0.006448	0.006739	0.005575	0.007231	0.006237	0.00745	0.008008
				0.17587	0.245628	0.242495	0.232682	0.218415	0.152608	0.222013	0.255891		0.17587	0.007597	0.0075	0.007197	0.006755	0.00472	0.006867	0.007915
				0.17643	0.20819	0.238086	0.163588	0.240843	0.198063	0.240023	0.218211		0.17643	0.00648	0.007411	0.005092	0.007497	0.006165	0.007471	0.006792
				0.17698	0.217982	0.257821	0.197412	0.202535	0.166339	0.237324	0.197389		0.17698	0.006828	0.008076	0.006184	0.006344	0.00521	0.007434	0.006183
				0.17754	0.162251	0.215984	0.275604	0.220248	0.182442	0.140588	0.175179		0.17754	0.005114	0.006808	0.008687	0.006942	0.005751	0.004431	0.005522
				0.1781	0.237199	0.256268	0.289686	0.218394	0.217214	0.236648	0.171247		0.1781	0.007524	0.008129	0.009189	0.006927	0.00689	0.007506	0.005432
				0.17866	0.110318	0.239469	0.187266	0.0934274	0.196629	0.0855556	0.206391		0.17866	0.003521	0.007643	0.005977	0.002982	0.006276	0.002731	0.006588
				0.17921	0.199214	0.144329	0.157778	0.201719	0.190254	0.216499	0.260168		0.17921	0.006398	0.004635	0.005067	0.006479	0.00611	0.006953	0.008356
				0.17977	0.256849	0.188199	0.234516	0.18803	0.200934	0.225563	0.189801		0.17977	0.008301	0.006082	0.007579	0.006077	0.006494	0.00729	0.006134
				0.18033	0.182827	0.163462	0.223694	0.31522	0.250817	0.185396	0.258753		0.18033	0.005945	0.005315	0.007274	0.01025	0.008156	0.006029	0.008414
				0.18089	0.10444	0.12093	0.224525	0.16811	0.202004	0.236256	0.223551		0.18089	0.003417	0.003957	0.007346	0.0055	0.006609	0.00773	0.007314
				0.18144	0.184519	0.160921	0.242182	0.150826	0.266998	0.185796	0.11264		0.18144	0.006075	0.005298	0.007973	0.004965	0.00879	0.006117	0.003708
				0.182	0.189503	0.14616	0.205423	0.189892	0.195205	0.20978	0.186543		0.182	0.006277	0.004841	0.006804	0.00629	0.006466	0.006949	0.006179
				0.18256	0.195698	0.220885	0.148015	0.192804	0.206304	0.124053	0.204433		0.18256	0.006522	0.007361	0.004933	0.006426	0.006875	0.004134	0.006813
				0.18311	0.189483	0.213149	0.181354	0.201665	0.185803	0.163517	0.241877		0.18311	0.006354	0.007147	0.006081	0.006762	0.00623	0.005483	0.00811
				0.18367	0.127676	0.172046	0.185507	0.220939	0.25897	0.190646	0.218809		0.18367	0.004307	0.005804	0.006258	0.007453	0.008736	0.006432	0.007382
				0.18423	0.269627	0.163172	0.14148	0.241543	0.159453	0.0980815	0.225696		0.18423	0.009151	0.005538	0.004802	0.008198	0.005412	0.003329	0.00766
				0.18479	0.180457	0.177379	0.159208	0.138702	0.162138	0.127184	0.191501		0.18479	0.006162	0.006057	0.005436	0.004736	0.005536	0.004343	0.006539
				0.18534	0.165109	0.216971	0.145383	0.237414	0.218194	0.155512	0.136058		0.18534	0.005672	0.007453	0.004994	0.008156	0.007495	0.005342	0.004674
				0.1859	0.169761	0.192201	0.189453	0.18663	0.158867	0.200793	0.199202		0.1859	0.005867	0.006642	0.006547	0.00645	0.00549	0.006939	0.006884
				0.18646	0.150805	0.164963	0.256517	0.21257	0.172501	0.0921497	0.157826		0.18646	0.005243	0.005735	0.008918	0.00739	0.005997	0.003204	0.005487
				0.18702	0.186132	0.20797	0.185625	0.133648	0.139453	0.206965	0.249409		0.18702	0.00651	0.007274	0.006492	0.004674	0.004877	0.007239	0.008723
				0.18757	0.225362	0.211413	0.15428	0.217325	0.216445	0.218547	0.159881		0.18757	0.007929	0.007438	0.005428	0.007646	0.007615	0.007689	0.005625
				0.18813	0.152264	0.106122	0.189067	0.196165	0.154965	0.16603	0.144389		0.18813	0.005389	0.003756	0.006692	0.006943	0.005485	0.005876	0.00511
				0.18869	0.14417	0.152121	0.224004	0.211932	0.188548	0.135946	0.208525		0.18869	0.005133	0.005416	0.007975	0.007545	0.006713	0.00484	0.007424
				0.18925	0.184547	0.176907	0.21713	0.156635	0.173999	0.167274	0.254916		0.18925	0.006609	0.006336	0.007776	0.00561	0.006232	0.005991	0.009129
				0.1898	0.148872	0.172392	0.272707	0.166961	0.167185	0.155739	0.207386		0.1898	0.005363	0.00621	0.009824	0.006015	0.006023	0.005611	0.007471
				0.19036	0.257981	0.214334	0.161964	0.162951	0.1836	0.161193	0.173763		0.19036	0.009348	0.007767	0.005869	0.005905	0.006653	0.005841	0.006297
				0.19092	0.202054	0.126054	0.189467	0.159066	0.215517	0.133532	0.116495		0.19092	0.007365	0.004595	0.006906	0.005798	0.007855	0.004867	0.004246
				0.19148	0.1647	0.0963476	0.190188	0.161827	0.146878	0.170962	0.144856		0.19148	0.006038	0.003532	0.006973	0.005933	0.005385	0.006268	0.005311
				0.19203	0.137244	0.156919	0.169774	0.192962	0.109487	0.133469	0.169584		0.19203	0.005061	0.005787	0.006261	0.007116	0.004037	0.004922	0.006254
				0.19259	0.173247	0.218332	0.214217	0.155211	0.255297	0.174764	0.181062		0.19259	0.006426	0.008098	0.007945	0.005757	0.009469	0.006482	0.006716
				0.19315	0.102352	0.174565	0.159945	0.142311	0.154407	0.151751	0.151602		0.19315	0.003818	0.006512	0.005967	0.005309	0.00576	0.005661	0.005656
				0.1937	0.143002	0.175359	0.182994	0.15778	0.104117	0.186866	0.118357		0.1937	0.005366	0.00658	0.006866	0.00592	0.003907	0.007011	0.004441
				0.19426	0.158154	0.197572	0.135311	0.123708	0.230708	0.155721	0.190975		0.19426	0.005968	0.007456	0.005106	0.004668	0.008706	0.005877	0.007207
				0.19482	0.182476	0.165378	0.173355	0.181161	0.183321	0.123369	0.150735		0.19482	0.006926	0.006277	0.00658	0.006876	0.006958	0.004682	0.005721
				0.19538	0.14073	0.17706	0.171082	0.193085	0.217282	0.139062	0.211215		0.19538	0.005372	0.006759	0.00653	0.00737	0.008294	0.005308	0.008062
				0.19593	0.219527	0.206315	0.138667	0.110121	0.157669	0.0982813	0.169672		0.19593	0.008428	0.00792	0.005323	0.004228	0.006053	0.003773	0.006514
				0.19649	0.173465	0.160683	0.164813	0.12064	0.119929	0.13701	0.119862		0.19649	0.006697	0.006204	0.006363	0.004658	0.00463	0.00529	0.004628
				0.19705	0.161463	0.144024	0.133136	0.166323	0.196354	0.179727	0.138512		0.19705	0.006269	0.005592	0.005169	0.006458	0.007624	0.006978	0.005378
				0.19761	0.148466	0.176816	0.130164	0.126475	0.18689	0.171619	0.0871091		0.19761	0.005797	0.006904	0.005083	0.004939	0.007298	0.006701	0.003401
				0.19816	0.102421	0.122531	0.168343	0.168936	0.156332	0.147496	0.183534		0.19816	0.004022	0.004812	0.006611	0.006634	0.006139	0.005792	0.007207
				0.19872	0.234277	0.106029	0.117601	0.147331	0.151363	0.17925	0.114236		0.19872	0.009252	0.004187	0.004644	0.005818	0.005977	0.007079	0.004511
				0.19928	0.177706	0.163885	0.1231	0.16552	0.160353	0.144557	0.128387		0.19928	0.007057	0.006508	0.004889	0.006573	0.006368	0.005741	0.005098
				0.19984	0.152834	0.190172	0.119817	0.159875	0.14571	0.15661	0.137019		0.19984	0.006103	0.007594	0.004785	0.006384	0.005819	0.006254	0.005472
				0.20039	0.17247	0.0777986	0.174675	0.151399	0.213339	0.151421	0.167685		0.20039	0.006926	0.003124	0.007014	0.00608	0.008567	0.006081	0.006734
				0.20095	0.126709	0.082952	0.121027	0.159876	0.0837787	0.112208	0.210831		0.20095	0.005117	0.00335	0.004887	0.006456	0.003383	0.004531	0.008514
				0.20151	0.111185	0.110533	0.136653	0.0970182	0.174695	0.153357	0.183676		0.20151	0.004515	0.004488	0.005549	0.003939	0.007094	0.006227	0.007458
				0.20207	0.106322	0.0984951	0.119195	0.120346	0.176102	0.122909	0.10837		0.20207	0.004341	0.004022	0.004867	0.004914	0.00719	0.005018	0.004425
				0.20262	0.0731267	0.115134	0.178156	0.0770543	0.211301	0.0768434	0.0935869		0.20262	0.003002	0.004727	0.007314	0.003164	0.008675	0.003155	0.003842
				0.20318	0.0831256	0.112758	0.133817	0.148879	0.119275	0.182412	0.131712		0.20318	0.003432	0.004655	0.005524	0.006146	0.004924	0.00753	0.005437
				0.20374	0.124928	0.133282	0.130023	0.168085	0.11634	0.13438	0.152895		0.20374	0.005186	0.005532	0.005397	0.006977	0.004829	0.005578	0.006346
				0.20429	0.140319	0.115651	0.12934	0.132271	0.15439	0.0953062	0.117238		0.20429	0.005856	0.004827	0.005398	0.00552	0.006444	0.003978	0.004893
				0.20485	0.0787439	0.157638	0.179461	0.108394	0.070755	0.165332	0.142596		0.20485	0.003304	0.006615	0.007531	0.004549	0.002969	0.006938	0.005984
				0.20541	0.0586891	0.133777	0.104366	0.114238	0.155047	0.140782	0.121521		0.20541	0.002476	0.005644	0.004404	0.00482	0.006542	0.00594	0.005127
				0.20597	0.189819	0.08191	0.168095	0.168527	0.130396	0.132074	0.133723		0.20597	0.008053	0.003475	0.007131	0.007149	0.005532	0.005603	0.005673
				0.20652	0.0646099	0.119023	0.166425	0.131785	0.140701	0.160865	0.113777		0.20652	0.002756	0.005077	0.007098	0.005621	0.006001	0.006861	0.004853
				0.20708	0.135422	0.110972	0.0882737	0.0762738	0.172218	0.155096	0.163725		0.20708	0.005807	0.004759	0.003785	0.003271	0.007385	0.006651	0.007021
				0.20764	0.12521	0.0768009	0.221476	0.11023	0.118608	0.101146	0.155477		0.20764	0.005398	0.003311	0.009549	0.004752	0.005114	0.004361	0.006703
				0.2082	0.0666122	0.112636	0.121561	0.155616	0.1259	0.141486	0.197554		0.2082	0.002887	0.004882	0.005269	0.006745	0.005457	0.006133	0.008563
				0.20875	0.160529	0.0871276	0.126527	0.140146	0.0677009	0.1238	0.107732		0.20875	0.006995	0.003797	0.005514	0.006107	0.00295	0.005395	0.004695
				0.20931	0.129585	0.0981738	0.129808	0.0560581	0.145154	0.0973155	0.08079		0.20931	0.005677	0.004301	0.005687	0.002456	0.006359	0.004263	0.003539
				0.20987	0.168139	0.131946	0.119008	0.125553	0.0429267	0.121868	0.129719		0.20987	0.007406	0.005812	0.005242	0.00553	0.001891	0.005368	0.005713
				0.21043	0.0994171	0.121485	0.146508	0.142327	0.102368	0.125019	0.146897		0.21043	0.004402	0.005379	0.006487	0.006302	0.004533	0.005536	0.006504
				0.21098	0.091116	0.210382	0.0459415	0.125363	0.17653	0.0957257	0.138119		0.21098	0.004056	0.009365	0.002045	0.00558	0.007858	0.004261	0.006148
				0.21154	0.150463	0.139545	0.0993589	0.0954803	0.100592	0.136791	0.0672919		0.21154	0.006733	0.006245	0.004446	0.004273	0.004501	0.006121	0.003011
				0.2121	0.114026	0.1042	0.164463	0.14027	0.13802	0.144699	0.0734021		0.2121	0.005129	0.004687	0.007398	0.00631	0.006209	0.006509	0.003302
				0.21265	0.0904791	0.104657	0.0796922	0.123745	0.146161	0.0994746	0.139415		0.21265	0.004092	0.004733	0.003604	0.005596	0.00661	0.004498	0.006305
				0.21321	0.157837	0.1387	0.0473401	0.0884949	0.117966	0.124033	0.119807		0.21321	0.007175	0.006305	0.002152	0.004023	0.005363	0.005638	0.005446
				0.21377	0.123294	0.11112	0.141232	0.162851	0.162142	0.156412	0.124614		0.21377	0.005634	0.005078	0.006454	0.007442	0.007409	0.007148	0.005695
				0.21433	0.0885549	0.116082	0.126134	0.08553	0.0850241	0.111016	0.110176		0.21433	0.004068	0.005332	0.005794	0.003929	0.003906	0.0051	0.005061
				0.21488	0.0809841	0.0783106	0.191095	0.117846	0.185708	0.0997588	0.0820425		0.21488	0.003739	0.003616	0.008824	0.005442	0.008575	0.004606	0.003788
				0.21544	0.133109	0.10535	0.0370543	0.111571	0.127692	0.131951	0.165905		0.21544	0.006178	0.00489	0.00172	0.005179	0.005927	0.006124	0.0077
				0.216	0.101282	0.173206	0.104552	0.0992947	0.126328	0.175658	0.131637		0.216	0.004725	0.008081	0.004878	0.004633	0.005894	0.008195	0.006142
				0.21656	0.127377	0.122036	0.081749	0.121338	0.108221	0.137755	0.1121		0.21656	0.005974	0.005723	0.003834	0.00569	0.005075	0.00646	0.005257
				0.21711	0.0986062	0.0955631	0.124395	0.0577302	0.142992	0.0902647	0.0245878		0.21711	0.004648	0.004505	0.005864	0.002721	0.00674	0.004255	0.001159
				0.21767	0.138744	0.10559	0.175615	0.093273	0.111598	0.131842	0.112037		0.21767	0.006574	0.005003	0.008321	0.004419	0.005288	0.006247	0.005308
				0.21823	0.12423	0.0721096	0.0879964	0.084651	0.0675885	0.104484	0.0840985		0.21823	0.005916	0.003434	0.004191	0.004031	0.003219	0.004976	0.004005
				0.21879	0.0109155	0.0871502	0.0551094	0.10933	0.103359	0.116841	0.0972818		0.21879	0.000522	0.004172	0.002638	0.005233	0.004947	0.005593	0.004657
				0.21934	0.100175	0.0713564	0.109183	0.100844	0.0601243	0.0504592	0.0739975		0.21934	0.00482	0.003433	0.005253	0.004852	0.002893	0.002428	0.00356
				0.2199	0.135277	0.111446	0.0738699	0.136215	0.092365	0.107651	0.119757		0.2199	0.006541	0.005389	0.003572	0.006587	0.004466	0.005206	0.005791
				0.22046	0.115959	0.125776	0.120838	0.0889772	0.0891597	0.137187	0.12786		0.22046	0.005636	0.006113	0.005873	0.004324	0.004333	0.006667	0.006214
				0.22102	0.0643307	0.0654878	0.0857542	0.145586	0.0937962	0.0578417	0.0325568		0.22102	0.003142	0.003199	0.004189	0.007112	0.004582	0.002825	0.00159
				0.22157	0.0461983	0.0942308	0.130473	0.100445	0.104999	0.0842455	0.115642		0.22157	0.002268	0.004626	0.006405	0.004931	0.005155	0.004136	0.005677
				0.22213	0.164873	0.085382	0.0310334	0.0613373	0.112146	0.0763468	0.0859861		0.22213	0.008135	0.004213	0.001531	0.003026	0.005533	0.003767	0.004243
				0.22269	0.085943	0.13492	0.112227	0.0632764	0.115631	0.087771	0.109079		0.22269	0.004262	0.006691	0.005565	0.003138	0.005734	0.004353	0.005409
				0.22324	0.0671401	0.10272	0.0866715	0.0712815	0.13097	0.095524	0.116348		0.22324	0.003346	0.005119	0.00432	0.003553	0.006527	0.004761	0.005799
				0.2238	0.129112	0.0488681	0.113494	0.0916497	0.126926	0.141071	0.153461		0.2238	0.006467	0.002448	0.005685	0.00459	0.006357	0.007066	0.007686
				0.22436	0.0151201	0.114121	0.154989	0.0986828	0.0917386	0.135099	0.0573055		0.22436	0.000761	0.005745	0.007802	0.004967	0.004618	0.0068	0.002885
				0.22492	0.147828	0.0629847	0.113939	0.0720207	0.0241403	0.111571	0.143122		0.22492	0.007478	0.003186	0.005764	0.003643	0.001221	0.005644	0.00724
				0.22547	0.0859855	0.104797	0.112949	0.0698475	0.110658	0.0709254	0.0761046		0.22547	0.004371	0.005328	0.005742	0.003551	0.005626	0.003606	0.003869
				0.22603	0.127821	0.0749786	0.0599445	0.118753	0.0830363	0.0941571	0.038206		0.22603	0.00653	0.003831	0.003063	0.006067	0.004242	0.00481	0.001952
				0.22659	0.0673759	0.0788941	0.0813283	0.071269	0.102233	0.0421095	0.068559		0.22659	0.003459	0.004051	0.004176	0.003659	0.005249	0.002162	0.00352
				0.22715	0.125028	0.110163	0.114928	0.0631771	0.0652862	0.0731786	0.111544		0.22715	0.006451	0.005684	0.00593	0.00326	0.003368	0.003776	0.005755
				0.2277	0.0728537	0.101822	0.0342979	0.0879168	0.106984	0.0559291	0.0720906		0.2277	0.003777	0.005279	0.001778	0.004558	0.005547	0.0029	0.003738
				0.22826	0.105652	0.098907	0.0449658	0.138898	0.0775595	0.155052	0.105181		0.22826	0.005505	0.005153	0.002343	0.007237	0.004041	0.008079	0.00548
				0.22882	0.151045	0.135626	0.0671644	0.116209	0.0649142	0.108961	0.120346		0.22882	0.007908	0.007101	0.003517	0.006084	0.003399	0.005705	0.006301
				0.22938	0.0669699	0.102347	0.0722978	0.112025	0.0891376	0.125564	0.0957377		0.22938	0.003523	0.005385	0.003804	0.005894	0.00469	0.006606	0.005037
				0.22993	0.172826	0.0881923	0.117718	0.0830226	0.159989	0.142689	0.0357701		0.22993	0.009137	0.004663	0.006224	0.004389	0.008458	0.007544	0.001891
				0.23049	0.0939936	0.0851954	0.144716	0.052267	0.137246	0.120827	0.0761866		0.23049	0.004993	0.004526	0.007688	0.002777	0.007291	0.006419	0.004047
				0.23105	0.119397	0.104704	0.127069	0.0992421	0.152796	0.084421	0.0985776		0.23105	0.006374	0.005589	0.006783	0.005298	0.008157	0.004507	0.005262
				0.2316	0.121221	0.107557	0.0805562	0.10635	0.153398	0.109863	0.136341		0.2316	0.006502	0.005769	0.004321	0.005705	0.008228	0.005893	0.007313
				0.23216	0.086745	0.148431	0.127059	0.0696508	0.120801	0.0849772	0.0227888		0.23216	0.004675	0.008	0.006848	0.003754	0.006511	0.00458	0.001228
				0.23272	0.0833456	0.149353	0.0364523	0.116492	0.126522	0.0527809	0.103851		0.23272	0.004514	0.008089	0.001974	0.006309	0.006852	0.002859	0.005624
				0.23328	0.0830732	0.120919	0.127735	0.131883	0.136428	0.121145	0.0840845		0.23328	0.004521	0.00658	0.006951	0.007177	0.007424	0.006592	0.004576
				0.23383	0.128036	0.0542729	0.110101	0.0681758	0.115853	0.121614	0.102115		0.23383	0.007001	0.002968	0.00602	0.003728	0.006335	0.00665	0.005583
				0.23439	0.0660665	0.0702419	0.115145	0.082692	0.109735	0.0419498	0.0623189		0.23439	0.00363	0.003859	0.006326	0.004543	0.006029	0.002305	0.003424
				0.23495	0.105814	0.110341	0.121201	0.0548002	0.098548	0.0663139	0.0542528		0.23495	0.005841	0.006091	0.00669	0.003025	0.00544	0.003661	0.002995
				0.23551	0.0458893	0.110046	0.0597249	0.0684654	0.103595	0.100844	0.0455521		0.23551	0.002545	0.006103	0.003312	0.003797	0.005746	0.005593	0.002526
				0.23606	0.0681447	0.114427	0.0931663	0.0839937	0.056722	0.135598	0.128661		0.23606	0.003797	0.006377	0.005192	0.004681	0.003161	0.007556	0.00717
				0.23662	0.112882	0.0449673	0.0760765	0.0611505	0.0535922	0.131025	0.10468		0.23662	0.00632	0.002518	0.004259	0.003424	0.003001	0.007336	0.005861
				0.23718	0.0720469	0.124261	0.0923915	0.0908633	0.0787904	0.0998619	0.0919397		0.23718	0.004053	0.00699	0.005197	0.005111	0.004432	0.005618	0.005172
				0.23774	0.035833	0.0741674	0.0276121	0.0855599	0.119296	0.102335	0.0720537		0.23774	0.002025	0.004192	0.001561	0.004836	0.006742	0.005784	0.004072
				0.23829	0.106818	0.0649076	0.0747559	0.124776	0.107427	0.107276	0.0627249		0.23829	0.006065	0.003686	0.004245	0.007085	0.0061	0.006091	0.003562
				0.23885	0.0902016	0.103397	0.0849526	0.0608513	0.118436	0.0839692	0.030365		0.23885	0.005146	0.005899	0.004846	0.003471	0.006757	0.00479	0.001732
				0.23941	0.111124	0.0888621	0.0779002	0.0803881	0.11562	0.0550797	0.128304		0.23941	0.006369	0.005093	0.004465	0.004608	0.006627	0.003157	0.007354
				0.23996	0.0696597	0.0872296	0.0840702	0.055489	0.0908467	0.0579634	0.0972393		0.23996	0.004011	0.005023	0.004841	0.003195	0.005231	0.003338	0.005599
				0.24052	0.10403	0.108022	0.0690419	0.0772381	0.0990138	0.104359	0.120678		0.24052	0.006018	0.006249	0.003994	0.004468	0.005728	0.006037	0.006981
				0.24108	0.07331	0.0804006	0.140956	0.105026	0.0579753	0.043165	0.141886		0.24108	0.004261	0.004673	0.008192	0.006104	0.003369	0.002509	0.008246
				0.24164	0.122543	0.0162687	0.0859152	0.0942058	0.0809668	0.0726306	0.133977		0.24164	0.007155	0.00095	0.005016	0.0055	0.004727	0.004241	0.007823
				0.24219	0.04767	0.0736483	0.106126	0.148073	0.0827567	0.162229	0.0532627		0.24219	0.002796	0.00432	0.006225	0.008686	0.004854	0.009516	0.003124
				0.24275	0.0440323	0.0835779	0.0767272	0.0911942	0.183703	0.114512	0.135075		0.24275	0.002595	0.004925	0.004521	0.005374	0.010825	0.006748	0.00796
				0.24331	0.0776102	0.0675803	0.107846	0.102537	0.114337	0.0461695	0.0946082		0.24331	0.004594	0.004001	0.006384	0.00607	0.006769	0.002733	0.005601
				0.24387	0.0579116	0.111589	0.08714	0.0951196	0.123452	0.0998254	0.0932726		0.24387	0.003444	0.006636	0.005182	0.005657	0.007342	0.005937	0.005547
				0.24442	0.0763883	0.0798631	0.108566	0.108101	0.0918322	0.105569	0.129435		0.24442	0.004564	0.004771	0.006486	0.006458	0.005486	0.006307	0.007733
				0.24498	0.141795	0.0587435	0.10117	0.046569	0.133954	0.106801	0.113687		0.24498	0.00851	0.003526	0.006072	0.002795	0.008039	0.00641	0.006823
				0.24554	0.0600691	0.0642799	0.102344	0.0817043	0.119641	0.104727	0.099427		0.24554	0.003621	0.003875	0.00617	0.004926	0.007213	0.006314	0.005994
				0.24609	0.0629761	0.079378	0.0679901	0.107174	0.188341	0.11741	0.0817238		0.24609	0.003814	0.004807	0.004118	0.006491	0.011406	0.007111	0.004949
				0.24665	0.0582266	0.119692	0.111008	0.0597378	0.100402	0.129751	0.102264		0.24665	0.003542	0.007282	0.006753	0.003634	0.006108	0.007894	0.006221
				0.24721	0.0528322	0.0847516	0.0919595	0.0515419	0.0738296	0.0477466	0.122815		0.24721	0.003229	0.005179	0.00562	0.00315	0.004512	0.002918	0.007506
				0.24777	0.0672669	0.119083	0.082479	0.116159	0.066097	0.0769669	0.0885891		0.24777	0.004129	0.00731	0.005063	0.007131	0.004058	0.004725	0.005438
				0.24832	0.0646564	0.0757352	0.0686651	0.0460889	0.11625	0.0571928	0.0848383		0.24832	0.003987	0.00467	0.004234	0.002842	0.007169	0.003527	0.005232
				0.24888	0.127842	0.102596	0.120974	0.10628	0.121421	0.12928	0.111387		0.24888	0.007919	0.006355	0.007493	0.006583	0.007521	0.008008	0.0069
				0.24944	0.056015	0.051166	0.115591	0.0917	0.0846307	0.0520537	0.101292		0.24944	0.003485	0.003184	0.007192	0.005706	0.005266	0.003239	0.006302
				0.25	0.164711	0.0818601	0.116128	0.134371	0.146407	0.106419	0.0700862		0.25	0.010294	0.005116	0.007258	0.008398	0.00915	0.006651	0.00438
				0.25055	0.11699	0.0965679	0.0997125	0.0945041	0.0916662	0.119458	0.106526		0.25055	0.007344	0.006062	0.00626	0.005933	0.005755	0.007499	0.006687
				0.25111	0.0864516	0.0408637	0.121044	0.0732268	0.138534	0.111812	0.0922521		0.25111	0.005451	0.002577	0.007633	0.004617	0.008735	0.00705	0.005817
				0.25167	0.0649091	0.0908484	0.0261026	0.111919	0.0413476	0.107257	0.0882888		0.25167	0.004111	0.005754	0.001653	0.007089	0.002619	0.006793	0.005592
				0.25223	0.104314	0.146654	0.105789	0.131734	0.0141214	0.0905352	0.0764414		0.25223	0.006636	0.00933	0.00673	0.008381	0.000898	0.00576	0.004863
				0.25278	0.117821	0.121129	0.101079	0.100773	0.0603676	0.0482807	0.0683954		0.25278	0.007529	0.00774	0.006459	0.006439	0.003857	0.003085	0.00437
				0.25334	0.117286	0.0710267	0.078447	0.110729	0.131174	0.0542528	0.090617		0.25334	0.007528	0.004559	0.005035	0.007107	0.008419	0.003482	0.005816
				0.2539	0.105303	0.144903	0.0791619	0.119437	0.132078	0.0378928	0.149375		0.2539	0.006788	0.009341	0.005103	0.007699	0.008514	0.002443	0.009629
				0.25445	0.0896953	0.0653551	0.0946732	0.0897245	0.0532862	0.0863397	0.105086		0.25445	0.005807	0.004232	0.00613	0.005809	0.00345	0.00559	0.006804
				0.25501	0.0307615	0.120243	0.11739	0.0990513	0.110562	0.0801984	0.096231		0.25501	0.002	0.00782	0.007634	0.006441	0.00719	0.005215	0.006258
				0.25557	0.135124	0.139337	0.103663	0.0567572	0.0434866	0.0977537	0.0964299		0.25557	0.008826	0.009101	0.006771	0.003707	0.00284	0.006385	0.006298
				0.25613	0.105286	0.0780582	0.0734846	0.171928	0.0521003	0.0725506	0.0766219		0.25613	0.006907	0.005121	0.004821	0.011279	0.003418	0.004759	0.005026
				0.25668	0.0935219	0.122476	0.0551596	0.0950236	0.132109	0.0788192	0.0689733		0.25668	0.006162	0.008069	0.003634	0.006261	0.008704	0.005193	0.004544
				0.25724	0.142112	0.0885481	0.100019	0.163207	0.129559	0.092889	0.118197		0.25724	0.009404	0.005859	0.006619	0.0108	0.008573	0.006147	0.007821
				0.2578	0.0328438	0.0610478	0.127238	0.0910314	0.124228	0.134443	0.0923863		0.2578	0.002183	0.004057	0.008456	0.00605	0.008256	0.008935	0.00614
				0.25836	0.116993	0.0593329	0.113604	0.0446649	0.0694986	0.0997582	0.123116		0.25836	0.007809	0.00396	0.007583	0.002981	0.004639	0.006659	0.008218
				0.25891	0.100993	0.115762	0.0525458	0.0741918	0.0989978	0.131957	0.0568842		0.25891	0.00677	0.00776	0.003522	0.004973	0.006636	0.008846	0.003813
				0.25947	0.111636	0.0844252	0.103547	0.107797	0.0614876	0.110808	0.0850241		0.25947	0.007516	0.005684	0.006971	0.007257	0.00414	0.00746	0.005724
				0.26003	0.107152	0.0952093	0.0785348	0.107645	0.100411	0.124755	0.118254		0.26003	0.007245	0.006437	0.00531	0.007278	0.006789	0.008435	0.007996
				0.26058	0.122998	0.110335	0.117284	0.0817625	0.11632	0.0965014	0.0935516		0.26058	0.008352	0.007492	0.007964	0.005552	0.007899	0.006553	0.006353
				0.26114	0.0934087	0.0786967	0.0999575	0.114626	0.076083	0.057538	0.109645		0.26114	0.00637	0.005367	0.006817	0.007817	0.005188	0.003924	0.007477
				0.2617	0.080711	0.0945987	0.0620507	0.0835549	0.107339	0.084283	0.106753		0.2617	0.005528	0.006479	0.00425	0.005722	0.007351	0.005772	0.007311
				0.26226	0.0985208	0.128828	0.11417	0.109415	0.101424	0.109097	0.0771017		0.26226	0.006776	0.008861	0.007852	0.007525	0.006976	0.007503	0.005303
				0.26281	0.120345	0.142906	0.110627	0.128654	0.110529	0.114924	0.101368		0.26281	0.008312	0.009871	0.007641	0.008886	0.007634	0.007938	0.007002
				0.26337	0.0897123	0.143084	0.103626	0.110467	0.109573	0.0952421	0.140457		0.26337	0.006223	0.009925	0.007188	0.007662	0.0076	0.006606	0.009743
				0.26393	0.136249	0.0348616	0.038055	0.120855	0.120931	0.139331	0.105708		0.26393	0.009491	0.002428	0.002651	0.008419	0.008424	0.009705	0.007363
				0.26449	0.092971	0.0264954	0.167413	0.0918187	0.114525	0.0887084	0.10237		0.26449	0.006504	0.001853	0.011711	0.006423	0.008011	0.006205	0.007161
				0.26504	0.132395	0.146945	0.0863274	0.108084	0.122308	0.0796747	0.148941		0.26504	0.0093	0.010323	0.006064	0.007593	0.008592	0.005597	0.010463
				0.2656	0.101121	0.104559	0.1038	0.103966	0.135197	0.109788	0.125897		0.2656	0.007133	0.007376	0.007322	0.007334	0.009537	0.007745	0.008881
				0.26616	0.0867291	0.121704	0.090068	0.108597	0.101435	0.100607	0.0861211		0.26616	0.006144	0.008621	0.00638	0.007693	0.007186	0.007127	0.006101
				0.26672	0.0818344	0.102577	0.109652	0.0969483	0.0856268	0.0699897	0.0670603		0.26672	0.005821	0.007297	0.0078	0.006897	0.006091	0.004979	0.00477
				0.26727	0.107766	0.135892	0.0651394	0.0718306	0.11335	0.0981655	0.0978196		0.26727	0.007698	0.009707	0.004653	0.005131	0.008097	0.007012	0.006988
				0.26783	0.0884671	0.0998824	0.131322	0.0947186	0.140483	0.0842857	0.0935736		0.26783	0.006346	0.007165	0.00942	0.006794	0.010077	0.006046	0.006712
				0.26839	0.121834	0.0679448	0.0970585	0.142333	0.0420438	0.0991603	0.101812		0.26839	0.008776	0.004894	0.006991	0.010252	0.003028	0.007143	0.007334
				0.26894	0.0985916	0.1007	0.112515	0.129075	0.103082	0.122289	0.134013		0.26894	0.007131	0.007284	0.008138	0.009336	0.007456	0.008845	0.009693
				0.2695	0.110494	0.059487	0.126252	0.130296	0.0982028	0.108267	0.0480215		0.2695	0.008025	0.004321	0.00917	0.009464	0.007133	0.007864	0.003488
				0.27006	0.10138	0.123532	0.10498	0.0903181	0.112693	0.0834214	0.0922644		0.27006	0.007394	0.009009	0.007656	0.006587	0.008219	0.006084	0.006729
				0.27062	0.0993329	0.0287546	0.0862553	0.152338	0.0936262	0.103121	0.102778		0.27062	0.007274	0.002106	0.006317	0.011156	0.006857	0.007552	0.007527
				0.27117	0.143431	0.108506	0.0493972	0.0933502	0.126883	0.149487	0.0821052		0.27117	0.010547	0.007979	0.003632	0.006864	0.00933	0.010993	0.006038
				0.27173	0.0896978	0.100788	0.142392	0.0885628	0.0724591	0.136317	0.121128		0.27173	0.006623	0.007442	0.010514	0.006539	0.00535	0.010065	0.008944
				0.27229	0.113943	0.074993	0.132761	0.123791	0.0870009	0.0658011	0.0687098		0.27229	0.008448	0.00556	0.009843	0.009178	0.00645	0.004879	0.005094
				0.27285	0.108007	0.156206	0.085158	0.05865	0.132092	0.0886763	0.078575		0.27285	0.008041	0.011629	0.00634	0.004366	0.009834	0.006601	0.005849
				0.2734	0.0899981	0.115128	0.134114	0.101403	0.0719624	0.134831	0.133562		0.2734	0.006727	0.008606	0.010025	0.00758	0.005379	0.010078	0.009984
				0.27396	0.138005	0.110309	0.0904922	0.0906499	0.119566	0.119521	0.125054		0.27396	0.010358	0.008279	0.006792	0.006804	0.008974	0.00897	0.009386
				0.27452	0.131988	0.135947	0.144341	0.113183	0.154698	0.0496769	0.0956491		0.27452	0.009947	0.010245	0.010877	0.008529	0.011658	0.003744	0.007208
				0.27507	0.096796	0.0864012	0.136112	0.143697	0.0846905	0.116159	0.0629756		0.27507	0.007324	0.006538	0.010299	0.010873	0.006408	0.008789	0.004765
				0.27563	0.0846294	0.0839217	0.0739791	0.16663	0.0826861	0.108917	0.0854236		0.27563	0.00643	0.006376	0.00562	0.012659	0.006282	0.008275	0.00649
				0.27619	0.118088	0.187903	0.0565056	0.0743716	0.139972	0.144949	0.0802948		0.27619	0.009008	0.014333	0.00431	0.005673	0.010677	0.011057	0.006125
				0.27675	0.115859	0.108568	0.127486	0.0871833	0.113099	0.124484	0.0382316		0.27675	0.008873	0.008315	0.009764	0.006677	0.008662	0.009534	0.002928
				0.2773	0.103942	0.108019	0.113512	0.0891757	0.0832182	0.0846613	0.141071		0.2773	0.007993	0.008306	0.008729	0.006857	0.006399	0.00651	0.010848
				0.27786	0.0862362	0.120839	0.107139	0.153951	0.14813	0.123745	0.102953		0.27786	0.006658	0.00933	0.008272	0.011886	0.011437	0.009554	0.007949
				0.27842	0.0549348	0.0672235	0.0886074	0.0765578	0.113308	0.0909013	0.117017		0.27842	0.004258	0.005211	0.006869	0.005934	0.008783	0.007046	0.009071
				0.27898	0.131139	0.0689705	0.118929	0.150588	0.134802	0.0772072	0.0804891		0.27898	0.010206	0.005368	0.009256	0.01172	0.010491	0.006009	0.006264
				0.27953	0.085135	0.110745	0.0982344	0.124049	0.1092	0.135834	0.0802295		0.27953	0.006652	0.008653	0.007676	0.009693	0.008533	0.010614	0.006269
				0.28009	0.105401	0.111082	0.097103	0.108872	0.152985	0.0954292	0.115852		0.28009	0.008269	0.008714	0.007618	0.008541	0.012002	0.007486	0.009089
				0.28065	0.095524	0.0783392	0.0876284	0.118311	0.127186	0.084429	0.120032		0.28065	0.007524	0.00617	0.006902	0.009319	0.010018	0.00665	0.009454
				0.2812	0.119943	0.100722	0.0894665	0.131461	0.0556353	0.122953	0.0784617		0.2812	0.009485	0.007965	0.007075	0.010395	0.004399	0.009723	0.006204
				0.28176	0.0765825	0.0860889	0.107916	0.0869775	0.114359	0.0461945	0.137311		0.28176	0.00608	0.006835	0.008567	0.006905	0.009079	0.003667	0.010901
				0.28232	0.0718257	0.111241	0.1221	0.143773	0.158205	0.112256	0.0845903		0.28232	0.005725	0.008866	0.009732	0.011459	0.01261	0.008947	0.006742
				0.28288	0.0912262	0.0562176	0.116889	0.0898742	0.119068	0.0958026	0.0709608		0.28288	0.0073	0.004498	0.009353	0.007192	0.009528	0.007666	0.005678
				0.28343	0.152058	0.0946565	0.0822122	0.0860901	0.0833405	0.139699	0.0647508		0.28343	0.012215	0.007604	0.006604	0.006916	0.006695	0.011223	0.005202
				0.28399	0.111911	0.107549	0.0669898	0.155487	0.168205	0.110272	0.0944644		0.28399	0.009026	0.008674	0.005403	0.01254	0.013566	0.008893	0.007619
				0.28455	0.104	0.120817	0.117674	0.115114	0.0925911	0.055363	0.134719		0.28455	0.008421	0.009782	0.009528	0.00932	0.007497	0.004483	0.010908
				0.28511	0.115954	0.111509	0.101736	0.111043	0.0842528	0.138221	0.126017		0.28511	0.009425	0.009064	0.00827	0.009026	0.006848	0.011235	0.010243
				0.28566	0.0974596	0.0814848	0.11571	0.0666177	0.114338	0.0740935	0.122971		0.28566	0.007953	0.006649	0.009442	0.005436	0.00933	0.006046	0.010035
				0.28622	0.147378	0.0449275	0.121779	0.0630062	0.123698	0.124603	0.0208451		0.28622	0.012073	0.003681	0.009976	0.005162	0.010134	0.010208	0.001708
				0.28678	0.137186	0.0888355	0.109051	0.123907	0.040745	0.0623654	0.133199		0.28678	0.011282	0.007306	0.008969	0.01019	0.003351	0.005129	0.010954
				0.28733	0.089659	0.117077	0.0913261	0.159387	0.0862421	0.152713	0.146604		0.28733	0.007402	0.009666	0.00754	0.013159	0.00712	0.012608	0.012104
				0.28789	0.0875877	0.172227	0.13361	0.140971	0.109625	0.122515	0.0752281		0.28789	0.007259	0.014274	0.011074	0.011684	0.009086	0.010154	0.006235
				0.28845	0.0956685	0.137463	0.0719394	0.0813399	0.0767735	0.107476	0.024388		0.28845	0.00796	0.011437	0.005986	0.006768	0.006388	0.008942	0.002029
				0.28901	0.0865669	0.0345173	0.0895265	0.0905367	0.145204	0.0506787	0.110257		0.28901	0.00723	0.002883	0.007478	0.007562	0.012128	0.004233	0.009209
				0.28956	0.090611	0.0931065	0.101201	0.0910887	0.138466	0.0784864	0.0715422		0.28956	0.007597	0.007807	0.008485	0.007637	0.01161	0.006581	0.005999
				0.29012	0.137483	0.0780878	0.0837455	0.0823175	0.0832972	0.0752199	0.124787		0.29012	0.011572	0.006573	0.007049	0.006929	0.007011	0.006331	0.010503
				0.29068	0.116681	0.0960423	0.094049	0.0666434	0.0561296	0.132343	0.0663102		0.29068	0.009859	0.008115	0.007946	0.005631	0.004743	0.011182	0.005603
				0.29124	0.122708	0.101504	0.0885599	0.199245	0.134959	0.152447	0.132213		0.29124	0.010408	0.008609	0.007511	0.0169	0.011447	0.01293	0.011214
				0.29179	0.0712365	0.116017	0.126461	0.133547	0.110798	0.167439	0.0848782		0.29179	0.006065	0.009878	0.010767	0.011371	0.009434	0.014256	0.007227
				0.29235	0.0945619	0.0626829	0.0996541	0.0716648	0.094374	0.105681	0.108106		0.29235	0.008082	0.005357	0.008517	0.006125	0.008066	0.009032	0.00924
				0.29291	0.0909751	0.0584814	0.105682	0.135858	0.133027	0.127075	0.142263		0.29291	0.007805	0.005017	0.009067	0.011656	0.011413	0.010902	0.012205
				0.29346	0.079375	0.0830031	0.142865	0.088353	0.108505	0.112567	0.151897		0.29346	0.006836	0.007148	0.012304	0.007609	0.009345	0.009694	0.013082
				0.29402	0.0869594	0.0549794	0.117199	0.148198	0.0999197	0.0538397	0.111071		0.29402	0.007517	0.004753	0.010132	0.012811	0.008638	0.004654	0.009602
				0.29458	0.0350062	0.124402	0.107547	0.129484	0.0699225	0.085171	0.0865695		0.29458	0.003038	0.010795	0.009333	0.011236	0.006068	0.007391	0.007512
				0.29514	0.0865257	0.110001	0.124418	0.0824532	0.0772458	0.0702358	0.0620575		0.29514	0.007537	0.009582	0.010837	0.007182	0.006729	0.006118	0.005406
				0.29569	0.162722	0.0313723	0.110913	0.10037	0.0654047	0.0853546	0.0999583		0.29569	0.014227	0.002743	0.009698	0.008776	0.005719	0.007463	0.00874
				0.29625	0.0576732	0.0546123	0.120163	0.106345	0.122061	0.122826	0.115107		0.29625	0.005062	0.004793	0.010546	0.009333	0.010713	0.01078	0.010102
				0.29681	0.104458	0.045744	0.0565773	0.11693	0.111178	0.0904861	0.0915743		0.29681	0.009202	0.00403	0.004984	0.010301	0.009794	0.007971	0.008067
				0.29737	0.0682576	0.0172776	0.123602	0.122397	0.107118	0.119669	0.0979385		0.29737	0.006036	0.001528	0.01093	0.010823	0.009472	0.010582	0.00866
				0.29792	0.13947	0.141132	0.123571	0.161992	0.129756	0.0969319	0.0784487		0.29792	0.012379	0.012527	0.010968	0.014378	0.011517	0.008603	0.006963
				0.29848	0.141619	0.0762026	0.106668	0.0712568	0.135215	0.0981766	0.108678		0.29848	0.012617	0.006789	0.009503	0.006348	0.012046	0.008747	0.009682
				0.29904	0.0767663	0.0818873	0.135025	0.0984652	0.080908	0.117794	0.12654		0.29904	0.006865	0.007323	0.012074	0.008805	0.007235	0.010533	0.011316
				0.29959	0.0828811	0.113146	0.116941	0.143162	0.121201	0.0907977	0.0893487		0.29959	0.007439	0.010156	0.010496	0.01285	0.010879	0.00815	0.00802
				0.30015	0.0951775	0.114086	0.107438	0.0906717	0.13009	0.0660753	0.0812874		0.30015	0.008575	0.010278	0.009679	0.008169	0.01172	0.005953	0.007323
				0.30071	0.125995	0.0863507	0.0874047	0.0771957	0.0883205	0.120894	0.0880747		0.30071	0.011393	0.007808	0.007904	0.00698	0.007986	0.010932	0.007964
				0.30127	0.0972329	0.0900847	0.11379	0.0791098	0.0910048	0.0760597	0.0618271		0.30127	0.008825	0.008176	0.010328	0.00718	0.00826	0.006903	0.005611
				0.30182	0.0891484	0.0984043	0.11995	0.0993919	0.0846573	0.128164	0.154159		0.30182	0.008121	0.008964	0.010927	0.009054	0.007712	0.011675	0.014043
				0.30238	0.100867	0.048272	0.11677	0.113106	0.0915171	0.0653225	0.0882654		0.30238	0.009223	0.004414	0.010677	0.010342	0.008368	0.005973	0.00807
				0.30294	0.119265	0.114703	0.0929346	0.108	0.0669355	0.0746156	0.140639		0.30294	0.010945	0.010526	0.008529	0.009911	0.006143	0.006848	0.012907
				0.30349	0.0680911	0.0847251	0.126964	0.0170213	0.124107	0.129463	0.0905359		0.30349	0.006272	0.007804	0.011694	0.001568	0.011431	0.011925	0.008339
				0.30405	0.125249	0.106517	0.119862	0.0915314	0.0943882	0.106781	0.0872739		0.30405	0.011579	0.009847	0.011081	0.008462	0.008726	0.009872	0.008068
				0.30461	0.0551687	0.0823674	0.116767	0.116361	0.0954858	0.0970499	0.123221		0.30461	0.005119	0.007643	0.010834	0.010797	0.00886	0.009005	0.011433
				0.30517	0.0925766	0.0786708	0.150615	0.105517	0.104231	0.123844	0.118323		0.30517	0.008621	0.007326	0.014026	0.009826	0.009707	0.011533	0.011019
				0.30572	0.0948379	0.0954695	0.106292	0.13302	0.111096	0.138219	0.0868057		0.30572	0.008864	0.008923	0.009935	0.012433	0.010384	0.012919	0.008113
				0.30628	0.0635161	0.0776284	0.109175	0.0811907	0.113442	0.109984	0.0960925		0.30628	0.005958	0.007282	0.010241	0.007616	0.010642	0.010317	0.009014
				0.30684	0.112042	0.107664	0.101992	0.118608	0.0398178	0.0738521	0.0664093		0.30684	0.010549	0.010137	0.009602	0.011167	0.003749	0.006953	0.006252
				0.3074	0.13172	0.093683	0.103979	0.12322	0.0908174	0.115886	0.116525		0.3074	0.012446	0.008852	0.009825	0.011643	0.008581	0.01095	0.011011
				0.30795	0.105361	0.145832	0.0796258	0.0639591	0.112452	0.106755	0.0600825		0.30795	0.009992	0.01383	0.007551	0.006066	0.010664	0.010124	0.005698
				0.30851	0.165981	0.107568	0.063206	0.10345	0.0627326	0.115221	0.0363323		0.30851	0.015798	0.010238	0.006016	0.009846	0.005971	0.010967	0.003458
				0.30907	0.116023	0.0915765	0.115959	0.0829194	0.112252	0.0958732	0.138947		0.30907	0.011083	0.008748	0.011077	0.007921	0.010723	0.009158	0.013273
				0.30962	0.0868273	0.0627214	0.0891491	0.0794235	0.0726372	0.0394633	0.107656		0.30962	0.008324	0.006013	0.008546	0.007614	0.006964	0.003783	0.010321
				0.31018	0.117509	0.0710921	0.0667373	0.0985767	0.108995	0.128861	0.120505		0.31018	0.011306	0.00684	0.006421	0.009484	0.010487	0.012398	0.011594
				0.31074	0.101233	0.113539	0.119192	0.0704939	0.0681796	0.117502	0.112928		0.31074	0.009775	0.010963	0.011509	0.006807	0.006583	0.011346	0.010904
				0.3113	0.144873	0.0837732	0.0865186	0.11069	0.159142	0.0699275	0.0609631		0.3113	0.014039	0.008118	0.008384	0.010726	0.015422	0.006776	0.005908
				0.31185	0.103273	0.0769709	0.130022	0.0725904	0.11824	0.0546163	0.100267		0.31185	0.010044	0.007486	0.012645	0.00706	0.011499	0.005312	0.009751
				0.31241	0.124367	0.0795872	0.105006	0.142518	0.103931	0.0609501	0.0471002		0.31241	0.012138	0.007768	0.010249	0.01391	0.010144	0.005949	0.004597
				0.31297	0.11925	0.102001	0.0433674	0.0615074	0.0772789	0.0929098	0.101528		0.31297	0.01168	0.009991	0.004248	0.006025	0.007569	0.0091	0.009945
				0.31353	0.0511781	0.137407	0.114882	0.0868971	0.0834268	0.106318	0.089483		0.31353	0.005031	0.013507	0.011293	0.008542	0.008201	0.010451	0.008796
				0.31408	0.0852463	0.0965232	0.0872505	0.0759384	0.108554	0.0804292	0.0570237		0.31408	0.008409	0.009522	0.008607	0.007491	0.010709	0.007934	0.005625
				0.31464	0.120675	0.105584	0.136485	0.0387969	0.131358	0.0748009	0.11798		0.31464	0.011947	0.010453	0.013512	0.003841	0.013004	0.007405	0.01168
				0.3152	0.112347	0.113719	0.0768193	0.0857211	0.107979	0.050587	0.0854185		0.3152	0.011162	0.011298	0.007632	0.008516	0.010728	0.005026	0.008486
				0.31575	0.133792	0.134868	0.11029	0.0680276	0.0797486	0.125884	0.10371		0.31575	0.013339	0.013446	0.010996	0.006782	0.007951	0.012551	0.01034
				0.31631	0.107544	0.135646	0.11083	0.103486	0.133146	0.104334	0.0806173		0.31631	0.01076	0.013572	0.011089	0.010354	0.013322	0.010439	0.008066
				0.31687	0.0990257	0.0742715	0.0846155	0.0760611	0.155103	0.084247	0.106072		0.31687	0.009943	0.007457	0.008496	0.007637	0.015573	0.008459	0.01065
				0.31743	0.0918781	0.0645196	0.109304	0.112642	0.103694	0.135381	0.0929752		0.31743	0.009258	0.006501	0.011013	0.01135	0.010448	0.013641	0.009368
				0.31798	0.0454159	0.042579	0.0833382	0.0772822	0.125393	0.086174	0.0695014		0.31798	0.004592	0.004305	0.008427	0.007814	0.012679	0.008713	0.007027
				0.31854	0.0575068	0.133992	0.118667	0.0720668	0.0990195	0.0655875	0.0624028		0.31854	0.005835	0.013596	0.012041	0.007312	0.010047	0.006655	0.006332
				0.3191	0.118792	0.110372	0.0610582	0.0709505	0.119261	0.0739199	0.0718473		0.3191	0.012096	0.011238	0.006217	0.007224	0.012144	0.007527	0.007316
				0.31965	0.104051	0.122896	0.06874	0.0786132	0.109341	0.0683728	0.105002		0.31965	0.010632	0.012557	0.007024	0.008033	0.011172	0.006986	0.010729
				0.32021	0.130809	0.106792	0.0553102	0.0975419	0.0665707	0.0806624	0.119572		0.32021	0.013413	0.01095	0.005671	0.010001	0.006826	0.008271	0.01226
				0.32077	0.0974043	0.0876969	0.0887079	0.0920623	0.0727834	0.13692	0.0871989		0.32077	0.010022	0.009023	0.009127	0.009472	0.007489	0.014088	0.008972
				0.32133	0.125352	0.113963	0.103334	0.0701696	0.0760407	0.132752	0.0729592		0.32133	0.012943	0.011767	0.010669	0.007245	0.007851	0.013707	0.007533
				0.32188	0.0926414	0.112343	0.0945378	0.100113	0.0896183	0.079674	0.0940228		0.32188	0.009598	0.01164	0.009795	0.010373	0.009285	0.008255	0.009742
				0.32244	0.141956	0.0683093	0.0879172	0.144229	0.131572	0.0570175	0.120472		0.32244	0.014759	0.007102	0.009141	0.014995	0.013679	0.005928	0.012525
				0.323	0.133866	0.0953267	0.0860589	0.0777746	0.152957	0.0845209	0.0939216		0.323	0.013966	0.009945	0.008978	0.008114	0.015958	0.008818	0.009799
				0.32356	0.0861225	0.0930463	0.10503	0.124953	0.0288684	0.108041	0.116229		0.32356	0.009016	0.009741	0.010995	0.013081	0.003022	0.011311	0.012168
				0.32411	0.0955448	0.0763524	0.117393	0.0807855	0.11045	0.0773237	0.113945		0.32411	0.010037	0.008021	0.012332	0.008486	0.011603	0.008123	0.01197
				0.32467	0.115836	0.0451599	0.0782325	0.106877	0.0895234	0.105194	0.105775		0.32467	0.01221	0.00476	0.008246	0.011266	0.009437	0.011088	0.01115
				0.32523	0.110945	0.0666417	0.0806733	0.118779	0.0945778	0.067295	0.137322		0.32523	0.011735	0.007049	0.008533	0.012564	0.010004	0.007118	0.014525
				0.32578	0.047284	0.098971	0.0960055	0.0888765	0.100168	0.0989041	0.044093		0.32578	0.005018	0.010504	0.010189	0.009433	0.010631	0.010497	0.00468
				0.32634	0.0411898	0.0771835	0.0472811	0.128396	0.0766668	0.0534865	0.0760076		0.32634	0.004387	0.00822	0.005035	0.013674	0.008165	0.005696	0.008095
				0.3269	0.066777	0.0960142	0.124521	0.0964218	0.0513345	0.113127	0.120321		0.3269	0.007136	0.01026	0.013307	0.010304	0.005486	0.012089	0.012858
				0.32746	0.0539924	0.0256703	0.0885313	0.0910975	0.130154	0.0764686	0.0737716		0.32746	0.005789	0.002753	0.009493	0.009768	0.013956	0.008199	0.00791
				0.32801	0.0800207	0.141426	0.0706108	0.119726	0.0902351	0.0804104	0.120539		0.32801	0.00861	0.015216	0.007597	0.012882	0.009709	0.008652	0.012969
				0.32857	0.117775	0.0758201	0.0733747	0.0812699	0.0528194	0.0744674	0.106155		0.32857	0.012715	0.008185	0.007921	0.008774	0.005702	0.008039	0.01146
				0.32913	0.0683958	0.103503	0.0727554	0.0836685	0.110006	0.0998612	0.0849992		0.32913	0.007409	0.011212	0.007881	0.009063	0.011916	0.010817	0.009207
				0.32968	0.0968171	0.0480897	0.0982695	0.0981617	0.112237	0.0660491	0.096411		0.32968	0.010523	0.005227	0.010681	0.010669	0.012199	0.007179	0.010479
				0.33024	0.0952762	0.0828351	0.0606507	0.0452656	0.104464	0.0935354	0.102279		0.33024	0.010391	0.009034	0.006615	0.004937	0.011393	0.010201	0.011154
				0.3308	0.0666335	0.0949502	0.0684072	0.0499614	0.0776242	0.0679033	0.0877228		0.3308	0.007292	0.01039	0.007486	0.005467	0.008494	0.00743	0.009599
				0.33136	0.0897738	0.119946	0.0865302	0.10633	0.104731	0.0702116	0.102301		0.33136	0.009857	0.01317	0.009501	0.011675	0.011499	0.007709	0.011232
				0.33191	0.0873706	0.0944051	0.0562234	0.0651963	0.0860353	0.0514108	0.0771918		0.33191	0.009625	0.0104	0.006194	0.007182	0.009478	0.005664	0.008504
				0.33247	0.0974815	0.0969731	0.0827293	0.0821806	0.143404	0.0731687	0.0880787		0.33247	0.010775	0.010719	0.009145	0.009084	0.015851	0.008088	0.009736
				0.33303	0.0798481	0.106168	0.0687501	0.0399183	0.0655133	0.0668778	0.0779699		0.33303	0.008856	0.011775	0.007625	0.004427	0.007266	0.007417	0.008647
				0.33358	0.116472	0.0707979	0.0890279	0.0490802	0.0734738	0.113583	0.0886603		0.33358	0.012961	0.007878	0.009907	0.005462	0.008176	0.012639	0.009866
				0.33414	0.0677027	0.0781622	0.111675	0.121606	0.0245849	0.0851796	0.09554		0.33414	0.007559	0.008727	0.012468	0.013577	0.002745	0.00951	0.010667
				0.3347	0.0974767	0.117026	0.107061	0.0814608	0.0703638	0.0580811	0.0385106		0.3347	0.01092	0.01311	0.011993	0.009126	0.007882	0.006506	0.004314
				0.33526	0.0922356	0.0838629	0.107634	0.0714505	0.0922369	0.118225	0.107925		0.33526	0.010367	0.009426	0.012098	0.008031	0.010367	0.013288	0.01213
				0.33581	0.126009	0.0757509	0.10999	0.0797247	0.125545	0.0870555	0.123845		0.33581	0.01421	0.008542	0.012404	0.008991	0.014158	0.009817	0.013966
				0.33637	0.0943339	0.0641402	0.0769306	0.0993557	0.102741	0.094316	0.0988125		0.33637	0.010673	0.007257	0.008704	0.011242	0.011625	0.010671	0.01118
				0.33693	0.117781	0.038137	0.0854312	0.0872606	0.118886	0.104476	0.116285		0.33693	0.013371	0.004329	0.009698	0.009906	0.013496	0.01186	0.013201
				0.33749	0.0572456	0.0958228	0.0788104	0.0431384	0.0792517	0.100989	0.0638418		0.33749	0.00652	0.010914	0.008976	0.004913	0.009026	0.011502	0.007271
				0.33804	0.0678158	0.127435	0.100239	0.122108	0.114145	0.076657	0.0884658		0.33804	0.007749	0.014562	0.011455	0.013954	0.013044	0.00876	0.010109
				0.3386	0.0695834	0.0613101	0.0820473	0.0656761	0.113162	0.0447628	0.0897185		0.3386	0.007978	0.007029	0.009407	0.00753	0.012974	0.005132	0.010286
				0.33916	0.0963428	0.0907551	0.0831788	0.0557817	0.0987543	0.0538214	0.124261		0.33916	0.011082	0.010439	0.009568	0.006416	0.011359	0.006191	0.014293
				0.33971	0.0954349	0.0627661	0.0814669	0.0589939	0.10989	0.0945135	0.0710366		0.33971	0.011014	0.007244	0.009402	0.006808	0.012682	0.010907	0.008198
				0.34027	0.0523072	0.061178	0.122842	0.11898	0.110678	0.05521	0.0463656		0.34027	0.006056	0.007083	0.014223	0.013776	0.012815	0.006392	0.005368
				0.34083	0.0484157	0.0726609	0.0391115	0.148394	0.0492206	0.129396	0.0846942		0.34083	0.005624	0.008441	0.004543	0.017238	0.005718	0.015031	0.009838
				0.34139	0.0806391	0.0730207	0.0769837	0.085338	0.125208	0.0849708	0.0650533		0.34139	0.009398	0.00851	0.008972	0.009946	0.014592	0.009903	0.007582
				0.34194	0.137262	0.0783613	0.0909791	0.0527431	0.0786317	0.0442948	0.0787575		0.34194	0.016049	0.009162	0.010638	0.006167	0.009194	0.005179	0.009209
				0.3425	0.0330116	0.0796251	0.0666704	0.0571689	0.0707186	0.0630229	0.0247312		0.3425	0.003872	0.00934	0.007821	0.006706	0.008296	0.007393	0.002901
				0.34306	0.112675	0.0766844	0.120051	0.105991	0.0876405	0.00308098	0.0762311		0.34306	0.013261	0.009025	0.014129	0.012474	0.010314	0.000363	0.008971
				0.34361	0.107722	0.107392	0.0693531	0.0416502	0.0938217	0.136821	0.0306355		0.34361	0.012719	0.01268	0.008189	0.004918	0.011078	0.016155	0.003617
				0.34417	0.0547181	0.113471	0.0741291	0.0543955	0.0774411	0.0539668	0.07471		0.34417	0.006482	0.013441	0.008781	0.006443	0.009173	0.006393	0.00885
				0.34473	0.0996705	0.148995	0.113976	0.0742769	0.0563704	0.0956482	0.0716537		0.34473	0.011845	0.017706	0.013545	0.008827	0.006699	0.011367	0.008515
				0.34529	0.0768051	0.12456	0.0410186	0.0499155	0.0903264	0.142576	0.0764398		0.34529	0.009157	0.01485	0.00489	0.005951	0.010769	0.016998	0.009113
				0.34584	0.0909137	0.115027	0.148692	0.0974468	0.0737665	0.0994308	0.0718133		0.34584	0.010874	0.013758	0.017785	0.011655	0.008823	0.011893	0.008589
				0.3464	0.101241	0.0858762	0.108402	0.0822054	0.0752226	0.0917929	0.0817082		0.3464	0.012148	0.010305	0.013007	0.009864	0.009026	0.011015	0.009804
				0.34696	0.104423	0.0913106	0.060804	0.0937431	0.093298	0.113333	0.0419496		0.34696	0.01257	0.010992	0.00732	0.011285	0.011231	0.013643	0.00505
				0.34751	0.0968679	0.117629	0.0811866	0.105199	0.0785417	0.0760601	0.0332401		0.34751	0.011698	0.014206	0.009805	0.012704	0.009485	0.009185	0.004014
				0.34807	0.113347	0.125314	0.0901683	0.088585	0.0677684	0.0760636	0.0935205		0.34807	0.013732	0.015182	0.010924	0.010732	0.00821	0.009215	0.01133
				0.34863	0.0949748	0.0653828	0.0347105	0.106822	0.108097	0.044295	0.0753101		0.34863	0.011543	0.007947	0.004219	0.012983	0.013138	0.005384	0.009153
				0.34919	0.102823	0.0556054	0.0420271	0.100307	0.139596	0.0814609	0.0777213		0.34919	0.012537	0.00678	0.005124	0.012231	0.017021	0.009933	0.009477
				0.34974	0.0763876	0.0715209	0.0612087	0.0749204	0.0807467	0.0874459	0.0848542		0.34974	0.009344	0.008748	0.007487	0.009164	0.009877	0.010696	0.010379
				0.3503	0.149928	0.0425152	0.0863417	0.129844	0.072975	0.0943815	0.0717206		0.3503	0.018398	0.005217	0.010595	0.015933	0.008955	0.011582	0.008801
				0.35086	0.0656548	0.0662567	0.043701	0.0591067	0.0844578	0.0758898	0.070822		0.35086	0.008082	0.008156	0.00538	0.007276	0.010397	0.009342	0.008718
				0.35141	0.06215	0.0729328	0.0535905	0.0813998	0.119576	0.0964938	0.0501181		0.35141	0.007675	0.009007	0.006618	0.010052	0.014767	0.011916	0.006189
				0.35197	0.087645	0.134653	0.126694	0.0903092	0.0659702	0.0705956	0.0876612		0.35197	0.010858	0.016681	0.015695	0.011188	0.008173	0.008746	0.01086
				0.35253	0.125266	0.0524238	0.0544698	0.0933948	0.0437858	0.0810735	0.1013		0.35253	0.015568	0.006515	0.006769	0.011607	0.005442	0.010076	0.012589
				0.35309	0.093011	0.071289	0.0892274	0.105519	0.111751	0.0984774	0.0529467		0.35309	0.011596	0.008888	0.011124	0.013155	0.013932	0.012277	0.006601
				0.35364	0.0636568	0.0984327	0.11715	0.0748323	0.0816506	0.116428	0.0986699		0.35364	0.007961	0.01231	0.014651	0.009359	0.010211	0.014561	0.01234
				0.3542	0.087722	0.115132	0.114115	0.122901	0.0744445	0.0688963	0.0998474		0.3542	0.011005	0.014444	0.014317	0.015419	0.00934	0.008644	0.012527
				0.35476	0.10461	0.0818892	0.114691	0.116576	0.0127187	0.0534719	0.0897738		0.35476	0.013165	0.010306	0.014434	0.014671	0.001601	0.00673	0.011298
				0.35531	0.107191	0.0839709	0.0652115	0.0638282	0.121905	0.107393	0.115632		0.35531	0.013533	0.010601	0.008233	0.008058	0.01539	0.013558	0.014598
				0.35587	0.0543681	0.118702	0.0793109	0.0385626	0.0837625	0.0386529	0.0513568		0.35587	0.006885	0.015033	0.010044	0.004884	0.010608	0.004895	0.006504
				0.35643	0.0721462	0.0371411	0.118974	0.0987106	0.0757344	0.0872875	0.087422		0.35643	0.009166	0.004718	0.015115	0.01254	0.009621	0.011089	0.011106
				0.35699	0.0608147	0.062983	0.0663574	0.100168	0.132254	0.0679665	0.0721416		0.35699	0.00775	0.008026	0.008457	0.012765	0.016854	0.008662	0.009194
				0.35754	0.0784926	0.0921223	0.0452256	0.0525362	0.0613899	0.0746007	0.10007		0.35754	0.010034	0.011777	0.005782	0.006716	0.007848	0.009537	0.012793
				0.3581	0.0653508	0.0767388	0.0753643	0.0737826	0.0841919	0.0854538	0.0694756		0.3581	0.00838	0.009841	0.009664	0.009462	0.010796	0.010958	0.008909
				0.35866	0.0482046	0.0693811	0.0744395	0.115375	0.0765275	0.085181	0.103988		0.35866	0.006201	0.008925	0.009576	0.014841	0.009844	0.010957	0.013377
				0.35922	0.0331375	0.0683123	0.0819091	0.138543	0.0734471	0.104597	0.0617599		0.35922	0.004276	0.008815	0.010569	0.017877	0.009477	0.013497	0.007969
				0.35977	0.0622294	0.0822576	0.0575739	0.0281236	0.102154	0.0658256	0.103086		0.35977	0.008055	0.010647	0.007452	0.00364	0.013222	0.00852	0.013343
				0.36033	0.0731546	0.0304392	0.0375421	0.0836652	0.0381434	0.0683163	0.102902		0.36033	0.009498	0.003952	0.004874	0.010863	0.004952	0.00887	0.01336
				0.36089	0.0755503	0.0625332	0.09078	0.0647416	0.0988455	0.0608778	0.0537523		0.36089	0.00984	0.008144	0.011823	0.008432	0.012874	0.007929	0.007001
				0.36144	0.107409	0.0833556	0.103407	0.102658	0.084852	0.0661573	0.0329997		0.36144	0.014032	0.01089	0.013509	0.013411	0.011085	0.008643	0.004311
				0.362	0.13326	0.109561	0.0810712	0.0845366	0.0711454	0.102063	0.0636444		0.362	0.017463	0.014357	0.010624	0.011078	0.009323	0.013375	0.00834
				0.36256	0.0441177	0.0240727	0.0706293	0.0559602	0.0875603	0.0609111	0.0568378		0.36256	0.005799	0.003164	0.009284	0.007356	0.01151	0.008007	0.007471
				0.36312	0.094275	0.0638122	0.0738303	0.112074	0.0995769	0.105446	0.0843046		0.36312	0.01243	0.008414	0.009735	0.014777	0.013129	0.013903	0.011116
				0.36367	0.0514075	0.0664624	0.0950636	0.0903963	0.0911139	0.0608662	0.0889734		0.36367	0.006799	0.00879	0.012573	0.011956	0.01205	0.00805	0.011767
				0.36423	0.0648255	0.0385413	0.0878055	0.0698135	0.0779087	0.0696857	0.0171531		0.36423	0.0086	0.005113	0.011649	0.009262	0.010336	0.009245	0.002276
				0.36479	0.0999109	0.0597048	0.0703472	0.0433825	0.0594727	0.125076	0.111487		0.36479	0.013295	0.007945	0.009361	0.005773	0.007914	0.016644	0.014835
				0.36534	0.093602	0.0603674	0.129013	0.108401	0.0613171	0.00636652	0.0786911		0.36534	0.012494	0.008058	0.01722	0.014469	0.008184	0.00085	0.010503
				0.3659	0.06785	-0.00413933	0.0701868	0.0691555	0.0464357	0.104075	0.0799583		0.3659	0.009084	-0.00055	0.009397	0.009259	0.006217	0.013934	0.010705
				0.36646	0.0413236	0.0863541	0.109947	0.109584	0.0749821	0.109886	0.0420477		0.36646	0.005549	0.011597	0.014765	0.014716	0.010069	0.014757	0.005647
				0.36702	0.0576876	0.115859	0.103055	0.0746239	0.153649	0.0934906	0.0773033		0.36702	0.007771	0.015606	0.013882	0.010052	0.020697	0.012593	0.010413
				0.36757	0.0888104	0.0426148	0.0337092	0.102102	0.119597	0.073454	0.0881307		0.36757	0.011999	0.005758	0.004554	0.013795	0.016159	0.009924	0.011907
				0.36813	0.0632203	0.0545507	0.0654727	0.0610862	0.126486	0.0538984	0.106501		0.36813	0.008568	0.007393	0.008873	0.008278	0.017141	0.007304	0.014433
				0.36869	0.110547	0.0868797	0.099948	0.0627203	0.0919069	0.0964496	0.0950116		0.36869	0.015027	0.011809	0.013586	0.008526	0.012493	0.01311	0.012915
				0.36924	0.0322921	0.0208154	0.0332492	0.0885748	0.0771479	0.106332	0.0704609		0.36924	0.004403	0.002838	0.004533	0.012076	0.010518	0.014497	0.009607
				0.3698	0.088757	0.0573174	0.0557041	0.131307	0.0847969	0.0250964	0.0625161		0.3698	0.012138	0.007838	0.007618	0.017957	0.011596	0.003432	0.008549
				0.37036	0.0747815	0.0667419	0.0875549	0.0458352	0.0590595	0.0543327	0.0886293		0.37036	0.010257	0.009155	0.012009	0.006287	0.008101	0.007453	0.012157
				0.37092	0.135236	0.110069	0.0931207	0.0759456	0.0923892	0.122203	0.0833566		0.37092	0.018605	0.015143	0.012811	0.010448	0.012711	0.016812	0.011468
				0.37147	0.0939386	0.0996329	0.112187	0.0916133	0.104801	0.110824	0.109516		0.37147	0.012963	0.013748	0.015481	0.012642	0.014462	0.015293	0.015112
				0.37203	0.0641247	0.0839541	0.0812549	0.0973517	0.0532534	0.101766	0.0694643		0.37203	0.008875	0.01162	0.011246	0.013474	0.007371	0.014085	0.009614
				0.37259	0.032013	0.0375536	0.0687679	0.0535694	0.0909043	0.0760154	0.0765773		0.37259	0.004444	0.005213	0.009546	0.007437	0.012619	0.010552	0.01063
				0.37314	0.035432	0.0919219	0.126861	0.0751468	0.0900248	0.086068	0.0787124		0.37314	0.004933	0.012799	0.017664	0.010463	0.012535	0.011984	0.01096
				0.3737	0.110825	0.111259	0.0367795	0.0684368	0.0811146	0.0734303	0.102316		0.3737	0.015477	0.015537	0.005136	0.009557	0.011328	0.010255	0.014289
				0.37426	0.0788764	0.0931603	0.0530901	0.0821402	0.072327	0.107608	0.0691565		0.37426	0.011048	0.013049	0.007436	0.011505	0.010131	0.015073	0.009687
				0.37482	0.0659954	0.0757675	0.00705509	0.0803531	0.101609	0.067961	0.118647		0.37482	0.009271	0.010644	0.000991	0.011289	0.014275	0.009548	0.016668
				0.37537	0.0507064	0.0744874	0.0794999	0.0192175	0.101873	0.0571678	0.109706		0.37537	0.007145	0.010496	0.011202	0.002708	0.014354	0.008055	0.015458
				0.37593	0.0706254	0.0920003	0.103731	0.0904418	0.0798052	0.075519	0.101787		0.37593	0.009981	0.013002	0.01466	0.012781	0.011278	0.010673	0.014385
				0.37649	0.11853	0.0357056	0.0715769	0.0904903	0.0497946	0.0792234	0.0847981		0.37649	0.016801	0.005061	0.010145	0.012826	0.007058	0.011229	0.012019
				0.37704	0.115055	0.0608862	0.0255573	0.0553624	0.0736746	0.0801265	0.0882032		0.37704	0.016356	0.008656	0.003633	0.00787	0.010474	0.011391	0.012539
				0.3776	0.0691115	0.059457	0.0695241	0.106128	0.0856597	0.0709702	0.0595249		0.3776	0.009854	0.008477	0.009913	0.015132	0.012214	0.010119	0.008487
				0.37816	0.0874967	0.0738868	0.0606703	0.115038	0.101556	0.0535349	0.0663852		0.37816	0.012512	0.010566	0.008676	0.016451	0.014523	0.007656	0.009493
				0.37872	0.130441	0.110386	0.0305114	0.091722	0.0944468	0.0475158	0.0901086		0.37872	0.018708	0.015832	0.004376	0.013155	0.013546	0.006815	0.012924
				0.37927	0.0912259	0.0697789	0.0370077	0.0793109	0.0491721	0.0654584	0.0990343		0.37927	0.013123	0.010038	0.005323	0.011409	0.007073	0.009416	0.014246
				0.37983	0.0788401	0.0983012	0.0395738	0.0839345	0.0929256	0.0492479	0.0696238		0.37983	0.011374	0.014182	0.005709	0.012109	0.013406	0.007105	0.010045
				0.38039	0.0490923	0.0767517	0.0712935	0.0387265	0.117232	0.0510492	0.078104		0.38039	0.007103	0.011105	0.010316	0.005603	0.016963	0.007386	0.011301
				0.38094	0.0660523	0.0746496	0.0748266	0.0700416	0.0934207	0.0662202	0.0940361		0.38094	0.009585	0.010833	0.010859	0.010164	0.013557	0.00961	0.013646
				0.3815	0.0635199	0.0968883	0.109367	0.0941809	0.116176	0.0969917	0.104768		0.3815	0.009245	0.014101	0.015918	0.013707	0.016909	0.014116	0.015248
				0.38206	0.0416138	0.067665	0.0826037	0.0823062	0.0863236	0.0669836	0.0605529		0.38206	0.006074	0.009877	0.012057	0.012014	0.0126	0.009777	0.008839
				0.38262	0.0781877	0.110397	0.0853492	0.0420777	0.0561896	0.103187	0.0763069		0.38262	0.011446	0.016162	0.012495	0.00616	0.008226	0.015106	0.011171
				0.38317	0.0723535	0.0975328	0.10027	0.0294214	0.0621325	0.0332588	0.0678541		0.38317	0.010623	0.01432	0.014722	0.00432	0.009122	0.004883	0.009962
				0.38373	0.122032	0.0900024	0.0686416	0.0599279	0.0608485	0.0877032	0.0921651		0.38373	0.017969	0.013253	0.010107	0.008824	0.00896	0.012914	0.013571
				0.38429	0.0927426	0.0885168	0.0666561	0.0832712	0.0620391	0.0726003	0.0935853		0.38429	0.013696	0.013072	0.009843	0.012297	0.009162	0.010721	0.01382
				0.38484	0.0260995	0.0651595	0.0745479	0.0629775	0.0455407	0.0968305	0.0614373		0.38484	0.003865	0.00965	0.011041	0.009327	0.006745	0.014341	0.009099
				0.3854	0.0988449	0.0357029	0.0999228	0.120975	0.0996038	0.0971348	0.0672856		0.3854	0.014682	0.005303	0.014842	0.017969	0.014794	0.014428	0.009994
				0.38596	0.0403788	0.0833343	0.118535	0.108404	0.0715294	0.0446678	0.077172		0.38596	0.006015	0.012414	0.017657	0.016148	0.010655	0.006654	0.011496
				0.38651	0.0860453	0.101427	0.0275703	0.0575189	0.0285022	0.0905148	0.0513228		0.38651	0.012855	0.015152	0.004119	0.008593	0.004258	0.013522	0.007667
				0.38707	0.0753415	0.0888519	0.100727	0.0665431	0.0901813	0.0643422	0.064847		0.38707	0.011288	0.013312	0.015091	0.00997	0.013511	0.00964	0.009716
				0.38763	0.0645405	0.0372403	0.0352494	0.0864687	0.0814153	0.0956243	0.0607479		0.38763	0.009698	0.005596	0.005296	0.012992	0.012233	0.014368	0.009128
				0.38819	0.132453	0.052813	0.107394	0.063062	0.0734431	0.0452746	0.0618799		0.38819	0.019959	0.007958	0.016183	0.009503	0.011067	0.006822	0.009325
				0.38874	0.0401538	0.0524511	0.0410902	0.047117	0.109485	0.0815336	0.0462467		0.38874	0.006068	0.007926	0.00621	0.00712	0.016545	0.012321	0.006989
				0.3893	0.0904985	0.0537075	0.0480289	0.0192674	0.0614293	0.0846687	0.0653767		0.3893	0.013715	0.00814	0.007279	0.00292	0.00931	0.012832	0.009908
				0.38986	0.0504722	0.111481	0.07377	0.0619296	0.0483672	0.0723923	0.0853649		0.38986	0.007671	0.016944	0.011212	0.009413	0.007351	0.011003	0.012974
				0.39041	0.0217803	0.0787108	0.0631404	0.081225	0.0872845	0.080017	0.0655407		0.39041	0.00332	0.011997	0.009624	0.012381	0.013304	0.012196	0.00999
				0.39097	0.0714701	0.12614	0.0642466	0.0696047	0.0693778	0.0839358	0.0566718		0.39097	0.010925	0.019282	0.009821	0.01064	0.010605	0.01283	0.008663
				0.39153	0.102146	0.117711	0.0451825	0.0790018	0.0859803	0.0641496	0.0567393		0.39153	0.015658	0.018044	0.006926	0.012111	0.01318	0.009834	0.008698
				0.39209	0.071921	0.117354	0.0484845	0.105909	0.0534153	0.0771165	0.0666795		0.39209	0.011057	0.018041	0.007454	0.016281	0.008212	0.011855	0.010251
				0.39264	0.0595005	0.0408069	0.0479606	0.131209	0.0578798	0.107268	0.0674288		0.39264	0.009173	0.006291	0.007394	0.020228	0.008923	0.016537	0.010395
				0.3932	0.120879	0.0524889	0.0484215	0.0986865	0.0591731	0.0283871	0.0419595		0.3932	0.018689	0.008115	0.007486	0.015258	0.009149	0.004389	0.006487
				0.39376	0.0691081	0.0880915	0.0670814	0.0465056	0.0796476	0.0872528	0.121314		0.39376	0.010715	0.013658	0.010401	0.00721	0.012349	0.013528	0.018809
				0.39431	0.0717263	0.11155	0.0592672	0.0288073	0.142222	0.132413	0.0495399		0.39431	0.011152	0.017344	0.009215	0.004479	0.022113	0.020588	0.007703
				0.39487	0.0986204	0.102214	0.0835252	0.0590594	0.0531073	0.10046	0.0487317		0.39487	0.015377	0.015938	0.013024	0.009209	0.008281	0.015664	0.007598
				0.39543	0.0391925	0.0680611	0.0731247	0.050356	0.0751531	0.0591105	0.0751781		0.39543	0.006128	0.010642	0.011434	0.007874	0.011751	0.009243	0.011755
				0.39599	0.0525351	0.0694024	0.0463227	0.0825791	0.0662051	0.040648	0.100588		0.39599	0.008238	0.010883	0.007264	0.012949	0.010381	0.006374	0.015773
				0.39654	0.0837406	0.0788184	0.0593199	0.0850101	0.0767549	0.0907785	0.0715128		0.39654	0.013168	0.012394	0.009328	0.013367	0.012069	0.014275	0.011245
				0.3971	0.0750928	0.0736125	0.100316	0.0654202	0.0946673	0.102643	0.0674192		0.3971	0.011841	0.011608	0.015819	0.010316	0.014928	0.016186	0.010631
				0.39766	0.0639946	0.0990052	0.0676679	0.0698886	0.0943242	0.0999188	0.080872		0.39766	0.01012	0.015656	0.0107	0.011052	0.014916	0.0158	0.012788
				0.39821	0.0521108	0.0828436	0.0497338	0.0553545	0.0717264	0.052907	0.0583106		0.39821	0.008263	0.013137	0.007887	0.008778	0.011374	0.00839	0.009247
				0.39877	0.104117	0.0873839	0.0519544	0.0671207	0.0925239	0.0473767	0.071218		0.39877	0.016556	0.013896	0.008262	0.010673	0.014713	0.007534	0.011325
				0.39933	0.0850505	0.0780061	0.0520512	0.065835	0.0478075	0.0805893	0.084829		0.39933	0.013562	0.012439	0.0083	0.010498	0.007624	0.012851	0.013527
				0.39989	0.0734721	0.0717075	0.0735874	0.0238879	0.0460056	0.111055	0.073496		0.39989	0.011749	0.011467	0.011767	0.00382	0.007357	0.017759	0.011753
				0.40044	0.0688599	0.0982679	0.0500731	0.0648325	0.128718	0.0581382	0.100529		0.40044	0.011042	0.015758	0.008029	0.010396	0.02064	0.009323	0.01612
				0.401	0.0664294	0.0648703	0.0585966	0.0545105	0.0570558	0.0604216	0.0911203		0.401	0.010682	0.010431	0.009422	0.008765	0.009175	0.009716	0.014652
				0.40156	0.0987067	0.0179591	0.0817867	0.0657884	0.106106	0.107096	0.105945		0.40156	0.015916	0.002896	0.013188	0.010608	0.017109	0.017269	0.017083
				0.40211	0.0672072	0.0709175	0.116326	0.0350056	0.0288014	0.0834357	0.114179		0.40211	0.010867	0.011467	0.018809	0.00566	0.004657	0.013491	0.018462
				0.40267	0.102107	0.0403799	0.0385579	0.0634098	0.110606	0.035	0.0614451		0.40267	0.016556	0.006547	0.006252	0.010281	0.017934	0.005675	0.009963
				0.40323	0.0837373	0.0287778	0.137743	0.0368721	0.0784193	0.0902107	0.0538392		0.40323	0.013615	0.004679	0.022396	0.005995	0.01275	0.014668	0.008754
				0.40379	0.0784743	0.0355156	0.0452411	0.0914206	0.0679456	0.0870648	0.0589072		0.40379	0.012795	0.005791	0.007376	0.014905	0.011078	0.014195	0.009604
				0.40434	0.0764992	0.0922559	0.132792	0.0160499	0.0737447	0.127614	0.11577		0.40434	0.012507	0.015083	0.02171	0.002624	0.012057	0.020864	0.018928
				0.4049	0.050673	0.0702093	0.104202	0.0726534	0.0612183	0.0609362	0.0231586		0.4049	0.008307	0.01151	0.017083	0.011911	0.010036	0.00999	0.003797
				0.40546	0.0865465	0.0943588	0.043962	0.0602542	0.103063	0.0351119	0.0736167		0.40546	0.014228	0.015512	0.007227	0.009905	0.016943	0.005772	0.012102
				0.40601	0.0502772	0.0476753	0.0973611	0.104804	0.0881696	0.0177003	0.0320972		0.40601	0.008288	0.007859	0.01605	0.017277	0.014534	0.002918	0.005291
				0.40657	0.0640768	0.0524822	0.066677	0.00293571	0.051221	0.0749518	0.083873		0.40657	0.010592	0.008675	0.011022	0.000485	0.008467	0.012389	0.013864
				0.40713	0.0116082	0.0868756	0.0681772	0.0546147	0.0663156	0.0946626	0.115275		0.40713	0.001924	0.0144	0.011301	0.009053	0.010992	0.015691	0.019107
				0.40768	0.0785065	0.0937131	0.146813	0.1202	0.0862131	0.0730841	0.0880553		0.40768	0.013048	0.015576	0.024401	0.019978	0.014329	0.012147	0.014635
				0.40824	0.0714619	0.0717159	0.0376805	0.105309	0.0811099	0.0859592	0.0619512		0.40824	0.01191	0.011952	0.00628	0.017551	0.013518	0.014326	0.010325
				0.4088	0.0575747	0.0778164	0.0736574	0.0852242	0.0909269	0.0957602	0.052422		0.4088	0.009622	0.013004	0.012309	0.014242	0.015195	0.016003	0.008761
				0.40936	0.0330078	0.0691343	0.126173	0.149946	0.0475149	0.0328611	0.0882841		0.40936	0.005531	0.011585	0.021143	0.025127	0.007962	0.005507	0.014794
				0.40991	0.0449082	0.0531278	0.0332693	0.0510936	0.0601062	0.0650226	0.0630801		0.40991	0.007546	0.008927	0.00559	0.008585	0.0101	0.010926	0.010599
				0.41047	0.0653834	0.091967	0.0612643	0.0919085	0.0398168	0.0510652	0.0891257		0.41047	0.011016	0.015495	0.010322	0.015485	0.006709	0.008604	0.015016
				0.41103	0.0739715	0.071155	0.0338423	0.0684007	0.0707026	0.0693491	0.0838762		0.41103	0.012497	0.012021	0.005717	0.011556	0.011945	0.011716	0.01417
				0.41158	0.0435222	0.0369569	0.0667246	0.0279264	0.0189485	0.0967585	0.00853874		0.41158	0.007373	0.006261	0.011303	0.004731	0.00321	0.016391	0.001446
				0.41214	0.0569502	0.0678528	0.0125317	0.00822635	0.120634	0.0898116	0.08814		0.41214	0.009674	0.011525	0.002129	0.001397	0.020491	0.015255	0.014971
				0.4127	0.0417677	0.110541	0.0563308	0.00495083	0.0987106	0.0965771	0.0428149		0.4127	0.007114	0.018827	0.009594	0.000843	0.016812	0.016449	0.007292
				0.41326	0.111328	0.0622223	0.0814942	0.0301199	0.0811704	0.0727954	0.0227281		0.41326	0.019013	0.010626	0.013918	0.005144	0.013862	0.012432	0.003882
				0.41381	0.0498985	0.0746082	0.0320629	0.09559	0.096839	0.0864544	0.117421		0.41381	0.008545	0.012776	0.00549	0.016369	0.016583	0.014804	0.020107
				0.41437	0.07157	0.0995308	0.0497305	0.150708	0.0241384	0.0851859	0.0663422		0.41437	0.012289	0.01709	0.008539	0.025877	0.004145	0.014627	0.011391
				0.41493	0.0445359	0.0485748	0.140098	0.0755803	0.0825739	0.0956812	0.0885519		0.41493	0.007667	0.008363	0.02412	0.013012	0.014216	0.016473	0.015245
				0.41548	0.104144	0.0455814	0.0457438	0.0408959	0.0865206	0.0425607	0.0827009		0.41548	0.017978	0.007869	0.007897	0.00706	0.014936	0.007347	0.014276
				0.41604	0.0882071	0.094723	-0.0202519	0.0148684	0.081031	0.0532799	0.0894072		0.41604	0.015268	0.016396	-0.00351	0.002574	0.014026	0.009222	0.015475
				0.4166	0.0724029	0.0527548	0.0243283	0.077602	-0.0124545	0.0738685	0.0532825		0.4166	0.012566	0.009156	0.004222	0.013468	-0.00216	0.01282	0.009247
				0.41715	0.0663946	0.1072	0.0990217	0.00695899	0.151498	0.081505	0.0576577		0.41715	0.011554	0.018655	0.017232	0.001211	0.026363	0.014183	0.010033
				0.41771	0.0298906	0.0796724	0.0615644	0.044863	0.094787	0.0791081	0.0459438		0.41771	0.005215	0.013901	0.010742	0.007828	0.016539	0.013803	0.008016
				0.41827	0.0713675	0.0658415	0.0823155	0.142323	0.0772665	0.0888906	0.0558714		0.41827	0.012486	0.011519	0.014401	0.024899	0.013518	0.015551	0.009775
				0.41883	0.111318	0.114745	0.0767934	0.0271672	0.0265658	0.061765	0.0407101		0.41883	0.019527	0.020128	0.013471	0.004766	0.00466	0.010834	0.007141
				0.41938	0.076631	0.0865141	0.0528352	0.13382	0.0929566	0.0151597	0.0217363		0.41938	0.013478	0.015216	0.009293	0.023536	0.016349	0.002666	0.003823
				0.41994	0.0640206	0.060736	0.0699678	0.0885533	0.0556281	0.0826805	0.0809758		0.41994	0.01129	0.010711	0.012339	0.015616	0.00981	0.014581	0.01428
				0.4205	0.0502045	0.0799283	0.0864926	0.166983	0.07809	0.0474271	0.0675328		0.4205	0.008877	0.014133	0.015293	0.029526	0.013808	0.008386	0.011941
				0.42105	0.0275071	0.0871264	0.0287426	0.0820082	0.12082	0.0329866	0.0535056		0.42105	0.004877	0.015446	0.005096	0.014539	0.02142	0.005848	0.009486
				0.42161	0.0730159	0.0346676	0.0445079	0.0700703	0.103254	0.0870755	0.0763014		0.42161	0.012979	0.006162	0.007912	0.012455	0.018354	0.015478	0.013563
				0.42217	0.113548	0.079284	0.121432	0.0750446	0.038284	0.025811	0.0835887		0.42217	0.020237	0.01413	0.021642	0.013375	0.006823	0.0046	0.014898
				0.42273	0.0821533	0.0766064	0.103788	0.149277	0.0532475	0.0815653	0.119886		0.42273	0.014681	0.013689	0.018547	0.026675	0.009515	0.014575	0.021423
				0.42328	0.0930445	0.100805	0.062257	0.0610375	0.0493185	0.0742029	0.0613586		0.42328	0.016671	0.018061	0.011154	0.010936	0.008836	0.013295	0.010993
				0.42384	0.0660382	0.0809186	0.0159773	0.0598417	0.0343584	0.0659439	0.107281		0.42384	0.011863	0.014536	0.00287	0.01075	0.006172	0.011846	0.019272
				0.4244	0.0921731	0.0433791	0.0975772	0.0920407	0.056689	0.00669137	0.0968588		0.4244	0.016601	0.007813	0.017575	0.016578	0.01021	0.001205	0.017445
				0.42495	0.0787828	0.0428575	0.0483915	0.0570019	0.0926551	0.00438146	0.0667634		0.42495	0.014227	0.007739	0.008739	0.010294	0.016732	0.000791	0.012056
				0.42551	0.0136191	0.0435257	0.102064	0.143349	0.0189029	0.0828468	0.0733395		0.42551	0.002466	0.007881	0.01848	0.025955	0.003423	0.015	0.013279
				0.42607	0.00298358	0.103756	0.108036	0.0420425	0.050382	0.0698706	0.0337775		0.42607	0.000542	0.018835	0.019612	0.007632	0.009146	0.012684	0.006132
				0.42662	0.0429019	0.0883079	0.0354085	0.039115	0.0898299	0.0615146	0.0839897		0.42662	0.007808	0.016073	0.006445	0.007119	0.01635	0.011196	0.015287
				0.42718	0.0718364	0.0562324	0.0683855	0.105942	0.094853	0.0508404	0.113511		0.42718	0.013109	0.010261	0.012479	0.019333	0.017309	0.009278	0.020714
				0.42774	0.063204	0.00333899	0.0543107	0.0434821	0.0248273	0.0328042	0.073886		0.42774	0.011564	0.000611	0.009937	0.007955	0.004542	0.006002	0.013518
				0.4283	-0.00241555	0.0600191	0.0852473	0.0249861	0.0979876	0.0807092	0.0368087		0.4283	-0.00044	0.01101	0.015637	0.004583	0.017975	0.014805	0.006752
				0.42885	0.10408	0.0220872	0.0954404	0.0454182	0.0958978	0.0409248	0.12489		0.42885	0.019142	0.004062	0.017553	0.008353	0.017637	0.007527	0.022969
				0.42941	0.038483	0.107025	0.105177	0.0741319	0.00968754	0.105718	0.0652835		0.42941	0.007096	0.019735	0.019394	0.013669	0.001786	0.019494	0.012038
				0.42997	0.0135512	0.100376	0.068821	0.0423644	0.043064	0.0753515	0.0545617		0.42997	0.002505	0.018557	0.012723	0.007832	0.007961	0.01393	0.010087
				0.43052	0.0487208	0.0112159	0.0701279	0.0294805	0.042338	0.106973	0.106204		0.43052	0.00903	0.002079	0.012998	0.005464	0.007847	0.019827	0.019685
				0.43108	0.0881173	0.0648117	-0.00241301	0.0465026	0.0569455	0.102001	0.0516569		0.43108	0.016375	0.012044	-0.00045	0.008642	0.010582	0.018955	0.009599
				0.43164	0.0128262	0.0687758	0.0433537	0.114163	0.0760618	0.0976232	0.0209885		0.43164	0.00239	0.012814	0.008077	0.02127	0.014171	0.018188	0.00391
				0.43219	0.082163	0.0954942	0.0544708	0.0407168	0.0833819	0.08491	0.0836724		0.43219	0.015347	0.017838	0.010175	0.007606	0.015575	0.01586	0.015629
				0.43275	0.0705783	0.0888977	0.126021	0.040183	0.0206662	0.0269231	0.0730118		0.43275	0.013217	0.016648	0.0236	0.007525	0.00387	0.005042	0.013673
				0.43331	0.0234202	0.047325	0.121677	0.0870138	0.0217668	0.112347	0.0721239		0.43331	0.004397	0.008886	0.022846	0.016337	0.004087	0.021094	0.013542
				0.43387	0.0222003	0.0389401	0.0292999	0.0327311	0.106519	0.0664423	0.0916353		0.43387	0.004179	0.00733	0.005515	0.006161	0.020051	0.012507	0.017249
				0.43442	0.0386208	0.0424348	0.0939144	0.0686622	0.063213	0.0501163	0.122255		0.43442	0.007289	0.008008	0.017724	0.012958	0.01193	0.009458	0.023072
				0.43498	-0.00411889	-0.00487044	0.0774594	0.0424299	0.0360923	0.0990624	0.0336628		0.43498	-0.00078	-0.00092	0.014656	0.008028	0.006829	0.018743	0.006369
				0.43554	0.0577341	0.106493	0.0820258	0.0773319	0.0352384	-0.0273745	0.0853502		0.43554	0.010952	0.020201	0.01556	0.014669	0.006684	-0.00519	0.01619
				0.43609	0.0627392	0.113801	0.140441	0.126907	0.0880517	0.0916931	0.0299372		0.43609	0.011932	0.021642	0.026709	0.024135	0.016745	0.017438	0.005693
				0.43665	0.0799742	0.00729972	0.0990266	0.0941724	0.0620836	0.089603	0.0413106		0.43665	0.015248	0.001392	0.018881	0.017955	0.011837	0.017084	0.007876
				0.43721	0.103772	0.097374	0.0718142	0.085253	0.0772833	-0.00834137	0.0995287		0.43721	0.019836	0.018613	0.013727	0.016296	0.014773	-0.00159	0.019025
				0.43777	0.0503021	0.0574364	0.0337959	0.100404	0.0781106	0.111991	0.0719986		0.43777	0.00964	0.011007	0.006477	0.019241	0.014969	0.021462	0.013798
				0.43832	0.0251046	0.0691645	0.0940802	0.0999635	0.0528623	0.0543279	0.121113		0.43832	0.004823	0.013288	0.018075	0.019206	0.010156	0.010438	0.023269
				0.43888	0.0684532	0.0695416	0.0180233	0.0724985	0.0879172	0.063981	0.0225175		0.43888	0.013185	0.013395	0.003472	0.013964	0.016934	0.012324	0.004337
				0.43944	0.0429007	0.0352744	0.087804	-0.00968717	0.105512	0.0645764	0.136816		0.43944	0.008284	0.006812	0.016955	-0.00187	0.020375	0.01247	0.02642
				0.43999	0.0333236	-0.0131087	0.084738	0.106005	0.0256647	0.105868	0.0952565		0.43999	0.006451	-0.00254	0.016405	0.020522	0.004969	0.020495	0.018441
				0.44055	0.0604238	0.0548032	0.00758602	0.0851804	0.0884595	0.0595006	0.0425138		0.44055	0.011727	0.010636	0.001472	0.016532	0.017169	0.011548	0.008251
				0.44111	0.093565	0.0511899	0.13711	0.0364746	0.0847744	0.142733	0.0433707		0.44111	0.018205	0.00996	0.026678	0.007097	0.016495	0.027772	0.008439
				0.44166	0.0946685	0.0557029	0.0835948	0.108248	0.00112202	0.0305265	0.0511115		0.44166	0.018467	0.010866	0.016307	0.021116	0.000219	0.005955	0.00997
				0.44222	0.0653332	0.0687335	0.0845421	0.100723	0.0362722	0.0641576	0.126325		0.44222	0.012777	0.013441	0.016533	0.019697	0.007093	0.012547	0.024704
				0.44278	0.0347434	0.102736	0.0196433	0.0623815	0.0599336	0.0623791	0.0409705		0.44278	0.006812	0.020142	0.003851	0.01223	0.01175	0.01223	0.008032
				0.44334	0.100952	0.077841	0.0834836	-0.0151627	0.0765409	0.0600894	0.0818591		0.44334	0.019842	0.015299	0.016408	-0.00298	0.015044	0.01181	0.016089
				0.44389	0.0193	0.00751181	0.0865629	0.0933393	0.114602	0.0393237	0.0361162		0.44389	0.003803	0.00148	0.017056	0.018392	0.022581	0.007748	0.007116
				0.44445	0.100258	0.092275	0.0208813	0.0303551	0.0751595	0.0901431	0.0334158		0.44445	0.019804	0.018228	0.004125	0.005996	0.014847	0.017806	0.006601
				0.44501	0.0676638	0.0282375	0.0525725	0.0276155	0.143198	0.0289789	0.049295		0.44501	0.013399	0.005592	0.010411	0.005469	0.028358	0.005739	0.009762
				0.44556	0.0516019	0.0534948	0.094648	0.111654	0.0371453	0.0979716	-0.0205776		0.44556	0.010244	0.01062	0.01879	0.022166	0.007374	0.01945	-0.00409
				0.44612	0.0566293	0.0455427	0.0615794	0.0455988	0.0761302	0.0350462	0.0816523		0.44612	0.011271	0.009064	0.012256	0.009075	0.015152	0.006975	0.016251
				0.44668	0.0551246	0.0944684	0.0695444	0.0421906	0.022181	0.0887861	0.0260643		0.44668	0.010998	0.018848	0.013876	0.008418	0.004426	0.017715	0.0052
				0.44723	0.128651	-0.00230812	0.0715878	0.0295248	0.0942731	0.0885768	0.0862476		0.44723	0.025733	-0.00046	0.014319	0.005906	0.018856	0.017717	0.017251
				0.44779	0.0911755	0.0294234	-0.0128116	0.114862	0.0255453	0.0220259	0.0219003		0.44779	0.018282	0.0059	-0.00257	0.023032	0.005122	0.004417	0.004391
				0.44835	0.107726	0.10805	0.0894739	0.0860771	0.0560933	0.00948245	0.0901359		0.44835	0.021655	0.02172	0.017986	0.017303	0.011276	0.001906	0.018119
				0.44891	0.029283	0.121885	0.119478	0.092655	0.0709475	0.0206402	0.0582743		0.44891	0.005901	0.024562	0.024077	0.018671	0.014297	0.004159	0.011743
				0.44946	0.103677	0.106704	0.0180412	0.0617092	0.0678236	0.0411567	0.109177		0.44946	0.020944	0.021556	0.003645	0.012466	0.013701	0.008314	0.022055
				0.45002	0.0627931	-0.0202991	0.0442625	0.00715131	0.0576842	0.0489176	0.00343868		0.45002	0.012717	-0.00411	0.008964	0.001448	0.011682	0.009907	0.000696
				0.45058	0.0609252	0.107471	0.0682833	0.0477244	0.0896573	0.0994685	0.131258		0.45058	0.012369	0.021819	0.013863	0.009689	0.018202	0.020194	0.026648
				0.45113	0.105344	0.0711153	0.110056	0.0113509	0.0851971	0.0944751	0.027505		0.45113	0.02144	0.014473	0.022399	0.00231	0.017339	0.019228	0.005598
				0.45169	0.0954883	0.0475682	0.110611	-0.0877124	0.0979495	0.0975609	0.0763668		0.45169	0.019482	0.009705	0.022567	-0.0179	0.019984	0.019905	0.015581
				0.45225	0.0779283	0.0813962	0.0606349	0.0203762	0.0340647	0.0246159	0.00748782		0.45225	0.015938	0.016648	0.012402	0.004167	0.006967	0.005035	0.001531
				0.4528	0.0125139	0.0560005	0.0976086	0.036027	0.0541209	0.126578	0.0829481		0.4528	0.002566	0.011482	0.020013	0.007387	0.011096	0.025953	0.017007
				0.45336	0.0774315	0.113748	0.0489465	0.0163667	0.0198269	0.104412	0.0472402		0.45336	0.015915	0.023379	0.01006	0.003364	0.004075	0.02146	0.00971
				0.45392	0.00390057	0.0729724	0.0366728	0.0535227	0.0485386	0.11907	0.111763		0.45392	0.000804	0.015035	0.007556	0.011028	0.010001	0.024533	0.023028
				0.45448	0.0659195	0.0921062	-0.0498175	0.0970994	0.11206	0.0751955	0.108409		0.45448	0.013616	0.019024	-0.01029	0.020056	0.023146	0.015531	0.022392
				0.45503	0.0729816	0.0538936	0.0380685	0.116596	0.0732705	0.133805	0.0443733		0.45503	0.015111	0.011159	0.007882	0.024142	0.015171	0.027705	0.009188
				0.45559	0.0882697	-0.0130529	0.100388	0.10169	0.121375	0.0564895	0.036525		0.45559	0.018321	-0.00271	0.020837	0.021107	0.025193	0.011725	0.007581
				0.45615	0.0782824	0.0123573	0.0812224	0.0947069	0.0908605	0.0902949	0.0257272		0.45615	0.016288	0.002571	0.0169	0.019706	0.018905	0.018788	0.005353
				0.4567	0.0581008	0.0088329	0.0798324	0.0648589	0.0388932	0.130999	0.0737453		0.4567	0.012119	0.001842	0.016651	0.013528	0.008112	0.027324	0.015382
				0.45726	-0.00228273	-0.00965948	0.0850358	0.0447415	0.109817	0.0406702	0.082119		0.45726	-0.00048	-0.00202	0.01778	0.009355	0.022961	0.008504	0.01717
				0.45782	0.0453093	0.0210705	0.0296	0.10844	0.0501259	0.0961151	0.0196373		0.45782	0.009497	0.004416	0.006204	0.022729	0.010506	0.020145	0.004116
				0.45837	0.0529299	0.100233	0.011136	0.123889	0.0158714	0.0485775	0.0671004		0.45837	0.011121	0.02106	0.00234	0.02603	0.003335	0.010206	0.014098
				0.45893	0.0631307	0.0999658	0.0905526	0.128483	0.112858	0.0738171	0.0674348		0.45893	0.013296	0.021055	0.019072	0.027061	0.02377	0.015547	0.014203
				0.45949	0.0837615	0.0622389	0.0628907	0.0862417	0.0686	0.0651457	0.0855219		0.45949	0.017684	0.01314	0.013278	0.018208	0.014483	0.013754	0.018056
				0.46005	-0.0135723	0.0533891	0.0309273	0.0354509	0.054885	0.0227571	0.00591809		0.46005	-0.00287	0.011299	0.006546	0.007503	0.011616	0.004816	0.001253
				0.4606	-0.00249837	0.0531418	0.0982678	0.0826334	0.0158403	0.0995247	0.0509735		0.4606	-0.00053	0.011274	0.020848	0.017531	0.003361	0.021115	0.010814
				0.46116	0.0249427	0.0286681	0.0707633	0.0625877	0.0499049	0.131249	0.0108469		0.46116	0.005305	0.006097	0.015049	0.01331	0.010613	0.027912	0.002307
				0.46172	0.0414121	0.026279	0.0856824	0.0696298	0.0553838	0.0402624	0.0173023		0.46172	0.008828	0.005602	0.018266	0.014844	0.011807	0.008583	0.003689
				0.46227	0.0725626	0.049901	0.0810905	0.0673425	0.0625578	0.0287693	0.043446		0.46227	0.015506	0.010664	0.017329	0.014391	0.013368	0.006148	0.009284
				0.46283	0.0620458	0.0520566	0.0368853	0.0639961	0.0690099	0.0636883	0.000465649		0.46283	0.013291	0.011151	0.007901	0.013709	0.014783	0.013643	9.97e-05
				0.46339	0.0204657	0.137859	0.0277402	0.063615	0.111004	-0.00402719	0.0400435		0.46339	0.004395	0.029602	0.005957	0.01366	0.023836	-0.00086	0.008598
				0.46394	0.0872769	0.0814767	0.0710422	-0.00969415	-0.00365135	0.0779402	0.0365784		0.46394	0.018786	0.017537	0.015291	-0.00209	-0.00079	0.016776	0.007873
				0.4645	0.0332578	0.0652274	0.0393718	0.0315483	0.0275508	0.105294	0.00136643		0.4645	0.007176	0.014073	0.008495	0.006807	0.005944	0.022718	0.000295
				0.46506	0.0924424	0.0941652	0.0802179	0.115379	0.0286361	0.067404	0.0733241		0.46506	0.019993	0.020366	0.017349	0.024954	0.006193	0.014578	0.015858
				0.46561	0.111377	0.027592	0.0899207	0.0341864	0.101834	0.113636	0.0225584		0.46561	0.024146	0.005982	0.019494	0.007411	0.022077	0.024636	0.004891
				0.46617	0.0598813	0.0286104	0.0581848	0.0485693	0.0512852	0.0722764	0.110083		0.46617	0.013013	0.006217	0.012644	0.010555	0.011145	0.015707	0.023923
				0.46673	0.111605	0.0551353	0.0550497	0.0235909	0.050211	0.0887464	0.0314745		0.46673	0.024311	0.01201	0.011992	0.005139	0.010938	0.019332	0.006856
				0.46729	0.081459	0.0823538	0.0219611	0.0753772	0.0589971	0.110497	0.0641419		0.46729	0.017787	0.017982	0.004795	0.016459	0.012882	0.024128	0.014006
				0.46784	0.0876349	0.0294661	0.111809	0.0467231	0.0535174	0.0552268	0.068346		0.46784	0.019181	0.006449	0.024472	0.010227	0.011714	0.012088	0.014959
				0.4684	0.0890392	0.0355112	0.0298635	0.0604063	0.0855947	0.0690759	0.146148		0.4684	0.019535	0.007791	0.006552	0.013253	0.018779	0.015155	0.032065
				0.46896	0.0641238	0.020873	0.0493361	0.0390935	0.0841421	0.0503409	0.132013		0.46896	0.014102	0.00459	0.01085	0.008597	0.018505	0.011071	0.029032
				0.46951	0.0262453	0.110315	0.066606	0.0609847	0.0209417	0.133755	0.036583		0.46951	0.005786	0.024318	0.014683	0.013444	0.004616	0.029485	0.008064
				0.47007	0.00894378	0.00944017	0.109529	0.104768	0.0194063	0.00139483	0.0081084		0.47007	0.001976	0.002086	0.024202	0.02315	0.004288	0.000308	0.001792
				0.47063	0.118581	0.0197593	0.0275288	0.0539924	0.100351	0.0754861	0.131783		0.47063	0.026264	0.004376	0.006097	0.011959	0.022227	0.016719	0.029189
				0.47118	0.100731	0.103863	0.128393	0.0332573	-0.0124889	0.0442499	0.124632		0.47118	0.022364	0.023059	0.028505	0.007384	-0.00277	0.009824	0.02767
				0.47174	-0.0655867	0.123482	0.107655	0.0403895	0.0570191	0.0400511	0.124907		0.47174	-0.0146	0.02748	0.023958	0.008988	0.012689	0.008913	0.027797
				0.4723	0.124311	0.0875271	0.0571182	0.0830748	0.063829	0.12698	0.0693993		0.4723	0.027729	0.019524	0.012741	0.018531	0.014238	0.028325	0.015481
				0.47286	0.0178661	0.0179974	0.121584	0.0743986	0.0814854	0.0637828	0.0588836		0.47286	0.003995	0.004024	0.027185	0.016635	0.018219	0.014261	0.013166
				0.47341	0.130256	0.0632992	0.0918622	0.118	0.0860336	0.0795284	0.026973		0.47341	0.029193	0.014187	0.020588	0.026446	0.019282	0.017824	0.006045
				0.47397	0.0861728	0.0449475	0.0145363	0.0421031	0.10161	-0.0497277	0.031705		0.47397	0.019358	0.010097	0.003266	0.009458	0.022826	-0.01117	0.007122
				0.47453	0.0721947	0.128478	0.0359427	0.079746	0.0444902	0.0323202	0.0215472		0.47453	0.016256	0.02893	0.008093	0.017957	0.010018	0.007278	0.004852
				0.47508	0.0481452	0.0643945	0.0961835	0.0132185	0.109813	0.113548	-0.00627281		0.47508	0.010867	0.014534	0.021709	0.002983	0.024785	0.025628	-0.00142
				0.47564	0.0193399	0.0698043	-0.00504433	0.0919875	0.0732802	0.070392	0.0673758		0.47564	0.004375	0.015792	-0.00114	0.020811	0.016578	0.015925	0.015243
				0.4762	0.133055	0.0810105	0.0583702	0.07975	0.0877312	0.120254	0.100612		0.4762	0.030172	0.01837	0.013236	0.018084	0.019894	0.027269	0.022815
				0.47675	0.0731395	0.0385513	0.0822448	0.0888956	0.143409	0.179671	0.0849528		0.47675	0.016624	0.008762	0.018694	0.020205	0.032596	0.040838	0.019309
				0.47731	0.132802	0.07317	0.103113	0.0603476	0.117098	0.0356608	0.089901		0.47731	0.030255	0.01667	0.023492	0.013749	0.026678	0.008124	0.020482
				0.47787	0.0973629	0.0154537	0.0106115	0.0566724	0.0542976	0.0816872	-0.00275477		0.47787	0.022233	0.003529	0.002423	0.012942	0.012399	0.018654	-0.00063
				0.47842	0.0733947	0.0985623	0.0334459	0.0922009	0.00457244	0.12388	0.0779791		0.47842	0.016799	0.02256	0.007655	0.021104	0.001047	0.028355	0.017849
				0.47898	0.0629344	0.00663927	0.132221	0.0635231	0.0807224	0.0246563	0.070167		0.47898	0.014439	0.001523	0.030335	0.014574	0.01852	0.005657	0.016098
				0.47954	0.074365	0.0892175	0.104185	0.134731	0.142865	0.0968254	0.0468438		0.47954	0.017101	0.020516	0.023958	0.030982	0.032853	0.022266	0.010772
				0.4801	0.0176281	-0.0100387	0.0470719	0.0432623	0.0566567	0.115913	0.0864955		0.4801	0.004063	-0.00231	0.01085	0.009972	0.013059	0.026717	0.019936
				0.48065	0.0637071	0.0910062	0.147813	0.0610634	0.0415604	0.099317	0.0579412		0.48065	0.014718	0.021025	0.034149	0.014107	0.009602	0.022945	0.013386
				0.48121	0.0997781	0.0334613	0.138584	0.092225	-0.000215105	0.0536102	0.146356		0.48121	0.023105	0.007748	0.032091	0.021356	-5e-05	0.012414	0.03389
				0.48177	0.0853528	0.130326	0.0655942	0.0311229	0.102675	0.0900603	0.0519908		0.48177	0.01981	0.030248	0.015224	0.007224	0.023831	0.020903	0.012067
				0.48232	0.0575679	0.104633	0.142208	0.0807809	0.0733093	0.119663	0.0572346		0.48232	0.013392	0.024341	0.033083	0.018792	0.017054	0.027838	0.013315
				0.48288	0.100474	0.181658	0.0730402	-0.00737441	0.0328033	0.116843	0.0731664		0.48288	0.023428	0.042358	0.017031	-0.00172	0.007649	0.027245	0.01706
				0.48344	0.0691374	0.0158912	0.0216494	0.0272473	0.116146	0.0513881	0.0656193		0.48344	0.016158	0.003714	0.00506	0.006368	0.027145	0.01201	0.015336
				0.48399	0.11348	0.0663692	-0.0209528	0.0639367	0.0649028	-0.0227707	-0.00377861		0.48399	0.026583	0.015547	-0.00491	0.014977	0.015203	-0.00533	-0.00089
				0.48455	0.0309592	0.0269236	0.123643	0.0722747	0.0471019	0.0486086	0.0719433		0.48455	0.007269	0.006321	0.02903	0.016969	0.011059	0.011413	0.016891
				0.48511	0.109495	0.101468	0.0398804	0.0332983	0.120261	0.0604982	0.0575968		0.48511	0.025767	0.023878	0.009385	0.007836	0.028301	0.014237	0.013554
				0.48566	0.0954428	0.118738	0.0960792	0.148088	0.0230508	0.00999938	0.0669011		0.48566	0.022512	0.028007	0.022662	0.03493	0.005437	0.002359	0.01578
				0.48622	0.119499	0.0591871	0.0889799	0.0644882	0.0811056	0.0367524	0.0548308		0.48622	0.028251	0.013992	0.021036	0.015246	0.019174	0.008689	0.012963
				0.48678	0.0172458	0.0751461	0.0325735	0.102933	0.0847523	0.12789	0.0933885		0.48678	0.004086	0.017806	0.007718	0.02439	0.020082	0.030304	0.022129
				0.48734	0.0602392	0.0643196	0.0444777	0.109469	0.0685731	0.0696279	0.070918		0.48734	0.014307	0.015276	0.010563	0.025998	0.016286	0.016536	0.016843
				0.48789	-0.0101823	0.0606917	0.0436839	0.05998	0.081667	0.0679495	0.0900466		0.48789	-0.00242	0.014447	0.010398	0.014278	0.01944	0.016175	0.021435
				0.48845	0.00777357	0.0664205	0.00219315	0.0333827	0.0899254	0.0947374	0.147767		0.48845	0.001855	0.015847	0.000523	0.007965	0.021455	0.022603	0.035255
				0.48901	0.0625583	0.0425967	0.0641555	0.129472	0.117195	0.129417	0.103523		0.48901	0.014959	0.010186	0.015341	0.03096	0.028024	0.030947	0.024755
				0.48956	0.0772562	0.0167039	0.0141315	0.0510663	0.100319	0.0630218	0.0879744		0.48956	0.018516	0.004003	0.003387	0.012239	0.024044	0.015105	0.021085
				0.49012	0.0757349	0.0209432	0.102485	0.0602364	0.113596	0.123453	0.0227859		0.49012	0.018193	0.005031	0.024619	0.01447	0.027288	0.029656	0.005474
				0.49068	0.0780609	0.0294734	0.0556691	0.0562731	0.043108	0.0869414	0.0569931		0.49068	0.018794	0.007096	0.013403	0.013549	0.010379	0.020932	0.013722
				0.49123	0.117338	0.0329079	0.0415616	0.0115691	0.0154128	0.073658	0.0971494		0.49123	0.028315	0.007941	0.010029	0.002792	0.003719	0.017774	0.023443
				0.49179	0.0717932	0.0854538	0.11736	0.0401014	0.0610788	0.0931008	0.0332566		0.49179	0.017364	0.020668	0.028384	0.009699	0.014772	0.022517	0.008043
				0.49235	-0.00420619	0.0826486	0.115971	0.0242749	0.0163856	0.127513	0.047383		0.49235	-0.00102	0.020034	0.028112	0.005884	0.003972	0.03091	0.011486
				0.4929	0.118429	0.0829634	0.12193	0.0625014	0.0808029	0.129172	0.0480919		0.4929	0.028773	0.020156	0.029623	0.015185	0.019631	0.031383	0.011684
				0.49346	0.0556955	-0.00964628	0.0321686	0.12293	0.1029	0.0666853	0.0762926		0.49346	0.013562	-0.00235	0.007833	0.029934	0.025056	0.016238	0.018578
				0.49402	0.0679048	0.0355461	0.0699757	0.0800431	0.0311663	0.0614828	0.0567651		0.49402	0.016572	0.008675	0.017078	0.019535	0.007606	0.015005	0.013854
				0.49458	0.0346554	0.0777851	0.0649419	0.0678945	0.0650581	0.0667891	0.0445328		0.49458	0.008477	0.019027	0.015885	0.016607	0.015913	0.016337	0.010893
				0.49513	0.113736	0.074912	0.0819474	0.102327	0.150284	0.0871233	0.105087		0.49513	0.027883	0.018365	0.02009	0.025086	0.036843	0.021359	0.025763
				0.49569	0.0805961	0.0132783	0.037941	0.110483	0.034787	0.0350182	0.0402297		0.49569	0.019803	0.003263	0.009322	0.027146	0.008547	0.008604	0.009885
				0.49625	0.138544	0.0276641	0.0491089	0.108026	0.0518863	0.0741999	0.0449939		0.49625	0.034118	0.006813	0.012094	0.026602	0.012778	0.018272	0.01108
				0.4968	0.0809758	0.0642941	0.0648135	-0.00341596	0.0713359	0.0935209	0.112974		0.4968	0.019986	0.015869	0.015997	-0.00084	0.017607	0.023082	0.027883
				0.49736	0.0192919	0.0668451	0.0260417	0.117585	0.118345	0.0840282	0.0932882		0.49736	0.004772	0.016535	0.006442	0.029086	0.029274	0.020786	0.023076
				0.49792	0.0913478	0.0525329	0.135075	0.0725492	0.0582475	0.0825887	0.0588637		0.49792	0.022647	0.013024	0.033488	0.017986	0.014441	0.020475	0.014594
				0.49847	0.10568	0.0831358	0.115607	0.0252911	0.0603933	0.0384781	0.0366741		0.49847	0.026259	0.020657	0.028726	0.006284	0.015006	0.009561	0.009113
				0.49903	0.125437	0.104936	0.0972643	0.0278828	0.0858708	0.0948933	0.107409		0.49903	0.031238	0.026132	0.024222	0.006944	0.021384	0.023631	0.026748
				0.49959	0.105801	0.0493947	0.0403413	0.0698199	0.0726298	0.131061	0.0514149		0.49959	0.026407	0.012328	0.010069	0.017426	0.018127	0.032711	0.012833
				0.50014	0.143046	0.0478865	0.133276	0.0830772	0.0578512	0.0957095	0.10466		0.50014	0.035782	0.011979	0.033338	0.020781	0.014471	0.023941	0.02618
				0.5007	0.0201124	0.136481	0.0752346	0.0418596	0.0888112	0.0942291	0.062665		0.5007	0.005042	0.034216	0.018861	0.010494	0.022265	0.023623	0.01571
				0.50126	0.157174	0.0621614	0.021081	0.0520987	0.0562371	0.0484166	0.0859495		0.50126	0.039492	0.015619	0.005297	0.01309	0.01413	0.012165	0.021596
				0.50182	0.143521	0.132525	0.0272141	0.0949994	0.0766097	0.109552	0.0882733		0.50182	0.036141	0.033372	0.006853	0.023923	0.019292	0.027587	0.022229
				0.50237	0.0616824	0.0692421	0.0839365	0.131183	0.048993	0.0445099	0.120078		0.50237	0.015567	0.017475	0.021184	0.033107	0.012365	0.011233	0.030305
				0.50293	0.00374803	0.103982	0.0484836	0.071692	0.128507	0.0426489	0.0336832		0.50293	0.000948	0.026301	0.012263	0.018134	0.032504	0.010787	0.00852
				0.50349	0.0885172	0.0171839	0.0721295	0.0645688	0.0644677	0.064092	0.0994883		0.50349	0.022439	0.004356	0.018285	0.016368	0.016342	0.016247	0.02522
				0.50404	0.127624	0.0682323	-0.0261107	0.0300536	0.116169	0.0796547	0.119409		0.50404	0.032424	0.017335	-0.00663	0.007635	0.029514	0.020237	0.030337
				0.5046	0.0106465	0.0434865	0.00865199	0.0794481	0.0671719	0.120813	0.031876		0.5046	0.002711	0.011073	0.002203	0.020229	0.017103	0.030761	0.008116
				0.50516	0.0678835	0.0480995	0.106309	0.149453	0.108511	0.0509999	-0.000859224		0.50516	0.017323	0.012274	0.027128	0.038138	0.02769	0.013014	-0.00022
				0.50571	0.0815375	0.0641019	0.0555954	0.0785477	0.105723	0.0646801	0.180364		0.50571	0.020853	0.016394	0.014218	0.020088	0.027038	0.016542	0.046127
				0.50627	0.0574126	0.1194	0.0710754	0.0623939	0.077861	0.0553075	0.118386		0.50627	0.014715	0.030603	0.018217	0.015992	0.019957	0.014176	0.030343
				0.50683	0.0922141	0.0433161	0.0553786	0.078064	0.0272082	0.109488	0.0781567		0.50683	0.023687	0.011127	0.014225	0.020053	0.006989	0.028124	0.020076
				0.50738	0.0841791	0.0149066	0.0579595	0.0264709	0.0745066	0.11655	0.0590011		0.50738	0.021671	0.003838	0.014921	0.006815	0.019181	0.030004	0.015189
				0.50794	0.0577392	0.109287	-0.0252951	0.0687601	0.0755776	0.0681792	0.0434658		0.50794	0.014897	0.028196	-0.00653	0.01774	0.019499	0.01759	0.011214
				0.5085	0.052602	0.0400518	0.071366	0.0847198	0.0806108	0.0651768	0.127564		0.5085	0.013601	0.010356	0.018453	0.021906	0.020843	0.016853	0.032984
				0.50905	0.105991	0.0158943	0.0930645	0.0293719	0.130579	0.049837	0.012643		0.50905	0.027466	0.004119	0.024116	0.007611	0.033838	0.012915	0.003276
				0.50961	0.0331674	0.0600366	0.0534092	0.0873674	0.0526906	0.0932331	0.0816342		0.50961	0.008614	0.015592	0.013871	0.02269	0.013684	0.024213	0.021201
				0.51017	0.136435	0.0520781	0.0494662	0.0485235	0.075492	0.0150102	0.0899153		0.51017	0.03551	0.013554	0.012875	0.012629	0.019648	0.003907	0.023402
				0.51073	0.0754517	-0.00823664	0.0738815	0.0737313	0.0942282	0.105696	0.0844497		0.51073	0.019681	-0.00215	0.019271	0.019232	0.024578	0.02757	0.022028
				0.51128	0.0471604	0.0178117	0.122827	0.0762417	0.0121982	0.0502385	0.176045		0.51128	0.012328	0.004656	0.032108	0.01993	0.003189	0.013133	0.04602
				0.51184	0.0365159	0.0281644	0.167895	0.123241	0.0133739	0.0647688	0.0884394		0.51184	0.009566	0.007378	0.043985	0.032286	0.003504	0.016968	0.023169
				0.5124	0.102589	0.0779112	0.0178987	0.0669544	0.01642	0.141987	0.13339		0.5124	0.026935	0.020455	0.004699	0.017579	0.004311	0.037278	0.035021
				0.51295	0.0685925	0.0379836	0.0643412	0.0586596	0.0886486	0.0507477	0.0699941		0.51295	0.018048	0.009994	0.016929	0.015435	0.023325	0.013353	0.018417
				0.51351	0.0726294	0.154059	0.10132	0.0609133	0.124936	-0.00491837	0.119731		0.51351	0.019152	0.040624	0.026717	0.016062	0.032945	-0.0013	0.031572
				0.51407	0.0427247	0.0900846	0.101231	0.0410789	0.0396094	0.180847	0.0342111		0.51407	0.011291	0.023806	0.026752	0.010856	0.010467	0.047791	0.009041
				0.51462	0.102571	0.0360623	0.0941821	0.152199	0.0535345	0.175582	0.129286		0.51462	0.027165	0.009551	0.024943	0.040308	0.014178	0.046501	0.03424
				0.51518	0.0755181	0.10638	0.0674929	0.0958707	0.0415858	0.0711617	0.126698		0.51518	0.020043	0.028234	0.017913	0.025445	0.011037	0.018887	0.033627
				0.51574	0.119092	0.0782875	0.130979	0.0639527	0.128966	0.0521628	0.0503735		0.51574	0.031676	0.020823	0.034838	0.01701	0.034303	0.013874	0.013399
				0.51629	0.110527	0.0877723	0.0797019	0.0591971	0.0896165	0.0355946	0.0846165		0.51629	0.029462	0.023396	0.021245	0.015779	0.023888	0.009488	0.022555
				0.51685	0.108415	0.194	0.0151792	0.0720688	0.140893	0.0865573	0.113511		0.51685	0.028961	0.051824	0.004055	0.019252	0.037637	0.023122	0.030323
				0.51741	0.0896265	0.0795087	0.0673397	0.0589584	0.0789528	0.0240604	0.0303934		0.51741	0.023994	0.021285	0.018028	0.015784	0.021136	0.006441	0.008137
				0.51796	0.0153239	0.106805	0.0467404	0.142386	0.129074	0.0189621	0.0489818		0.51796	0.004111	0.028654	0.01254	0.0382	0.034629	0.005087	0.013141
				0.51852	0.0303544	0.0748508	0.139209	0.0803969	0.142863	0.0956634	0.0586319		0.51852	0.008161	0.020125	0.037428	0.021616	0.038411	0.02572	0.015764
				0.51908	0.09636	0.087987	0.102464	0.138596	0.0981258	0.0266244	-0.00142132		0.51908	0.025963	0.023707	0.027608	0.037343	0.026439	0.007174	-0.00038
				0.51963	0.0571989	0.0800405	0.0799983	0.0318744	0.131592	0.0851736	0.134023		0.51963	0.015445	0.021612	0.021601	0.008607	0.035532	0.022999	0.036189
				0.52019	0.0919867	0.111059	0.0642927	0.151601	0.0212307	0.0426337	0.0595445		0.52019	0.024891	0.030052	0.017398	0.041023	0.005745	0.011537	0.016113
				0.52075	0.0147263	0.0982802	0.0678079	0.0988695	0.0378448	0.128239	0.0797117		0.52075	0.003993	0.026651	0.018388	0.026811	0.010263	0.034776	0.021616
				0.52131	0.00108575	0.146638	0.029372	0.1067	0.0787265	0.110872	0.104006		0.52131	0.000295	0.03985	0.007982	0.028997	0.021395	0.030131	0.028265
				0.52186	0.088602	0.131768	0.0673529	0.0269852	0.0617874	0.0600363	0.0869673		0.52186	0.02413	0.035886	0.018343	0.007349	0.016827	0.01635	0.023685
				0.52242	-0.0485715	0.0506453	0.0209522	0.0451136	0.0625127	0.120196	0.100743		0.52242	-0.01326	0.013822	0.005718	0.012312	0.017061	0.032804	0.027495
				0.52298	0.0485509	0.133672	0.138173	0.067683	0.0947266	0.10089	0.0838947		0.52298	0.013279	0.03656	0.037791	0.018511	0.025908	0.027594	0.022945
				0.52353	0.00737173	0.0314438	0.132769	0.037582	0.230657	0.0403078	0.130666		0.52353	0.00202	0.008618	0.03639	0.010301	0.06322	0.011048	0.035814
				0.52409	0.0775657	-0.0306668	0.0699709	0.0162867	0.0888791	0.1132	0.0434871		0.52409	0.021305	-0.00842	0.019219	0.004473	0.024412	0.031093	0.011945
				0.52465	0.0454346	0.115473	0.0881522	0.108057	0.104294	-0.0250667	0.0123952		0.52465	0.012506	0.031784	0.024264	0.029743	0.028707	-0.0069	0.003412
				0.5252	0.120979	-0.0378245	0.0861247	0.0543773	0.040934	0.0735713	0.144709		0.5252	0.033371	-0.01043	0.023756	0.014999	0.011291	0.020294	0.039916
				0.52576	0.0513821	0.0958432	0.140565	0.0257239	0.145797	0.158292	0.028333		0.52576	0.014203	0.026493	0.038855	0.007111	0.040302	0.043755	0.007832
				0.52632	0.0659627	0.0738832	-0.000821296	-0.0564302	0.105055	0.0541843	0.176303		0.52632	0.018272	0.020466	-0.00023	-0.01563	0.029101	0.01501	0.048837
				0.52687	0.0977859	0.14738	0.0117871	0.109621	0.0662494	0.11469	0.0863442		0.52687	0.027145	0.040912	0.003272	0.03043	0.018391	0.031837	0.023969
				0.52743	0.113512	0.122973	0.0588758	0.0511351	0.0749841	0.00389896	0.114731		0.52743	0.031577	0.034209	0.016378	0.014225	0.020859	0.001085	0.031916
				0.52799	0.0370496	0.137228	0.0852567	0.0372997	0.109462	0.0988476	0.0373347		0.52799	0.010328	0.038255	0.023767	0.010398	0.030515	0.027556	0.010408
				0.52854	0.200375	0.131569	0.104844	0.0505565	0.0463294	0.0835488	0.0409069		0.52854	0.055976	0.036755	0.029289	0.014123	0.012943	0.02334	0.011428
				0.5291	0.042883	0.105214	0.0852469	0.0817085	0.0210322	0.135021	0.113507		0.5291	0.012005	0.029454	0.023865	0.022874	0.005888	0.037799	0.031776
				0.52966	0.0898945	0.0439086	0.136966	0.110916	0.0398144	0.0231019	0.097068		0.52966	0.025219	0.012318	0.038424	0.031116	0.011169	0.006481	0.027231
				0.53021	0.0364652	0.0604482	0.0425147	0.0461083	0.105116	0.128785	0.0562982		0.53021	0.010251	0.016994	0.011952	0.012962	0.029551	0.036205	0.015827
				0.53077	0.136512	0.0631274	0.0569099	0.0738384	0.162987	0.0216391	0.132138		0.53077	0.038458	0.017784	0.016033	0.020802	0.045916	0.006096	0.037226
				0.53133	0.0767662	0.0958187	0.0991114	0.134174	-0.00437744	0.0327641	0.0164135		0.53133	0.021672	0.027051	0.02798	0.037879	-0.00124	0.00925	0.004634
				0.53188	0.112155	0.0863059	0.113039	0.0771383	0.117807	0.0925006	0.0866663		0.53188	0.031729	0.024416	0.031979	0.021822	0.033328	0.026168	0.024518
				0.53244	0.0377294	0.0423679	0.0541312	0.102041	0.103473	0.046336	0.0615722		0.53244	0.010696	0.012011	0.015346	0.028928	0.029334	0.013136	0.017455
				0.533	0.0661612	0.0527053	0.151811	0.08346	0.170368	0.0682555	0.104107		0.533	0.018796	0.014973	0.043128	0.02371	0.048399	0.01939	0.029575
				0.53356	0.157734	0.0828383	0.0422811	0.0676802	-0.0563962	0.0683977	0.0343273		0.53356	0.044904	0.023582	0.012037	0.019267	-0.01605	0.019472	0.009772
				0.53411	0.108437	0.110642	0.0133572	0.0958388	0.0621156	-0.0692891	0.092773		0.53411	0.030934	0.031564	0.00381	0.02734	0.01772	-0.01977	0.026466
				0.53467	0.164427	-0.00804687	-0.0191569	0.0629279	0.111551	0.147248	0.231585		0.53467	0.047005	-0.0023	-0.00548	0.017989	0.031889	0.042094	0.066203
				0.53523	0.0947327	0.105396	0.02706	0.0374768	0.167936	0.139665	0.0410471		0.53523	0.027138	0.030192	0.007752	0.010736	0.048108	0.040009	0.011759
				0.53578	0.0830023	0.169289	0.0446385	0.01678	0.0507095	0.0518504	0.134369		0.53578	0.023827	0.048596	0.012814	0.004817	0.014557	0.014884	0.038572
				0.53634	0.109422	0.184476	-0.0300353	0.144381	0.123679	0.0762941	0.0832055		0.53634	0.031476	0.053066	-0.00864	0.041532	0.035577	0.021947	0.023935
				0.5369	0.0545501	0.0549316	0.0621686	0.132271	0.09194	0.0214523	0.123408		0.5369	0.015724	0.015834	0.017921	0.038128	0.026502	0.006184	0.035573
				0.53745	0.0691777	0.0361408	0.0918931	0.0278853	0.124506	0.0477921	0.107339		0.53745	0.019982	0.010439	0.026544	0.008055	0.035964	0.013805	0.031005
				0.53801	0.125332	0.0703051	0.147916	0.110319	0.136511	0.0225448	0.120178		0.53801	0.036278	0.02035	0.042815	0.031932	0.039514	0.006526	0.034786
				0.53857	0.223114	0.133092	0.0904031	0.0678366	0.0981653	-0.0795283	0.0648788		0.53857	0.064715	0.038604	0.026222	0.019676	0.028473	-0.02307	0.018818
				0.53912	0.0955431	0.0552408	-0.0324166	0.118407	0.0521718	0.155625	0.165557		0.53912	0.02777	0.016056	-0.00942	0.034415	0.015164	0.045233	0.04812
				0.53968	-0.0062389	0.149197	0.186607	0.141996	0.227887	0.229576	0.147478		0.53968	-0.00182	0.043454	0.05435	0.041357	0.066373	0.066865	0.042954

## Sheet: B5
Source Data Supplementary Figure 5
TR-SAXS characterization of the CX4 chemotype - B5
					Scattering Intensity I(q)									Kratky Transform [I(q) * q2]									Gunier Transform ln[I]
					Time(s)									Time(s)									Time (s)
	Time (s)	I(0)		q	0.3	0.6	0.9	1.2	1.5	1.8	2.1		q	0.3	0.6	0.9	1.2	1.5	1.8	2.1		q2	0.3	2.1
	0.3	23.2		0.01143	19.6184	24.4552	27.7182	28.8256	25.6728	28.1941	29.6721		0.01143	0.002562	0.003194	0.00362	0.003765	0.003353	0.003682	0.003875		0.000131	2.97647	3.39021
	0.6	24.8		0.01199	22.2506	25.0999	25.5085	26.7973	26.824	31.6062	29.8349		0.01199	0.003196	0.003605	0.003664	0.003849	0.003853	0.00454	0.004285		0.000144	3.10237	3.39568
	0.9	25.4		0.01254	22.0188	22.7102	23.6619	23.3689	27.0441	29.3614	28.5644		0.01254	0.003464	0.003573	0.003723	0.003677	0.004255	0.004619	0.004494		0.000157	3.0919	3.35216
	1.2	26.5		0.0131	21.7573	24.0745	24.0148	25.8399	27.5929	29.573	28.588		0.0131	0.003734	0.004131	0.004121	0.004434	0.004735	0.005075	0.004906		0.000172	3.07995	3.35299
	1.5	27.7		0.01366	22.5273	23.6775	24.2028	24.1668	25.4628	29.0994	26.5408		0.01366	0.004202	0.004417	0.004515	0.004508	0.00475	0.005428	0.004951		0.000187	3.11473	3.27868
	1.8	29.4		0.01422	20.7942	23.5147	25.2129	25.1227	25.8207	26.4967	25.8722		0.01422	0.004202	0.004752	0.005095	0.005076	0.005217	0.005354	0.005228		0.000202	3.03467	3.25317
	2.1	30		0.01477	21.8245	23.2882	23.508	23.5408	25.6194	26.613	27.3057		0.01477	0.004762	0.005082	0.00513	0.005137	0.00559	0.005807	0.005958		0.000218	3.08303	3.3071
	2.4	30.1		0.01533	22.2399	22.7866	23.0994	24.7623	26.3554	28.5976	26.1137		0.01533	0.005227	0.005355	0.005429	0.005819	0.006194	0.006721	0.006137		0.000235	3.10189	3.26246
	2.7	30.5		0.01589	21.8707	24.1981	23.4695	25.5431	25.9125	24.1457	26.5859		0.01589	0.00552	0.006108	0.005924	0.006447	0.00654	0.006094	0.00671		0.000252	3.08515	3.28038
	3	30.9		0.01645	21.4882	22.274	23.6908	24.9916	25.4314	24.8405	26.6399		0.01645	0.005811	0.006024	0.006407	0.006759	0.006878	0.006718	0.007204		0.00027	3.0675	3.28241
				0.017	21.8279	22.302	23.1194	23.4627	25.3872	25.4252	26.4858		0.017	0.00631	0.006447	0.006683	0.006782	0.007339	0.00735	0.007656		0.000289	3.08319	3.27661
				0.01756	21.4696	21.5345	21.9201	23.9895	24.6353	24.9909	26.0818		0.01756	0.00662	0.00664	0.006759	0.007397	0.007596	0.007706	0.008042		0.000308	3.06664	3.26124
				0.01812	21.2252	20.9629	22.7283	24.4036	24.0659	24.4616	25.415		0.01812	0.006967	0.006881	0.00746	0.00801	0.007899	0.008029	0.008342		0.000328	3.05519	3.23534
				0.01868	20.9187	22.0613	22.3862	22.8674	24.4743	24.2299	25.0693		0.01868	0.007296	0.007694	0.007807	0.007975	0.008536	0.00845	0.008743		0.000349	3.04065	3.22165
				0.01923	20.8684	22.4961	23.022	22.3775	23.7615	24.5755	24.4168		0.01923	0.007719	0.008321	0.008515	0.008277	0.008789	0.00909	0.009031		0.00037	3.03823	3.19527
				0.01979	19.734	20.9424	22.5276	22.8703	23.6072	24.4234	25.6183		0.01979	0.007728	0.008201	0.008822	0.008956	0.009245	0.009564	0.010032		0.000392	2.98234	3.24331
				0.02035	19.9546	22.068	22.0899	21.9725	22.632	24.2543	25.4842		0.02035	0.008261	0.009136	0.009145	0.009097	0.00937	0.010041	0.01055		0.000414	2.99346	3.23806
				0.0209	19.5628	21.2807	22.3464	22.1234	23.8098	23.7445	24.8225		0.0209	0.008549	0.009299	0.009765	0.009667	0.010404	0.010376	0.010847		0.000437	2.97363	3.21175
				0.02146	20.4363	21.353	21.2423	22.9388	23.0681	23.1873	23.5763		0.02146	0.009413	0.009836	0.009785	0.010566	0.010626	0.01068	0.01086		0.000461	3.01731	3.16024
				0.02202	20.3451	20.1477	21.479	22.6656	22.8444	23.6555	23.3513		0.02202	0.009864	0.009768	0.010414	0.010989	0.011076	0.011469	0.011322		0.000485	3.01284	3.15065
				0.02258	19.8666	21.4672	21.0074	22.5966	23.5009	22.9714	23.5131		0.02258	0.010126	0.010942	0.010708	0.011518	0.011979	0.011709	0.011985		0.00051	2.98904	3.15756
				0.02313	20.0039	19.2793	21.0223	22.4807	23.0933	23.7401	23.6832		0.02313	0.010706	0.010318	0.011251	0.012031	0.012359	0.012705	0.012675		0.000535	2.99593	3.16477
				0.02369	19.1182	20.1105	20.4711	21.6794	21.9682	22.1417	22.772		0.02369	0.010731	0.011288	0.011491	0.012169	0.012331	0.012428	0.012782		0.000561	2.95064	3.12553
				0.02425	19.0444	19.7011	20.5283	20.8374	21.98	22.5884	23.8071		0.02425	0.011198	0.011584	0.012071	0.012253	0.012925	0.013282	0.013999		0.000588	2.94678	3.16998
				0.02481	19.4719	19.9306	20.7808	21.4034	21.9403	22.342	22.1544		0.02481	0.011983	0.012265	0.012788	0.013171	0.013502	0.013749	0.013634		0.000615	2.96897	3.09803
				0.02536	19.118	19.293	20.15	21.4113	21.5285	21.322	22.2005		0.02536	0.012299	0.012412	0.012963	0.013775	0.01385	0.013717	0.014282		0.000643	2.95063	3.10012
				0.02592	18.7258	19.5526	20.0429	20.6896	21.4276	21.3729	21.6175		0.02592	0.012582	0.013137	0.013467	0.013901	0.014397	0.01436	0.014525		0.000672	2.9299	3.0735
				0.02648	18.7894	19.1667	19.8204	20.6482	20.9659	20.9668	21.5805		0.02648	0.013174	0.013438	0.013897	0.014477	0.0147	0.014701	0.015131		0.000701	2.93329	3.07179
				0.02704	17.7933	19.3179	19.9987	19.6194	21.0522	21.2697	21.4807		0.02704	0.013006	0.01412	0.014618	0.014341	0.015388	0.015547	0.015701		0.000731	2.87882	3.06716
				0.02759	18.9813	19.2191	19.4039	20.1422	20.2859	20.3977	21.1779		0.02759	0.014453	0.014634	0.014775	0.015337	0.015446	0.015531	0.016125		0.000761	2.94345	3.05296
				0.02815	17.7524	18.4527	19.1163	20.0223	20.7765	20.1062	20.3805		0.02815	0.014068	0.014623	0.015149	0.015867	0.016465	0.015934	0.016151		0.000792	2.87652	3.01458
				0.02871	18.0759	18.7537	19.2033	19.9194	19.7956	20.3751	20.9177		0.02871	0.014898	0.015457	0.015828	0.016418	0.016316	0.016793	0.01724		0.000824	2.89458	3.04059
				0.02927	17.817	18.5415	18.8152	19.2944	19.9397	20.2413	20.4593		0.02927	0.01526	0.015881	0.016115	0.016526	0.017078	0.017337	0.017523		0.000856	2.88015	3.01844
				0.02982	17.1325	18.7531	19.0124	18.8605	20.224	19.9391	19.8915		0.02982	0.015239	0.01668	0.016911	0.016776	0.017989	0.017735	0.017693		0.000889	2.84098	2.99029
				0.03038	17.5639	17.8004	18.8377	18.7742	19.3065	19.3382	20.6343		0.03038	0.016212	0.01643	0.017387	0.017329	0.01782	0.017849	0.019046		0.000923	2.86584	3.02696
				0.03094	16.9797	17.9942	18.2896	18.8136	18.8148	19.1075	19.7556		0.03094	0.016252	0.017223	0.017506	0.018008	0.018009	0.018289	0.018909		0.000957	2.83202	2.98344
				0.0315	17.7743	17.8309	18.052	18.3776	19.1735	19.065	18.9026		0.0315	0.017632	0.017688	0.017908	0.018231	0.01902	0.018912	0.018751		0.000992	2.87775	2.9393
				0.03205	16.8284	17.6295	17.7567	18.65	18.7512	18.6707	18.8381		0.03205	0.017289	0.018113	0.018243	0.019161	0.019265	0.019182	0.019354		0.001027	2.82307	2.93588
				0.03261	17.0106	17.3205	17.8231	18.0931	18.1387	18.8335	19.1966		0.03261	0.01809	0.01842	0.018954	0.019242	0.01929	0.020029	0.020415		0.001063	2.83384	2.95473
				0.03317	16.4613	16.9244	17.4878	18.2481	18.166	18.3001	18.4629		0.03317	0.018109	0.018619	0.019239	0.020075	0.019985	0.020132	0.020311		0.0011	2.80101	2.91576
				0.03373	16.2002	16.5221	17.714	17.722	18.0807	17.8149	18.1168		0.03373	0.018427	0.018793	0.020149	0.020158	0.020566	0.020263	0.020607		0.001137	2.78503	2.89684
				0.03428	16.1163	16.4809	16.9501	17.0313	17.4888	17.7754	18.403		0.03428	0.018942	0.01937	0.019922	0.020017	0.020555	0.020892	0.021629		0.001175	2.77983	2.91251
				0.03484	15.7445	16.5641	17.004	17.4442	17.0593	17.502	18.0791		0.03484	0.019112	0.020107	0.020641	0.021175	0.020708	0.021246	0.021946		0.001214	2.75649	2.89476
				0.0354	15.554	16.4197	16.1015	16.9249	17.4329	17.4581	17.7835		0.0354	0.019489	0.020574	0.020175	0.021207	0.021844	0.021875	0.022283		0.001253	2.74432	2.87827
				0.03596	15.9406	15.8837	16.6371	16.7248	16.9945	17.611	17.3899		0.03596	0.020607	0.020534	0.021508	0.021621	0.02197	0.022767	0.022481		0.001293	2.76887	2.85589
				0.03651	14.7967	15.6059	16.059	16.6964	16.8682	17.0101	17.2775		0.03651	0.019727	0.020806	0.02141	0.02226	0.022489	0.022678	0.023034		0.001333	2.6944	2.84941
				0.03707	15.1777	15.7158	15.7029	16.6448	16.3756	16.3204	17.2172		0.03707	0.020857	0.021596	0.021579	0.022873	0.022503	0.022427	0.02366		0.001374	2.71983	2.84591
				0.03763	14.9112	14.9569	15.3456	16.0161	16.336	16.2906	16.3642		0.03763	0.021112	0.021177	0.021727	0.022677	0.02313	0.023065	0.02317		0.001416	2.70211	2.7951
				0.03819	15.0083	15.3935	16.1543	15.9812	15.3423	16.1976	16.3		0.03819	0.021884	0.022445	0.023555	0.023302	0.022371	0.023618	0.023767		0.001458	2.7086	2.79117
				0.03874	14.4002	15.3769	15.627	15.5659	15.8339	16.0678	16.3807		0.03874	0.021615	0.023081	0.023457	0.023365	0.023767	0.024118	0.024588		0.001501	2.66724	2.79611
				0.0393	14.578	14.8342	15.3025	15.462	15.4459	15.201	15.8889		0.0393	0.022516	0.022911	0.023635	0.023881	0.023856	0.023478	0.02454		0.001544	2.67951	2.76562
				0.03986	14.0367	14.8275	15.1054	14.82	15.706	15.7053	15.3209		0.03986	0.0223	0.023556	0.023997	0.023544	0.024952	0.02495	0.02434		0.001589	2.64168	2.72922
				0.04042	14.062	14.2782	15.0371	15.2367	15.1325	14.9834	15.1019		0.04042	0.022969	0.023322	0.024561	0.024887	0.024717	0.024474	0.024667		0.001633	2.64348	2.71482
				0.04097	14.0219	14.4252	14.3857	14.7286	14.827	14.9045	15.1224		0.04097	0.02354	0.024217	0.024151	0.024726	0.024891	0.025021	0.025387		0.001679	2.64062	2.71618
				0.04153	14.016	14.0165	13.8049	14.4472	14.7275	14.8201	15.0176		0.04153	0.024174	0.024175	0.02381	0.024918	0.025401	0.025561	0.025901		0.001725	2.6402	2.70922
				0.04209	13.914	13.6979	14.2292	14.0216	14.3134	14.2915	15.2069		0.04209	0.024646	0.024263	0.025204	0.024837	0.025353	0.025315	0.026936		0.001771	2.63289	2.72175
				0.04265	13.4815	13.5966	14.1322	14.3423	14.1447	14.3878	14.5561		0.04265	0.024517	0.024727	0.025701	0.026083	0.025723	0.026166	0.026472		0.001819	2.60132	2.67801
				0.0432	13.3683	13.6802	13.7618	13.6348	14.0169	14.2208	14.1574		0.0432	0.024951	0.025533	0.025685	0.025448	0.026161	0.026542	0.026424		0.001866	2.59288	2.65024
				0.04376	13.4681	13.4118	13.5131	13.6301	13.9677	13.9809	13.9742		0.04376	0.025791	0.025683	0.025877	0.026101	0.026747	0.026773	0.02676		0.001915	2.60032	2.63721
				0.04432	12.9922	12.9463	13.3424	13.4585	13.5829	13.7753	13.9562		0.04432	0.025517	0.025426	0.026205	0.026432	0.026677	0.027055	0.02741		0.001964	2.56435	2.63592
				0.04488	12.7194	13.3948	13.1502	13.5343	13.6327	13.3109	13.4692		0.04488	0.025614	0.026974	0.026481	0.027255	0.027453	0.026805	0.027124
				0.04543	13.0906	12.7205	13.1259	12.9616	12.7294	12.8822	13.3237		0.04543	0.02702	0.026256	0.027093	0.026754	0.026274	0.02659	0.027501
				0.04599	12.5513	12.7759	12.8612	12.9212	12.8563	12.894	12.98		0.04599	0.026547	0.027022	0.027202	0.027329	0.027192	0.027272	0.027454
				0.04655	12.4984	12.38	12.3489	12.6615	12.6287	12.7164	12.735		0.04655	0.027079	0.026823	0.026755	0.027433	0.027362	0.027552	0.027592
				0.0471	12.0305	12.4592	12.1284	12.213	12.5238	12.8223	12.5006		0.0471	0.026693	0.027644	0.02691	0.027098	0.027788	0.02845	0.027736
				0.04766	11.9836	11.8673	12.1777	12.1554	12.4822	12.522	12.8666		0.04766	0.027223	0.026959	0.027664	0.027613	0.028355	0.028446	0.029229
				0.04822	11.9559	12.0713	12.0859	11.903	12.0334	12.4557	12.2685		0.04822	0.027798	0.028067	0.028101	0.027675	0.027979	0.02896	0.028525
				0.04878	11.6701	12.0753	11.8226	11.7437	11.9846	11.9587	12.1538		0.04878	0.027765	0.02873	0.028128	0.027941	0.028514	0.028452	0.028916
				0.04933	11.4346	11.4516	11.6291	11.6819	11.9701	11.5796	11.582		0.04933	0.02783	0.027871	0.028303	0.028432	0.029133	0.028183	0.028189
				0.04989	11.3685	11.6318	11.4096	11.4648	11.3541	11.4431	11.5013		0.04989	0.028299	0.028954	0.028401	0.028538	0.028263	0.028484	0.028629
				0.05045	11.1749	11.4771	11.3826	11.505	11.3245	11.3834	11.5916		0.05045	0.028441	0.02921	0.02897	0.029282	0.028822	0.028972	0.029502
				0.05101	11.2253	11.0513	11.2541	10.9045	11.1171	11.4261	11.1558		0.05101	0.029205	0.028752	0.02928	0.02837	0.028924	0.029727	0.029024
				0.05156	10.9396	11.0021	10.7827	10.8166	10.8892	11.0059	11.0891		0.05156	0.029087	0.029253	0.02867	0.02876	0.028953	0.029263	0.029484
				0.05212	10.5516	10.5583	10.668	10.6284	10.611	10.8809	10.8519		0.05212	0.028664	0.028683	0.028981	0.028873	0.028826	0.029559	0.02948
				0.05268	10.47	10.5508	10.5012	10.7762	10.431	10.4504	10.8361		0.05268	0.029055	0.029279	0.029142	0.029905	0.028947	0.029001	0.030071
				0.05324	10.4031	10.5046	10.6078	10.4333	10.4989	10.3468	10.5724		0.05324	0.029483	0.029771	0.030063	0.029569	0.029755	0.029324	0.029963
				0.05379	10.2866	10.1782	10.4709	10.2308	10.1683	9.96601	10.2479		0.05379	0.029767	0.029454	0.030301	0.029606	0.029425	0.02884	0.029655
				0.05435	10.153	10.0785	10.0997	10.1409	10.3147	10.3104	10.2052		0.05435	0.029992	0.029772	0.029835	0.029956	0.03047	0.030457	0.030146
				0.05491	9.79661	9.88079	10.1041	10.0427	9.76527	9.70945	9.76227		0.05491	0.029537	0.029791	0.030464	0.030279	0.029442	0.029274	0.029433
				0.05547	10.0827	10.1644	9.86916	9.71316	9.83049	9.76457	9.43033		0.05547	0.031019	0.031271	0.030362	0.029882	0.030243	0.03004	0.029012
				0.05602	9.71939	9.46088	9.66543	9.54035	9.6866	9.75679	9.78767		0.05602	0.030506	0.029695	0.030337	0.029944	0.030403	0.030624	0.03072
				0.05658	9.25647	9.50068	9.54587	9.50941	9.51161	9.38247	9.22842		0.05658	0.029634	0.030416	0.03056	0.030444	0.030451	0.030037	0.029544
				0.05714	9.52524	9.35081	9.19071	9.24913	9.31944	9.24419	9.23468		0.05714	0.031098	0.030528	0.030005	0.030196	0.030426	0.03018	0.030149
				0.0577	9.28564	9.10275	8.90957	9.21185	9.26583	9.14785	9.01411		0.0577	0.03091	0.030302	0.029658	0.030665	0.030844	0.030452	0.030006
				0.05825	9.05178	9.01044	9.0165	9.01099	8.82113	8.90964	8.95707		0.05825	0.030716	0.030576	0.030597	0.030578	0.029934	0.030234	0.030395
				0.05881	8.81819	9.11923	8.82202	8.87014	8.82249	8.6895	8.59875		0.05881	0.0305	0.031541	0.030513	0.030679	0.030515	0.030055	0.029741
				0.05937	8.79694	8.839	8.50324	8.71146	8.81969	8.88858	8.88912		0.05937	0.031005	0.031154	0.02997	0.030704	0.031086	0.031328	0.03133
				0.05993	8.78904	8.74412	8.7097	8.64304	8.46589	8.8217	8.57296		0.05993	0.031563	0.031401	0.031278	0.031038	0.030402	0.03168	0.030787
				0.06048	8.59429	8.41788	7.96524	8.55318	8.50883	8.15389	8.33463		0.06048	0.03144	0.030794	0.029138	0.031289	0.031127	0.029829	0.03049
				0.06104	8.50294	8.38344	8.34564	8.22274	8.05904	8.08847	8.0191		0.06104	0.031682	0.031237	0.031096	0.030638	0.030028	0.030138	0.029879
				0.0616	8.10199	8.44922	8.16249	7.983	7.83043	8.09869	8.11863		0.0616	0.030741	0.032059	0.030971	0.03029	0.029711	0.030729	0.030805
				0.06216	8.22888	8.07071	8.00969	7.68953	7.81261	7.8602	7.77866		0.06216	0.03179	0.031179	0.030943	0.029707	0.030182	0.030366	0.030051
				0.06271	8.10684	7.74499	7.7408	7.66902	7.83233	8.10932	7.51886		0.06271	0.031884	0.03046	0.030444	0.030162	0.030804	0.031893	0.029571
				0.06327	7.86079	7.6402	7.4476	7.79751	7.70029	7.36328	7.5096		0.06327	0.031467	0.030584	0.029813	0.031214	0.030825	0.029476	0.030062
				0.06383	7.61013	7.56334	7.58843	7.40884	7.27361	7.32661	7.31275		0.06383	0.031004	0.030813	0.030915	0.030184	0.029633	0.029849	0.029792
				0.06439	7.70372	7.58692	7.20247	7.38301	7.30279	7.12899	7.0127		0.06439	0.031935	0.031451	0.029857	0.030606	0.030273	0.029553	0.029071
				0.06494	7.05486	7.17862	7.45005	7.2323	7.33948	6.88228	7.00929		0.06494	0.029755	0.030276	0.031421	0.030503	0.030955	0.029027	0.029562
				0.0655	7.32797	7.22344	7.23254	7.03383	7.21367	7.08588	6.96355		0.0655	0.031439	0.03099	0.031029	0.030177	0.030948	0.0304	0.029875
				0.06606	7.33832	7.16006	6.91792	6.97291	6.72906	6.81716	6.57576		0.06606	0.032021	0.031243	0.030187	0.030426	0.029362	0.029747	0.028694
				0.06662	7.12097	7.16365	6.82697	6.88014	6.74636	7.01256	6.72586		0.06662	0.0316	0.031789	0.030295	0.030531	0.029937	0.031119	0.029846
				0.06717	6.88712	6.98715	7.04635	6.693	6.73486	6.3118	6.42038		0.06717	0.031075	0.031527	0.031794	0.030199	0.030388	0.028479	0.028969
				0.06773	6.6432	6.76325	6.62228	6.84269	6.51128	6.62032	6.40514		0.06773	0.030475	0.031025	0.030379	0.03139	0.02987	0.03037	0.029383
				0.06829	6.92091	6.63133	6.42205	6.29467	6.38384	6.25268	6.38462		0.06829	0.032273	0.030923	0.029947	0.029353	0.029769	0.029157	0.029772
				0.06885	6.7628	6.359	6.40213	6.34127	6.44583	6.12471	6.18374		0.06885	0.032053	0.030139	0.030344	0.030055	0.030551	0.029029	0.029309
				0.0694	6.23469	6.39143	6.36199	6.34064	6.05557	5.95282	5.95127		0.0694	0.03003	0.030785	0.030643	0.030541	0.029167	0.028673	0.028665
				0.06996	6.46214	6.01119	6.3678	6.21441	6.23713	6.04057	6.02382		0.06996	0.031628	0.029421	0.031167	0.030416	0.030527	0.029565	0.029483
				0.07052	6.33187	6.17813	6.0926	6.05756	6.00113	5.96703	5.84388		0.07052	0.031486	0.030722	0.030296	0.030122	0.029842	0.029672	0.02906
				0.07107	6.24919	6.02498	6.06111	5.80075	5.96078	5.65379	5.85859		0.07107	0.031568	0.030435	0.030618	0.029303	0.030111	0.02856	0.029595
				0.07163	6.10526	5.86155	5.98766	5.74436	5.83741	5.73106	5.4441		0.07163	0.031327	0.030076	0.030724	0.029475	0.029953	0.029407	0.027934
				0.07219	6.03079	5.96389	5.84863	5.89872	5.50872	5.42094	5.58318		0.07219	0.031428	0.031079	0.030479	0.03074	0.028707	0.02825	0.029095
				0.07275	5.94053	5.78189	5.93159	5.58163	5.55133	5.65701	5.50094		0.07275	0.031438	0.030599	0.031391	0.029539	0.029378	0.029938	0.029112
				0.0733	5.81831	5.71924	5.44607	5.56534	5.52996	5.24336	5.22404		0.0733	0.031265	0.030732	0.029264	0.029905	0.029715	0.028175	0.028071
				0.07386	5.43543	5.63459	5.58398	5.30336	5.58736	5.20835	5.56941		0.07386	0.029654	0.03074	0.030464	0.028933	0.030482	0.028415	0.030384
				0.07442	5.27979	5.51142	5.50891	5.19243	5.36722	5.28987	5.25806		0.07442	0.02924	0.030523	0.030509	0.028757	0.029725	0.029296	0.02912
				0.07498	5.54055	5.55283	5.23212	5.01125	5.36699	5.18595	5.1679		0.07498	0.031147	0.031216	0.029413	0.028171	0.030171	0.029153	0.029052
				0.07553	5.38061	5.41946	5.23194	5.17231	5.20277	4.94382	4.95206		0.07553	0.030698	0.03092	0.02985	0.02951	0.029684	0.028206	0.028253
				0.07609	5.37398	5.09713	5.11796	4.93305	4.95399	4.94265	4.88752		0.07609	0.031114	0.029512	0.029632	0.028562	0.028683	0.028617	0.028298
				0.07665	5.28737	5.24271	4.97779	4.93933	4.9426	4.92753	4.86477		0.07665	0.031064	0.030801	0.029245	0.029019	0.029038	0.02895	0.028581
				0.07721	4.99071	5.07528	4.90708	4.96042	4.67286	4.59155	4.74231		0.07721	0.029748	0.030253	0.02925	0.029568	0.027854	0.027369	0.028268
				0.07776	5.04697	4.8821	4.9792	4.84006	4.66338	4.58015	4.47079		0.07776	0.03052	0.029523	0.03011	0.029269	0.028201	0.027697	0.027036
				0.07832	4.8246	4.74446	4.73466	4.67194	4.63496	4.44073	4.68076		0.07832	0.029595	0.029103	0.029043	0.028659	0.028432	0.02724	0.028713
				0.07888	4.6092	4.65854	4.66271	4.70361	4.55457	4.5022	4.53221		0.07888	0.028678	0.028985	0.029011	0.029265	0.028338	0.028012	0.028199
				0.07944	4.71872	4.77541	4.64662	4.4559	4.28191	4.52518	4.3506		0.07944	0.029775	0.030133	0.029321	0.028117	0.027019	0.028554	0.027453
				0.07999	4.6831	4.73722	4.39946	4.21531	4.50786	4.2658	4.19547		0.07999	0.029967	0.030313	0.028152	0.026973	0.028845	0.027296	0.026846
				0.08055	4.39951	4.53496	4.38518	4.15473	4.30817	4.31809	3.94305		0.08055	0.028546	0.029425	0.028453	0.026958	0.027953	0.028018	0.025584
				0.08111	4.43153	4.27054	4.25061	4.26068	4.2563	4.15381	3.93368		0.08111	0.029153	0.028094	0.027963	0.028029	0.028	0.027326	0.025878
				0.08167	4.34089	4.55528	4.33798	4.04896	4.16623	4.04926	3.86268		0.08167	0.028951	0.030381	0.028931	0.027004	0.027786	0.027006	0.025762
				0.08222	4.18752	4.22595	4.07279	4.06253	3.99331	3.92212	3.88732		0.08222	0.02831	0.02857	0.027535	0.027465	0.026997	0.026516	0.026281
				0.08278	4.22114	4.1835	3.94525	4.07925	3.9516	3.76753	3.83377		0.08278	0.028926	0.028668	0.027036	0.027954	0.027079	0.025818	0.026272
				0.08334	4.13681	3.99502	3.98387	3.81046	3.99867	3.55148	3.75105		0.08334	0.028731	0.027746	0.027669	0.026465	0.027772	0.024666	0.026052
				0.0839	4.17406	3.84331	3.78195	3.90148	3.68283	3.83992	3.76351		0.0839	0.029379	0.027051	0.026619	0.02746	0.025921	0.027027	0.026489
				0.08445	3.95925	3.89751	3.87542	3.77581	3.78385	3.71444	3.73375		0.08445	0.028239	0.027798	0.027641	0.02693	0.026988	0.026493	0.02663
				0.08501	3.92385	3.8694	3.75017	3.78814	3.75426	3.55513	3.60872		0.08501	0.028356	0.027963	0.027101	0.027376	0.027131	0.025692	0.026079
				0.08557	4.00894	3.93553	3.83141	3.68369	3.5649	3.52735	3.64895		0.08557	0.029353	0.028815	0.028053	0.026972	0.026102	0.025827	0.026717
				0.08613	3.80545	3.92908	3.83028	3.74458	3.57475	3.51302	3.66915		0.08613	0.028227	0.029144	0.028411	0.027775	0.026516	0.026058	0.027216
				0.08668	3.75765	3.76572	3.77884	3.62056	3.58771	3.42451	3.4383		0.08668	0.028235	0.028295	0.028394	0.027205	0.026958	0.025732	0.025835
				0.08724	3.67641	3.5441	3.54617	3.60081	3.51705	3.41117	3.38956		0.08724	0.02798	0.026973	0.026989	0.027405	0.026768	0.025962	0.025797
				0.0878	3.76206	3.54059	3.52339	3.48057	3.41431	3.13482	3.30039		0.0878	0.029	0.027293	0.02716	0.02683	0.026319	0.024165	0.025441
				0.08836	3.66235	3.54351	3.52264	3.39063	3.36035	3.65858	3.22011		0.08836	0.028591	0.027663	0.0275	0.026469	0.026233	0.028561	0.025138
				0.08891	3.56117	3.50701	3.33051	3.29041	3.35621	3.361	3.32375		0.08891	0.028152	0.027724	0.026329	0.026012	0.026532	0.02657	0.026275
				0.08947	3.56152	3.47749	3.48809	3.31429	3.03978	3.22289	3.18054		0.08947	0.02851	0.027837	0.027922	0.02653	0.024333	0.025799	0.02546
				0.09003	3.46866	3.31872	3.29102	3.20194	3.18133	3.20002	3.15075		0.09003	0.028113	0.026898	0.026673	0.025951	0.025784	0.025936	0.025536
				0.09059	3.28414	3.33884	3.17824	3.18997	3.17656	3.11815	2.99556		0.09059	0.026948	0.027397	0.02608	0.026176	0.026066	0.025586	0.02458
				0.09114	3.22277	3.25918	3.16197	3.1175	3.06837	2.98861	2.9472		0.09114	0.026771	0.027074	0.026266	0.025897	0.025489	0.024826	0.024482
				0.0917	3.09416	3.00692	3.16592	3.03301	3.07132	3.06511	2.9011		0.0917	0.026018	0.025285	0.026622	0.025504	0.025826	0.025774	0.024395
				0.09226	3.26971	3.2502	3.05631	3.03257	2.90528	3.01237	2.98984		0.09226	0.02783	0.027664	0.026013	0.025811	0.024728	0.025639	0.025448
				0.09281	3.13353	3.16523	3.16509	3.12653	2.91942	2.82772	2.89917		0.09281	0.026994	0.027267	0.027266	0.026933	0.025149	0.024359	0.024975
				0.09337	3.03659	2.89713	3.03602	2.90924	2.88047	3.04844	2.69456		0.09337	0.026474	0.025258	0.026469	0.025364	0.025113	0.026577	0.023492
				0.09393	3.07056	2.87956	2.80463	2.7835	2.7993	2.79686	2.639		0.09393	0.027091	0.025405	0.024744	0.024558	0.024697	0.024676	0.023283
				0.09449	2.74779	2.91495	2.84216	2.76667	2.84218	2.64756	2.7377		0.09449	0.024532	0.026024	0.025374	0.0247	0.025374	0.023637	0.024442
				0.09504	2.88316	2.77707	2.75921	2.61671	2.7969	2.75836	2.66118		0.09504	0.026045	0.025086	0.024925	0.023638	0.025265	0.024917	0.024039
				0.0956	2.74547	2.7641	2.88469	2.57601	2.60566	2.56204	2.64248		0.0956	0.025093	0.025263	0.026365	0.023544	0.023815	0.023416	0.024152
				0.09616	2.70902	2.70598	2.65473	2.7275	2.6861	2.50783	2.53894		0.09616	0.025049	0.025021	0.024547	0.02522	0.024837	0.023189	0.023476
				0.09672	2.72489	2.70902	2.61594	2.44689	2.59303	2.68015	2.46675		0.09672	0.025489	0.02534	0.024469	0.022888	0.024255	0.02507	0.023074
				0.09727	2.65284	2.73598	2.43353	2.61391	2.46503	2.39287	2.31893		0.09727	0.025102	0.025888	0.023027	0.024733	0.023325	0.022642	0.021942
				0.09783	2.71577	2.52229	2.51859	2.4327	2.67427	2.51977	2.35043		0.09783	0.025992	0.024141	0.024105	0.023283	0.025595	0.024117	0.022496
				0.09839	2.53475	2.34754	2.49776	2.40352	2.51552	2.42572	2.45379		0.09839	0.024537	0.022725	0.024179	0.023267	0.024351	0.023482	0.023754
				0.09895	2.28533	2.35092	2.32987	2.37276	2.28401	2.42638	2.34015		0.09895	0.022374	0.023016	0.02281	0.02323	0.022361	0.023755	0.022911
				0.0995	2.48845	2.4945	2.43114	2.27789	2.26854	2.25953	2.32412		0.0995	0.024638	0.024698	0.024071	0.022554	0.022461	0.022372	0.023011
				0.10006	2.22016	2.40399	2.38196	2.21332	2.24248	2.27607	2.18044		0.10006	0.022229	0.024069	0.023849	0.02216	0.022452	0.022789	0.021831
				0.10062	2.33261	2.30431	2.31565	2.30021	2.19718	2.24544	2.18405		0.10062	0.023615	0.023329	0.023444	0.023287	0.022244	0.022733	0.022111
				0.10118	2.40702	2.22646	2.14665	2.11372	2.15078	2.20625	2.15335		0.10118	0.02464	0.022791	0.021974	0.021637	0.022017	0.022584	0.022043
				0.10173	2.23632	2.23669	2.11957	2.15646	2.18633	2.19712	2.03967		0.10173	0.023145	0.023149	0.021937	0.022319	0.022628	0.022739	0.02111
				0.10229	2.24532	2.22959	2.14736	2.17859	2.10193	2.13183	2.08688		0.10229	0.023494	0.023329	0.022469	0.022796	0.021993	0.022306	0.021836
				0.10285	2.05851	2.19592	2.04338	2.07009	2.01612	1.9369	1.99695		0.10285	0.021774	0.023228	0.021614	0.021897	0.021326	0.020488	0.021123
				0.10341	2.12726	1.92321	2.16908	2.00312	1.94441	2.12755	1.93233		0.10341	0.022746	0.020565	0.023194	0.021419	0.020791	0.02275	0.020662
				0.10396	2.14296	1.9651	1.94549	1.9868	1.8923	1.80381	1.99502		0.10396	0.023162	0.021239	0.021027	0.021474	0.020453	0.019496	0.021563
				0.10452	2.06771	1.89918	1.88061	1.95665	1.92002	1.87885	1.90437		0.10452	0.022589	0.020747	0.020545	0.021375	0.020975	0.020525	0.020804
				0.10508	1.97508	1.9195	1.90909	1.91693	1.87152	1.86389	1.77273		0.10508	0.021808	0.021194	0.021079	0.021166	0.020664	0.02058	0.019573
				0.10564	1.94465	1.98046	1.95512	1.8597	1.76409	1.75824	1.84619		0.10564	0.0217	0.022099	0.021817	0.020752	0.019685	0.01962	0.020601
				0.10619	1.74751	1.89182	1.79353	1.81405	1.84595	1.67987	1.73955		0.10619	0.019707	0.021334	0.020226	0.020457	0.020817	0.018944	0.019617
				0.10675	1.85968	1.61653	1.72792	1.77054	1.80442	1.74812	1.72544		0.10675	0.021192	0.018421	0.019691	0.020176	0.020562	0.019921	0.019662
				0.10731	1.86446	1.84116	1.78936	1.7493	1.65628	1.83599	1.57248		0.10731	0.021469	0.021201	0.020605	0.020143	0.019072	0.021141	0.018107
				0.10787	1.69725	1.77602	1.73029	1.75187	1.72543	1.71519	1.65436		0.10787	0.019747	0.020664	0.020132	0.020383	0.020075	0.019956	0.019248
				0.10842	1.8296	1.67186	1.71478	1.7161	1.61537	1.61431	1.6463		0.10842	0.021508	0.019653	0.020158	0.020173	0.018989	0.018977	0.019353
				0.10898	1.67208	1.59864	1.57111	1.57964	1.57695	1.72725	1.55929		0.10898	0.019859	0.018986	0.01866	0.018761	0.018729	0.020514	0.018519
				0.10954	1.65209	1.70811	1.64774	1.58794	1.64696	1.62981	1.54681		0.10954	0.019822	0.020495	0.01977	0.019053	0.019761	0.019555	0.018559
				0.1101	1.50803	1.60117	1.53932	1.63673	1.52004	1.57457	1.60209		0.1101	0.018279	0.019408	0.018658	0.019839	0.018424	0.019085	0.019419
				0.11065	1.68963	1.5163	1.49161	1.45718	1.50267	1.62952	1.43406		0.11065	0.020688	0.018565	0.018263	0.017841	0.018399	0.019952	0.017558
				0.11121	1.51954	1.60694	1.50262	1.61707	1.57014	1.38845	1.43241		0.11121	0.018793	0.019874	0.018584	0.019999	0.019419	0.017172	0.017716
				0.11177	1.59097	1.49069	1.55944	1.46848	1.38772	1.39708	1.46712		0.11177	0.019874	0.018621	0.01948	0.018344	0.017335	0.017452	0.018327
				0.11232	1.46422	1.61547	1.52284	1.3534	1.40452	1.38307	1.50687		0.11232	0.018474	0.020382	0.019213	0.017075	0.01772	0.01745	0.019012
				0.11288	1.40211	1.37442	1.40982	1.55765	1.50273	1.47005	1.32116		0.11288	0.017866	0.017513	0.017964	0.019848	0.019148	0.018732	0.016835
				0.11344	1.24407	1.48268	1.3516	1.4185	1.39064	1.43751	1.32751		0.11344	0.016009	0.01908	0.017393	0.018254	0.017895	0.018498	0.017083
				0.114	1.33414	1.37773	1.34488	1.38046	1.30982	1.30765	1.3743		0.114	0.017338	0.017904	0.017477	0.01794	0.017022	0.016993	0.017859
				0.11455	1.31622	1.4045	1.41738	1.41003	1.23871	1.41849	1.31157		0.11455	0.017272	0.018431	0.0186	0.018503	0.016255	0.018614	0.017211
				0.11511	1.39937	1.46268	1.24565	1.32992	1.26794	1.45466	1.28987		0.11511	0.018542	0.019381	0.016506	0.017622	0.016801	0.019275	0.017091
				0.11567	1.33464	1.21876	1.23411	1.27521	1.25662	1.30906	1.22521		0.11567	0.017857	0.016306	0.016512	0.017061	0.016813	0.017514	0.016392
				0.11623	1.3274	1.18199	1.18652	1.29798	1.27905	1.25526	1.15634		0.11623	0.017931	0.015967	0.016028	0.017534	0.017278	0.016957	0.01562
				0.11678	1.28517	1.21995	1.21265	1.12731	1.24542	1.14967	1.11164		0.11678	0.017528	0.016638	0.016539	0.015375	0.016986	0.01568	0.015161
				0.11734	1.23231	1.22581	1.24208	1.17089	1.2271	1.20917	1.16495		0.11734	0.016968	0.016878	0.017102	0.016122	0.016896	0.016649	0.01604
				0.1179	1.13615	1.25075	1.14015	1.1624	1.22217	1.13213	1.1483		0.1179	0.015793	0.017386	0.015848	0.016158	0.016988	0.015737	0.015962
				0.11846	1.17068	1.30722	1.18532	1.2352	1.11562	1.15331	1.21275		0.11846	0.016427	0.018343	0.016632	0.017332	0.015654	0.016183	0.017017
				0.11901	1.03987	1.17362	1.0169	1.17023	1.12802	1.11139	1.12903		0.11901	0.014729	0.016623	0.014403	0.016575	0.015977	0.015742	0.015992
				0.11957	1.11768	1.10759	1.02306	1.07222	1.03577	1.11798	1.07201		0.11957	0.01598	0.015835	0.014627	0.01533	0.014809	0.015984	0.015327
				0.12013	1.19145	1.14039	1.10824	1.10177	1.14735	0.968887	1.13555		0.12013	0.017194	0.016457	0.015993	0.015899	0.016557	0.013982	0.016387
				0.12069	1.11856	1.09845	1.09001	1.09512	0.994419	0.972436	1.00073		0.12069	0.016292	0.015999	0.015876	0.015951	0.014484	0.014164	0.014576
				0.12124	1.02367	1.15841	1.0606	1.10143	1.09256	0.986052	0.959194		0.12124	0.015048	0.017029	0.015591	0.016191	0.01606	0.014495	0.0141
				0.1218	1.09848	1.0746	1.02791	1.05495	1.06166	0.950238	0.972456		0.1218	0.016296	0.015942	0.015249	0.01565	0.01575	0.014097	0.014427
				0.12236	1.01365	0.940409	1.13218	0.971737	0.957613	1.02	0.973348		0.12236	0.015176	0.014079	0.01695	0.014548	0.014337	0.015271	0.014572
				0.12292	0.996141	0.917414	0.968008	0.897772	0.873185	1.02324	0.855306		0.12292	0.01505	0.01386	0.014625	0.013564	0.013192	0.015459	0.012922
				0.12347	1.01985	0.98744	0.959111	0.98741	0.965247	0.905855	0.962196		0.12347	0.015548	0.015054	0.014622	0.015054	0.014716	0.01381	0.014669
				0.12403	1.00265	0.914091	0.961016	1.01162	0.913649	0.861258	0.905116		0.12403	0.015424	0.014062	0.014784	0.015562	0.014055	0.013249	0.013924
				0.12459	0.915411	0.939303	0.813261	0.911331	0.790693	1.00315	0.881685		0.12459	0.014209	0.01458	0.012624	0.014146	0.012273	0.015571	0.013686
				0.12515	0.837611	0.952338	0.814679	0.762132	0.943964	0.893527	0.990869		0.12515	0.013118	0.014915	0.012759	0.011936	0.014784	0.013994	0.015518
				0.1257	0.878732	0.937002	0.926638	0.902486	0.831025	0.948982	0.841024		0.1257	0.013885	0.014806	0.014642	0.01426	0.013131	0.014995	0.013289
				0.12626	0.828188	0.781877	0.890317	0.914912	0.801526	0.828719	0.86046		0.12626	0.013203	0.012464	0.014193	0.014585	0.012778	0.013211	0.013717
				0.12682	0.744291	0.854562	0.711869	0.805734	0.811581	0.779889	0.798161		0.12682	0.01197	0.013744	0.011449	0.012958	0.013052	0.012543	0.012836
				0.12738	0.824201	0.82437	0.892277	0.720114	0.858178	0.869825	0.846531		0.12738	0.013372	0.013375	0.014477	0.011683	0.013923	0.014112	0.013734
				0.12793	0.776222	0.749754	0.754214	0.81461	0.731484	0.755079	0.726463		0.12793	0.012704	0.012271	0.012344	0.013332	0.011972	0.012358	0.01189
				0.12849	0.749918	0.754053	0.803766	0.801323	0.811168	0.768125	0.745326		0.12849	0.012381	0.012449	0.01327	0.013229	0.013392	0.012681	0.012305
				0.12905	0.734082	0.657468	0.724398	0.787219	0.832203	0.742948	0.653911		0.12905	0.012225	0.010949	0.012063	0.01311	0.013859	0.012372	0.01089
				0.1296	0.632323	0.786467	0.820597	0.767885	0.685086	0.760498	0.669239		0.1296	0.010621	0.01321	0.013784	0.012898	0.011508	0.012774	0.011241
				0.13016	0.665593	0.777352	0.67888	0.659725	0.686745	0.777557	0.648651		0.13016	0.011277	0.01317	0.011502	0.011177	0.011635	0.013173	0.01099
				0.13072	0.678824	0.66843	0.715285	0.657079	0.68093	0.694915	0.757908		0.13072	0.011599	0.011422	0.012222	0.011228	0.011635	0.011874	0.012951
				0.13128	0.722387	0.650944	0.665381	0.673528	0.712002	0.633114	0.65985		0.13128	0.012449	0.011218	0.011467	0.011607	0.01227	0.010911	0.011372
				0.13183	0.649933	0.598319	0.623807	0.6043	0.548245	0.651569	0.761838		0.13183	0.011296	0.010399	0.010842	0.010503	0.009529	0.011324	0.013241
				0.13239	0.704709	0.673116	0.699409	0.553945	0.545853	0.666377	0.734603		0.13239	0.012352	0.011798	0.012259	0.009709	0.009567	0.01168	0.012876
				0.13295	0.703501	0.674591	0.692244	0.652304	0.706068	0.745085	0.656745		0.13295	0.012435	0.011924	0.012236	0.01153	0.01248	0.01317	0.011608
				0.13351	0.653594	0.673689	0.656001	0.615284	0.655783	0.671924	0.578826		0.13351	0.01165	0.012008	0.011692	0.010967	0.011689	0.011976	0.010317
				0.13406	0.70334	0.653699	0.61704	0.557801	0.636788	0.607663	0.567978		0.13406	0.012641	0.011749	0.01109	0.010025	0.011445	0.010922	0.010208
				0.13462	0.644023	0.660844	0.668824	0.689412	0.588408	0.684193	0.518037		0.13462	0.011672	0.011976	0.012121	0.012494	0.010664	0.012399	0.009388
				0.13518	0.614342	0.621878	0.611441	0.612436	0.594609	0.570937	0.685051		0.13518	0.011226	0.011364	0.011173	0.011191	0.010865	0.010433	0.012518
				0.13574	0.598372	0.511416	0.601779	0.555259	0.559123	0.545271	0.577466		0.13574	0.011025	0.009422	0.011087	0.01023	0.010301	0.010046	0.010639
				0.13629	0.584844	0.59146	0.582257	0.661479	0.647986	0.588582	0.529801		0.13629	0.010864	0.010987	0.010816	0.012287	0.012037	0.010933	0.009841
				0.13685	0.685627	0.583604	0.545997	0.594579	0.442145	0.568837	0.529579		0.13685	0.012841	0.01093	0.010226	0.011135	0.008281	0.010653	0.009918
				0.13741	0.586795	0.533917	0.546096	0.445536	0.613446	0.553069	0.564567		0.13741	0.011079	0.010081	0.010311	0.008412	0.011582	0.010442	0.01066
				0.13797	0.491096	0.574042	0.512321	0.579943	0.548962	0.589631	0.518497		0.13797	0.009348	0.010927	0.009752	0.011039	0.010449	0.011223	0.009869
				0.13852	0.427539	0.551476	0.537673	0.579463	0.507812	0.59502	0.537016		0.13852	0.008204	0.010582	0.010317	0.011119	0.009744	0.011418	0.010305
				0.13908	0.441119	0.552901	0.621668	0.482711	0.549369	0.486753	0.523115		0.13908	0.008533	0.010695	0.012025	0.009337	0.010627	0.009415	0.010119
				0.13964	0.491948	0.533485	0.606508	0.478463	0.476941	0.46481	0.412587		0.13964	0.009592	0.010402	0.011826	0.009329	0.0093	0.009063	0.008045
				0.1402	0.535821	0.384881	0.48623	0.510795	0.403611	0.512524	0.419581		0.1402	0.010531	0.007565	0.009557	0.01004	0.007933	0.010073	0.008247
				0.14075	0.579454	0.562717	0.405062	0.464144	0.523761	0.445647	0.429147		0.14075	0.01148	0.011148	0.008025	0.009195	0.010376	0.008829	0.008502
				0.14131	0.496421	0.484084	0.515282	0.479262	0.450499	0.438088	0.494567		0.14131	0.009913	0.009666	0.010289	0.00957	0.008996	0.008748	0.009876
				0.14187	0.426635	0.472301	0.423252	0.440697	0.409296	0.338612	0.418665		0.14187	0.008587	0.009506	0.008518	0.00887	0.008238	0.006815	0.008426
				0.14243	0.391394	0.492846	0.511847	0.424399	0.487543	0.35571	0.472663		0.14243	0.007939	0.009997	0.010383	0.008609	0.00989	0.007216	0.009588
				0.14298	0.534945	0.455346	0.503285	0.4534	0.373915	0.453929	0.379508		0.14298	0.010936	0.009309	0.010289	0.009269	0.007644	0.00928	0.007759
				0.14354	0.511556	0.430358	0.449279	0.344811	0.442394	0.405641	0.463244		0.14354	0.01054	0.008867	0.009257	0.007104	0.009115	0.008358	0.009545
				0.1441	0.476053	0.415308	0.353245	0.390335	0.55177	0.504354	0.398346		0.1441	0.009885	0.008623	0.007335	0.008105	0.011457	0.010472	0.008271
				0.14465	0.416515	0.51618	0.443273	0.415787	0.381807	0.452941	0.467094		0.14465	0.008715	0.010801	0.009275	0.0087	0.007989	0.009478	0.009774
				0.14521	0.371005	0.38822	0.500818	0.433411	0.529843	0.368886	0.28889		0.14521	0.007823	0.008186	0.010561	0.009139	0.011173	0.007779	0.006092
				0.14577	0.400902	0.475785	0.402377	0.500647	0.443807	0.434185	0.4257		0.14577	0.008519	0.01011	0.00855	0.010638	0.00943	0.009226	0.009046
				0.14633	0.426376	0.432124	0.334446	0.436897	0.381936	0.357172	0.369499		0.14633	0.009129	0.009252	0.007161	0.009355	0.008178	0.007648	0.007912
				0.14688	0.392607	0.416541	0.344936	0.47436	0.463909	0.439721	0.355489		0.14688	0.00847	0.008987	0.007442	0.010234	0.010009	0.009487	0.00767
				0.14744	0.396427	0.314251	0.411556	0.430614	0.365045	0.330945	0.376181		0.14744	0.008618	0.006831	0.008947	0.009361	0.007936	0.007194	0.008178
				0.148	0.364365	0.356128	0.426939	0.373577	0.366667	0.417543	0.279225		0.148	0.007981	0.007801	0.009352	0.008183	0.008031	0.009146	0.006116
				0.14856	0.345152	0.390991	0.307334	0.399242	0.35677	0.403385	0.408745		0.14856	0.007617	0.008629	0.006783	0.008811	0.007874	0.008902	0.009021
				0.14911	0.460193	0.329797	0.34258	0.329999	0.425108	0.39336	0.372866		0.14911	0.010232	0.007333	0.007617	0.007338	0.009452	0.008746	0.008291
				0.14967	0.365299	0.407079	0.35784	0.349254	0.360314	0.330106	0.383834		0.14967	0.008183	0.009119	0.008016	0.007824	0.008072	0.007395	0.008598
				0.15023	0.213099	0.3678	0.382584	0.425023	0.358439	0.414614	0.338911		0.15023	0.004809	0.008301	0.008634	0.009592	0.008089	0.009357	0.007649
				0.15079	0.334948	0.448489	0.407547	0.374601	0.398002	0.511875	0.341482		0.15079	0.007616	0.010197	0.009266	0.008517	0.009049	0.011638	0.007764
				0.15134	0.361704	0.30955	0.375843	0.257334	0.369315	0.429049	0.277101		0.15134	0.008285	0.00709	0.008609	0.005894	0.008459	0.009827	0.006347
				0.1519	0.340449	0.349685	0.364131	0.366114	0.328785	0.330101	0.331662		0.1519	0.007855	0.008069	0.008402	0.008448	0.007586	0.007617	0.007653
				0.15246	0.339286	0.398503	0.398394	0.38215	0.309952	0.381555	0.353263		0.15246	0.007886	0.009263	0.00926	0.008882	0.007204	0.008869	0.008211
				0.15302	0.361138	0.372702	0.484374	0.393429	0.32418	0.436053	0.360348		0.15302	0.008456	0.008726	0.011341	0.009212	0.00759	0.01021	0.008437
				0.15357	0.274115	0.386296	0.22792	0.245506	0.350192	0.308812	0.370554		0.15357	0.006465	0.009111	0.005375	0.00579	0.008259	0.007283	0.008739
				0.15413	0.323945	0.354058	0.346835	0.34573	0.349762	0.342034	0.264077		0.15413	0.007696	0.008411	0.008239	0.008213	0.008309	0.008125	0.006273
				0.15469	0.306269	0.302279	0.212767	0.308597	0.313372	0.282276	0.301694		0.15469	0.007329	0.007233	0.005091	0.007384	0.007498	0.006754	0.007219
				0.15525	0.318394	0.248227	0.283025	0.321277	0.229898	0.366029	0.300469		0.15525	0.007674	0.005983	0.006821	0.007743	0.005541	0.008822	0.007242
				0.1558	0.312845	0.226254	0.311409	0.329316	0.35909	0.298467	0.251322		0.1558	0.007594	0.005492	0.007559	0.007994	0.008717	0.007245	0.006101
				0.15636	0.335542	0.232792	0.326964	0.319903	0.302678	0.320991	0.233909		0.15636	0.008203	0.005691	0.007994	0.007821	0.0074	0.007848	0.005719
				0.15692	0.259274	0.208921	0.365218	0.266453	0.266355	0.320645	0.319996		0.15692	0.006384	0.005144	0.008993	0.006561	0.006558	0.007895	0.007879
				0.15748	0.344576	0.319884	0.159962	0.296812	0.280396	0.244966	0.273597		0.15748	0.008545	0.007933	0.003967	0.00736	0.006953	0.006075	0.006785
				0.15803	0.306749	0.295332	0.322467	0.314548	0.299251	0.269552	0.289104		0.15803	0.007661	0.007376	0.008053	0.007856	0.007474	0.006732	0.00722
				0.15859	0.229335	0.287748	0.292788	0.297301	0.288268	0.25756	0.332281		0.15859	0.005768	0.007237	0.007364	0.007477	0.00725	0.006478	0.008357
				0.15915	0.232638	0.316885	0.260384	0.235087	0.282033	0.241545	0.280733		0.15915	0.005892	0.008026	0.006595	0.005954	0.007143	0.006118	0.00711
				0.1597	0.205669	0.30637	0.350096	0.299222	0.343768	0.322999	0.278458		0.1597	0.005246	0.007814	0.008929	0.007632	0.008768	0.008238	0.007102
				0.16026	0.35876	0.269471	0.392901	0.255529	0.298047	0.188499	0.251065		0.16026	0.009214	0.006921	0.010091	0.006563	0.007655	0.004841	0.006448
				0.16082	0.317838	0.246124	0.336088	0.262675	0.291685	0.361741	0.249892		0.16082	0.00822	0.006365	0.008692	0.006793	0.007544	0.009356	0.006463
				0.16138	0.265554	0.284794	0.339092	0.297674	0.256738	0.24034	0.319013		0.16138	0.006916	0.007417	0.008831	0.007752	0.006686	0.006259	0.008308
				0.16193	0.261293	0.335218	0.236903	0.271739	0.321019	0.225803	0.217202		0.16193	0.006852	0.00879	0.006212	0.007126	0.008418	0.005921	0.005696
				0.16249	0.234021	0.25803	0.297335	0.283405	0.201197	0.247455	0.243903		0.16249	0.006179	0.006813	0.007851	0.007483	0.005312	0.006534	0.00644
				0.16305	0.197896	0.327181	0.216868	0.262259	0.262403	0.275213	0.249169		0.16305	0.005261	0.008698	0.005765	0.006972	0.006976	0.007316	0.006624
				0.16361	0.301092	0.258069	0.237908	0.282842	0.232441	0.208735	0.285952		0.16361	0.008059	0.006908	0.006368	0.007571	0.006222	0.005587	0.007654
				0.16416	0.219618	0.258973	0.245986	0.220331	0.243369	0.156965	0.259153		0.16416	0.005919	0.006979	0.006629	0.005938	0.006559	0.00423	0.006984
				0.16472	0.273024	0.272048	0.243539	0.195425	0.302064	0.234211	0.223326		0.16472	0.007408	0.007381	0.006608	0.005302	0.008196	0.006355	0.00606
				0.16528	0.239679	0.259753	0.21563	0.253568	0.272737	0.274021	0.191704		0.16528	0.006547	0.007096	0.00589	0.006927	0.00745	0.007485	0.005237
				0.16584	0.291615	0.203634	0.217959	0.211423	0.181308	0.275228	0.297282		0.16584	0.00802	0.0056	0.005994	0.005814	0.004986	0.007569	0.008176
				0.16639	0.242757	0.344376	0.221729	0.270346	0.257353	0.173861	0.253789		0.16639	0.006721	0.009535	0.006139	0.007485	0.007125	0.004814	0.007027
				0.16695	0.240826	0.265641	0.19055	0.254872	0.28043	0.288527	0.274165		0.16695	0.006712	0.007404	0.005311	0.007104	0.007816	0.008042	0.007642
				0.16751	0.247151	0.315369	0.255343	0.243887	0.256863	0.258138	0.290968		0.16751	0.006935	0.008849	0.007165	0.006843	0.007207	0.007243	0.008164
				0.16807	0.266192	0.264957	0.201217	0.151436	0.232427	0.225158	0.269242		0.16807	0.007519	0.007484	0.005684	0.004277	0.006565	0.00636	0.007605
				0.16862	0.309725	0.29877	0.259547	0.121687	0.167816	0.189477	0.196983		0.16862	0.008807	0.008495	0.00738	0.00346	0.004772	0.005387	0.005601
				0.16918	0.205814	0.275153	0.196382	0.259015	0.171946	0.248018	0.237469		0.16918	0.005891	0.007875	0.005621	0.007414	0.004921	0.007099	0.006797
				0.16974	0.177045	0.23365	0.226356	0.230464	0.243471	0.188344	0.170253		0.16974	0.005101	0.006732	0.006521	0.00664	0.007015	0.005426	0.004905
				0.17029	0.288206	0.19097	0.264172	0.240083	0.208204	0.176754	0.268269		0.17029	0.008358	0.005538	0.007661	0.006962	0.006038	0.005126	0.00778
				0.17085	0.210559	0.0903378	0.292648	0.228465	0.243423	0.24283	0.189757		0.17085	0.006146	0.002637	0.008543	0.006669	0.007106	0.007088	0.005539
				0.17141	0.19359	0.2698	0.194442	0.196055	0.268998	0.237463	0.255169		0.17141	0.005688	0.007927	0.005713	0.00576	0.007903	0.006977	0.007497
				0.17197	0.140227	0.136508	0.166217	0.256353	0.173459	0.19718	0.182055		0.17197	0.004147	0.004037	0.004915	0.007581	0.00513	0.005831	0.005384
				0.17252	0.216361	0.242444	0.203668	0.253118	0.297667	0.221296	0.112799		0.17252	0.00644	0.007216	0.006062	0.007534	0.00886	0.006587	0.003357
				0.17308	0.194486	0.218338	0.242363	0.156271	0.175076	0.153177	0.201829		0.17308	0.005826	0.006541	0.00726	0.004681	0.005245	0.004589	0.006046
				0.17364	0.183572	0.173098	0.118156	0.180182	0.2979	0.264924	0.197495		0.17364	0.005535	0.005219	0.003562	0.005433	0.008982	0.007988	0.005955
				0.1742	0.269531	0.172266	0.188436	0.144696	0.222987	0.152455	0.16331		0.1742	0.008179	0.005227	0.005718	0.004391	0.006766	0.004626	0.004956
				0.17475	0.250866	0.196451	0.274135	0.120966	0.135884	0.205228	0.16786		0.17475	0.007661	0.005999	0.008372	0.003694	0.00415	0.006267	0.005126
				0.17531	0.264697	0.135759	0.146004	0.291654	0.2088	0.18356	0.249162		0.17531	0.008135	0.004172	0.004487	0.008964	0.006417	0.005642	0.007658
				0.17587	0.240476	0.106364	0.176829	0.216778	0.147967	0.185208	0.121582		0.17587	0.007438	0.00329	0.005469	0.006705	0.004577	0.005728	0.00376
				0.17643	0.26927	0.132184	0.168881	0.219429	0.239084	0.241144	0.172998		0.17643	0.008381	0.004114	0.005257	0.00683	0.007442	0.007506	0.005385
				0.17698	0.118795	0.1818	0.232105	0.104269	0.131755	0.206134	0.244243		0.17698	0.003721	0.005695	0.00727	0.003266	0.004127	0.006457	0.00765
				0.17754	0.229759	0.225561	0.156747	0.218265	0.231885	0.20247	0.155962		0.17754	0.007242	0.00711	0.004941	0.00688	0.007309	0.006382	0.004916
				0.1781	0.114558	0.1638	0.203537	0.160436	0.204518	0.153754	0.233067		0.1781	0.003634	0.005196	0.006456	0.005089	0.006487	0.004877	0.007393
				0.17866	0.149845	0.239342	0.10749	0.167466	0.198398	0.161297	0.12715		0.17866	0.004783	0.007639	0.003431	0.005345	0.006332	0.005148	0.004058
				0.17921	0.168768	0.17238	0.25122	0.233208	0.161059	0.171879	0.210983		0.17921	0.00542	0.005536	0.008069	0.00749	0.005173	0.00552	0.006776
				0.17977	0.20016	0.150895	0.265167	0.144452	0.173899	0.240273	0.193062		0.17977	0.006469	0.004877	0.008569	0.004668	0.00562	0.007765	0.006239
				0.18033	0.246457	0.227767	0.260681	0.14987	0.226976	0.106501	0.173517		0.18033	0.008014	0.007406	0.008477	0.004873	0.007381	0.003463	0.005642
				0.18089	0.141443	0.147668	0.227909	0.201829	0.190157	0.234278	0.195777		0.18089	0.004628	0.004832	0.007457	0.006604	0.006222	0.007665	0.006406
				0.18144	0.184062	0.207403	0.19272	0.251678	0.167827	0.10232	0.137911		0.18144	0.00606	0.006828	0.006345	0.008286	0.005525	0.003368	0.00454
				0.182	0.190083	0.145343	0.118501	0.230536	0.0846868	0.107121	0.214922		0.182	0.006296	0.004814	0.003925	0.007636	0.002805	0.003548	0.007119
				0.18256	0.153023	0.104993	0.160843	0.197005	0.288507	0.139643	0.235888		0.18256	0.0051	0.003499	0.00536	0.006566	0.009615	0.004654	0.007861
				0.18311	0.188683	0.162844	0.243009	0.189573	0.146707	0.182546	0.200757		0.18311	0.006327	0.00546	0.008148	0.006357	0.004919	0.006121	0.006732
				0.18367	0.154522	0.118654	0.126042	0.105707	0.0970243	0.183909	0.179989		0.18367	0.005213	0.004003	0.004252	0.003566	0.003273	0.006204	0.006072
				0.18423	0.235646	0.191619	0.180649	0.127746	0.14148	0.125023	0.103009		0.18423	0.007998	0.006504	0.006131	0.004336	0.004802	0.004243	0.003496
				0.18479	0.130568	0.177752	0.236647	0.232436	0.212153	0.206678	0.0851		0.18479	0.004458	0.006069	0.008081	0.007937	0.007244	0.007057	0.002906
				0.18534	0.1439	0.125509	0.111686	0.160766	0.137084	0.223324	0.22057		0.18534	0.004943	0.004312	0.003837	0.005523	0.004709	0.007672	0.007577
				0.1859	0.181418	0.180163	0.082321	0.115201	0.248504	0.252421	0.135573		0.1859	0.00627	0.006226	0.002845	0.003981	0.008588	0.008723	0.004685
				0.18646	0.247885	0.114923	0.151065	0.109052	0.257147	0.198662	0.210164		0.18646	0.008618	0.003995	0.005252	0.003791	0.00894	0.006907	0.007307
				0.18702	0.178569	0.156086	0.14417	0.121804	0.157581	0.164325	0.183188		0.18702	0.006245	0.005459	0.005042	0.00426	0.005511	0.005747	0.006407
				0.18757	0.139526	0.201598	0.105598	0.0560976	0.166962	0.0824567	0.160343		0.18757	0.004909	0.007093	0.003715	0.001974	0.005874	0.002901	0.005641
				0.18813	0.177028	0.156726	0.150629	0.191857	0.135637	0.128591	0.189092		0.18813	0.006266	0.005547	0.005331	0.00679	0.004801	0.004551	0.006693
				0.18869	0.125483	0.103585	0.0993451	0.115589	0.110358	0.162055	0.188267		0.18869	0.004468	0.003688	0.003537	0.004115	0.003929	0.00577	0.006703
				0.18925	0.164079	0.111283	0.155958	0.0838347	0.156908	0.202483	0.21148		0.18925	0.005876	0.003985	0.005585	0.003002	0.005619	0.007252	0.007574
				0.1898	0.186702	0.19786	0.0884526	0.138923	0.185852	0.112019	0.146141		0.1898	0.006726	0.007128	0.003187	0.005005	0.006695	0.004036	0.005265
				0.19036	0.156508	0.160319	0.14264	0.21211	0.212093	0.116298	0.140216		0.19036	0.005671	0.005809	0.005169	0.007686	0.007686	0.004214	0.005081
				0.19092	0.183804	0.106639	0.165469	0.187562	0.12638	0.206904	0.126107		0.19092	0.0067	0.003887	0.006031	0.006836	0.004606	0.007541	0.004597
				0.19148	0.169865	0.170346	0.197128	0.199249	0.0900812	0.160313	0.195788		0.19148	0.006228	0.006245	0.007227	0.007305	0.003303	0.005878	0.007178
				0.19203	0.0808333	0.0814738	0.15115	0.169666	0.134191	0.146747	0.149554		0.19203	0.002981	0.003004	0.005574	0.006257	0.004948	0.005411	0.005515
				0.19259	0.197405	0.154933	0.190767	0.13394	0.143131	0.191612	0.137017		0.19259	0.007322	0.005747	0.007076	0.004968	0.005309	0.007107	0.005082
				0.19315	0.178653	0.165503	0.197629	0.186136	0.117461	0.114103	0.153203		0.19315	0.006665	0.006174	0.007373	0.006944	0.004382	0.004257	0.005715
				0.1937	0.0778849	0.0956014	0.148021	0.162815	0.11132	0.204046	0.135636		0.1937	0.002922	0.003587	0.005554	0.006109	0.004177	0.007656	0.005089
				0.19426	0.241283	0.118368	0.0845986	0.063495	0.193947	0.100352	0.120128		0.19426	0.009105	0.004467	0.003193	0.002396	0.007319	0.003787	0.004533
				0.19482	0.13562	0.137508	0.142323	0.152737	0.116472	0.14425	0.121758		0.19482	0.005147	0.005219	0.005402	0.005797	0.004421	0.005475	0.004621
				0.19538	0.183299	0.122772	0.130535	0.113124	0.149796	0.104501	0.073001		0.19538	0.006997	0.004686	0.004983	0.004318	0.005718	0.003989	0.002787
				0.19593	0.168602	0.117166	0.160724	0.113264	0.115992	0.145774	0.104488		0.19593	0.006473	0.004498	0.00617	0.004348	0.004453	0.005596	0.004011
				0.19649	0.145687	0.130532	0.0922733	0.162185	0.0938907	0.152114	0.186171		0.19649	0.005625	0.00504	0.003563	0.006262	0.003625	0.005873	0.007188
				0.19705	0.11256	0.0909635	0.143219	0.174767	0.203056	0.138456	0.212804		0.19705	0.00437	0.003532	0.005561	0.006786	0.007884	0.005376	0.008263
				0.19761	0.0544875	0.065995	0.0829821	0.107657	0.136638	0.0984242	0.117705		0.19761	0.002128	0.002577	0.00324	0.004204	0.005335	0.003843	0.004596
				0.19816	0.104682	0.207466	0.103985	0.0955928	0.171514	0.129749	0.141389		0.19816	0.004111	0.008147	0.004083	0.003754	0.006735	0.005095	0.005552
				0.19872	0.225125	0.0663841	0.172963	0.109446	0.16434	0.100551	0.232462		0.19872	0.00889	0.002622	0.00683	0.004322	0.00649	0.003971	0.00918
				0.19928	0.0817228	0.135054	0.0837343	0.14019	0.097451	0.17599	0.133549		0.19928	0.003245	0.005363	0.003325	0.005567	0.00387	0.006989	0.005303
				0.19984	0.106252	0.0998512	0.0933665	0.126432	0.14375	0.154182	0.0815698		0.19984	0.004243	0.003987	0.003729	0.005049	0.005741	0.006157	0.003257
				0.20039	0.125669	0.0843019	0.187795	0.155296	0.138418	0.0567049	0.168823		0.20039	0.005047	0.003385	0.007541	0.006236	0.005559	0.002277	0.006779
				0.20095	0.157881	0.140116	0.134144	0.0360326	0.121621	0.0984677	-0.0114154		0.20095	0.006375	0.005658	0.005417	0.001455	0.004911	0.003976	-0.00046
				0.20151	0.168087	0.186048	0.177162	0.145843	0.147404	0.103599	0.0810604		0.20151	0.006825	0.007554	0.007194	0.005922	0.005985	0.004207	0.003291
				0.20207	0.188349	0.0832069	0.136632	0.0869585	0.163441	0.10775	0.157863		0.20207	0.00769	0.003397	0.005579	0.003551	0.006673	0.004399	0.006446
				0.20262	0.141083	0.109729	0.124488	0.161004	0.106163	0.0844009	0.104382		0.20262	0.005792	0.004505	0.005111	0.00661	0.004359	0.003465	0.004285
				0.20318	0.181361	0.175691	0.0450042	0.133883	0.156207	0.0928499	0.125554		0.20318	0.007487	0.007253	0.001858	0.005527	0.006448	0.003833	0.005183
				0.20374	0.108484	0.110356	0.0932977	0.153712	0.180045	0.120412	0.102334		0.20374	0.004503	0.004581	0.003873	0.00638	0.007473	0.004998	0.004248
				0.20429	0.0304449	0.115801	0.146732	0.0693237	0.137158	0.141368	0.121144		0.20429	0.001271	0.004833	0.006124	0.002893	0.005724	0.0059	0.005056
				0.20485	0.0747706	0.100118	0.0922018	0.130254	0.0626075	0.00385912	0.0272802		0.20485	0.003138	0.004201	0.003869	0.005466	0.002627	0.000162	0.001145
				0.20541	0.142528	0.0803777	0.115321	0.127314	0.121899	0.113568	0.129643		0.20541	0.006014	0.003391	0.004866	0.005372	0.005143	0.004792	0.00547
				0.20597	0.105276	0.131247	0.0887431	0.143505	0.0427562	0.104979	0.085003		0.20597	0.004466	0.005568	0.003765	0.006088	0.001814	0.004453	0.003606
				0.20652	0.0714792	0.125873	0.125345	0.107828	0.114877	0.0699556	0.0415397		0.20652	0.003049	0.005369	0.005346	0.004599	0.0049	0.002984	0.001772
				0.20708	0.0904175	0.172298	0.0301193	0.0871129	0.161364	0.139878	0.0526834		0.20708	0.003877	0.007389	0.001292	0.003736	0.00692	0.005998	0.002259
				0.20764	0.143422	0.132075	0.081401	0.0369624	0.174866	0.113861	0.0583231		0.20764	0.006183	0.005694	0.003509	0.001594	0.007539	0.004909	0.002515
				0.2082	0.0861659	0.0991547	0.067978	0.0892894	0.0439014	0.111447	0.146916		0.2082	0.003735	0.004298	0.002947	0.00387	0.001903	0.004831	0.006368
				0.20875	0.0915023	0.0740977	0.0528456	0.175127	0.0847004	0.0580376	0.0825276		0.20875	0.003987	0.003229	0.002303	0.007632	0.003691	0.002529	0.003596
				0.20931	0.0977975	0.102591	0.0940544	0.116629	0.0854819	0.0426639	0.110089		0.20931	0.004285	0.004495	0.004121	0.00511	0.003745	0.001869	0.004823
				0.20987	0.0893572	0.0903372	0.179396	0.18608	0.158296	0.0709672	0.0915543		0.20987	0.003936	0.003979	0.007901	0.008196	0.006972	0.003126	0.004032
				0.21043	0.115388	0.103369	0.102249	0.119332	0.109149	0.140308	0.148721		0.21043	0.005109	0.004577	0.004527	0.005284	0.004833	0.006213	0.006585
				0.21098	0.189891	0.027991	0.0869071	0.0560949	0.16446	0.0737592	0.177978		0.21098	0.008453	0.001246	0.003869	0.002497	0.007321	0.003283	0.007922
				0.21154	0.110561	0.0723313	0.164111	0.10069	0.0427733	0.0125947	0.144111		0.21154	0.004948	0.003237	0.007344	0.004506	0.001914	0.000564	0.006449
				0.2121	0.112164	0.105805	0.0653686	0.0250126	0.150732	0.111141	0.0854451		0.2121	0.005046	0.00476	0.002941	0.001125	0.006781	0.005	0.003844
				0.21265	0.0196762	0.119174	0.108737	0.0580132	0.12924	0.0390845	0.00223036		0.21265	0.00089	0.005389	0.004917	0.002623	0.005844	0.001767	0.000101
				0.21321	0.0924774	0.0647104	0.0625986	0.0568922	0.14343	0.0801655	0.151895		0.21321	0.004204	0.002942	0.002846	0.002586	0.00652	0.003644	0.006905
				0.21377	0.036809	0.0676829	0.106451	-0.00796798	0.0921954	0.073114	-0.00301996		0.21377	0.001682	0.003093	0.004865	-0.00036	0.004213	0.003341	-0.00014
				0.21433	0.0695363	0.0705883	0.0998171	0.0909587	0.111479	0.0866272	0.0690453		0.21433	0.003194	0.003243	0.004585	0.004178	0.005121	0.003979	0.003172
				0.21488	0.119453	0.0699205	0.0649664	0.0599955	0.0848397	0.0550041	0.145851		0.21488	0.005516	0.003229	0.003	0.00277	0.003917	0.00254	0.006735
				0.21544	0.118033	0.0838388	0.00518332	0.137266	0.0235267	0.124609	0.122513		0.21544	0.005478	0.003891	0.000241	0.006371	0.001092	0.005784	0.005686
				0.216	0.0807889	0.0943782	0.116969	0.0633411	0.086608	0.10138	0.0756643		0.216	0.003769	0.004403	0.005457	0.002955	0.004041	0.00473	0.00353
				0.21656	0.0979933	0.105775	0.0496053	0.0509157	0.157416	0.0629692	0.0544334		0.21656	0.004596	0.00496	0.002326	0.002388	0.007382	0.002953	0.002553
				0.21711	0.00516273	0.139105	0.0747043	0.0405643	0.0882561	0.0294198	0.0807288		0.21711	0.000243	0.006557	0.003521	0.001912	0.00416	0.001387	0.003805
				0.21767	0.036661	0.0540252	0.0939544	0.0582778	0.10702	0.126745	0.106085		0.21767	0.001737	0.00256	0.004452	0.002761	0.005071	0.006005	0.005026
				0.21823	0.109275	-0.00706834	0.100047	0.113805	0.0732434	0.0614526	0.0073627		0.21823	0.005204	-0.00034	0.004765	0.00542	0.003488	0.002927	0.000351
				0.21879	0.0828479	0.139624	0.160804	0.0144278	0.0675184	0.0971016	0.0828342		0.21879	0.003966	0.006683	0.007697	0.000691	0.003232	0.004648	0.003965
				0.21934	0.0796464	0.141155	0.017864	0.12317	0.0398513	0.0396128	0.0937937		0.21934	0.003832	0.006791	0.000859	0.005926	0.001917	0.001906	0.004513
				0.2199	0.110679	0.0829481	0.199294	0.0914644	0.132471	0.0818338	0.12288		0.2199	0.005352	0.004011	0.009637	0.004423	0.006406	0.003957	0.005942
				0.22046	0.0129491	0.0422346	0.0854734	0.0974868	0.0849974	0.00888223	0.128722		0.22046	0.000629	0.002053	0.004154	0.004738	0.004131	0.000432	0.006256
				0.22102	0.0541499	0.0690321	0.0665397	0.00712445	0.0824925	0.0898467	0.0770575		0.22102	0.002645	0.003372	0.00325	0.000348	0.00403	0.004389	0.003764
				0.22157	0.0550907	0.108029	0.0903247	0.0964514	0.0607202	0.11168	0.0996218		0.22157	0.002705	0.005304	0.004434	0.004735	0.002981	0.005483	0.004891
				0.22213	0.0893317	0.0301391	0.093676	0.0424409	0.105391	0.0580906	0.0765645		0.22213	0.004408	0.001487	0.004622	0.002094	0.0052	0.002866	0.003778
				0.22269	0.0742721	0.00933906	0.0891396	0.00427753	0.0385212	0.0650093	0.0446505		0.22269	0.003683	0.000463	0.00442	0.000212	0.00191	0.003224	0.002214
				0.22324	0.110081	0.104677	0.105671	0.071075	0.11057	0.154622	0.101962		0.22324	0.005486	0.005217	0.005266	0.003542	0.005511	0.007706	0.005082
				0.2238	0.0952828	0.0654824	0.00873336	0.0463368	0.0167654	0.0713062	0.027883		0.2238	0.004772	0.00328	0.000437	0.002321	0.00084	0.003572	0.001397
				0.22436	0.132752	0.0920698	0.127727	0.00483282	-0.0290001	0.0886284	0.0843653		0.22436	0.006682	0.004635	0.006429	0.000243	-0.00146	0.004461	0.004247
				0.22492	0.0619059	0.0702585	0.0603238	0.0406138	-0.00286638	0.115478	0.0794486		0.22492	0.003132	0.003554	0.003052	0.002055	-0.00015	0.005842	0.004019
				0.22547	0.0755273	0.0926436	0.0653289	0.0669968	0.0970623	0.0806721	0.0462041		0.22547	0.00384	0.00471	0.003321	0.003406	0.004934	0.004101	0.002349
				0.22603	0.0461327	0.0681213	0.0878365	0.0706002	0.052998	0.0606601	0.0954884		0.22603	0.002357	0.00348	0.004488	0.003607	0.002708	0.003099	0.004879
				0.22659	0.0313372	0.0391313	0.0846409	0.0827927	0.0387376	0.114259	0.11335		0.22659	0.001609	0.002009	0.004346	0.004251	0.001989	0.005866	0.00582
				0.22715	0.0891025	0.118422	0.0752002	0.0366532	0.0781614	0.0161754	0.0939084		0.22715	0.004597	0.00611	0.00388	0.001891	0.004033	0.000835	0.004845
				0.2277	0.0381871	0.084062	0.0177163	0.166667	0.0762814	0.0563772	0.0943534		0.2277	0.00198	0.004359	0.000919	0.008641	0.003955	0.002923	0.004892
				0.22826	0.110393	0.0445095	0.0841634	0.11296	0.0604373	0.043931	0.0226758		0.22826	0.005752	0.002319	0.004385	0.005886	0.003149	0.002289	0.001181
				0.22882	0.087311	0.00334751	0.0885222	0.0732908	0.0344331	0.114153	0.0613406		0.22882	0.004571	0.000175	0.004635	0.003837	0.001803	0.005977	0.003212
				0.22938	0.0897463	-0.00478125	0.0188138	0.0617131	0.096532	0.0601102	0.0815903		0.22938	0.004722	-0.00025	0.00099	0.003247	0.005079	0.003163	0.004293
				0.22993	0.0567843	0.0788014	0.0666282	0.0371875	0.142979	0.0166539	0.0599474		0.22993	0.003002	0.004166	0.003523	0.001966	0.007559	0.00088	0.003169
				0.23049	0.0357503	0.0740125	0.0368729	0.0453851	0.061151	0.0973184	0.151109		0.23049	0.001899	0.003932	0.001959	0.002411	0.003249	0.00517	0.008028
				0.23105	0.0519342	0.0579724	0.0821759	0.0702824	0.0131496	0.110747	0.038019		0.23105	0.002772	0.003095	0.004387	0.003752	0.000702	0.005912	0.00203
				0.2316	0.0711658	0.104303	0.0754918	0.0578841	0.0695302	0.125756	-0.00330124		0.2316	0.003817	0.005595	0.004049	0.003105	0.00373	0.006746	-0.00018
				0.23216	0.0733271	0.0304271	0.0473133	0.0805437	0.0245467	0.0297921	-0.00382966		0.23216	0.003952	0.00164	0.00255	0.004341	0.001323	0.001606	-0.00021
				0.23272	0.00256973	0.115071	0.0547575	0.0492368	0.104855	0.100559	0.0693116		0.23272	0.000139	0.006232	0.002966	0.002667	0.005679	0.005446	0.003754
				0.23328	0.106888	0.108199	0.0701239	0.0852354	0.0800311	0.0909157	0.0415305		0.23328	0.005817	0.005888	0.003816	0.004638	0.004355	0.004947	0.00226
				0.23383	0.0698861	0.0851176	0.0324507	0.0372902	0.102901	0.0556173	0.0874611		0.23383	0.003821	0.004654	0.001774	0.002039	0.005626	0.003041	0.004782
				0.23439	0.105669	0.10479	0.115693	0.00640696	0.0112265	0.106573	0.0446503		0.23439	0.005805	0.005757	0.006356	0.000352	0.000617	0.005855	0.002453
				0.23495	0.0290312	0.0675531	0.0392509	0.0818452	0.112651	0.086866	0.0640819		0.23495	0.001603	0.003729	0.002167	0.004518	0.006218	0.004795	0.003537
				0.23551	0.0597743	0.027859	0.100416	-0.00046463	0.0672915	0.0790741	0.0712056		0.23551	0.003315	0.001545	0.005569	-2.6e-05	0.003732	0.004386	0.003949
				0.23606	0.0771576	0.04849	0.0394673	0.0468228	0.075949	0.0420375	0.139317		0.23606	0.0043	0.002702	0.002199	0.002609	0.004232	0.002343	0.007764
				0.23662	-0.00686985	0.0358042	0.0369452	0.0500716	0.0586937	0.0947195	0.163018		0.23662	-0.00038	0.002005	0.002069	0.002803	0.003286	0.005303	0.009127
				0.23718	0.0902415	0.143713	0.066518	0.0870458	0.0700307	0.0412522	0.0302254		0.23718	0.005076	0.008084	0.003742	0.004897	0.003939	0.002321	0.0017
				0.23774	0.0872109	0.0982266	0.0674487	0.00964184	0.118573	0.0893953	0.0534621		0.23774	0.004929	0.005552	0.003812	0.000545	0.006701	0.005052	0.003022
				0.23829	0.164591	0.0189753	0.0763691	0.0338691	0.0964895	0.073959	0.0379783		0.23829	0.009346	0.001077	0.004336	0.001923	0.005479	0.0042	0.002157
				0.23885	0.0449934	0.033002	0.0560409	0.0466199	0.0948368	0.0387442	0.0966104		0.23885	0.002567	0.001883	0.003197	0.00266	0.00541	0.00221	0.005512
				0.23941	0.0969761	0.123502	0.0455606	-0.0299226	0.0732176	0.0380264	0.0481731		0.23941	0.005558	0.007079	0.002611	-0.00172	0.004197	0.00218	0.002761
				0.23996	0.11479	0.0756121	0.0982498	0.0678771	0.0917166	0.0666801	0.101612		0.23996	0.00661	0.004354	0.005657	0.003909	0.005281	0.00384	0.005851
				0.24052	0.101465	0.0925806	0.116042	0.0144568	0.0652085	0.0452154	0.141457		0.24052	0.00587	0.005356	0.006713	0.000836	0.003772	0.002616	0.008183
				0.24108	0.0661947	0.0869199	0.0161073	0.0211035	0.0869985	0.0667835	0.0608366		0.24108	0.003847	0.005052	0.000936	0.001227	0.005056	0.003881	0.003536
				0.24164	0.0777954	0.0517705	0.0730516	0.0526371	0.0488745	0.0577602	0.0562905		0.24164	0.004542	0.003023	0.004265	0.003073	0.002854	0.003373	0.003287
				0.24219	0.043554	0.116421	0.0897737	0.0414736	0.0187153	0.131951	0.00209459		0.24219	0.002555	0.006829	0.005266	0.002433	0.001098	0.00774	0.000123
				0.24275	0.0891935	0.064081	0.0477095	0.0888309	0.043678	0.12698	0.0530761		0.24275	0.005256	0.003776	0.002811	0.005235	0.002574	0.007483	0.003128
				0.24331	0.00203401	0.100949	0.0626679	0.0557509	0.057448	0.0727524	0.0208395		0.24331	0.00012	0.005976	0.00371	0.0033	0.003401	0.004307	0.001234
				0.24387	0.121635	0.0707718	0.0655675	0.0532961	0.111617	0.047386	0.0867006		0.24387	0.007234	0.004209	0.003899	0.00317	0.006638	0.002818	0.005156
				0.24442	-0.000243203	0.0551093	0.07137	0.0737024	0.109861	0.00871811	0.135121		0.24442	-1.5e-05	0.003292	0.004264	0.004403	0.006563	0.000521	0.008072
				0.24498	0.0494773	0.103121	0.0894773	0.0195656	0.0840191	0.0684236	0.074152		0.24498	0.002969	0.006189	0.00537	0.001174	0.005042	0.004106	0.00445
				0.24554	0.115064	0.0619899	0.149236	0.085418	0.0206836	0.0438495	0.130258		0.24554	0.006937	0.003737	0.008997	0.00515	0.001247	0.002644	0.007853
				0.24609	0.0672067	0.0290027	0.0969509	0.0229694	0.0935073	0.0403848	0.0853074		0.24609	0.00407	0.001756	0.005872	0.001391	0.005663	0.002446	0.005166
				0.24665	0.0682505	0.0982014	0.0703806	0.0733627	0.0658936	0.132769	0.0326521		0.24665	0.004152	0.005974	0.004282	0.004463	0.004009	0.008077	0.001986
				0.24721	0.0438294	0.0351379	0.0412467	0.133521	0.107663	0.0878307	0.0544649		0.24721	0.002679	0.002147	0.002521	0.00816	0.00658	0.005368	0.003328
				0.24777	0.0921446	0.128134	0.118187	0.0451006	0.0673257	0.0821334	0.0678198		0.24777	0.005657	0.007866	0.007255	0.002769	0.004133	0.005042	0.004163
				0.24832	0.0220649	0.062432	0.089042	0.0946728	0.135088	0.06397	0.138761		0.24832	0.001361	0.00385	0.005491	0.005838	0.00833	0.003945	0.008557
				0.24888	0.0437338	0.0370261	0.094564	0.0623306	0.10829	0.08085	0.0469509		0.24888	0.002709	0.002293	0.005857	0.003861	0.006708	0.005008	0.002908
				0.24944	0.0909174	0.0995661	0.00654269	0.0611072	0.0655478	0.0704308	0.0577872		0.24944	0.005657	0.006195	0.000407	0.003802	0.004078	0.004382	0.003595
				0.25	0.0355606	0.125984	0.120044	0.14038	0.0876579	0.0788512	0.039986		0.25	0.002222	0.007874	0.007503	0.008773	0.005478	0.004928	0.002499
				0.25055	0.057647	0.0673355	0.0322414	0.0952336	0.0285372	0.064086	0.122076		0.25055	0.003619	0.004227	0.002024	0.005978	0.001791	0.004023	0.007664
				0.25111	0.0694553	0.071234	0.0676613	0.12105	0.00664003	0.0825855	0.0647905		0.25111	0.00438	0.004492	0.004266	0.007633	0.000419	0.005208	0.004085
				0.25167	0.0524012	-0.0148218	0.124234	0.110336	0.0366512	0.055817	0.0630402		0.25167	0.003319	-0.00094	0.007869	0.006988	0.002321	0.003535	0.003993
				0.25223	0.0600749	0.161448	0.0969654	0.0715366	0.0823098	0.0839849	0.074716		0.25223	0.003822	0.010271	0.006169	0.004551	0.005236	0.005343	0.004753
				0.25278	0.0567498	0.0588508	0.0605555	0.0423566	0.0834773	0.0915356	0.0383726		0.25278	0.003626	0.00376	0.003869	0.002707	0.005334	0.005849	0.002452
				0.25334	0.0646317	0.0975266	0.092941	0.0392981	0.0830369	0.0471367	0.0749001		0.25334	0.004148	0.006259	0.005965	0.002522	0.005329	0.003025	0.004807
				0.2539	0.0588947	0.0917452	0.0842204	0.0724645	0.110056	0.0464308	0.0335022		0.2539	0.003797	0.005914	0.005429	0.004671	0.007095	0.002993	0.00216
				0.25445	0.0628838	0.0717326	0.142141	0.0534805	0.0402523	0.0989604	0.123287		0.25445	0.004072	0.004644	0.009203	0.003463	0.002606	0.006407	0.007982
				0.25501	0.0724181	0.0695044	0.0557304	0.0982614	0.0764346	0.113276	0.0741547		0.25501	0.004709	0.00452	0.003624	0.00639	0.004971	0.007366	0.004822
				0.25557	0.164552	0.00785545	0.0726809	0.0912407	0.0904912	0.0884629	0.0782358		0.25557	0.010748	0.000513	0.004747	0.005959	0.00591	0.005778	0.00511
				0.25613	0.0804742	0.089916	0.112282	0.0702926	0.0559804	0.0865271	0.0869597		0.25613	0.005279	0.005899	0.007366	0.004611	0.003672	0.005676	0.005705
				0.25668	0.0831242	0.0910793	0.0874328	0.0498727	0.114356	0.0967478	0.0497173		0.25668	0.005477	0.006001	0.005761	0.003286	0.007534	0.006374	0.003276
				0.25724	0.110882	0.11373	0.0777741	0.040558	0.106558	0.0870719	0.146197		0.25724	0.007337	0.007526	0.005147	0.002684	0.007051	0.005762	0.009674
				0.2578	0.0485805	0.076161	0.121279	0.0632084	0.102491	0.130987	0.072236		0.2578	0.003229	0.005062	0.00806	0.004201	0.006812	0.008705	0.004801
				0.25836	0.0858436	0.122211	0.0804097	0.0891437	0.0470721	0.022327	0.0416319		0.25836	0.00573	0.008157	0.005367	0.00595	0.003142	0.00149	0.002779
				0.25891	0.0541814	0.115518	0.0845028	0.09474	0.177741	0.139681	0.045929		0.25891	0.003632	0.007744	0.005665	0.006351	0.011915	0.009364	0.003079
				0.25947	0.0824942	0.108304	0.100282	0.132208	0.0544992	0.102207	0.00696328		0.25947	0.005554	0.007292	0.006751	0.008901	0.003669	0.006881	0.000469
				0.26003	0.101269	0.0725746	0.0744555	0.0619384	0.0490227	0.103221	0.0236564		0.26003	0.006847	0.004907	0.005034	0.004188	0.003315	0.006979	0.0016
				0.26058	0.11119	0.0927116	0.083577	0.105705	0.0438106	0.0924796	0.103576		0.26058	0.00755	0.006295	0.005675	0.007178	0.002975	0.00628	0.007033
				0.26114	0.057915	0.107272	0.131221	0.0181542	0.0854365	0.0670872	0.104871		0.26114	0.00395	0.007315	0.008949	0.001238	0.005826	0.004575	0.007152
				0.2617	0.134436	0.0880429	0.0686893	0.083623	0.0519878	0.0587806	0.0658357		0.2617	0.009207	0.00603	0.004704	0.005727	0.00356	0.004026	0.004509
				0.26226	0.0677588	0.0872541	0.0809491	0.105957	0.0826938	0.0771281	0.104353		0.26226	0.00466	0.006001	0.005568	0.007288	0.005688	0.005305	0.007177
				0.26281	0.0798694	0.0943426	0.0722568	0.113789	0.0937505	0.1521	0.0608609		0.26281	0.005517	0.006516	0.004991	0.00786	0.006475	0.010506	0.004204
				0.26337	0.0830866	0.105028	0.0602701	0.0724768	0.13243	0.0937105	0.00516292		0.26337	0.005763	0.007285	0.004181	0.005027	0.009186	0.0065	0.000358
				0.26393	0.1016	0.0719238	0.0575029	0.0785452	0.0382377	0.122651	0.061642		0.26393	0.007077	0.00501	0.004006	0.005471	0.002664	0.008544	0.004294
				0.26449	0.0509358	0.0892833	0.151677	0.0331201	0.0961119	0.109081	0.0856521		0.26449	0.003563	0.006246	0.01061	0.002317	0.006723	0.00763	0.005992
				0.26504	0.0703472	0.0404253	0.0620428	0.136179	0.0514161	0.0851752	0.0745691		0.26504	0.004942	0.00284	0.004358	0.009566	0.003612	0.005983	0.005238
				0.2656	0.0971116	0.0662613	0.0889151	0.0744527	0.0992369	0.100515	0.0382676		0.2656	0.006851	0.004674	0.006272	0.005252	0.007001	0.007091	0.0027
				0.26616	0.0684848	0.0753178	0.061103	0.0861136	0.0966647	0.18016	0.0976191		0.26616	0.004851	0.005335	0.004329	0.0061	0.006848	0.012762	0.006915
				0.26672	0.051898	0.0682402	0.0259784	0.0726967	0.0489927	0.0985828	0.0985509		0.26672	0.003692	0.004854	0.001848	0.005171	0.003485	0.007013	0.007011
				0.26727	0.119879	0.0460667	0.127834	0.074412	0.0966543	0.106259	0.122464		0.26727	0.008564	0.003291	0.009132	0.005316	0.006904	0.007591	0.008748
				0.26783	0.0483129	0.114671	0.0596785	0.075023	0.0890118	0.0650517	0.0535937		0.26783	0.003466	0.008226	0.004281	0.005382	0.006385	0.004666	0.003844
				0.26839	0.0093999	0.0392464	0.0622495	-0.0289322	0.05381	0.0345567	0.0819027		0.26839	0.000677	0.002827	0.004484	-0.00208	0.003876	0.002489	0.0059
				0.26894	0.0722139	0.080392	0.0958568	0.0609881	0.09131	0.0831839	0.0830566		0.26894	0.005223	0.005815	0.006933	0.004411	0.006605	0.006017	0.006008
				0.2695	0.111218	0.136448	0.0688832	0.0391004	0.060099	0.065729	0.0220152		0.2695	0.008078	0.00991	0.005003	0.00284	0.004365	0.004774	0.001599
				0.27006	0.0377481	0.0648256	0.105962	0.0431467	0.069683	0.101348	0.0687425		0.27006	0.002753	0.004728	0.007728	0.003147	0.005082	0.007391	0.005013
				0.27062	0.0269918	0.0958376	0.0703991	0.101087	0.0198693	0.0814198	0.100249		0.27062	0.001977	0.007018	0.005156	0.007403	0.001455	0.005963	0.007342
				0.27117	0.0633192	0.102194	0.0962658	0.0413273	0.101338	0.0355246	0.0927105		0.27117	0.004656	0.007515	0.007079	0.003039	0.007452	0.002612	0.006817
				0.27173	0.128969	0.145536	0.0783316	0.0182667	0.0981983	0.0353785	0.0867358		0.27173	0.009523	0.010746	0.005784	0.001349	0.007251	0.002612	0.006404
				0.27229	0.110383	0.0932902	0.0521444	0.111087	0.0928741	0.117805	0.0684811		0.27229	0.008184	0.006917	0.003866	0.008236	0.006886	0.008734	0.005077
				0.27285	0.0723492	0.0910898	0.172001	0.07923	0.103815	0.0391071	0.0768703		0.27285	0.005386	0.006781	0.012805	0.005898	0.007728	0.002911	0.005723
				0.2734	0.0641905	0.101945	0.0714248	0.03016	0.0339157	0.0238235	0.0765427		0.2734	0.004798	0.00762	0.005339	0.002254	0.002535	0.001781	0.005721
				0.27396	0.0792624	0.145829	0.0787103	0.051886	0.108738	0.0666821	0.0660169		0.27396	0.005949	0.010945	0.005907	0.003894	0.008161	0.005005	0.004955
				0.27452	0.0964808	0.0314149	0.0850982	0.0554672	0.0888011	0.134305	0.116655		0.27452	0.007271	0.002367	0.006413	0.00418	0.006692	0.010121	0.008791
				0.27507	0.0917855	0.072995	0.134899	0.0375576	0.031186	0.0528134	0.0611194		0.27507	0.006945	0.005523	0.010207	0.002842	0.00236	0.003996	0.004625
				0.27563	0.127504	0.0628718	0.103002	0.0318663	0.0631504	0.0205898	0.0933607		0.27563	0.009687	0.004777	0.007825	0.002421	0.004798	0.001564	0.007093
				0.27619	0.160592	0.0881479	0.0973721	0.0903918	0.0557113	0.0908987	0.045728		0.27619	0.01225	0.006724	0.007428	0.006895	0.00425	0.006934	0.003488
				0.27675	0.0623594	0.114643	0.144568	0.130365	0.0696027	0.00970563	0.043441		0.27675	0.004776	0.00878	0.011072	0.009984	0.005331	0.000743	0.003327
				0.2773	0.0394501	0.100775	0.0357307	0.0501172	0.0961634	0.116325	0.0870124		0.2773	0.003034	0.007749	0.002748	0.003854	0.007395	0.008945	0.006691
				0.27786	0.0797708	0.0797405	0.0711717	0.105509	0.0537667	0.16698	0.117159		0.27786	0.006159	0.006156	0.005495	0.008146	0.004151	0.012892	0.009045
				0.27842	0.0634483	0.0983981	0.0866645	0.0434627	0.0801985	0.123796	0.0739205		0.27842	0.004918	0.007627	0.006718	0.003369	0.006217	0.009596	0.00573
				0.27898	0.0840468	0.0672553	0.115447	0.103446	0.0706983	0.0744431	0.0594628		0.27898	0.006541	0.005234	0.008985	0.008051	0.005502	0.005794	0.004628
				0.27953	0.138433	0.115515	0.0955807	0.0894581	0.081229	0.148533	0.120106		0.27953	0.010817	0.009026	0.007468	0.00699	0.006347	0.011606	0.009385
				0.28009	0.101397	0.0507417	0.165942	0.0887941	0.0904056	0.0871935	0.0681566		0.28009	0.007955	0.003981	0.013018	0.006966	0.007092	0.00684	0.005347
				0.28065	0.0671226	0.138492	0.0549403	0.11196	0.0701739	0.0204039	0.0561967		0.28065	0.005287	0.010908	0.004327	0.008818	0.005527	0.001607	0.004426
				0.2812	0.139482	0.0926894	0.0833539	0.104641	0.0268412	0.10702	0.119959		0.2812	0.01103	0.007329	0.006591	0.008275	0.002122	0.008463	0.009486
				0.28176	0.0879288	0.0264684	0.115886	0.0283267	0.0760533	0.110834	0.0110467		0.28176	0.006981	0.002101	0.0092	0.002249	0.006038	0.008799	0.000877
				0.28232	0.0436848	0.093185	0.0306121	0.0593781	0.0765624	0.0586662	0.0301838		0.28232	0.003482	0.007427	0.00244	0.004733	0.006102	0.004676	0.002406
				0.28288	0.112049	0.111246	0.105632	0.047347	0.123453	0.100673	0.0235471		0.28288	0.008966	0.008902	0.008453	0.003789	0.009879	0.008056	0.001884
				0.28343	0.0514058	0.16283	0.117432	0.0491169	0.107634	0.151627	0.112971		0.28343	0.00413	0.013081	0.009434	0.003946	0.008647	0.012181	0.009075
				0.28399	0.0662822	0.0809213	0.155408	0.106684	0.0673127	0.0934713	0.0554375		0.28399	0.005346	0.006526	0.012534	0.008604	0.005429	0.007538	0.004471
				0.28455	0.0825291	0.0338393	0.0401538	0.101781	0.0877485	0.101975	0.076548		0.28455	0.006682	0.00274	0.003251	0.008241	0.007105	0.008257	0.006198
				0.28511	0.0568632	0.0140592	0.103166	0.0749065	0.131245	0.100694	0.102506		0.28511	0.004622	0.001143	0.008386	0.006089	0.010668	0.008185	0.008332
				0.28566	0.141817	0.0864991	0.0601663	0.0630828	0.0766791	0.0445259	0.0352054		0.28566	0.011573	0.007059	0.00491	0.005148	0.006257	0.003633	0.002873
				0.28622	0.0639978	0.123359	0.100747	0.118022	0.0837141	0.0620455	0.076335		0.28622	0.005243	0.010106	0.008253	0.009669	0.006858	0.005083	0.006253
				0.28678	0.075694	0.0646766	0.027951	0.115548	0.0763209	0.0970409	0.106405		0.28678	0.006225	0.005319	0.002299	0.009503	0.006277	0.007981	0.008751
				0.28733	0.0670297	0.125743	-0.0102676	0.089991	0.131989	0.0824214	0.0836462		0.28733	0.005534	0.010381	-0.00085	0.00743	0.010897	0.006805	0.006906
				0.28789	0.106804	0.0491653	0.0927805	0.102326	0.0430041	0.0363707	0.0249322		0.28789	0.008852	0.004075	0.00769	0.008481	0.003564	0.003014	0.002066
				0.28845	0.00911082	0.116659	0.0468778	0.0736816	0.0386537	0.133952	0.0800966		0.28845	0.000758	0.009706	0.0039	0.00613	0.003216	0.011145	0.006664
				0.28901	0.120335	0.132476	0.0624534	0.0258755	0.0573801	0.0865991	0.0637292		0.28901	0.010051	0.011065	0.005216	0.002161	0.004793	0.007233	0.005323
				0.28956	0.0400172	0.0810946	0.0505423	0.0345789	0.0728926	0.0931518	0.0522089		0.28956	0.003355	0.0068	0.004238	0.002899	0.006112	0.00781	0.004378
				0.29012	0.11026	0.116398	0.126095	0.0761215	0.119402	0.0739728	0.0788035		0.29012	0.009281	0.009797	0.010613	0.006407	0.01005	0.006226	0.006633
				0.29068	0.0869008	0.0917851	0.0736749	0.05545	0.0980223	0.0655576	0.0735143		0.29068	0.007343	0.007755	0.006225	0.004685	0.008282	0.005539	0.006211
				0.29124	0.082906	0.0708322	0.0142911	0.10053	0.127114	0.102295	0.0757848		0.29124	0.007032	0.006008	0.001212	0.008527	0.010782	0.008676	0.006428
				0.29179	0.0607342	0.0511407	0.0934766	0.0969709	0.0475494	0.123541	0.0301491		0.29179	0.005171	0.004354	0.007959	0.008256	0.004048	0.010519	0.002567
				0.29235	0.134194	0.0101934	0.0959851	0.113136	0.139677	0.105986	0.106636		0.29235	0.011469	0.000871	0.008204	0.009669	0.011938	0.009058	0.009114
				0.29291	0.103201	0.15337	0.0648616	0.0891109	0.0941972	0.034334	0.0744174		0.29291	0.008854	0.013158	0.005565	0.007645	0.008082	0.002946	0.006385
				0.29346	0.0644474	0.0873951	0.131172	0.0528305	0.0954408	0.0277784	0.115763		0.29346	0.00555	0.007527	0.011297	0.00455	0.008219	0.002392	0.00997
				0.29402	0.10007	0.107291	0.0810405	0.128809	0.0525642	0.058855	0.0425754		0.29402	0.008651	0.009275	0.007006	0.011135	0.004544	0.005088	0.003681
				0.29458	0.0878684	0.154493	0.105341	0.0436533	0.0899455	0.0425985	0.0529543		0.29458	0.007625	0.013406	0.009141	0.003788	0.007805	0.003697	0.004595
				0.29514	0.139977	0.100774	0.160743	0.0458812	0.051296	0.107557	0.148649		0.29514	0.012193	0.008778	0.014002	0.003996	0.004468	0.009369	0.012948
				0.29569	0.0897581	0.083863	0.0679609	0.0912524	0.0837173	0.0790305	0.130736		0.29569	0.007848	0.007333	0.005942	0.007979	0.00732	0.00691	0.011431
				0.29625	0.0874096	0.113243	0.0280325	0.0813474	0.0598733	0.0441433	0.0491316		0.29625	0.007671	0.009939	0.00246	0.007139	0.005255	0.003874	0.004312
				0.29681	0.0607725	0.116887	0.0589438	0.055211	0.0653732	0.135481	0.061931		0.29681	0.005354	0.010297	0.005193	0.004864	0.005759	0.011935	0.005456
				0.29737	0.120146	0.093009	0.0762555	0.0717619	0.0527016	0.0705024	0.068396		0.29737	0.010624	0.008224	0.006743	0.006346	0.00466	0.006234	0.006048
				0.29792	0.167752	0.111406	0.107562	0.146553	0.127022	0.0842475	0.0761207		0.29792	0.014889	0.009888	0.009547	0.013008	0.011274	0.007478	0.006756
				0.29848	0.110996	0.0576584	0.122347	0.104048	0.111235	0.0644199	0.109459		0.29848	0.009889	0.005137	0.0109	0.00927	0.00991	0.005739	0.009752
				0.29904	0.0307719	0.101716	0.0387967	0.0231941	0.0518453	0.108413	0.034576		0.29904	0.002752	0.009096	0.003469	0.002074	0.004636	0.009695	0.003092
				0.29959	0.0871701	0.0670107	0.140425	0.0648386	0.129378	0.0611489	0.0725415		0.29959	0.007824	0.006015	0.012604	0.00582	0.011613	0.005489	0.006511
				0.30015	0.0795711	0.107664	0.111252	0.0620416	0.0745992	0.129674	0.145184		0.30015	0.007169	0.009699	0.010023	0.005589	0.006721	0.011682	0.01308
				0.30071	0.0700384	0.0796762	0.100726	0.0727587	0.0694559	0.156435	0.136513		0.30071	0.006333	0.007205	0.009108	0.006579	0.006281	0.014146	0.012344
				0.30127	0.112676	0.0757444	0.0468828	0.0553291	0.105496	0.0517395	0.0659827		0.30127	0.010227	0.006875	0.004255	0.005022	0.009575	0.004696	0.005989
				0.30182	0.0638337	0.109373	0.0720323	0.107985	0.108673	0.0313314	0.0967121		0.30182	0.005815	0.009964	0.006562	0.009837	0.0099	0.002854	0.00881
				0.30238	0.0965776	0.0963129	0.115932	0.0905867	0.0972398	0.132801	0.0481301		0.30238	0.00883	0.008806	0.0106	0.008283	0.008891	0.012142	0.004401
				0.30294	0.0802129	0.0671106	0.076029	0.129406	0.094437	0.0679859	0.0301733		0.30294	0.007361	0.006159	0.006977	0.011876	0.008667	0.006239	0.002769
				0.30349	0.0608304	0.0507443	0.0833965	0.0534025	0.128998	0.0814703	0.0673984		0.30349	0.005603	0.004674	0.007682	0.004919	0.011882	0.007504	0.006208
				0.30405	0.0456028	0.0735128	0.0980582	0.106347	0.110026	0.0857283	0.0985072		0.30405	0.004216	0.006796	0.009065	0.009831	0.010172	0.007925	0.009107
				0.30461	0.0461058	0.113156	0.108922	0.064168	0.0736263	0.122861	0.0619602		0.30461	0.004278	0.010499	0.010107	0.005954	0.006832	0.0114	0.005749
				0.30517	0.142654	0.128669	0.0649033	0.0157755	0.0395812	0.0977734	0.0854431		0.30517	0.013285	0.011982	0.006044	0.001469	0.003686	0.009105	0.007957
				0.30572	0.0693668	0.105015	0.119345	0.112974	0.0798187	0.0574869	0.0987595		0.30572	0.006483	0.009815	0.011155	0.010559	0.00746	0.005373	0.009231
				0.30628	0.0697917	0.0611332	0.0841588	0.0856386	0.0678093	0.0914853	0.0623243		0.30628	0.006547	0.005735	0.007895	0.008034	0.006361	0.008582	0.005846
				0.30684	0.0889647	0.128194	0.0921518	0.0481378	0.0898261	0.0481952	0.0584793		0.30684	0.008376	0.012069	0.008676	0.004532	0.008457	0.004538	0.005506
				0.3074	0.112909	0.0786481	0.0817282	0.0481933	0.0739296	0.0336527	0.0970778		0.3074	0.010669	0.007432	0.007723	0.004554	0.006986	0.00318	0.009173
				0.30795	0.0676274	0.0859528	0.0834417	0.0696281	0.0921309	0.0886985	0.0409207		0.30795	0.006413	0.008151	0.007913	0.006603	0.008737	0.008412	0.003881
				0.30851	0.0753114	0.123242	0.0956254	0.0903263	0.158271	0.0322598	0.0495362		0.30851	0.007168	0.01173	0.009101	0.008597	0.015064	0.00307	0.004715
				0.30907	0.0603576	0.030754	0.0649041	0.0540659	0.0972907	0.106053	0.108		0.30907	0.005766	0.002938	0.0062	0.005165	0.009293	0.01013	0.010316
				0.30962	0.0898361	0.138652	0.0829183	0.0473549	0.0640715	0.107616	0.0343578		0.30962	0.008612	0.013292	0.007949	0.00454	0.006142	0.010317	0.003294
				0.31018	0.0378905	0.0393538	0.0424084	0.0919648	0.124977	0.0562458	0.101262		0.31018	0.003646	0.003786	0.00408	0.008848	0.012024	0.005412	0.009743
				0.31074	0.0861345	0.0563257	0.133962	0.0285937	0.066394	0.0357381	0.074813		0.31074	0.008317	0.005439	0.012935	0.002761	0.006411	0.003451	0.007224
				0.3113	0.0875596	0.0724886	0.0561637	0.0473935	0.0879798	0.0432437	0.123062		0.3113	0.008485	0.007025	0.005443	0.004593	0.008526	0.004191	0.011925
				0.31185	0.068241	0.119875	0.103048	0.0924695	0.0790343	0.141782	0.0262074		0.31185	0.006637	0.011658	0.010022	0.008993	0.007686	0.013789	0.002549
				0.31241	0.101856	0.106625	0.0815814	0.0588054	0.115416	0.117136	0.0807459		0.31241	0.009941	0.010407	0.007962	0.005739	0.011265	0.011432	0.007881
				0.31297	0.0545313	0.140662	0.169443	0.134032	0.0298516	0.0990113	0.0246666		0.31297	0.005341	0.013778	0.016597	0.013128	0.002924	0.009698	0.002416
				0.31353	0.107575	0.147385	0.0791808	0.102391	0.0577483	0.0566453	0.106706		0.31353	0.010574	0.014488	0.007783	0.010065	0.005677	0.005568	0.010489
				0.31408	0.0256586	0.0703475	0.0753888	0.0884268	0.119351	0.139951	0.0950779		0.31408	0.002531	0.00694	0.007437	0.008723	0.011774	0.013806	0.009379
				0.31464	0.0930298	0.0873043	0.0677124	0.0792377	0.0659075	0.024438	0.0804716		0.31464	0.00921	0.008643	0.006703	0.007844	0.006525	0.002419	0.007967
				0.3152	0.0602564	0.0813285	0.0320376	0.068225	0.0382487	0.0752991	0.098535		0.3152	0.005986	0.00808	0.003183	0.006778	0.0038	0.007481	0.009789
				0.31575	0.0747717	0.129265	0.126002	0.0932642	0.100384	0.0673648	0.0316025		0.31575	0.007455	0.012888	0.012562	0.009298	0.010008	0.006716	0.003151
				0.31631	0.00219272	0.101421	0.083725	0.0888448	0.0393144	0.0659016	0.04681		0.31631	0.000219	0.010147	0.008377	0.008889	0.003934	0.006594	0.004683
				0.31687	0.0775205	-0.00143825	0.0549314	0.0542743	0.0758033	0.0847642	0.0878064		0.31687	0.007783	-0.00014	0.005515	0.005449	0.007611	0.008511	0.008816
				0.31743	0.0718803	0.104522	0.0767785	0.0727406	0.023016	0.0433274	0.111998		0.31743	0.007243	0.010531	0.007736	0.007329	0.002319	0.004366	0.011285
				0.31798	0.0921288	0.0711348	0.0689219	0.0357964	0.0795032	0.038674	0.0676058		0.31798	0.009315	0.007193	0.006969	0.003619	0.008039	0.00391	0.006836
				0.31854	0.0390635	0.120628	0.0930325	0.0805631	0.0553171	0.0740268	0.0755416		0.31854	0.003964	0.01224	0.00944	0.008175	0.005613	0.007511	0.007665
				0.3191	0.0783816	0.064635	0.10318	0.0859977	0.11513	0.0871197	0.0639724		0.3191	0.007981	0.006581	0.010506	0.008757	0.011723	0.008871	0.006514
				0.31965	0.0572802	0.100303	0.0889529	0.096549	0.0725303	0.097853	0.0820462		0.31965	0.005853	0.010249	0.009089	0.009865	0.007411	0.009998	0.008383
				0.32021	0.139425	0.0701231	0.0854732	0.0674292	0.105894	0.0459213	0.0614108		0.32021	0.014296	0.00719	0.008764	0.006914	0.010858	0.004709	0.006297
				0.32077	0.0978271	0.101057	0.117167	0.10182	0.119528	0.110331	0.101751		0.32077	0.010066	0.010398	0.012056	0.010476	0.012298	0.011352	0.010469
				0.32133	0.0604058	0.0828049	0.0775744	0.0583438	0.0474904	0.105225	0.0367145		0.32133	0.006237	0.00855	0.00801	0.006024	0.004903	0.010864	0.003791
				0.32188	0.0727225	0.114135	0.0738103	0.0768704	0.0120002	0.0562504	0.076871		0.32188	0.007535	0.011825	0.007647	0.007964	0.001243	0.005828	0.007964
				0.32244	0.0739811	0.081499	0.134181	0.0557232	0.0813537	0.0705927	0.112416		0.32244	0.007692	0.008473	0.01395	0.005793	0.008458	0.007339	0.011688
				0.323	0.0662	0.0643805	0.0957312	0.101737	0.0369984	0.0166455	0.0164087		0.323	0.006906	0.006717	0.009987	0.010614	0.00386	0.001737	0.001712
				0.32356	0.0300865	0.0650179	0.0774904	0.0603226	0.077082	0.0496507	0.0658614		0.32356	0.00315	0.006807	0.008112	0.006315	0.00807	0.005198	0.006895
				0.32411	0.0472758	0.0864847	0.041574	0.0950684	0.109783	0.0764983	0.0160863		0.32411	0.004966	0.009085	0.004367	0.009987	0.011533	0.008036	0.00169
				0.32467	0.0939767	0.0919484	0.161456	0.0849337	0.066477	0.145724	0.0394584		0.32467	0.009906	0.009692	0.017019	0.008953	0.007007	0.015361	0.004159
				0.32523	0.107694	0.0780199	0.116106	0.0864141	0.0824438	0.0220129	0.111164		0.32523	0.011391	0.008252	0.012281	0.00914	0.00872	0.002328	0.011758
				0.32578	0.122843	0.0625158	0.0358102	0.0200819	0.0749168	0.130553	0.0568695		0.32578	0.013038	0.006635	0.003801	0.002131	0.007951	0.013856	0.006036
				0.32634	0.0299007	0.0700939	0.0605813	0.10238	0.0690084	0.0813977	0.150738		0.32634	0.003184	0.007465	0.006452	0.010903	0.007349	0.008669	0.016053
				0.3269	0.0661646	0.057852	0.0832689	0.0963239	0.117181	0.122191	0.0583798		0.3269	0.007071	0.006182	0.008898	0.010293	0.012522	0.013058	0.006239
				0.32746	0.0274354	0.0763884	0.07873	0.0940617	0.115361	0.085033	0.0652399		0.32746	0.002942	0.008191	0.008442	0.010086	0.01237	0.009118	0.006995
				0.32801	0.0520048	0.0815496	0.097711	0.0485898	0.0846211	0.0668337	0.0831791		0.32801	0.005595	0.008774	0.010513	0.005228	0.009105	0.007191	0.008949
				0.32857	0.108624	0.0972969	0.127347	0.100443	0.0257125	0.081046	0.0886515		0.32857	0.011727	0.010504	0.013748	0.010844	0.002776	0.00875	0.009571
				0.32913	0.0943804	0.0769754	0.102937	0.0285501	0.11933	0.041786	0.105976		0.32913	0.010224	0.008338	0.011151	0.003093	0.012926	0.004526	0.01148
				0.32968	0.115999	0.054383	0.064536	0.0594686	0.0830794	0.0676807	0.056162		0.32968	0.012608	0.005911	0.007015	0.006464	0.00903	0.007356	0.006104
				0.33024	0.0839995	0.102601	0.0786632	0.0760206	0.0664465	0.0706838	0.0630442		0.33024	0.009161	0.01119	0.008579	0.008291	0.007247	0.007709	0.006876
				0.3308	0.0873411	0.0846272	0.0427091	0.0620169	0.0842589	0.0595058	0.0329813		0.3308	0.009558	0.009261	0.004674	0.006786	0.00922	0.006512	0.003609
				0.33136	0.0326733	0.121688	0.128485	0.0759375	0.0488344	0.0658224	0.0372689		0.33136	0.003587	0.013361	0.014107	0.008338	0.005362	0.007227	0.004092
				0.33191	0.0528486	0.0649562	0.027348	0.0855415	0.0893185	0.0785296	0.0944924		0.33191	0.005822	0.007156	0.003013	0.009424	0.00984	0.008651	0.01041
				0.33247	0.140626	0.0770247	0.0443039	0.030183	0.0465681	0.049894	0.0539496		0.33247	0.015544	0.008514	0.004897	0.003336	0.005147	0.005515	0.005963
				0.33303	-0.0151173	0.0761923	0.117317	0.0922166	0.0620646	0.0775628	0.0410592		0.33303	-0.00168	0.00845	0.013011	0.010227	0.006883	0.008602	0.004554
				0.33358	0.0650123	0.0515515	0.0934012	0.0861908	0.0341379	0.0725132	0.0894166		0.33358	0.007234	0.005737	0.010394	0.009591	0.003799	0.008069	0.00995
				0.33414	0.0890644	0.0664223	0.0673807	0.110298	0.0416302	0.0328628	0.0603335		0.33414	0.009944	0.007416	0.007523	0.012315	0.004648	0.003669	0.006736
				0.3347	0.085381	0.119135	0.0348097	0.0877621	0.14239	0.102252	0.0853668		0.3347	0.009565	0.013346	0.003899	0.009831	0.015951	0.011455	0.009563
				0.33526	0.0990535	0.0751215	0.037714	0.0557459	0.104657	0.0489708	0.08806		0.33526	0.011133	0.008443	0.004239	0.006266	0.011763	0.005504	0.009898
				0.33581	0.109758	0.0936008	0.0698068	0.118922	0.0631247	0.0802446	0.0947663		0.33581	0.012377	0.010555	0.007872	0.013411	0.007119	0.009049	0.010687
				0.33637	0.0548705	0.0640502	0.0752053	0.0282775	0.0668562	0.0261864	0.0695327		0.33637	0.006208	0.007247	0.008509	0.003199	0.007564	0.002963	0.007867
				0.33693	0.0932727	0.0838033	0.0949083	0.05315	0.0780822	0.0742878	0.0411864		0.33693	0.010588	0.009513	0.010774	0.006034	0.008864	0.008433	0.004675
				0.33749	0.117302	0.0619767	0.0408035	0.0509	0.0987089	0.101064	0.0645635		0.33749	0.01336	0.007059	0.004647	0.005797	0.011243	0.011511	0.007354
				0.33804	0.0760462	0.0515933	0.0590569	0.0912431	0.0974776	0.0660078	0.0788404		0.33804	0.00869	0.005896	0.006749	0.010427	0.011139	0.007543	0.009009
				0.3386	0.0271507	0.0889171	0.0432433	0.148501	0.0677771	0.0821572	0.0709509		0.3386	0.003113	0.010194	0.004958	0.017026	0.007771	0.009419	0.008134
				0.33916	0.0630008	0.0980284	0.0864132	0.0587824	0.126226	0.066891	0.047703		0.33916	0.007247	0.011276	0.00994	0.006762	0.014519	0.007694	0.005487
				0.33971	0.0723561	0.0308303	0.0551307	0.0571358	0.113468	0.0342403	0.0463412		0.33971	0.00835	0.003558	0.006362	0.006594	0.013095	0.003951	0.005348
				0.34027	0.0769016	0.0664067	0.0771578	0.101249	0.0477487	0.0366846	0.0614704		0.34027	0.008904	0.007689	0.008934	0.011723	0.005529	0.004248	0.007117
				0.34083	0.131294	0.0201657	0.0202084	0.0601676	0.110282	0.106819	0.0997222		0.34083	0.015252	0.002343	0.002347	0.006989	0.012811	0.012408	0.011584
				0.34139	0.0598327	0.0447582	0.0631711	0.0776212	0.0466024	0.0356412	0.075942		0.34139	0.006973	0.005216	0.007362	0.009046	0.005431	0.004154	0.008851
				0.34194	0.0973486	0.0661189	0.0634675	0.0582098	0.086992	0.0196225	0.0701324		0.34194	0.011382	0.007731	0.007421	0.006806	0.010171	0.002294	0.0082
				0.3425	0.0170417	0.0814131	0.104022	0.0980852	0.148235	0.0591497	0.0733478		0.3425	0.001999	0.00955	0.012202	0.011506	0.017389	0.006939	0.008604
				0.34306	0.0484297	0.0991888	0.115717	0.0413037	0.078511	0.0487111	0.0813056		0.34306	0.0057	0.011673	0.013619	0.004861	0.00924	0.005733	0.009569
				0.34361	0.135231	0.0613996	0.0761721	0.129545	0.0207056	0.061589	0.101425		0.34361	0.015967	0.007249	0.008994	0.015295	0.002445	0.007272	0.011975
				0.34417	0.0661906	0.0379573	0.0294367	0.0870731	0.0638247	0.0822278	0.0326651		0.34417	0.007841	0.004496	0.003487	0.010314	0.00756	0.00974	0.003869
				0.34473	0.131506	0.104197	0.0553358	0.0846878	0.0460201	0.104025	0.111664		0.34473	0.015628	0.012382	0.006576	0.010064	0.005469	0.012362	0.01327
				0.34529	0.12	0.121194	0.0648313	0.0646043	0.100023	0.0310059	0.0802085		0.34529	0.014307	0.014449	0.007729	0.007702	0.011925	0.003697	0.009563
				0.34584	0.0823554	0.0299521	0.107715	0.0425478	0.0619991	0.0758076	0.0714357		0.34584	0.00985	0.003582	0.012883	0.005089	0.007416	0.009067	0.008544
				0.3464	0.0676161	0.0508648	0.0338353	0.0623179	0.0738845	0.0401813	0.0568553		0.3464	0.008113	0.006103	0.00406	0.007478	0.008866	0.004821	0.006822
				0.34696	0.0830751	0.018721	0.0639569	0.000491574	0.0691782	0.0215299	0.0175325		0.34696	0.010001	0.002254	0.007699	5.92e-05	0.008328	0.002592	0.002111
				0.34751	0.0874543	0.0357107	0.0371949	0.0618959	0.0697169	0.0796363	0.0745825		0.34751	0.010561	0.004313	0.004492	0.007475	0.008419	0.009617	0.009007
				0.34807	0.0770661	0.0194275	0.04791	0.0760152	0.0748225	0.0432716	0.0844129		0.34807	0.009337	0.002354	0.005804	0.00921	0.009065	0.005243	0.010227
				0.34863	0.0306031	0.0739867	0.0363758	0.0910772	0.048672	0.0881278	0.0595783		0.34863	0.00372	0.008992	0.004421	0.01107	0.005916	0.010711	0.007241
				0.34919	0.0694596	0.0899729	0.0743446	0.0997807	0.0153015	0.0241689	0.0692836		0.34919	0.008469	0.01097	0.009065	0.012166	0.001866	0.002947	0.008448
				0.34974	0.104085	0.0618523	0.027263	0.0271743	0.0381837	0.061945	0.0149459		0.34974	0.012732	0.007566	0.003335	0.003324	0.004671	0.007577	0.001828
				0.3503	0.0515129	0.0570724	0.0412237	0.0562737	0.0349624	0.0601634	0.0969421		0.3503	0.006321	0.007003	0.005059	0.006905	0.00429	0.007383	0.011896
				0.35086	0.111247	0.0787736	0.101856	0.0651606	0.108933	-0.0140935	0.0786089		0.35086	0.013695	0.009697	0.012539	0.008021	0.01341	-0.00173	0.009677
				0.35141	0.110465	0.0757877	0.0950503	0.0683237	0.0672009	0.0724974	0.0571165		0.35141	0.013642	0.009359	0.011738	0.008437	0.008299	0.008953	0.007053
				0.35197	0.0706047	0.0607254	0.0394019	0.0758297	0.0870798	0.0125692	0.0168895		0.35197	0.008747	0.007523	0.004881	0.009394	0.010788	0.001557	0.002092
				0.35253	0.0839348	0.126631	0.0365895	0.0658699	0.030777	0.0924529	0.0735568		0.35253	0.010431	0.015737	0.004547	0.008186	0.003825	0.01149	0.009141
				0.35309	0.0910972	0.0826334	0.068824	0.0824906	0.100514	0.0710298	0.0883004		0.35309	0.011357	0.010302	0.00858	0.010284	0.012531	0.008855	0.011008
				0.35364	0.123866	0.0433171	0.109267	0.026385	0.0693462	0.104508	0.0954141		0.35364	0.015491	0.005417	0.013665	0.0033	0.008673	0.01307	0.011933
				0.3542	0.0528373	0.0833557	0.0531763	0.0684872	0.117838	0.046181	0.0387422		0.3542	0.006629	0.010458	0.006671	0.008592	0.014784	0.005794	0.004861
				0.35476	0.090489	0.0472358	0.0709732	0.118616	0.0619656	0.0451669	0.0777538		0.35476	0.011388	0.005945	0.008932	0.014928	0.007799	0.005684	0.009786
				0.35531	0.0861441	0.0930993	0.0203066	0.0682992	0.0769856	0.0473126	0.0701022		0.35531	0.010876	0.011754	0.002564	0.008623	0.009719	0.005973	0.00885
				0.35587	0.0727854	0.0661026	0.0353269	0.00426676	0.0768725	0.117096	0.0459683		0.35587	0.009218	0.008372	0.004474	0.00054	0.009736	0.01483	0.005822
				0.35643	0.0358155	0.0904074	0.0731028	0.0910185	0.0458934	0.0339896	0.113239		0.35643	0.00455	0.011486	0.009287	0.011563	0.00583	0.004318	0.014386
				0.35699	0.0182087	0.0510347	0.0603013	0.0623576	0.0686533	0.0468483	0.0236531		0.35699	0.00232	0.006504	0.007685	0.007947	0.008749	0.00597	0.003014
				0.35754	0.0976077	0.086141	0.0933366	0.0767667	0.0695986	0.0407391	0.0936693		0.35754	0.012478	0.011012	0.011932	0.009814	0.008897	0.005208	0.011974
				0.3581	0.0559551	0.0556983	0.0904801	0.0380061	0.129824	0.0603767	0.0484589		0.3581	0.007175	0.007143	0.011603	0.004874	0.016648	0.007742	0.006214
				0.35866	0.0506923	0.0883805	0.0158366	0.0442045	0.0642472	0.0503112	0.0149724		0.35866	0.006521	0.011369	0.002037	0.005686	0.008264	0.006472	0.001926
				0.35922	0.0689882	0.130221	0.0683612	0.0626734	0.048778	0.0828249	0.0914903		0.35922	0.008902	0.016803	0.008821	0.008087	0.006294	0.010687	0.011805
				0.35977	0.0665571	0.104161	0.0576303	0.0453569	0.0670372	0.0760624	0.0702379		0.35977	0.008615	0.013482	0.007459	0.005871	0.008677	0.009845	0.009091
				0.36033	0.0346877	0.123746	0.132463	0.0435189	0.0568064	0.098864	0.0593394		0.36033	0.004504	0.016067	0.017199	0.00565	0.007376	0.012836	0.007704
				0.36089	0.0372395	0.0757317	0.0736279	0.0885383	0.102812	0.0577993	0.0918531		0.36089	0.00485	0.009863	0.009589	0.011531	0.01339	0.007528	0.011963
				0.36144	0.0782168	0.0999219	0.098693	0.0798183	0.0345046	0.0542263	0.0444078		0.36144	0.010218	0.013054	0.012893	0.010428	0.004508	0.007084	0.005801
				0.362	0.0854762	0.102263	0.0723699	0.144715	0.0625418	0.0339969	0.0352473		0.362	0.011201	0.013401	0.009484	0.018964	0.008196	0.004455	0.004619
				0.36256	0.0910396	0.0583774	0.0616127	0.0826685	0.0152639	0.0943818	0.0436		0.36256	0.011967	0.007674	0.008099	0.010867	0.002006	0.012406	0.005731
				0.36312	0.0355327	0.084277	0.0679338	0.0616826	0.0353198	0.089151	0.0570348		0.36312	0.004685	0.011112	0.008957	0.008133	0.004657	0.011755	0.00752
				0.36367	0.0578727	0.0501582	0.07656	0.0872085	0.0616772	0.129165	0.0847169		0.36367	0.007654	0.006634	0.010126	0.011534	0.008157	0.017083	0.011204
				0.36423	0.0536091	0.0649367	0.0661231	0.0837505	0.0342762	0.0815489	0.0236048		0.36423	0.007112	0.008615	0.008772	0.011111	0.004547	0.010818	0.003131
				0.36479	0.0561362	0.0382648	0.0652004	0.0506034	0.0204381	0.0508304	0.0521708		0.36479	0.00747	0.005092	0.008676	0.006734	0.00272	0.006764	0.006942
				0.36534	0.0426548	0.0561981	0.0598501	0.0775156	0.0307128	0.0350172	0.0413299		0.36534	0.005693	0.007501	0.007989	0.010346	0.004099	0.004674	0.005517
				0.3659	0.0523123	0.0760577	0.0860201	0.0181691	0.0392649	0.0494543	0.0577534		0.3659	0.007004	0.010183	0.011517	0.002433	0.005257	0.006621	0.007732
				0.36646	0.103445	0.091884	0.0899094	0.025959	0.0485868	0.114987	0.0784558		0.36646	0.013892	0.012339	0.012074	0.003486	0.006525	0.015442	0.010536
				0.36702	0.101698	0.0288731	0.0216403	0.0640049	0.054263	0.0773796	0.091096		0.36702	0.013699	0.003889	0.002915	0.008621	0.007309	0.010423	0.012271
				0.36757	0.107818	0.0915033	0.0595734	0.0457124	0.0430804	0.0669212	0.0978676		0.36757	0.014567	0.012363	0.008049	0.006176	0.005821	0.009042	0.013223
				0.36813	0.0644853	0.102055	0.0866397	0.0524957	0.0824559	0.114299	0.0807712		0.36813	0.008739	0.01383	0.011741	0.007114	0.011174	0.01549	0.010946
				0.36869	0.0428971	0.0439535	0.0348218	0.108899	0.0353009	0.0283595	0.0678057		0.36869	0.005831	0.005975	0.004733	0.014803	0.004798	0.003855	0.009217
				0.36924	0.0318263	0.102704	0.0606597	0.122277	0.0713419	0.0368673	0.084136		0.36924	0.004339	0.014003	0.00827	0.016671	0.009727	0.005026	0.011471
				0.3698	0.0484147	0.114594	0.0968153	0.0439881	-0.00130908	0.0435037	0.0688829		0.3698	0.006621	0.015671	0.01324	0.006016	-0.00018	0.005949	0.00942
				0.37036	0.0743921	0.0867765	0.0607147	0.0261909	0.059502	0.0436481	0.0601437		0.37036	0.010204	0.011903	0.008328	0.003592	0.008162	0.005987	0.00825
				0.37092	0.0489946	0.0471306	0.0375846	0.131026	0.0439273	0.0861866	0.0524839		0.37092	0.006741	0.006484	0.005171	0.018026	0.006043	0.011857	0.007221
				0.37147	0.107222	0.11332	0.0695592	0.127305	0.077001	0.0746341	0.0523124		0.37147	0.014796	0.015637	0.009599	0.017567	0.010625	0.010299	0.007219
				0.37203	0.0673143	0.142433	0.0243524	0.0471063	0.0975663	0.0553311	0.0692172		0.37203	0.009317	0.019713	0.003371	0.00652	0.013504	0.007658	0.00958
				0.37259	0.0274004	0.0412368	0.0620141	0.0289554	0.0775636	0.0815175	0.0707908		0.37259	0.003804	0.005725	0.008609	0.00402	0.010767	0.011316	0.009827
				0.37314	0.0941305	0.0611095	0.0581063	0.0424988	0.0511487	0.0848756	0.116265		0.37314	0.013106	0.008509	0.00809	0.005917	0.007122	0.011818	0.016188
				0.3737	-0.0353761	0.084209	0.00664453	0.0281563	0.0517339	0.058956	0.0445134		0.3737	-0.00494	0.01176	0.000928	0.003932	0.007225	0.008233	0.006216
				0.37426	0.04254	0.0923615	0.0184684	0.120244	0.100139	0.0304249	0.0467835		0.37426	0.005959	0.012937	0.002587	0.016842	0.014026	0.004262	0.006553
				0.37482	-0.000263048	0.0570262	0.0690239	0.0565684	0.0401419	0.0993201	0.120713		0.37482	-3.7e-05	0.008011	0.009697	0.007947	0.005639	0.013953	0.016958
				0.37537	0.0267954	0.0362408	0.0613829	0.0889459	0.0703804	0.0676771	0.101556		0.37537	0.003776	0.005106	0.008649	0.012533	0.009917	0.009536	0.01431
				0.37593	0.103971	0.0518199	0.0672199	0.0389266	0.122814	0.0424871	0.0585635		0.37593	0.014694	0.007323	0.0095	0.005501	0.017356	0.006004	0.008276
				0.37649	0.0381948	0.0337717	0.0542097	0.0604283	0.025971	0.0888726	0.0541011		0.37649	0.005414	0.004787	0.007684	0.008565	0.003681	0.012597	0.007668
				0.37704	0.0474955	0.0854301	0.100131	0.0719006	0.0496603	-0.0134115	0.0394105		0.37704	0.006752	0.012145	0.014235	0.010221	0.00706	-0.00191	0.005603
				0.3776	0.0904087	0.0480981	0.0592699	0.065012	0.0366805	0.0381214	0.071657		0.3776	0.012891	0.006858	0.008451	0.00927	0.00523	0.005435	0.010217
				0.37816	0.0576164	0.030541	0.0394235	0.0420395	0.0569591	0.0374414	0.0955267		0.37816	0.008239	0.004367	0.005638	0.006012	0.008145	0.005354	0.013661
				0.37872	0.0510025	0.0657582	0.0987855	0.0142955	0.0885659	0.0535912	0.0774876		0.37872	0.007315	0.009431	0.014168	0.00205	0.012703	0.007686	0.011114
				0.37927	0.0826127	0.0771867	0.00704351	0.0632828	0.0516924	0.0944896	0.0483834		0.37927	0.011884	0.011103	0.001013	0.009103	0.007436	0.013592	0.00696
				0.37983	0.058019	0.0535615	0.0580695	0.066515	0.0787977	0.0116351	0.0784981		0.37983	0.00837	0.007727	0.008378	0.009596	0.011368	0.001679	0.011325
				0.38039	0.0761553	0.0737702	0.104369	0.0803229	0.0863008	0.0788021	0.0298182		0.38039	0.011019	0.010674	0.015102	0.011622	0.012487	0.011402	0.004314
				0.38094	0.0296674	0.0943192	0.0762169	0.104571	0.0873425	0.0640527	0.101288		0.38094	0.004305	0.013687	0.01106	0.015175	0.012675	0.009295	0.014699
				0.3815	0.0923641	0.0583603	0.0187382	0.0109661	0.0599766	0.0641328	0.0937456		0.3815	0.013443	0.008494	0.002727	0.001596	0.008729	0.009334	0.013644
				0.38206	0.0631561	0.08889	0.103285	0.113709	0.102076	0.089411	0.0334194		0.38206	0.009219	0.012975	0.015076	0.016598	0.0149	0.013051	0.004878
				0.38262	0.103167	0.0327763	0.081889	0.0408721	0.0680544	0.0769192	0.0779426		0.38262	0.015103	0.004798	0.011988	0.005983	0.009963	0.011261	0.01141
				0.38317	0.0744923	0.0868303	0.0939076	0.0465672	0.0702005	0.0041582	0.0268256		0.38317	0.010937	0.012748	0.013788	0.006837	0.010307	0.000611	0.003939
				0.38373	0.0456567	0.0649755	0.0117101	0.102726	0.1108	0.0248744	0.0213509		0.38373	0.006723	0.009568	0.001724	0.015126	0.016315	0.003663	0.003144
				0.38429	0.0538476	0.0746083	0.0359186	0.0340478	0.0684823	0.0757489	0.0917431		0.38429	0.007952	0.011018	0.005304	0.005028	0.010113	0.011186	0.013548
				0.38484	0.0589662	0.0735481	0.0743852	0.098199	0.0415665	0.100776	0.0622835		0.38484	0.008733	0.010893	0.011017	0.014544	0.006156	0.014925	0.009224
				0.3854	0.0688613	0.111022	0.132453	0.112275	0.0840087	0.0188423	0.0608868		0.3854	0.010228	0.01649	0.019674	0.016677	0.012478	0.002799	0.009044
				0.38596	0.0272841	0.0421666	0.0635597	0.0327118	0.0552649	0.037704	0.046979		0.38596	0.004064	0.006281	0.009468	0.004873	0.008232	0.005616	0.006998
				0.38651	0.0208074	-0.00300542	0.0412695	0.0686073	0.0616349	0.0497506	0.0694008		0.38651	0.003108	-0.00045	0.006165	0.010249	0.009208	0.007432	0.010368
				0.38707	0.0520967	0.047466	0.0559284	0.0835661	0.0460377	0.0758683	0.0906107		0.38707	0.007805	0.007112	0.008379	0.01252	0.006898	0.011367	0.013576
				0.38763	0.075557	0.0614343	0.0395475	0.0992044	0.0829054	0.0665186	0.0595421		0.38763	0.011353	0.009231	0.005942	0.014906	0.012457	0.009995	0.008947
				0.38819	0.0661161	0.0443119	0.0606955	0.0602228	0.0784854	0.0701884	0.0630066		0.38819	0.009963	0.006677	0.009146	0.009075	0.011827	0.010577	0.009494
				0.38874	0.0789333	0.108899	0.0380876	0.0217236	0.0686264	0.0818571	0.0999778		0.38874	0.011928	0.016457	0.005756	0.003283	0.010371	0.01237	0.015109
				0.3893	0.0494366	0.0879043	0.0655119	0.0431956	0.0647442	0.0758581	0.0213331		0.3893	0.007492	0.013322	0.009929	0.006546	0.009812	0.011497	0.003233
				0.38986	0.0331015	0.065308	0.0486792	0.0102657	0.0510935	0.0292448	0.0598915		0.38986	0.005031	0.009926	0.007399	0.00156	0.007766	0.004445	0.009103
				0.39041	0.0216904	0.0167861	0.0807224	0.0224295	0.0404947	0.0646581	0.0838254		0.39041	0.003306	0.002559	0.012304	0.003419	0.006172	0.009855	0.012777
				0.39097	0.0711924	0.0756584	0.0278961	0.0325736	0.0296185	0.0818014	0.0498944		0.39097	0.010882	0.011565	0.004264	0.004979	0.004527	0.012504	0.007627
				0.39153	0.0925765	0.0669045	0.0424177	0.0577784	0.092529	0.0565505	0.0384619		0.39153	0.014191	0.010256	0.006502	0.008857	0.014184	0.008669	0.005896
				0.39209	0.133077	0.0571652	0.0923975	0.0493492	0.0517487	0.0933402	0.111741		0.39209	0.020458	0.008788	0.014204	0.007587	0.007955	0.014349	0.017178
				0.39264	0.0722915	0.0310056	0.0163237	0.0726312	0.0921587	0.117872	0.0305774		0.39264	0.011145	0.00478	0.002517	0.011197	0.014208	0.018172	0.004714
				0.3932	0.0812123	0.0801107	0.0839767	0.110235	0.0601746	0.0786717	0.112536		0.3932	0.012556	0.012386	0.012983	0.017043	0.009303	0.012163	0.017399
				0.39376	0.0326089	0.0755354	0.0855711	0.11031	0.0885247	0.0377243	0.0619896		0.39376	0.005056	0.011711	0.013267	0.017103	0.013725	0.005849	0.009611
				0.39431	0.0401819	0.0366683	0.0681554	0.0883956	0.0565924	0.0639013	0.0691163		0.39431	0.006248	0.005701	0.010597	0.013744	0.008799	0.009936	0.010746
				0.39487	0.0934195	0.0486722	0.0697143	0.0829838	0.0764159	0.0531722	0.083099		0.39487	0.014566	0.007589	0.01087	0.012939	0.011915	0.008291	0.012957
				0.39543	0.0645102	0.0985933	0.0377058	0.0378735	0.0706757	0.059761	0.0406616		0.39543	0.010087	0.015416	0.005896	0.005922	0.011051	0.009344	0.006358
				0.39599	0.0426151	0.0654585	0.0906611	0.108048	0.0545817	0.0784814	0.0442486		0.39599	0.006682	0.010264	0.014216	0.016942	0.008559	0.012306	0.006938
				0.39654	0.100801	0.0565467	-0.0121883	0.0706764	0.0375515	0.133278	0.0442549		0.39654	0.015851	0.008892	-0.00192	0.011114	0.005905	0.020957	0.006959
				0.3971	0.072621	0.0827662	0.0654258	0.0771104	0.089977	0.0512592	0.0512859		0.3971	0.011451	0.013051	0.010317	0.012159	0.014188	0.008083	0.008087
				0.39766	0.0961713	0.0697765	0.0584889	0.0418024	-0.0113759	0.0145325	0.0645729		0.39766	0.015208	0.011034	0.009249	0.00661	-0.0018	0.002298	0.010211
				0.39821	-0.00453282	0.0569545	0.0674698	0.096433	0.0715734	0.0742622	0.116089		0.39821	-0.00072	0.009032	0.010699	0.015292	0.01135	0.011776	0.018409
				0.39877	0.0614756	0.0660258	0.0853496	0.0561657	0.0535431	0.0728076	0.0809887		0.39877	0.009776	0.010499	0.013572	0.008931	0.008514	0.011578	0.012879
				0.39933	0.044765	0.0602393	0.0382308	0.0761195	0.0200607	0.0932259	0.0163812		0.39933	0.007138	0.009606	0.006096	0.012138	0.003199	0.014866	0.002612
				0.39989	0.0338666	0.0269765	-0.00140203	-0.00574249	0.0604561	0.0207937	0.0844902		0.39989	0.005416	0.004314	-0.00022	-0.00092	0.009667	0.003325	0.013511
				0.40044	-0.00954637	0.0860927	-0.00801721	0.00882834	0.0438225	0.0400946	0.0686574		0.40044	-0.00153	0.013805	-0.00129	0.001416	0.007027	0.006429	0.011009
				0.401	0.0296546	0.0504408	0.0335308	0.0764633	0.0932514	8.88528e-05	0.0679988		0.401	0.004768	0.008111	0.005392	0.012295	0.014995	1.43e-05	0.010934
				0.40156	0.0485829	0.0891136	0.0652569	0.0763813	0.0997564	0.0426841	0.119722		0.40156	0.007834	0.014369	0.010522	0.012316	0.016085	0.006883	0.019305
				0.40211	0.0613765	0.0345036	0.112664	0.0811586	0.100134	0.0268334	0.102845		0.40211	0.009924	0.005579	0.018217	0.013123	0.016191	0.004339	0.016629
				0.40267	0.0343268	0.0934132	0.0372487	0.032743	0.0582234	0.0674671	0.0943556		0.40267	0.005566	0.015146	0.00604	0.005309	0.009441	0.010939	0.015299
				0.40323	0.00509428	0.00781383	0.0516493	0.0477018	0.0702775	0.0852751	0.0531058		0.40323	0.000828	0.00127	0.008398	0.007756	0.011427	0.013865	0.008635
				0.40379	0.0716852	0.0525834	0.0857551	0.094711	0.0504644	0.0536653	0.0702188		0.40379	0.011688	0.008573	0.013982	0.015442	0.008228	0.00875	0.011449
				0.40434	0.0039622	0.0391852	0.0873717	-0.0131215	0.0639867	0.0409525	0.112804		0.40434	0.000648	0.006406	0.014285	-0.00215	0.010461	0.006695	0.018443
				0.4049	0.0889622	0.0224631	0.104171	0.06335	-0.0226789	0.0559664	0.0647989		0.4049	0.014585	0.003683	0.017078	0.010386	-0.00372	0.009175	0.010623
				0.40546	0.08978	0.0379468	-0.00186307	0.0236809	0.064799	0.0601228	0.0258024		0.40546	0.014759	0.006238	-0.00031	0.003893	0.010653	0.009884	0.004242
				0.40601	0.0237299	0.0155314	0.0346116	0.132738	0.0453075	0.0372581	-0.00417562		0.40601	0.003912	0.00256	0.005706	0.021881	0.007469	0.006142	-0.00069
				0.40657	0.0499635	0.0475195	0.0273368	0.0810187	0.0440375	0.0355845	-0.00196036		0.40657	0.008259	0.007855	0.004519	0.013392	0.007279	0.005882	-0.00032
				0.40713	0.097941	0.0416457	0.0628198	0.110669	0.110439	0.0536628	0.0183092		0.40713	0.016234	0.006903	0.010413	0.018344	0.018305	0.008895	0.003035
				0.40768	0.0531779	0.162003	0.0574886	0.0792378	0.027833	0.0605965	0.0780501		0.40768	0.008838	0.026926	0.009555	0.01317	0.004626	0.010072	0.012972
				0.40824	0.0810042	0.0679463	0.0957616	0.0483847	0.104643	0.0783609	0.00329354		0.40824	0.0135	0.011324	0.01596	0.008064	0.01744	0.01306	0.000549
				0.4088	0.0170218	0.0612819	0.107742	0.0236685	0.0246493	0.140044	0.0767084		0.4088	0.002845	0.010241	0.018005	0.003955	0.004119	0.023404	0.012819
				0.40936	0.0671991	0.0909464	0.0730448	0.0917859	0.0617749	0.0223054	0.0279187		0.40936	0.011261	0.01524	0.01224	0.015381	0.010352	0.003738	0.004678
				0.40991	0.030398	0.03089	0.0767596	0.141668	0.119277	0.0383628	0.055178		0.40991	0.005108	0.00519	0.012898	0.023804	0.020042	0.006446	0.009271
				0.41047	0.0376653	0.0721954	0.0596514	0.058072	-0.000494483	0.07233	0.098604		0.41047	0.006346	0.012164	0.01005	0.009784	-8.3e-05	0.012187	0.016613
				0.41103	-0.0533827	0.058004	0.164432	0.0053622	0.0481298	0.107269	0.0577925		0.41103	-0.00902	0.009799	0.02778	0.000906	0.008131	0.018122	0.009764
				0.41158	0.10981	0.0347605	0.0725788	0.0712544	0.0525956	0.102435	0.100296		0.41158	0.018602	0.005888	0.012295	0.012071	0.00891	0.017353	0.01699
				0.41214	0.0776789	0.0504023	0.0199589	0.0730066	0.0270193	0.00282128	0.0492438		0.41214	0.013195	0.008561	0.00339	0.012401	0.00459	0.000479	0.008365
				0.4127	0.0470585	0.00260011	0.0452914	0.0532455	0.0469499	0.0348496	0.0417102		0.4127	0.008015	0.000443	0.007714	0.009069	0.007996	0.005936	0.007104
				0.41326	0.0480449	0.0280378	0.145812	-0.00368664	0.0253275	0.0614974	0.114805		0.41326	0.008205	0.004788	0.024902	-0.00063	0.004325	0.010503	0.019606
				0.41381	0.0824656	0.0795257	0.0129555	0.145393	0.0486266	0.0550967	0.11235		0.41381	0.014121	0.013618	0.002219	0.024897	0.008327	0.009435	0.019239
				0.41437	0.023642	0.0753248	0.0709391	0.0761349	0.0735958	-0.0102904	0.0565171		0.41437	0.004059	0.012933	0.01218	0.013072	0.012637	-0.00177	0.009704
				0.41493	0.0602607	0.0623536	0.0203859	0.115695	0.0522268	0.08669	0.0397411		0.41493	0.010375	0.010735	0.00351	0.019918	0.008992	0.014925	0.006842
				0.41548	0.083467	0.0182638	0.0427699	0.115985	0.0830391	0.126377	0.0660183		0.41548	0.014409	0.003153	0.007383	0.020022	0.014335	0.021816	0.011396
				0.41604	0.0404447	0.0155931	0.0714148	-0.00606652	-0.0252055	0.0900408	-0.0194293		0.41604	0.007001	0.002699	0.012361	-0.00105	-0.00436	0.015585	-0.00336
				0.4166	0.0744812	0.109464	0.0351099	0.0394376	0.100836	0.0725239	0.0260545		0.4166	0.012926	0.018998	0.006093	0.006845	0.0175	0.012587	0.004522
				0.41715	0.00829642	0.0167473	0.0845553	0.0969486	0.0592105	0.0413531	0.0376233		0.41715	0.001444	0.002914	0.014714	0.016871	0.010304	0.007196	0.006547
				0.41771	0.000957358	0.0460558	0.0704546	0.0689287	0.0452025	0.0600334	0.0545212		0.41771	0.000167	0.008036	0.012293	0.012027	0.007887	0.010475	0.009513
				0.41827	0.0916153	-0.00858664	0.0905778	-0.0121135	0.0576137	0.0888974	0.161939		0.41827	0.016028	-0.0015	0.015846	-0.00212	0.010079	0.015552	0.028331
				0.41883	0.0967131	0.0585308	0.0106789	0.0809218	0.0259475	0.0922565	0.107513		0.41883	0.016965	0.010267	0.001873	0.014195	0.004552	0.016183	0.018859
				0.41938	0.0272344	0.0424059	0.0649622	0.0288613	-0.0150977	0.135241	0.0483626		0.41938	0.00479	0.007458	0.011426	0.005076	-0.00266	0.023786	0.008506
				0.41994	0.0886571	0.0306071	0.074198	0.0142927	0.0983503	0.0619984	0.0116866		0.41994	0.015635	0.005398	0.013085	0.002521	0.017344	0.010933	0.002061
				0.4205	0.0941326	0.0733657	0.0660494	0.0933281	0.104941	0.022976	0.0141705		0.4205	0.016644	0.012972	0.011679	0.016502	0.018555	0.004063	0.002506
				0.42105	0.0785895	0.0539492	0.0141682	0.0774523	-0.0410569	-0.00498316	0.0672288		0.42105	0.013933	0.009564	0.002512	0.013731	-0.00728	-0.00088	0.011919
				0.42161	0.0477169	0.0251663	0.0273542	0.0627992	0.0689009	0.0916912	0.114913		0.42161	0.008482	0.004473	0.004862	0.011163	0.012248	0.016299	0.020427
				0.42217	0.0703311	0.0498151	-0.00608886	0.0231746	-0.0108223	0.0615194	0.0076748		0.42217	0.012535	0.008878	-0.00109	0.00413	-0.00193	0.010964	0.001368
				0.42273	-0.0276523	0.181841	0.075128	0.0051925	0.0734535	0.00493312	0.0957909		0.42273	-0.00494	0.032494	0.013425	0.000928	0.013126	0.000882	0.017117
				0.42328	0.0962048	0.0314494	0.0735808	0.00635873	0.0989379	0.117727	0.0150042		0.42328	0.017237	0.005635	0.013183	0.001139	0.017726	0.021093	0.002688
				0.42384	-0.0193113	0.0615332	0.0784393	0.0285999	0.0708739	0.0352936	0.0557555		0.42384	-0.00347	0.011054	0.014091	0.005138	0.012732	0.00634	0.010016
				0.4244	0.0956785	0.0627438	0.0591042	0.0803476	0.0604688	0.0204958	-0.0286765		0.4244	0.017233	0.011301	0.010645	0.014472	0.010891	0.003692	-0.00516
				0.42495	0.100139	0.081725	0.0473338	0.0661511	0.0601999	0.0607504	0.0035187		0.42495	0.018084	0.014758	0.008548	0.011946	0.010871	0.010971	0.000635
				0.42551	0.0161709	0.0847405	-0.0151244	0.00774999	0.0557456	0.0644789	0.136483		0.42551	0.002928	0.015343	-0.00274	0.001403	0.010093	0.011674	0.024711
				0.42607	0.131443	0.0372383	0.030489	0.0984474	0.0551778	0.0515458	0.130089		0.42607	0.023861	0.00676	0.005535	0.017871	0.010017	0.009357	0.023615
				0.42662	0.0557289	0.0863904	0.0546896	0.0208671	0.059188	0.00934643	0.0284144		0.42662	0.010143	0.015724	0.009954	0.003798	0.010773	0.001701	0.005172
				0.42718	0.0283963	0.0283007	0.0693173	0.0509694	0.0696843	0.032672	0.106697		0.42718	0.005182	0.005164	0.012649	0.009301	0.012716	0.005962	0.01947
				0.42774	0.0714929	0.0504805	0.0164585	0.0337982	0.0247018	-0.000449367	0.0223988		0.42774	0.01308	0.009236	0.003011	0.006184	0.004519	-8.2e-05	0.004098
				0.4283	-0.00506263	0.0225509	-0.000384191	0.0357132	0.0452628	0.0781124	0.0523512		0.4283	-0.00093	0.004137	-7e-05	0.006551	0.008303	0.014329	0.009603
				0.42885	0.0644034	0.0740856	0.0469583	-0.00361023	0.0853665	0.113872	0.0705461		0.42885	0.011845	0.013625	0.008636	-0.00066	0.0157	0.020943	0.012974
				0.42941	0.0896322	0.0417684	0.0231678	0.0275624	0.0263792	-0.0251244	0.0775104		0.42941	0.016527	0.007702	0.004272	0.005082	0.004864	-0.00463	0.014292
				0.42997	0.00691926	0.0634002	0.0238626	0.13881	-0.023822	0.0381465	0.0357029		0.42997	0.001279	0.011721	0.004412	0.025662	-0.0044	0.007052	0.0066
				0.43052	0.100031	-0.00107068	0.071723	0.0699322	-0.00425971	0.0437276	0.113436		0.43052	0.018541	-0.0002	0.013294	0.012962	-0.00079	0.008105	0.021025
				0.43108	0.0465047	0.0388647	0.0216688	-0.00886541	0.0467928	0.0595292	0.0432798		0.43108	0.008642	0.007222	0.004027	-0.00165	0.008696	0.011062	0.008043
				0.43164	0.0443282	0.0712254	0.0655525	0.0941695	0.091489	0.0315481	0.0777527		0.43164	0.008259	0.01327	0.012213	0.017545	0.017045	0.005878	0.014486
[truncated: 194 more rows]

## Sheet: B7
Source Data Supplementary Figure 5
[truncated: 953 more rows]

[truncated: 1 more sheets: Guinier]
