# Supplementary material for: Chemical screening by time-resolved X-ray scattering to discover allosteric probes
Source: Nat Chem Biol. Author manuscript; Available in PMC 2024 Sep 1. (PMC11358040; doi:10.1038/s41589-024-01609-1)
Supplement: Supplementary Data 7 [file NIHMS2003799-supplement-Supplementary_Data_7.xlsx]

## Sheet: B8
Source Data Supplementary Figure 6
TR-SAXS characterization of the CX4 chemotype - B8
					Scattering Intensity I(q)									Kratky Transform [I(q) * q2]									Gunier Transform ln[I]
					Time(s)									Time(s)									Time (s)
	Time (s)	I(0)		q	0.3	0.6	0.9	1.2	1.5	1.8	2.1		q	0.3	0.6	0.9	1.2	1.5	1.8	2.1		q2	0.3	2.1
	0.3	21.5		0.01143	18.2135	16.5871	22.1137	23.7433	23.9267	27.0368	22.4861		0.01143	0.002379	0.002166	0.002888	0.003101	0.003125	0.003531	0.002937		0.000131	2.90216	3.1129
	0.6	22.3		0.01199	19.8019	20.6482	23.4899	22.1166	23.8748	24.8179	24.2817		0.01199	0.002844	0.002966	0.003374	0.003177	0.003429	0.003565	0.003488		0.000144	2.98578	3.18972
	0.9	23.1		0.01254	22.1122	20.4074	23.481	23.2429	23.1852	25.7183	25.7501		0.01254	0.003479	0.003211	0.003694	0.003657	0.003648	0.004046	0.004051		0.000157	3.09613	3.24844
	1.2	24		0.0131	20.1285	22.5796	21.8254	23.3837	23.4585	23.5609	24.1615		0.0131	0.003454	0.003875	0.003745	0.004013	0.004026	0.004043	0.004146		0.000172	3.00214	3.18476
	1.5	24.6		0.01366	19.2	21.2277	21.2269	23.3488	23.5195	23.5122	25.8756		0.01366	0.003582	0.00396	0.00396	0.004356	0.004387	0.004386	0.004827		0.000187	2.95491	3.2533
	1.8	25.1		0.01422	21.2345	20.9319	22.018	22.5111	23.306	22.9637	23.1609		0.01422	0.004291	0.00423	0.004449	0.004549	0.004709	0.00464	0.00468		0.000202	3.05563	3.14247
	2.1	25.7		0.01477	20.2466	21.0359	21.046	22.7075	22.9293	23.0425	24.1318		0.01477	0.004418	0.00459	0.004592	0.004955	0.005003	0.005028	0.005266		0.000218	3.00799	3.18353
	2.4	26.4		0.01533	19.5642	20.6388	22.3007	21.639	22.604	23.6834	23.7027		0.01533	0.004598	0.00485	0.005241	0.005085	0.005312	0.005566	0.00557		0.000235	2.9737	3.16559
	2.7	27.1		0.01589	20.7226	21.2708	20.4258	21.532	24.1834	22.8946	23.6085		0.01589	0.00523	0.005369	0.005155	0.005435	0.006104	0.005779	0.005959		0.000252	3.03123	3.16161
	3	27.4		0.01645	20.2053	18.5772	22.7979	22.0532	21.6824	23.0319	23.5379		0.01645	0.005464	0.005024	0.006165	0.005964	0.005864	0.006229	0.006366		0.00027	3.00595	3.15861
				0.017	19.7113	20.6171	21.9684	22.5326	22.5675	23.0164	23.3715		0.017	0.005698	0.00596	0.00635	0.006513	0.006524	0.006653	0.006756		0.000289	2.98119	3.15152
				0.01756	19.4832	20.4248	20.6039	22.4957	21.2414	23.189	22.9007		0.01756	0.006008	0.006298	0.006353	0.006937	0.00655	0.00715	0.007062		0.000308	2.96955	3.13117
				0.01812	20.3268	20.6425	20.3097	20.8797	21.6312	22.6676	23.3365		0.01812	0.006672	0.006775	0.006666	0.006853	0.0071	0.00744	0.00766		0.000328	3.01194	3.15002
				0.01868	19.3391	20.2238	19.9933	21.4256	21.6357	22.8606	22.9418		0.01868	0.006745	0.007053	0.006973	0.007472	0.007546	0.007973	0.008001		0.000349	2.96213	3.13296
				0.01923	20.2336	19.8651	20.8021	21.0413	22.6462	20.5197	22.0051		0.01923	0.007484	0.007348	0.007694	0.007783	0.008376	0.00759	0.008139		0.00037	3.00734	3.09127
				0.01979	19.146	20.1894	19.9891	20.7124	21.0172	22.75	21.816		0.01979	0.007498	0.007906	0.007828	0.008111	0.00823	0.008909	0.008543		0.000392	2.95209	3.08264
				0.02035	18.705	19.3716	20.8716	21.0062	21.3269	21.6353	22.0929		0.02035	0.007744	0.00802	0.008641	0.008697	0.008829	0.008957	0.009146		0.000414	2.92879	3.09526
				0.0209	19.1171	19.5975	20.2818	20.5723	21.0409	20.9037	21.6195		0.0209	0.008354	0.008564	0.008863	0.00899	0.009194	0.009134	0.009447		0.000437	2.95058	3.0736
				0.02146	18.7347	19.8065	20.4959	20.1701	21.0176	21.2985	21.7212		0.02146	0.00863	0.009123	0.009441	0.009291	0.009681	0.00981	0.010005		0.000461	2.93038	3.07829
				0.02202	18.677	19.5551	20.9614	20.0369	21.1096	21.2465	21.5603		0.02202	0.009055	0.009481	0.010163	0.009715	0.010235	0.010301	0.010453		0.000485	2.92729	3.07085
				0.02258	18.6599	20.0554	20.5072	20.7221	19.9915	20.9899	21.7708		0.02258	0.009511	0.010223	0.010453	0.010562	0.01019	0.010699	0.011097		0.00051	2.92638	3.08057
				0.02313	17.064	18.4426	19.6692	19.9055	21.208	20.1396	20.9352		0.02313	0.009132	0.00987	0.010527	0.010653	0.01135	0.010778	0.011204		0.000535	2.83697	3.04143
				0.02369	18.3503	19.0236	18.7511	20.3134	20.7778	19.5804	21.1828		0.02369	0.0103	0.010678	0.010525	0.011402	0.011663	0.010991	0.01189		0.000561	2.90964	3.05319
				0.02425	18.35	18.6015	19.7508	19.09	20.9244	19.7617	19.8819		0.02425	0.01079	0.010938	0.011614	0.011225	0.012304	0.01162	0.011691		0.000588	2.90963	2.98981
				0.02481	17.8877	18.5381	18.6452	19.2129	19.5311	19.9257	20.6543		0.02481	0.011008	0.011408	0.011474	0.011823	0.012019	0.012262	0.01271		0.000615	2.88411	3.02792
				0.02536	17.6286	18.6259	18.8553	18.4744	20.0072	19.786	19.8317		0.02536	0.011341	0.011983	0.01213	0.011885	0.012871	0.012729	0.012758		0.000643	2.86952	2.98728
				0.02592	17.5632	18.3691	18.0495	19.39	19.069	18.9612	19.5203		0.02592	0.011801	0.012342	0.012127	0.013028	0.012812	0.01274	0.013116		0.000672	2.86581	2.97146
				0.02648	17.6676	17.6498	17.7265	18.5129	19.1886	18.8987	19.5201		0.02648	0.012387	0.012375	0.012429	0.01298	0.013454	0.013251	0.013686		0.000701	2.87173	2.97144
				0.02704	17.2392	18.4093	17.7154	18.391	18.5286	19.4349	19.8409		0.02704	0.012601	0.013456	0.012949	0.013443	0.013543	0.014206	0.014503		0.000731	2.84718	2.98774
				0.02759	17.7649	17.5478	17.5113	17.8597	18.5102	18.6336	19.0721		0.02759	0.013527	0.013361	0.013334	0.013599	0.014094	0.014188	0.014522		0.000761	2.87722	2.94823
				0.02815	17.0318	17.2407	17.548	18.5421	18.3331	18.9027	19.2989		0.02815	0.013497	0.013663	0.013906	0.014694	0.014529	0.01498	0.015294		0.000792	2.83508	2.96005
				0.02871	17.281	17.3559	17.3168	18.1236	18.388	18.6836	18.7056		0.02871	0.014243	0.014305	0.014273	0.014938	0.015156	0.015399	0.015417		0.000824	2.84961	2.92882
				0.02927	16.9039	17.1183	17.8518	17.4759	17.6098	18.2433	18.2474		0.02927	0.014478	0.014662	0.01529	0.014968	0.015083	0.015625	0.015629		0.000856	2.82755	2.90402
				0.02982	16.3535	17.3411	17.2616	17.7657	17.894	17.9992	18.0085		0.02982	0.014546	0.015424	0.015354	0.015802	0.015916	0.01601	0.016018		0.000889	2.79445	2.89085
				0.03038	16.0548	16.4612	17.1101	17.9358	17.5822	17.8543	17.7999		0.03038	0.014819	0.015194	0.015793	0.016555	0.016228	0.01648	0.016429		0.000923	2.77601	2.87919
				0.03094	16.0762	16.3904	17.0487	17.1667	17.367	17.8354	17.7184		0.03094	0.015387	0.015688	0.016318	0.016431	0.016623	0.017071	0.016959		0.000957	2.77734	2.87461
				0.0315	16.0869	17.08	16.3665	17.2804	17.1347	17.1499	18.2274		0.0315	0.015958	0.016943	0.016236	0.017142	0.016998	0.017013	0.018082		0.000992	2.77801	2.90293
				0.03205	16.4746	16.6397	16.5786	16.8946	17.0901	17.3827	17.5185		0.03205	0.016926	0.017096	0.017033	0.017357	0.017558	0.017859	0.017998		0.001027	2.80182	2.86326
				0.03261	15.7613	16.2223	16.6995	16.6181	17.1289	17.2112	17.4375		0.03261	0.016762	0.017252	0.017759	0.017673	0.018216	0.018304	0.018544		0.001063	2.75756	2.85863
				0.03317	15.3387	15.7854	16.1791	16.748	16.5164	16.9988	17.2499		0.03317	0.016874	0.017366	0.017799	0.018425	0.01817	0.018701	0.018977		0.0011	2.73038	2.84781
				0.03373	15.3328	15.5277	16.1981	16.1233	16.4234	16.5547	16.6667		0.03373	0.01744	0.017662	0.018424	0.018339	0.018681	0.01883	0.018957		0.001137	2.72999	2.81341
				0.03428	15.0244	15.8702	16.2588	15.897	16.1138	16.2638	16.7897		0.03428	0.017659	0.018653	0.019109	0.018684	0.018939	0.019115	0.019733		0.001175	2.70968	2.82076
				0.03484	15.2123	15.1329	16.0107	15.6623	15.8261	16.1178	16.3802		0.03484	0.018466	0.01837	0.019435	0.019012	0.019211	0.019565	0.019884		0.001214	2.7221	2.79607
				0.0354	14.2634	14.9869	15.5205	15.6272	15.8732	15.9877	15.4932		0.0354	0.017872	0.018779	0.019448	0.019581	0.019889	0.020033	0.019413		0.001253	2.6577	2.7404
				0.03596	14.8876	15.1441	15.2419	15.6861	15.8081	15.6628	16.016		0.03596	0.019246	0.019578	0.019704	0.020278	0.020436	0.020248	0.020705		0.001293	2.70053	2.77359
				0.03651	14.486	14.7532	15.1723	15.2192	15.5358	15.4189	15.5315		0.03651	0.019313	0.019669	0.020228	0.02029	0.020712	0.020556	0.020707		0.001333	2.67318	2.74287
				0.03707	14.3336	14.8137	15.0703	14.5909	15.0429	15.08	15.6402		0.03707	0.019697	0.020357	0.020709	0.020051	0.020672	0.020723	0.021493		0.001374	2.66261	2.74984
				0.03763	14.2285	14.7425	14.7746	15.2536	14.6933	15.2665	14.8955		0.03763	0.020146	0.020873	0.020919	0.021597	0.020804	0.021615	0.02109		0.001416	2.65524	2.70106
				0.03819	14.3208	14.2486	14.2485	14.8068	14.6808	15.0277	14.6403		0.03819	0.020881	0.020776	0.020776	0.02159	0.021406	0.021912	0.021347		0.001458	2.66171	2.68378
				0.03874	14.0454	14.3971	13.9069	14.5116	14.5857	14.5065	14.7574		0.03874	0.021083	0.02161	0.020875	0.021782	0.021893	0.021775	0.022151		0.001501	2.6423	2.69175
				0.0393	13.6571	14.342	14.1716	14.0069	13.9741	14.8691	14.897		0.0393	0.021093	0.022151	0.021888	0.021634	0.021583	0.022965	0.023008		0.001544	2.61426	2.70116
				0.03986	13.2018	13.8753	14.0145	14.2259	14.4121	14.5293	14.268		0.03986	0.020973	0.022043	0.022264	0.0226	0.022896	0.023082	0.022667		0.001589	2.58035	2.65802
				0.04042	13.5941	13.7035	13.5397	13.6772	14.1657	13.934	14.332		0.04042	0.022204	0.022383	0.022115	0.02234	0.023138	0.022759	0.023409		0.001633	2.60963	2.66249
				0.04097	12.9234	13.5234	13.3493	14.0423	13.7006	13.8568	13.7296		0.04097	0.021696	0.022703	0.022411	0.023574	0.023	0.023263	0.023049		0.001679	2.55904	2.61955
				0.04153	12.8143	12.9393	13.577	13.5108	13.8278	13.6232	13.9526		0.04153	0.022101	0.022317	0.023417	0.023303	0.023849	0.023496	0.024065		0.001725	2.55056	2.63567
				0.04209	13.072	13.3078	13.1472	13.4819	13.2812	13.92	13.1443		0.04209	0.023155	0.023572	0.023288	0.023881	0.023525	0.024657	0.023283		0.001771	2.57047	2.57599
				0.04265	12.6457	13.0575	13.0913	13.2358	13.0893	13.1283	13.5722		0.04265	0.022997	0.023746	0.023808	0.024071	0.023804	0.023875	0.024682		0.001819	2.53731	2.60802
				0.0432	12.8305	12.6235	12.9907	13.1781	13.0371	13.0969	13.1839		0.0432	0.023947	0.023561	0.024246	0.024596	0.024333	0.024444	0.024607		0.001866	2.55183	2.579
				0.04376	12.3093	12.6632	12.5194	12.9289	12.8339	12.8253	13.0099		0.04376	0.023571	0.024249	0.023974	0.024758	0.024576	0.02456	0.024913		0.001915	2.51035	2.56571
				0.04432	12.1496	12.2311	12.7225	12.6633	12.5973	12.8368	12.7432		0.04432	0.023862	0.024022	0.024987	0.024871	0.024741	0.025211	0.025028		0.001964	2.4973	2.545
				0.04488	12.0692	12.4119	12.291	12.0804	12.406	12.6101	12.7193		0.04488	0.024304	0.024995	0.024751	0.024327	0.024983	0.025394	0.025614
				0.04543	12.1956	11.8836	11.9817	12.159	12.022	12.551	12.1913		0.04543	0.025173	0.024529	0.024731	0.025097	0.024814	0.025906	0.025164
				0.04599	11.7216	11.7719	12.0601	11.9688	12.2553	12.1408	12.1072		0.04599	0.024792	0.024899	0.025508	0.025315	0.025921	0.025679	0.025608
				0.04655	11.5895	11.7643	11.6595	11.5339	11.8785	12.0411	11.9967		0.04655	0.02511	0.025489	0.025262	0.02499	0.025736	0.026089	0.025992
				0.0471	11.6681	11.5791	11.7746	11.5356	11.5658	11.4327	11.5516		0.0471	0.025889	0.025692	0.026125	0.025595	0.025662	0.025367	0.025631
				0.04766	11.3936	11.5836	11.3837	11.5637	11.5751	11.8529	11.3754		0.04766	0.025882	0.026314	0.02586	0.026269	0.026295	0.026926	0.025841
				0.04822	11.3527	11.133	11.3848	11.4115	11.8048	11.2007	11.4362		0.04822	0.026396	0.025885	0.02647	0.026533	0.027447	0.026042	0.02659
				0.04878	11.242	10.9647	11.3582	11.2633	11.1298	11.1452	11.2439		0.04878	0.026747	0.026087	0.027023	0.026798	0.02648	0.026517	0.026751
				0.04933	10.5415	10.8179	11.1574	11.1818	11.038	11.0958	11.3232		0.04933	0.025656	0.026329	0.027155	0.027215	0.026865	0.027005	0.027559
				0.04989	10.6638	10.732	10.7305	10.6996	10.7721	10.621	10.874		0.04989	0.026545	0.026714	0.02671	0.026634	0.026814	0.026438	0.027068
				0.05045	10.319	10.6433	10.623	10.8443	10.9764	10.4682	10.8332		0.05045	0.026263	0.027088	0.027037	0.0276	0.027936	0.026643	0.027572
				0.05101	10.3739	10.3208	10.4453	10.3624	10.6425	10.5138	10.5391		0.05101	0.02699	0.026852	0.027176	0.02696	0.027689	0.027354	0.02742
				0.05156	10.5247	10.4935	10.2845	10.4794	10.523	10.0893	10.5444		0.05156	0.027984	0.0279	0.027345	0.027863	0.027979	0.026826	0.028036
				0.05212	10.1906	10.0344	10.0988	10.1722	10.2288	10.3094	10.1833		0.05212	0.027684	0.027259	0.027434	0.027634	0.027788	0.028006	0.027664
				0.05268	9.89804	9.95637	9.82094	9.90113	9.86984	9.95744	10.1392		0.05268	0.027468	0.02763	0.027254	0.027476	0.02739	0.027633	0.028137
				0.05324	9.63637	9.7301	10.0026	9.98864	10.3156	9.96655	9.774		0.05324	0.02731	0.027576	0.028348	0.028309	0.029235	0.028246	0.0277
				0.05379	9.47884	9.7184	9.8039	9.8685	9.5223	9.6152	10.0304		0.05379	0.02743	0.028123	0.02837	0.028557	0.027556	0.027824	0.029026
				0.05435	9.56709	9.58046	9.53204	9.64908	9.15155	9.66908	9.52841		0.05435	0.028261	0.028301	0.028158	0.028504	0.027034	0.028563	0.028147
				0.05491	9.46207	9.47613	9.71711	9.3812	9.22278	9.46518	9.30762		0.05491	0.028528	0.028571	0.029297	0.028284	0.027807	0.028538	0.028062
				0.05547	9.28079	9.31318	9.05471	9.36863	9.47743	9.1899	9.43008		0.05547	0.028552	0.028652	0.027857	0.028822	0.029157	0.028273	0.029011
				0.05602	9.2823	8.86609	9.20827	9.25417	8.84556	9.0712	9.31446		0.05602	0.029134	0.027828	0.028902	0.029046	0.027763	0.028472	0.029235
				0.05658	9.20047	8.70983	8.89182	8.77786	8.90501	8.93169	9.04049		0.05658	0.029454	0.027884	0.028466	0.028102	0.028509	0.028594	0.028942
				0.05714	9.00351	8.83412	8.72598	8.48586	8.82641	8.6733	8.93946		0.05714	0.029394	0.028841	0.028488	0.027704	0.028816	0.028316	0.029185
				0.0577	8.93846	8.73042	8.60291	8.72654	8.59405	8.96324	8.78388		0.0577	0.029755	0.029062	0.028638	0.029049	0.028608	0.029837	0.02924
				0.05825	8.45656	8.76673	8.43593	8.51582	8.35784	8.20732	8.32186		0.05825	0.028697	0.029749	0.028627	0.028898	0.028362	0.027851	0.02824
				0.05881	8.58376	8.52964	8.57578	8.35847	8.22513	8.19111	8.61449		0.05881	0.029689	0.029502	0.029661	0.02891	0.028449	0.028331	0.029795
				0.05937	8.42598	8.19805	8.2652	8.14517	8.2554	8.30118	8.2198		0.05937	0.029698	0.028895	0.029131	0.028708	0.029097	0.029258	0.028971
				0.05993	8.19589	8.20691	8.08319	8.22324	8.04118	7.93212	8.02411		0.05993	0.029432	0.029472	0.029028	0.029531	0.028877	0.028485	0.028816
				0.06048	8.31603	8.1137	7.98763	8.06508	7.7421	7.88315	7.90181		0.06048	0.030422	0.029681	0.02922	0.029504	0.028322	0.028838	0.028906
				0.06104	7.92551	8.06612	7.82352	7.6271	7.6127	7.45493	7.58321		0.06104	0.02953	0.030054	0.02915	0.028419	0.028365	0.027777	0.028255
				0.0616	7.93932	8.0781	7.93538	7.56051	7.53709	7.62132	7.71732		0.0616	0.030124	0.030651	0.030109	0.028687	0.028598	0.028918	0.029282
				0.06216	7.77545	7.71603	7.6795	7.61881	7.45948	7.3898	7.56278		0.06216	0.030038	0.029809	0.029668	0.029433	0.028818	0.028549	0.029217
				0.06271	7.53843	7.44594	7.45963	7.4298	7.34014	7.49095	7.18647		0.06271	0.029648	0.029284	0.029338	0.029221	0.028868	0.029461	0.028264
				0.06327	7.40424	7.27454	7.19144	7.29435	7.28116	7.22375	7.15882		0.06327	0.02964	0.029121	0.028788	0.0292	0.029147	0.028917	0.028657
				0.06383	7.43673	7.52409	7.37968	7.30338	7.09433	6.99252	7.04504		0.06383	0.030297	0.030653	0.030065	0.029754	0.028902	0.028488	0.028702
				0.06439	7.11249	7.18483	7.19497	6.93298	6.91245	6.91196	6.86051		0.06439	0.029484	0.029784	0.029826	0.02874	0.028655	0.028653	0.02844
				0.06494	7.1055	6.92089	7.06955	6.8507	6.83915	6.6203	7.08518		0.06494	0.029968	0.029189	0.029816	0.028893	0.028845	0.027922	0.029882
				0.0655	6.87232	6.85192	6.86043	6.90654	6.75749	6.736	6.89142		0.0655	0.029484	0.029396	0.029433	0.029631	0.028991	0.028899	0.029566
				0.06606	6.75416	6.67619	6.52207	6.5219	6.76784	6.4975	6.70783		0.06606	0.029472	0.029132	0.028459	0.028459	0.029532	0.028352	0.02927
				0.06662	6.97447	6.41865	6.65044	6.38072	6.45645	6.4074	6.49942		0.06662	0.03095	0.028483	0.029512	0.028315	0.028651	0.028433	0.028842
				0.06717	6.61452	6.61353	6.38607	6.30939	6.46973	6.33518	6.52749		0.06717	0.029845	0.029841	0.028814	0.028468	0.029192	0.028585	0.029453
				0.06773	6.49176	6.50923	6.22362	6.1507	6.35859	6.03574	6.31865		0.06773	0.02978	0.02986	0.02855	0.028215	0.029169	0.027688	0.028986
				0.06829	6.0674	6.34761	6.28345	6.39887	6.15525	6.07838	5.92985		0.06829	0.028293	0.0296	0.0293	0.029839	0.028703	0.028344	0.027652
				0.06885	6.22279	6.19252	6.13491	6.19195	6.08989	6.03482	6.12364		0.06885	0.029494	0.02935	0.029077	0.029348	0.028864	0.028603	0.029024
				0.0694	6.38453	6.01623	6.13845	6.0791	6.10414	5.78913	5.87816		0.0694	0.030752	0.028978	0.029567	0.029281	0.029401	0.027884	0.028313
				0.06996	6.03392	6.10607	5.99769	5.71081	5.86339	5.83941	5.75547		0.06996	0.029532	0.029886	0.029355	0.027951	0.028698	0.02858	0.02817
				0.07052	6.02804	5.80823	5.59594	5.71321	5.8007	5.80716	5.65774		0.07052	0.029975	0.028882	0.027827	0.02841	0.028845	0.028877	0.028134
				0.07107	5.88398	5.60477	5.61609	5.75542	5.50539	5.62594	5.45185		0.07107	0.029723	0.028313	0.02837	0.029074	0.027811	0.02842	0.02754
				0.07163	5.80154	5.42868	5.58894	5.72531	5.50183	5.57494	5.53003		0.07163	0.029769	0.027855	0.028678	0.029377	0.028231	0.028606	0.028375
				0.07219	5.60857	5.38976	5.69793	5.59228	5.22275	5.30359	5.31975		0.07219	0.029228	0.028087	0.029693	0.029143	0.027217	0.027638	0.027723
				0.07275	5.57778	5.48975	5.39077	5.16249	5.43151	5.18936	5.15908		0.07275	0.029518	0.029052	0.028529	0.027321	0.028744	0.027463	0.027302
				0.0733	5.5355	5.44639	5.32544	5.17705	5.00305	5.42301	5.13002		0.0733	0.029745	0.029266	0.028616	0.027819	0.026884	0.02914	0.027566
				0.07386	5.21228	5.25036	5.11629	5.35883	5.01257	5.06609	5.0507		0.07386	0.028436	0.028644	0.027912	0.029236	0.027347	0.027639	0.027555
				0.07442	5.10633	5.13626	5.03987	5.17039	5.1639	4.94838	5.13714		0.07442	0.02828	0.028446	0.027912	0.028635	0.028599	0.027405	0.02845
				0.07498	5.20701	4.91966	5.00406	5.03179	5.12346	4.85317	4.88659		0.07498	0.029271	0.027656	0.028131	0.028286	0.028802	0.027282	0.02747
				0.07553	5.15404	4.95975	4.99405	4.71819	4.81027	4.83938	4.65711		0.07553	0.029406	0.028297	0.028493	0.026919	0.027444	0.027611	0.026571
				0.07609	5.04601	4.91768	4.96516	4.87012	4.86639	4.66305	4.63511		0.07609	0.029216	0.028473	0.028747	0.028197	0.028176	0.026998	0.026837
				0.07665	4.88199	4.6514	4.69968	4.67982	4.70779	4.70369	4.51908		0.07665	0.028682	0.027327	0.027611	0.027494	0.027659	0.027635	0.02655
				0.07721	4.76238	4.69266	4.53441	4.79956	4.68084	4.40884	4.51046		0.07721	0.028387	0.027972	0.027029	0.028609	0.027901	0.02628	0.026886
				0.07776	4.74561	4.69217	4.69443	4.70227	4.61215	4.38253	4.42672		0.07776	0.028698	0.028375	0.028388	0.028436	0.027891	0.026502	0.026769
				0.07832	4.31901	4.49977	4.37515	4.588	4.38909	4.24484	4.2727		0.07832	0.026494	0.027602	0.026838	0.028144	0.026923	0.026039	0.02621
				0.07888	4.35307	4.54534	4.32699	4.4108	4.31147	4.18273	4.23608		0.07888	0.027084	0.028281	0.026922	0.027444	0.026826	0.026025	0.026356
				0.07944	4.36104	4.44461	4.24771	4.19774	4.40726	4.09699	3.98234		0.07944	0.027519	0.028046	0.026803	0.026488	0.02781	0.025852	0.025129
				0.07999	4.45844	4.45836	4.31467	4.17969	4.14588	3.89131	4.09595		0.07999	0.028529	0.028529	0.027609	0.026745	0.026529	0.0249	0.026209
				0.08055	4.19795	4.25422	4.35903	4.14549	4.06787	4.00394	3.98002		0.08055	0.027238	0.027603	0.028283	0.026898	0.026394	0.025979	0.025824
				0.08111	4.08885	4.04941	4.15162	4.14024	3.95461	4.103	3.88485		0.08111	0.026899	0.026639	0.027311	0.027237	0.026015	0.026992	0.025557
				0.08167	3.96254	4.06642	4.09933	3.94944	3.97556	3.75135	3.79225		0.08167	0.026427	0.02712	0.02734	0.02634	0.026514	0.025019	0.025292
				0.08222	3.9905	3.90308	3.87306	3.86622	3.76233	3.77791	3.69687		0.08222	0.026978	0.026387	0.026184	0.026138	0.025436	0.025541	0.024993
				0.08278	4.00105	3.78547	3.91442	3.71448	3.70189	3.71099	3.61617		0.08278	0.027418	0.025941	0.026824	0.025454	0.025368	0.02543	0.02478
				0.08334	3.8239	3.80691	3.83061	3.59635	3.65145	3.37057	3.54926		0.08334	0.026558	0.02644	0.026604	0.024977	0.02536	0.023409	0.02465
				0.0839	3.816	3.7779	3.58287	3.66568	3.61632	3.68583	3.42668		0.0839	0.026858	0.02659	0.025218	0.0258	0.025453	0.025942	0.024118
				0.08445	3.77387	3.64862	3.84651	3.61284	3.55282	3.54242	3.53004		0.08445	0.026916	0.026023	0.027435	0.025768	0.02534	0.025266	0.025177
				0.08501	3.7251	3.65082	3.74086	3.5563	3.59411	3.72907	3.35141		0.08501	0.02692	0.026383	0.027034	0.0257	0.025974	0.026949	0.02422
				0.08557	3.68011	3.70742	3.56011	3.66663	3.66382	3.55102	3.51967		0.08557	0.026945	0.027145	0.026067	0.026847	0.026826	0.026	0.025771
				0.08613	3.65015	3.58886	3.70071	3.56102	3.3669	3.49263	3.21795		0.08613	0.027075	0.02662	0.02745	0.026414	0.024974	0.025907	0.023869
				0.08668	3.63872	3.39802	3.51064	3.38731	3.35201	3.36392	3.37422		0.08668	0.027341	0.025533	0.026379	0.025452	0.025187	0.025276	0.025354
				0.08724	3.5367	3.40691	3.36171	3.26958	3.25827	3.50779	3.29037		0.08724	0.026917	0.025929	0.025585	0.024884	0.024798	0.026697	0.025042
				0.0878	3.34723	3.4271	3.40711	3.33982	3.34285	3.31836	3.25817		0.0878	0.025802	0.026418	0.026264	0.025745	0.025768	0.02558	0.025116
				0.08836	3.36888	3.32145	3.16828	3.27443	3.23352	3.39703	3.27571		0.08836	0.026299	0.025929	0.024733	0.025562	0.025243	0.026519	0.025572
				0.08891	3.29972	3.05853	3.202	3.17863	3.15964	3.14317	3.11661		0.08891	0.026085	0.024179	0.025313	0.025128	0.024978	0.024848	0.024638
				0.08947	3.2996	3.26567	3.18079	3.13126	3.14991	3.18513	3.11403		0.08947	0.026413	0.026141	0.025462	0.025065	0.025215	0.025497	0.024927
				0.09003	3.11478	3.17027	3.11037	3.0633	3.04672	3.11404	2.86584		0.09003	0.025245	0.025695	0.025209	0.024828	0.024693	0.025239	0.023227
				0.09059	2.97869	3.11256	2.93065	2.93423	3.02004	2.90618	2.9241		0.09059	0.024442	0.025541	0.024048	0.024077	0.024781	0.023847	0.023994
				0.09114	3.04475	2.93642	3.10037	3.00547	2.79306	2.86085	2.86569		0.09114	0.025292	0.024392	0.025754	0.024966	0.023202	0.023765	0.023805
				0.0917	2.94955	2.96762	2.98553	3.00475	2.90315	2.86254	2.83517		0.0917	0.024802	0.024954	0.025105	0.025267	0.024412	0.024071	0.023841
				0.09226	2.98475	3.02641	3.027	2.88065	2.82909	2.7421	2.73369		0.09226	0.025404	0.025759	0.025764	0.024518	0.024079	0.023339	0.023267
				0.09281	2.94062	2.959	2.73899	2.91485	2.82503	2.70497	2.83996		0.09281	0.025332	0.02549	0.023595	0.02511	0.024336	0.023302	0.024465
				0.09337	2.79152	2.7819	2.73134	2.76366	2.6386	2.66894	2.63802		0.09337	0.024337	0.024254	0.023813	0.024094	0.023004	0.023269	0.022999
				0.09393	2.84613	2.77041	2.80385	2.65973	2.56818	2.64671	2.60566		0.09393	0.02511	0.024442	0.024737	0.023466	0.022658	0.023351	0.022989
				0.09449	2.63737	2.7701	2.684	2.72038	2.58374	2.56137	2.56916		0.09449	0.023546	0.024731	0.023962	0.024287	0.023067	0.022867	0.022937
				0.09504	2.69957	2.70032	2.54692	2.53781	2.50816	2.42238	2.59882		0.09504	0.024386	0.024393	0.023007	0.022925	0.022657	0.021882	0.023476
				0.0956	2.73026	2.53735	2.64625	2.59192	2.45532	2.46875	2.53843		0.0956	0.024954	0.023191	0.024186	0.023689	0.022441	0.022564	0.023201
				0.09616	2.5745	2.58442	2.51919	2.54584	2.60617	2.41233	2.35546		0.09616	0.023805	0.023897	0.023294	0.02354	0.024098	0.022306	0.02178
				0.09672	2.61555	2.45041	2.48416	2.52402	2.43623	2.39101	2.45831		0.09672	0.024466	0.022921	0.023237	0.02361	0.022788	0.022365	0.022995
				0.09727	2.35011	2.48391	2.34716	2.51661	2.29606	2.33223	2.40344		0.09727	0.022237	0.023503	0.022209	0.023813	0.021726	0.022068	0.022742
				0.09783	2.36662	2.51089	2.40956	2.22173	2.27827	2.31624	2.32351		0.09783	0.022651	0.024032	0.023062	0.021264	0.021805	0.022169	0.022238
				0.09839	2.33015	2.30809	2.25826	2.36042	2.35862	2.42532	2.29027		0.09839	0.022557	0.022343	0.021861	0.02285	0.022832	0.023478	0.022171
				0.09895	2.4291	2.28916	2.32729	2.27468	2.35775	2.29352	2.16343		0.09895	0.023782	0.022412	0.022785	0.02227	0.023083	0.022454	0.021181
				0.0995	2.31251	2.1637	2.29394	2.12804	2.18494	2.17354	2.12952		0.0995	0.022896	0.021423	0.022712	0.02107	0.021633	0.02152	0.021085
				0.10006	2.17069	2.13833	2.12902	2.12925	2.06644	1.99512	2.05007		0.10006	0.021733	0.021409	0.021316	0.021318	0.02069	0.019976	0.020526
				0.10062	2.09866	2.13919	2.23107	2.18843	2.1764	2.18002	2.04384		0.10062	0.021247	0.021657	0.022587	0.022156	0.022034	0.022071	0.020692
				0.10118	2.15907	2.23277	2.10065	2.00557	1.94013	2.04805	1.94323		0.10118	0.022102	0.022856	0.021504	0.02053	0.01986	0.020965	0.019892
				0.10173	2.11305	2.09869	1.95789	2.05362	1.97314	1.92757	1.9641		0.10173	0.021869	0.021721	0.020263	0.021254	0.020421	0.01995	0.020328
				0.10229	2.06579	2.08851	2.17226	1.94153	1.96446	1.85444	2.02594		0.10229	0.021615	0.021853	0.022729	0.020315	0.020555	0.019404	0.021198
				0.10285	1.92066	2.03698	1.8693	1.91107	1.93018	1.93212	1.99178		0.10285	0.020316	0.021547	0.019773	0.020215	0.020417	0.020437	0.021068
				0.10341	1.97341	1.97438	1.91064	1.89231	1.80472	1.87741	1.8293		0.10341	0.021101	0.021112	0.02043	0.020234	0.019298	0.020075	0.01956
				0.10396	1.99389	1.86489	1.73774	1.7612	1.84433	1.78882	1.87703		0.10396	0.021551	0.020156	0.018782	0.019036	0.019934	0.019334	0.020287
				0.10452	1.78795	1.82149	1.73853	1.88317	1.87714	1.80554	1.75476		0.10452	0.019532	0.019899	0.018992	0.020573	0.020507	0.019725	0.01917
				0.10508	1.70852	1.8474	1.81927	1.74947	1.81056	1.76303	1.83053		0.10508	0.018864	0.020398	0.020087	0.019317	0.019991	0.019466	0.020212
				0.10564	1.839	1.80022	1.91105	1.80696	1.74213	1.82281	1.80758		0.10564	0.020521	0.020088	0.021325	0.020163	0.01944	0.02034	0.02017
				0.10619	1.76271	1.66698	1.78009	1.65177	1.69588	1.78001	1.65402		0.10619	0.019878	0.018798	0.020074	0.018627	0.019124	0.020073	0.018652
				0.10675	1.70883	1.81605	1.69858	1.63553	1.60211	1.60659	1.74417		0.10675	0.019473	0.020695	0.019356	0.018638	0.018257	0.018308	0.019876
				0.10731	1.59686	1.71591	1.73488	1.66273	1.58611	1.63411	1.71469		0.10731	0.018388	0.019759	0.019977	0.019146	0.018264	0.018817	0.019745
				0.10787	1.65691	1.63631	1.61207	1.67975	1.50652	1.59953	1.54121		0.10787	0.019278	0.019038	0.018756	0.019544	0.017528	0.01861	0.017932
				0.10842	1.59521	1.5965	1.59928	1.61544	1.6181	1.57722	1.59075		0.10842	0.018752	0.018767	0.0188	0.01899	0.019021	0.018541	0.0187
				0.10898	1.60855	1.61635	1.6551	1.64997	1.61826	1.47672	1.4528		0.10898	0.019104	0.019197	0.019657	0.019596	0.019219	0.017538	0.017254
				0.10954	1.59174	1.45133	1.49591	1.47148	1.50558	1.56447	1.5135		0.10954	0.019098	0.017414	0.017948	0.017655	0.018065	0.018771	0.01816
				0.1101	1.46921	1.38743	1.4939	1.34886	1.56097	1.4224	1.52027		0.1101	0.017808	0.016817	0.018107	0.016349	0.01892	0.017241	0.018427
				0.11065	1.4799	1.47987	1.41996	1.3796	1.30667	1.46858	1.46042		0.11065	0.01812	0.018119	0.017386	0.016892	0.015999	0.017981	0.017881
				0.11121	1.44973	1.45156	1.49944	1.49097	1.37016	1.35672	1.44816		0.11121	0.01793	0.017952	0.018545	0.01844	0.016946	0.016779	0.01791
				0.11177	1.42444	1.28629	1.37926	1.39683	1.2954	1.35894	1.28		0.11177	0.017794	0.016068	0.01723	0.017449	0.016182	0.016976	0.01599
				0.11232	1.30525	1.29362	1.34703	1.36892	1.3313	1.30013	1.36322		0.11232	0.016468	0.016321	0.016995	0.017271	0.016797	0.016403	0.017199
				0.11288	1.37433	1.33067	1.34118	1.39095	1.19633	1.2704	1.25893		0.11288	0.017512	0.016956	0.01709	0.017724	0.015244	0.016188	0.016042
				0.11344	1.32251	1.32946	1.19912	1.29705	1.38201	1.26338	1.35663		0.11344	0.017019	0.017108	0.015431	0.016691	0.017784	0.016258	0.017458
				0.114	1.26974	1.23354	1.17048	1.30035	1.32654	1.2511	1.32431		0.114	0.016501	0.01603	0.015211	0.016898	0.017239	0.016258	0.01721
				0.11455	1.1899	1.19684	1.24845	1.30497	1.22188	1.2404	1.13329		0.11455	0.015615	0.015706	0.016383	0.017125	0.016034	0.016277	0.014872
				0.11511	1.13925	1.21454	1.22136	1.2307	1.23911	1.27607	1.15957		0.11511	0.015096	0.016093	0.016184	0.016307	0.016419	0.016909	0.015365
				0.11567	1.2077	1.12911	1.0991	1.22553	1.15927	1.22054	1.13603		0.11567	0.016158	0.015107	0.014705	0.016397	0.01551	0.01633	0.015199
				0.11623	1.15254	1.24041	1.08659	1.16119	1.15685	1.10595	1.07282		0.11623	0.015569	0.016756	0.014678	0.015686	0.015627	0.01494	0.014492
				0.11678	1.10435	1.09809	1.09334	1.2542	1.17126	1.01886	1.16122		0.11678	0.015062	0.014976	0.014911	0.017105	0.015974	0.013896	0.015837
				0.11734	1.16025	1.08528	1.05235	1.12317	1.10869	1.11539	1.08391		0.11734	0.015975	0.014943	0.01449	0.015465	0.015265	0.015358	0.014924
				0.1179	1.07095	1.14518	1.04434	1.12495	1.14808	1.01135	1.08444		0.1179	0.014886	0.015918	0.014516	0.015637	0.015958	0.014058	0.015074
				0.11846	1.07655	0.990385	1.02491	1.05274	1.01066	0.99719	1.07971		0.11846	0.015106	0.013897	0.014381	0.014772	0.014181	0.013992	0.01515
				0.11901	1.08921	1.09374	0.993321	1.05883	0.960791	1.10402	0.950063		0.11901	0.015428	0.015492	0.014069	0.014997	0.013609	0.015637	0.013457
				0.11957	0.913512	0.969589	0.889594	1.01684	1.0785	0.931597	1.03803		0.11957	0.013061	0.013862	0.012719	0.014538	0.01542	0.013319	0.014841
				0.12013	0.968219	0.925645	1.06593	0.986153	0.986774	0.996926	1.05681		0.12013	0.013972	0.013358	0.015382	0.014231	0.01424	0.014386	0.015251
				0.12069	0.950699	1.0555	0.976255	0.979503	0.913585	0.930547	0.969111		0.12069	0.013847	0.015373	0.014219	0.014267	0.013306	0.013554	0.014115
				0.12124	0.951992	0.933794	0.946992	1.01183	0.970769	0.93321	0.969491		0.12124	0.013994	0.013727	0.013921	0.014874	0.01427	0.013718	0.014251
				0.1218	0.931701	0.939501	0.929274	0.978747	0.950765	0.920024	0.921541		0.1218	0.013822	0.013938	0.013786	0.01452	0.014105	0.013649	0.013671
				0.12236	0.803083	0.91755	0.89878	0.940003	0.949024	0.910074	0.845757		0.12236	0.012023	0.013737	0.013456	0.014073	0.014208	0.013625	0.012662
				0.12292	0.933979	0.969295	0.928638	0.880143	0.953189	0.872986	0.838479		0.12292	0.014111	0.014644	0.01403	0.013297	0.014401	0.013189	0.012668
				0.12347	0.95009	0.807344	0.898772	0.845314	0.868661	0.895047	0.839639		0.12347	0.014485	0.012308	0.013702	0.012887	0.013243	0.013646	0.012801
				0.12403	0.813865	0.932984	0.886655	0.809925	0.880888	0.823195	0.77229		0.12403	0.01252	0.014352	0.01364	0.012459	0.013551	0.012664	0.01188
				0.12459	0.863238	0.839357	0.771368	0.89517	0.843743	0.79744	0.801851		0.12459	0.013399	0.013029	0.011973	0.013895	0.013097	0.012378	0.012446
				0.12515	0.803751	0.84345	0.784108	0.772991	0.816183	0.798739	0.806788		0.12515	0.012588	0.013209	0.01228	0.012106	0.012782	0.012509	0.012635
				0.1257	0.775301	0.775302	0.75603	0.802805	0.829441	0.762094	0.831183		0.1257	0.012251	0.012251	0.011946	0.012685	0.013106	0.012042	0.013134
				0.12626	0.763976	0.855688	0.719253	0.739121	0.69765	0.852201	0.692538		0.12626	0.012179	0.013641	0.011466	0.011783	0.011122	0.013585	0.01104
				0.12682	0.637802	0.815427	0.772181	0.741478	0.790071	0.755013	0.806149		0.12682	0.010257	0.013114	0.012419	0.011925	0.012706	0.012143	0.012965
				0.12738	0.639468	0.689636	0.738152	0.748443	0.847803	0.772348	0.689096		0.12738	0.010375	0.011189	0.011976	0.012143	0.013755	0.012531	0.01118
				0.12793	0.777272	0.748346	0.746468	0.710878	0.681323	0.702985	0.735454		0.12793	0.012721	0.012248	0.012217	0.011635	0.011151	0.011505	0.012037
				0.12849	0.62469	0.700807	0.727627	0.739954	0.696292	0.695046	0.707099		0.12849	0.010313	0.01157	0.012013	0.012216	0.011495	0.011475	0.011674
				0.12905	0.686408	0.704947	0.675952	0.670251	0.695286	0.673178	0.599287		0.12905	0.011431	0.01174	0.011257	0.011162	0.011579	0.011211	0.00998
				0.1296	0.650734	0.703907	0.68396	0.689859	0.669516	0.69301	0.58647		0.1296	0.010931	0.011824	0.011489	0.011588	0.011246	0.011641	0.009851
				0.13016	0.595445	0.619155	0.640397	0.708769	0.666632	0.713205	0.622899		0.13016	0.010088	0.01049	0.01085	0.012008	0.011294	0.012083	0.010553
				0.13072	0.610017	0.664399	0.650139	0.656848	0.655077	0.622083	0.540196		0.13072	0.010424	0.011353	0.011109	0.011224	0.011194	0.01063	0.009231
				0.13128	0.593631	0.614348	0.628349	0.614817	0.600939	0.650227	0.643535		0.13128	0.01023	0.010587	0.010829	0.010596	0.010356	0.011206	0.01109
				0.13183	0.58372	0.640392	0.599471	0.692507	0.597413	0.560777	0.581972		0.13183	0.010145	0.01113	0.010419	0.012036	0.010383	0.009746	0.010115
				0.13239	0.548789	0.612401	0.59181	0.681958	0.582206	0.563815	0.60792		0.13239	0.009619	0.010734	0.010373	0.011953	0.010205	0.009882	0.010655
				0.13295	0.559223	0.623518	0.570235	0.51521	0.54996	0.616136	0.573488		0.13295	0.009885	0.011021	0.010079	0.009107	0.009721	0.01089	0.010137
				0.13351	0.588225	0.606371	0.615727	0.555969	0.546274	0.612557	0.551145		0.13351	0.010484	0.010808	0.010975	0.00991	0.009737	0.010918	0.009824
				0.13406	0.604894	0.538669	0.619412	0.59722	0.503533	0.45159	0.539509		0.13406	0.010872	0.009682	0.011133	0.010734	0.00905	0.008116	0.009697
				0.13462	0.503447	0.538511	0.535848	0.530342	0.640732	0.452373	0.531556		0.13462	0.009124	0.009759	0.009711	0.009611	0.011612	0.008198	0.009633
				0.13518	0.534683	0.564229	0.496131	0.524879	0.514589	0.463471	0.478563		0.13518	0.00977	0.01031	0.009066	0.009591	0.009403	0.008469	0.008745
				0.13574	0.522031	0.427468	0.56005	0.609868	0.455508	0.505339	0.540714		0.13574	0.009618	0.007876	0.010318	0.011236	0.008392	0.009311	0.009962
				0.13629	0.563226	0.56637	0.527041	0.552612	0.483574	0.563638	0.567789		0.13629	0.010462	0.010521	0.00979	0.010265	0.008983	0.01047	0.010547
				0.13685	0.469154	0.540623	0.564882	0.469283	0.507306	0.428279	0.49092		0.13685	0.008786	0.010125	0.010579	0.008789	0.009501	0.008021	0.009194
				0.13741	0.501572	0.481901	0.413441	0.508433	0.499452	0.444518	0.432299		0.13741	0.00947	0.009099	0.007806	0.0096	0.00943	0.008393	0.008162
				0.13797	0.482991	0.495494	0.502596	0.511388	0.430341	0.47277	0.488471		0.13797	0.009193	0.009431	0.009567	0.009734	0.008191	0.008999	0.009298
				0.13852	0.503554	0.450388	0.441435	0.47598	0.396127	0.453343	0.567162		0.13852	0.009663	0.008642	0.008471	0.009133	0.007601	0.008699	0.010883
				0.13908	0.389857	0.416515	0.450151	0.468269	0.479555	0.490792	0.46136		0.13908	0.007541	0.008057	0.008707	0.009058	0.009276	0.009494	0.008924
				0.13964	0.465088	0.496468	0.430611	0.424738	0.413449	0.394183	0.487828		0.13964	0.009069	0.009681	0.008396	0.008282	0.008062	0.007686	0.009512
				0.1402	0.450281	0.434728	0.476462	0.490791	0.470492	0.433002	0.439291		0.1402	0.00885	0.008544	0.009365	0.009646	0.009247	0.00851	0.008634
				0.14075	0.487731	0.439506	0.4676	0.321037	0.464989	0.39699	0.413574		0.14075	0.009662	0.008707	0.009264	0.00636	0.009212	0.007865	0.008193
				0.14131	0.418349	0.425302	0.398522	0.316982	0.393609	0.419999	0.426085		0.14131	0.008354	0.008493	0.007958	0.00633	0.00786	0.008387	0.008508
				0.14187	0.491698	0.399974	0.356267	0.423786	0.502031	0.370037	0.40954		0.14187	0.009896	0.00805	0.00717	0.008529	0.010104	0.007447	0.008242
				0.14243	0.469243	0.404553	0.357239	0.512212	0.423724	0.42835	0.387385		0.14243	0.009519	0.008206	0.007247	0.01039	0.008595	0.008689	0.007858
				0.14298	0.435968	0.320574	0.404826	0.338381	0.397806	0.374948	0.462402		0.14298	0.008913	0.006554	0.008276	0.006918	0.008133	0.007665	0.009453
				0.14354	0.398363	0.388919	0.359869	0.343324	0.404609	0.42022	0.477007		0.14354	0.008208	0.008013	0.007415	0.007074	0.008336	0.008658	0.009828
				0.1441	0.28916	0.375346	0.359843	0.373587	0.335332	0.328226	0.407315		0.1441	0.006004	0.007794	0.007472	0.007757	0.006963	0.006815	0.008457
				0.14465	0.471556	0.408495	0.366954	0.379202	0.330498	0.333622	0.295704		0.14465	0.009867	0.008548	0.007678	0.007935	0.006916	0.006981	0.006188
				0.14521	0.332982	0.33191	0.345205	0.422404	0.395647	0.344374	0.454069		0.14521	0.007021	0.006999	0.007279	0.008907	0.008343	0.007262	0.009575
				0.14577	0.416246	0.313105	0.348386	0.334078	0.333638	0.348867	0.303795		0.14577	0.008845	0.006653	0.007403	0.007099	0.007089	0.007413	0.006455
				0.14633	0.377569	0.347354	0.313869	0.378533	0.320825	0.381636	0.3079		0.14633	0.008084	0.007437	0.00672	0.008105	0.006869	0.008171	0.006593
				0.14688	0.366538	0.422877	0.234714	0.398805	0.338001	0.293196	0.36815		0.14688	0.007908	0.009124	0.005064	0.008604	0.007292	0.006326	0.007943
				0.14744	0.399599	0.337678	0.271343	0.400416	0.318486	0.344769	0.391762		0.14744	0.008687	0.007341	0.005899	0.008705	0.006924	0.007495	0.008516
				0.148	0.427502	0.335101	0.306686	0.355029	0.209513	0.342907	0.384159		0.148	0.009364	0.00734	0.006718	0.007776	0.004589	0.007511	0.008415
				0.14856	0.313169	0.30178	0.311619	0.433725	0.290114	0.382584	0.322806		0.14856	0.006911	0.00666	0.006877	0.009572	0.006402	0.008443	0.007124
				0.14911	0.339194	0.322404	0.327805	0.382242	0.343599	0.3637	0.355384		0.14911	0.007542	0.007169	0.007289	0.008499	0.00764	0.008087	0.007902
				0.14967	0.352059	0.289573	0.365851	0.303888	0.31364	0.321421	0.310344		0.14967	0.007887	0.006487	0.008196	0.006808	0.007026	0.0072	0.006952
				0.15023	0.208346	0.258065	0.327605	0.285027	0.312907	0.2665	0.244114		0.15023	0.004702	0.005824	0.007394	0.006433	0.007062	0.006014	0.005509
				0.15079	0.242116	0.384364	0.374775	0.273047	0.292421	0.370336	0.306493		0.15079	0.005505	0.008739	0.008521	0.006208	0.006649	0.00842	0.006969
				0.15134	0.215542	0.322697	0.316765	0.308741	0.260247	0.28403	0.397317		0.15134	0.004937	0.007391	0.007255	0.007072	0.005961	0.006506	0.0091
				0.1519	0.255433	0.335527	0.305811	0.305145	0.321037	0.245049	0.253456		0.1519	0.005894	0.007742	0.007056	0.007041	0.007408	0.005654	0.005848
				0.15246	0.257554	0.26059	0.269672	0.317809	0.31175	0.367672	0.322072		0.15246	0.005986	0.006057	0.006268	0.007387	0.007246	0.008546	0.007486
				0.15302	0.285533	0.304274	0.309517	0.299075	0.321737	0.266127	0.338682		0.15302	0.006685	0.007124	0.007247	0.007002	0.007533	0.006231	0.00793
				0.15357	0.273527	0.361827	0.307111	0.318441	0.279426	0.290958	0.287193		0.15357	0.006451	0.008534	0.007243	0.00751	0.00659	0.006862	0.006773
				0.15413	0.330317	0.317185	0.257705	0.355563	0.301484	0.287712	0.316094		0.15413	0.007847	0.007535	0.006122	0.008447	0.007162	0.006835	0.007509
				0.15469	0.308872	0.249077	0.316994	0.252666	0.287042	0.315286	0.296011		0.15469	0.007391	0.00596	0.007585	0.006046	0.006868	0.007544	0.007083
				0.15525	0.299528	0.25036	0.298613	0.24228	0.237883	0.222166	0.215378		0.15525	0.007219	0.006034	0.007197	0.005839	0.005733	0.005354	0.005191
				0.1558	0.291128	0.279824	0.245374	0.239593	0.321887	0.19819	0.246094		0.1558	0.007067	0.006793	0.005956	0.005816	0.007814	0.004811	0.005974
				0.15636	0.262806	0.287613	0.211657	0.208081	0.277271	0.267847	0.266554		0.15636	0.006425	0.007032	0.005175	0.005087	0.006779	0.006548	0.006517
				0.15692	0.306227	0.261546	0.276047	0.241814	0.238822	0.145517	0.240676		0.15692	0.00754	0.00644	0.006797	0.005954	0.00588	0.003583	0.005926
				0.15748	0.291784	0.224789	0.278403	0.190153	0.255992	0.339879	0.248783		0.15748	0.007236	0.005574	0.006904	0.004715	0.006348	0.008428	0.006169
				0.15803	0.292481	0.232975	0.256666	0.171045	0.174124	0.315223	0.242364		0.15803	0.007304	0.005818	0.00641	0.004272	0.004349	0.007872	0.006053
				0.15859	0.224746	0.264756	0.181137	0.227016	0.276332	0.22759	0.188835		0.15859	0.005652	0.006659	0.004556	0.00571	0.00695	0.005724	0.004749
				0.15915	0.290041	0.198637	0.326049	0.213676	0.263664	0.157245	0.210806		0.15915	0.007346	0.005031	0.008258	0.005412	0.006678	0.003983	0.005339
				0.1597	0.193884	0.216538	0.336301	0.25135	0.143847	0.222511	0.202045		0.1597	0.004945	0.005523	0.008577	0.006411	0.003669	0.005675	0.005153
				0.16026	0.20011	0.200819	0.203345	0.240099	0.200293	0.262354	0.2267		0.16026	0.00514	0.005158	0.005223	0.006167	0.005144	0.006738	0.005822
				0.16082	0.232653	0.279475	0.225351	0.219089	0.153687	0.297359	0.255726		0.16082	0.006017	0.007228	0.005828	0.005666	0.003975	0.007691	0.006614
				0.16138	0.256766	0.211399	0.178655	0.290497	0.237038	0.16098	0.225979		0.16138	0.006687	0.005505	0.004653	0.007565	0.006173	0.004192	0.005885
				0.16193	0.196716	0.208829	0.243339	0.244543	0.194505	0.214453	0.225703		0.16193	0.005158	0.005476	0.006381	0.006413	0.0051	0.005624	0.005919
				0.16249	0.280298	0.232173	0.173968	0.213055	0.226332	0.213975	0.26526		0.16249	0.007401	0.00613	0.004593	0.005625	0.005976	0.00565	0.007004
				0.16305	0.200834	0.218	0.217399	0.274203	0.232536	0.232748	0.272743		0.16305	0.005339	0.005795	0.005779	0.00729	0.006182	0.006188	0.007251
				0.16361	0.180535	0.246023	0.253058	0.217339	0.225735	0.228895	0.218592		0.16361	0.004832	0.006585	0.006774	0.005818	0.006042	0.006127	0.005851
				0.16416	0.274758	0.252314	0.19608	0.179434	0.153208	0.217635	0.189776		0.16416	0.007405	0.0068	0.005284	0.004836	0.004129	0.005865	0.005114
				0.16472	0.17447	0.193211	0.222812	0.17437	0.149389	0.25597	0.194751		0.16472	0.004734	0.005242	0.006046	0.004731	0.004053	0.006945	0.005284
				0.16528	0.213491	0.216242	0.20635	0.270364	0.190294	0.154235	0.159448		0.16528	0.005832	0.005907	0.005637	0.007385	0.005198	0.004213	0.004356
				0.16584	0.194628	0.263212	0.0715936	0.245332	0.268803	0.215425	0.155558		0.16584	0.005353	0.007239	0.001969	0.006747	0.007392	0.005924	0.004278
				0.16639	0.199722	0.187336	0.0675308	0.184472	0.200032	0.152429	0.151552		0.16639	0.00553	0.005187	0.00187	0.005107	0.005538	0.00422	0.004196
				0.16695	0.237344	0.223753	0.216065	0.279722	0.247798	0.209846	0.215632		0.16695	0.006615	0.006236	0.006022	0.007796	0.006907	0.005849	0.00601
				0.16751	0.184458	0.0960124	0.275416	0.17527	0.225591	0.16093	0.17132		0.16751	0.005176	0.002694	0.007728	0.004918	0.00633	0.004516	0.004807
				0.16807	0.151141	0.167825	0.25262	0.175491	0.188267	0.203663	0.168448		0.16807	0.004269	0.00474	0.007135	0.004957	0.005318	0.005753	0.004758
				0.16862	0.235167	0.192337	0.208445	0.196728	0.208222	0.186633	0.256095		0.16862	0.006687	0.005469	0.005927	0.005594	0.00592	0.005307	0.007282
				0.16918	0.185706	0.223529	0.15455	0.160188	0.205721	0.1354	0.193144		0.16918	0.005315	0.006398	0.004424	0.004585	0.005888	0.003875	0.005528
				0.16974	0.171286	0.192902	0.0899611	0.165954	0.226776	0.183354	0.165445		0.16974	0.004935	0.005558	0.002592	0.004781	0.006534	0.005283	0.004767
				0.17029	0.162441	0.168181	0.112485	0.145937	0.128572	0.151589	0.200232		0.17029	0.004711	0.004877	0.003262	0.004232	0.003729	0.004396	0.005807
				0.17085	0.191999	0.231273	0.234554	0.242712	0.188628	0.17382	0.173604		0.17085	0.005605	0.006751	0.006847	0.007085	0.005506	0.005074	0.005068
				0.17141	0.153512	0.155228	0.17763	0.157326	0.164948	0.248921	0.128517		0.17141	0.00451	0.004561	0.005219	0.004622	0.004846	0.007314	0.003776
				0.17197	0.207946	0.130099	0.198521	0.190421	0.142061	0.134422	0.16967		0.17197	0.00615	0.003847	0.005871	0.005631	0.004201	0.003975	0.005018
				0.17252	0.173952	0.112974	0.185442	0.25319	0.143461	0.174073	0.106017		0.17252	0.005178	0.003363	0.00552	0.007536	0.00427	0.005181	0.003156
				0.17308	0.131418	0.184982	0.169012	0.192009	0.164108	0.180694	0.157098		0.17308	0.003937	0.005542	0.005063	0.005752	0.004916	0.005413	0.004706
				0.17364	0.218416	0.242318	0.177717	0.192161	0.158706	0.228676	0.16374		0.17364	0.006585	0.007306	0.005358	0.005794	0.004785	0.006895	0.004937
				0.1742	0.176498	0.12772	0.185944	0.136554	0.140634	0.186637	0.178346		0.1742	0.005356	0.003876	0.005642	0.004144	0.004267	0.005663	0.005412
				0.17475	0.136241	0.191835	0.179327	0.0478193	0.169005	0.158237	0.143568		0.17475	0.004161	0.005858	0.005476	0.00146	0.005161	0.004832	0.004384
				0.17531	0.167073	0.185493	0.108896	0.108001	0.111153	0.142823	0.246265		0.17531	0.005135	0.005701	0.003347	0.003319	0.003416	0.00439	0.007569
				0.17587	0.161464	0.173644	0.190954	0.127424	0.129874	0.0537912	0.153606		0.17587	0.004994	0.005371	0.005906	0.003941	0.004017	0.001664	0.004751
				0.17643	0.138171	0.152608	0.187844	0.112633	0.13873	0.178142	0.154008		0.17643	0.004301	0.00475	0.005847	0.003506	0.004318	0.005545	0.004794
				0.17698	0.106515	0.106468	0.105539	0.143288	0.195746	0.120848	0.198036		0.17698	0.003336	0.003335	0.003306	0.004488	0.006131	0.003785	0.006203
				0.17754	0.118612	0.142153	0.133883	0.107709	0.115177	0.164342	0.176618		0.17754	0.003739	0.004481	0.00422	0.003395	0.00363	0.00518	0.005567
				0.1781	0.112916	0.166602	0.096452	0.185898	0.185653	0.132358	0.134454		0.1781	0.003582	0.005284	0.003059	0.005896	0.005889	0.004198	0.004265
				0.17866	0.138418	0.082283	0.0944285	0.214716	0.202054	0.108381	0.145669		0.17866	0.004418	0.002626	0.003014	0.006853	0.006449	0.003459	0.004649
				0.17921	0.106012	0.108182	0.106503	0.192624	0.147752	0.154316	0.118246		0.17921	0.003405	0.003475	0.003421	0.006187	0.004745	0.004956	0.003798
				0.17977	0.112327	0.138572	0.108521	0.162435	0.135668	0.102514	0.140084		0.17977	0.00363	0.004478	0.003507	0.005249	0.004384	0.003313	0.004527
				0.18033	0.15903	0.0868935	0.160005	0.143956	0.146044	0.0918023	0.12775		0.18033	0.005171	0.002826	0.005203	0.004681	0.004749	0.002985	0.004154
				0.18089	0.221424	0.104126	0.124905	0.163358	0.101998	0.151848	0.131819		0.18089	0.007245	0.003407	0.004087	0.005345	0.003337	0.004968	0.004313
				0.18144	0.158134	0.120513	0.133244	0.0680266	0.145276	0.165885	0.189289		0.18144	0.005206	0.003967	0.004387	0.00224	0.004783	0.005461	0.006232
				0.182	0.136976	0.181245	0.160973	0.184495	0.153949	0.0548498	0.137479		0.182	0.004537	0.006003	0.005332	0.006111	0.005099	0.001817	0.004554
				0.18256	0.0849726	0.166445	0.16971	0.138435	0.132816	0.0771365	0.101216		0.18256	0.002832	0.005547	0.005656	0.004614	0.004426	0.002571	0.003373
				0.18311	0.0897539	0.137672	0.131385	0.142758	0.190628	0.126443	0.161675		0.18311	0.00301	0.004616	0.004405	0.004787	0.006392	0.00424	0.005421
				0.18367	0.158937	0.118243	0.170233	0.117291	0.147495	0.0906237	0.13781		0.18367	0.005362	0.003989	0.005743	0.003957	0.004976	0.003057	0.004649
				0.18423	0.153672	0.11511	0.0499493	0.161664	0.070897	0.132925	0.117928		0.18423	0.005216	0.003907	0.001695	0.005487	0.002406	0.004512	0.004003
				0.18479	0.11585	0.18286	0.202296	0.0337865	0.121274	0.137191	0.0760439		0.18479	0.003956	0.006244	0.006908	0.001154	0.004141	0.004684	0.002597
				0.18534	0.162034	0.111015	0.0424574	0.148169	0.139196	0.114138	0.0785898		0.18534	0.005566	0.003814	0.001459	0.00509	0.004782	0.003921	0.0027
				0.1859	0.0866803	0.167877	0.165291	0.137337	0.123129	0.14388	0.101204		0.1859	0.002996	0.005802	0.005712	0.004746	0.004255	0.004972	0.003498
				0.18646	0.107185	0.0123017	0.161881	0.0026917	0.108898	0.133686	0.0601029		0.18646	0.003726	0.000428	0.005628	9.36e-05	0.003786	0.004648	0.00209
				0.18702	0.106775	0.133418	0.0804237	0.145893	0.0893224	0.132841	0.112526		0.18702	0.003734	0.004666	0.002813	0.005103	0.003124	0.004646	0.003936
				0.18757	0.160848	0.104263	0.128182	0.160895	0.138222	0.11291	0.111743		0.18757	0.005659	0.003668	0.00451	0.005661	0.004863	0.003973	0.003932
				0.18813	0.142863	0.155544	0.0843018	0.161554	0.169277	0.072695	0.14911		0.18813	0.005056	0.005505	0.002984	0.005718	0.005991	0.002573	0.005277
				0.18869	0.151214	0.161707	0.14057	0.107234	0.14609	0.0583468	0.140514		0.18869	0.005384	0.005757	0.005005	0.003818	0.005201	0.002077	0.005003
				0.18925	0.106536	0.129803	0.0899034	0.0841576	0.143618	0.164518	0.065627		0.18925	0.003815	0.004649	0.00322	0.003014	0.005143	0.005892	0.00235
				0.1898	0.138132	0.0726423	0.0583396	0.0932638	0.0879349	0.181812	0.153701		0.1898	0.004976	0.002617	0.002102	0.00336	0.003168	0.00655	0.005537
				0.19036	0.117274	0.190134	0.0675066	0.156748	0.160019	0.0575381	0.0769819		0.19036	0.00425	0.00689	0.002446	0.00568	0.005799	0.002085	0.00279
				0.19092	0.0965345	0.118363	0.127094	0.156451	0.0738309	0.10331	0.109336		0.19092	0.003519	0.004314	0.004632	0.005703	0.002691	0.003766	0.003985
				0.19148	0.134384	0.146095	0.150414	0.0614996	0.108971	0.124312	0.0849565		0.19148	0.004927	0.005356	0.005515	0.002255	0.003995	0.004558	0.003115
				0.19203	0.0564471	0.146748	0.106183	0.127457	0.109415	0.0562966	0.1079		0.19203	0.002082	0.005412	0.003916	0.0047	0.004035	0.002076	0.003979
				0.19259	0.0483179	0.0678434	0.122923	0.0111821	0.0975353	0.0389854	0.0818672		0.19259	0.001792	0.002516	0.004559	0.000415	0.003618	0.001446	0.003037
				0.19315	0.147643	0.10135	0.0876271	0.128136	0.0823242	0.155131	0.0739816		0.19315	0.005508	0.003781	0.003269	0.00478	0.003071	0.005787	0.00276
				0.1937	0.0612492	0.0489956	0.0560412	0.100577	0.104031	0.102673	0.143412		0.1937	0.002298	0.001838	0.002103	0.003774	0.003903	0.003852	0.005381
				0.19426	0.13412	0.133318	0.0926882	0.0316617	0.120985	0.139871	0.100954		0.19426	0.005061	0.005031	0.003498	0.001195	0.004566	0.005278	0.00381
				0.19482	0.0932471	0.0851742	0.128023	0.146449	0.146249	0.0684047	0.0903677		0.19482	0.003539	0.003233	0.004859	0.005558	0.005551	0.002596	0.00343
				0.19538	0.07216	0.0893676	0.151574	0.0467335	0.144744	0.0619959	0.133742		0.19538	0.002754	0.003411	0.005786	0.001784	0.005525	0.002366	0.005105
				0.19593	0.124001	0.0603586	0.153551	0.117698	0.111792	0.0261364	0.0511972		0.19593	0.00476	0.002317	0.005895	0.004518	0.004292	0.001003	0.001965
				0.19649	0.0732279	0.0630736	0.120051	0.103127	0.0400233	0.10584	0.0542225		0.19649	0.002827	0.002435	0.004635	0.003982	0.001545	0.004086	0.002093
				0.19705	0.00282892	0.0985068	0.101053	0.0606752	0.0784087	0.150263	0.11793		0.19705	0.00011	0.003825	0.003924	0.002356	0.003044	0.005834	0.004579
				0.19761	0.0669407	0.0525391	0.0795021	0.130061	0.0412007	0.064937	0.088419		0.19761	0.002614	0.002052	0.003104	0.005079	0.001609	0.002536	0.003453
				0.19816	0.120534	0.0724196	0.0908646	0.135628	0.0865509	0.140363	0.0860042		0.19816	0.004733	0.002844	0.003568	0.005326	0.003399	0.005512	0.003377
				0.19872	0.0788649	0.0569844	0.0957573	0.124519	0.0753458	0.0997388	0.0759894		0.19872	0.003114	0.00225	0.003781	0.004917	0.002975	0.003939	0.003001
				0.19928	0.0810879	0.0497096	0.0441024	0.106864	0.0265479	0.0602922	0.0899635		0.19928	0.00322	0.001974	0.001751	0.004244	0.001054	0.002394	0.003573
				0.19984	0.0852497	0.0641315	0.0610909	0.0836386	0.0329374	0.142851	0.124514		0.19984	0.003404	0.002561	0.00244	0.00334	0.001315	0.005705	0.004972
				0.20039	0.0594932	0.111147	0.101918	0.0840456	0.0497822	0.0584809	0.0684832		0.20039	0.002389	0.004463	0.004093	0.003375	0.001999	0.002348	0.00275
				0.20095	0.0912096	0.0658702	0.103029	0.0660735	0.0948622	0.111147	0.12518		0.20095	0.003683	0.00266	0.00416	0.002668	0.003831	0.004488	0.005055
				0.20151	0.0535433	0.0494981	0.127462	0.0746189	0.121184	0.101709	0.0373631		0.20151	0.002174	0.00201	0.005176	0.00303	0.004921	0.00413	0.001517
				0.20207	0.0764235	0.133166	0.0944581	0.101802	0.104276	0.0975182	0.117615		0.20207	0.00312	0.005437	0.003857	0.004157	0.004258	0.003982	0.004802
				0.20262	0.0608001	0.072518	0.0302154	0.0848136	0.073457	0.0515074	0.133806		0.20262	0.002496	0.002977	0.001241	0.003482	0.003016	0.002115	0.005494
				0.20318	0.0911364	0.106788	0.103934	0.126236	0.0396333	0.0323483	0.0341847		0.20318	0.003762	0.004408	0.004291	0.005211	0.001636	0.001335	0.001411
				0.20374	0.078042	0.0801596	0.0909085	0.0658484	0.0915792	0.0204558	0.0244186		0.20374	0.003239	0.003327	0.003773	0.002733	0.003801	0.000849	0.001014
				0.20429	0.0888768	-0.00540427	0.0184163	0.0701725	0.0365068	0.0513169	0.0629426		0.20429	0.003709	-0.00023	0.000769	0.002929	0.001524	0.002142	0.002627
				0.20485	0.0722554	0.0733185	0.0947295	0.111045	0.0838913	0.033678	0.111727		0.20485	0.003032	0.003077	0.003975	0.00466	0.00352	0.001413	0.004689
				0.20541	0.0641846	0.0484421	0.0665781	0.0767318	0.102222	0.0772057	0.0236238		0.20541	0.002708	0.002044	0.002809	0.003238	0.004313	0.003258	0.000997
				0.20597	0.109356	0.0260149	0.0281764	0.100924	0.0695799	0.0874261	0.0376256		0.20597	0.004639	0.001104	0.001195	0.004281	0.002952	0.003709	0.001596
				0.20652	0.0839717	0.0563352	0.0652829	0.0803227	0.0496578	0.0399724	0.0521341		0.20652	0.003582	0.002403	0.002784	0.003426	0.002118	0.001705	0.002224
				0.20708	0.0230345	0.130019	0.0540342	0.108895	0.1002	0.0927675	0.0446517		0.20708	0.000988	0.005576	0.002317	0.00467	0.004297	0.003978	0.001915
				0.20764	0.0941602	0.107137	0.000149114	0.0103265	0.070013	0.0376242	0.0422666		0.20764	0.00406	0.004619	6.43e-06	0.000445	0.003019	0.001622	0.001822
				0.2082	0.097993	0.0340843	0.0883418	0.0875899	0.0873056	0.00245679	0.0298408		0.2082	0.004248	0.001477	0.003829	0.003797	0.003784	0.000106	0.001293
				0.20875	0.0757556	0.0825616	0.034856	0.0779975	0.0705857	0.0673942	0.0233447		0.20875	0.003301	0.003598	0.001519	0.003399	0.003076	0.002937	0.001017
				0.20931	0.0354184	0.0679383	0.0643983	0.0680833	0.0858537	0.082935	0.0917225		0.20931	0.001552	0.002976	0.002821	0.002983	0.003761	0.003633	0.004018
				0.20987	0.104143	0.0386011	0.0669157	0.0534001	0.0682126	0.0968091	0.0927463		0.20987	0.004587	0.0017	0.002947	0.002352	0.003004	0.004264	0.004085
				0.21043	0.0380303	0.0527283	0.0774644	0.0521758	0.0471747	0.033532	0.0499089		0.21043	0.001684	0.002335	0.00343	0.00231	0.002089	0.001485	0.00221
				0.21098	0.0620435	0.00885711	0.035385	0.0486367	0.0574399	0.056649	-0.000951351		0.21098	0.002762	0.000394	0.001575	0.002165	0.002557	0.002522	-4.2e-05
				0.21154	0.0346897	0.0922182	0.00673989	-0.0195406	0.0795001	0.0167554	0.00834075		0.21154	0.001552	0.004127	0.000302	-0.00087	0.003558	0.00075	0.000373
				0.2121	0.0595445	0.0635026	0.0298314	0.0141369	0.0774248	0.000618132	0.049217		0.2121	0.002679	0.002857	0.001342	0.000636	0.003483	2.78e-05	0.002214
				0.21265	0.074276	0.117952	0.0860872	0.0970205	0.0199386	0.122495	-0.00544086		0.21265	0.003359	0.005334	0.003893	0.004387	0.000902	0.005539	-0.00025
				0.21321	0.121053	0.0252235	0.130908	0.109888	0.0884164	0.0772868	0.0789013		0.21321	0.005503	0.001147	0.005951	0.004995	0.004019	0.003513	0.003587
				0.21377	0.0526401	0.0651855	0.0767885	0.0239061	0.0714547	0.0709032	0.0438906		0.21377	0.002406	0.002979	0.003509	0.001092	0.003265	0.00324	0.002006
				0.21433	0.0264882	0.0633278	0.114854	0.108018	-0.00656039	0.0482196	0.0628148		0.21433	0.001217	0.002909	0.005276	0.004962	-0.0003	0.002215	0.002885
				0.21488	0.048388	0.0535143	0.0807621	0.0626293	0.0555321	0.0693172	0.113384		0.21488	0.002234	0.002471	0.003729	0.002892	0.002564	0.003201	0.005236
				0.21544	0.0873386	-0.0158465	0.0460537	0.109948	0.061189	0.105527	0.0358337		0.21544	0.004054	-0.00074	0.002138	0.005103	0.00284	0.004898	0.001663
				0.216	0.047053	0.00476076	0.0123064	0.106627	0.0834378	0.078358	0.0258346		0.216	0.002195	0.000222	0.000574	0.004975	0.003893	0.003656	0.001205
				0.21656	0.0827252	0.0412007	0.0612627	0.0934097	0.129539	0.0642611	0.0529079		0.21656	0.00388	0.001932	0.002873	0.004381	0.006075	0.003014	0.002481
				0.21711	0.0348814	0.100478	0.0703778	0.12986	-0.00146914	0.0799475	0.0551838		0.21711	0.001644	0.004736	0.003317	0.006121	-6.9e-05	0.003769	0.002601
				0.21767	-0.00902162	0.0428237	0.0143485	0.134195	0.0386342	-0.00334585	0.0269551		0.21767	-0.00043	0.002029	0.00068	0.006358	0.001831	-0.00016	0.001277
				0.21823	0.0819992	0.060269	0.107304	0.0179142	0.0374883	0.0685535	0.0148166		0.21823	0.003905	0.00287	0.00511	0.000853	0.001785	0.003265	0.000706
				0.21879	0.0242923	0.109648	0.0130416	0.000143909	0.0274242	0.0197278	0.0909525		0.21879	0.001163	0.005249	0.000624	6.89e-06	0.001313	0.000944	0.004354
				0.21934	0.051713	0.0493078	0.108866	0.0567357	0.0121063	0.0830156	0.0701519		0.21934	0.002488	0.002372	0.005238	0.00273	0.000582	0.003994	0.003375
				0.2199	0.0445463	0.0495586	-0.00598337	0.0288661	0.048184	0.0781732	0.0543323		0.2199	0.002154	0.002396	-0.00029	0.001396	0.00233	0.00378	0.002627
				0.22046	0.0219189	0.0261247	0.0649614	0.0150833	0.013786	0.0467017	-0.000155155		0.22046	0.001065	0.00127	0.003157	0.000733	0.00067	0.00227	-7.5e-06
				0.22102	0.0865373	0.0179783	0.0848404	0.0416288	0.067675	0.0193021	0.0442471		0.22102	0.004227	0.000878	0.004144	0.002033	0.003306	0.000943	0.002161
				0.22157	0.0833703	0.0860787	0.0303261	0.112071	0.0564177	0.0631195	0.0571241		0.22157	0.004093	0.004226	0.001489	0.005502	0.00277	0.003099	0.002804
				0.22213	0.108764	0.0112802	0.0235837	0.0220609	0.0236156	0.0926453	0.0864666		0.22213	0.005367	0.000557	0.001164	0.001089	0.001165	0.004571	0.004266
				0.22269	0.0895679	-0.00377728	0.038226	0.1024	0.0791736	0.0451655	0.0838286		0.22269	0.004442	-0.00019	0.001896	0.005078	0.003926	0.00224	0.004157
				0.22324	0.0691343	0.0589298	0.0649239	0.0933677	0.0229043	0.0883265	0.0633384		0.22324	0.003446	0.002937	0.003236	0.004653	0.001142	0.004402	0.003157
				0.2238	0.0386586	0.00742961	-0.0239317	0.0221878	0.0012033	0.104367	0.0316891		0.2238	0.001936	0.000372	-0.0012	0.001111	6.03e-05	0.005227	0.001587
				0.22436	0.0187905	0.000521002	0.050395	0.11534	0.0484923	0.0709219	0.0873564		0.22436	0.000946	2.62e-05	0.002537	0.005806	0.002441	0.00357	0.004397
				0.22492	0.0592093	-0.0116407	0.00755842	0.0155034	0.0226502	0.0647661	0.0538339		0.22492	0.002995	-0.00059	0.000382	0.000784	0.001146	0.003276	0.002723
				0.22547	0.0319974	-0.0153	-0.00533714	0.0690787	0.0466125	0.0627557	0.0588578		0.22547	0.001627	-0.00078	-0.00027	0.003512	0.00237	0.00319	0.002992
				0.22603	0.0831233	0.0827882	-0.0176049	0.0590123	0.0561587	0.0121729	0.0253446		0.22603	0.004247	0.00423	-0.0009	0.003015	0.002869	0.000622	0.001295
				0.22659	0.0457979	0.0708646	0.0598353	0.0535817	0.0570894	0.0613024	0.0580359		0.22659	0.002351	0.003638	0.003072	0.002751	0.002931	0.003147	0.00298
				0.22715	0.0508992	0.0638098	0.0288363	0.0300838	0.0434703	0.0389359	0.0729395		0.22715	0.002626	0.003292	0.001488	0.001552	0.002243	0.002009	0.003763
				0.2277	0.00439887	0.0428778	0.0534633	0.0753097	0.0182529	0.0910981	0.102666		0.2277	0.000228	0.002223	0.002772	0.003905	0.000946	0.004723	0.005323
				0.22826	0.0310622	0.0517898	0.0014578	0.0927446	0.106696	0.0297283	0.0353802		0.22826	0.001618	0.002698	7.6e-05	0.004832	0.005559	0.001549	0.001843
				0.22882	0.0445449	0.0731495	0.0386849	0.0747759	0.0353348	0.0584057	0.0283956		0.22882	0.002332	0.00383	0.002025	0.003915	0.00185	0.003058	0.001487
				0.22938	0.0344642	0.0906489	-0.000730469	0.0407688	0.0476123	0.0607324	0.108325		0.22938	0.001813	0.004769	-3.8e-05	0.002145	0.002505	0.003195	0.005699
				0.22993	0.0208641	0.0218595	0.0384451	0.0474603	0.011893	0.0361263	0.0548495		0.22993	0.001103	0.001156	0.002033	0.002509	0.000629	0.00191	0.0029
				0.23049	0.0432875	0.0265574	0.0310562	0.0354289	-0.0181975	-0.00916304	0.0451498		0.23049	0.0023	0.001411	0.00165	0.001882	-0.00097	-0.00049	0.002399
				0.23105	0.044479	0.0650577	0.0701935	0.0450575	0.0729622	0.0178298	0.00667487		0.23105	0.002374	0.003473	0.003747	0.002405	0.003895	0.000952	0.000356
				0.2316	0.0369174	0.0797184	0.0198048	0.0300117	-0.0207646	0.0235629	0.0556251		0.2316	0.00198	0.004276	0.001062	0.00161	-0.00111	0.001264	0.002984
				0.23216	0.00138846	0.0824051	0.015714	0.0281893	0.0584135	0.0254606	0.0615302		0.23216	7.48e-05	0.004442	0.000847	0.001519	0.003148	0.001372	0.003316
				0.23272	0.0588812	0.0465311	-0.0176154	0.041328	0.0420279	0.0436414	-0.0130649		0.23272	0.003189	0.00252	-0.00095	0.002238	0.002276	0.002364	-0.00071
				0.23328	0.0431867	0.065816	0.0602864	0.0392091	0.026766	0.00197884	0.029077		0.23328	0.00235	0.003582	0.003281	0.002134	0.001457	0.000108	0.001582
				0.23383	0.0363929	0.0381339	0.0129445	0.077625	0.0116819	0.0326713	0.0324184		0.23383	0.00199	0.002085	0.000708	0.004244	0.000639	0.001786	0.001773
				0.23439	0.0696646	0.0262478	0.0347035	0.0456881	0.0931435	0.0443524	0.0297033		0.23439	0.003827	0.001442	0.001907	0.00251	0.005117	0.002437	0.001632
				0.23495	0.0493184	0.0798826	0.0641447	0.0723623	-0.0453259	0.00527252	0.105607		0.23495	0.002722	0.00441	0.003541	0.003994	-0.0025	0.000291	0.00583
				0.23551	0.0603183	0.0640126	0.0493402	0.02422	0.0421101	-0.00766666	0.0361405		0.23551	0.003345	0.00355	0.002737	0.001343	0.002336	-0.00043	0.002004
				0.23606	0.00922158	0.0156825	0.0761051	0.0189754	0.0828435	0.0597586	0.037186		0.23606	0.000514	0.000874	0.004241	0.001057	0.004617	0.00333	0.002072
				0.23662	0.0664675	-0.0432684	0.048175	0.0711122	0.0699656	0.0649177	-0.0162016		0.23662	0.003721	-0.00242	0.002697	0.003982	0.003917	0.003635	-0.00091
				0.23718	0.0925772	0.00396959	-0.0183132	0.0626969	0.0362299	0.0115597	0.0193893		0.23718	0.005208	0.000223	-0.00103	0.003527	0.002038	0.00065	0.001091
				0.23774	0.0684089	0.0431041	0.00284149	0.0643545	0.010866	0.019348	0.0863255		0.23774	0.003866	0.002436	0.000161	0.003637	0.000614	0.001094	0.004879
				0.23829	-0.00938045	0.0152579	-0.0393845	0.0141756	0.0585215	0.0258545	-0.0116845		0.23829	-0.00053	0.000866	-0.00224	0.000805	0.003323	0.001468	-0.00066
				0.23885	0.0194503	0.0430092	0.0866243	0.0659261	0.0884948	0.0316519	-0.0147174		0.23885	0.00111	0.002454	0.004942	0.003761	0.005049	0.001806	-0.00084
				0.23941	0.0298835	0.012605	0.0750116	0.0137075	0.0708703	0.0457272	0.0767483		0.23941	0.001713	0.000722	0.004299	0.000786	0.004062	0.002621	0.004399
				0.23996	0.0600303	-0.0172429	-0.000145726	0.0619054	-0.00965088	-0.0156308	0.0282823		0.23996	0.003457	-0.00099	-8.4e-06	0.003565	-0.00056	-0.0009	0.001629
				0.24052	0.0718838	0.0431573	0.0328912	0.0681987	0.0649096	-0.00401748	0.0564501		0.24052	0.004159	0.002497	0.001903	0.003945	0.003755	-0.00023	0.003266
				0.24108	0.0478506	0.0353438	0.048828	0.077628	0.0607432	0.014298	0.039387		0.24108	0.002781	0.002054	0.002838	0.004512	0.00353	0.000831	0.002289
				0.24164	0.0742225	0.0537617	0.0526246	0.0614067	0.0412222	0.026985	0.0590474		0.24164	0.004334	0.003139	0.003073	0.003585	0.002407	0.001576	0.003448
				0.24219	0.068487	0.0223981	0.0321719	0.0506653	0.0233926	0.0593099	0.0456147		0.24219	0.004017	0.001314	0.001887	0.002972	0.001372	0.003479	0.002676
				0.24275	0.0102386	0.0278314	0.0359576	0.0150437	0.0852661	0.0287593	0.0152781		0.24275	0.000603	0.00164	0.002119	0.000886	0.005025	0.001695	0.0009
				0.24331	0.0773574	0.0148652	0.0709183	0.0784094	0.0358638	0.0195427	0.0337102		0.24331	0.004579	0.00088	0.004198	0.004642	0.002123	0.001157	0.001996
				0.24387	0.0527736	0.0020186	0.00351665	0.0472781	0.0291424	0.049431	0.0589877		0.24387	0.003138	0.00012	0.000209	0.002812	0.001733	0.00294	0.003508
				0.24442	0.06909	0.0431531	0.0163936	0.0856575	0.0749752	0.049057	0.0374027		0.24442	0.004128	0.002578	0.000979	0.005117	0.004479	0.002931	0.002235
				0.24498	0.0501921	0.077311	0.0508728	0.0527717	0.0629569	0.0725226	0.0101005		0.24498	0.003012	0.00464	0.003053	0.003167	0.003778	0.004352	0.000606
				0.24554	-0.0226495	0.0291971	0.0396609	0.0644682	0.0655711	0.0612926	0.0694633		0.24554	-0.00137	0.00176	0.002391	0.003887	0.003953	0.003695	0.004188
				0.24609	0.0520412	0.04866	0.0532078	0.0154131	0.0870602	0.0484126	0.0102331		0.24609	0.003152	0.002947	0.003222	0.000933	0.005273	0.002932	0.00062
				0.24665	0.0831154	0.0838514	0.0524068	0.013	0.010492	0.0299505	0.016033		0.24665	0.005057	0.005101	0.003188	0.000791	0.000638	0.001822	0.000975
				0.24721	-0.00301988	0.048015	0.076553	0.0621273	0.037487	0.0387757	0.0361901		0.24721	-0.00018	0.002934	0.004678	0.003797	0.002291	0.00237	0.002212
				0.24777	0.0671381	0.0352389	0.0541842	0.0669139	0.0324058	0.0763672	0.0316388		0.24777	0.004121	0.002163	0.003326	0.004108	0.001989	0.004688	0.001942
				0.24832	0.0621328	0.0358686	0.0769287	0.0282269	0.0462096	0.0854504	0.0435418		0.24832	0.003831	0.002212	0.004744	0.001741	0.00285	0.005269	0.002685
				0.24888	0.0373974	0.0377825	0.062158	0.0668974	0.0475218	0.0397278	0.0370582		0.24888	0.002316	0.00234	0.00385	0.004144	0.002944	0.002461	0.002295
				0.24944	0.0427533	0.0142344	0.0321422	0.00496154	0.0891738	0.0319769	0.0189832		0.24944	0.00266	0.000886	0.002	0.000309	0.005548	0.00199	0.001181
				0.25	0.0107139	0.0215017	0.0257086	0.0135718	0.0532175	0.0544228	0.0334192		0.25	0.00067	0.001344	0.001607	0.000848	0.003326	0.003401	0.002089
				0.25055	0.0638291	0.0810628	0.0108849	0.0292714	0.0570786	0.0536755	0.0768653		0.25055	0.004007	0.005089	0.000683	0.001838	0.003583	0.00337	0.004825
				0.25111	-0.031806	0.0397135	0.00455192	0.00527072	0.045389	0.0425159	0.0322049		0.25111	-0.00201	0.002504	0.000287	0.000332	0.002862	0.002681	0.002031
				0.25167	0.00269517	0.0681115	0.0440049	0.050436	0.0256647	0.0224534	0.101239		0.25167	0.000171	0.004314	0.002787	0.003194	0.001626	0.001422	0.006412
				0.25223	0.0190323	0.0469652	0.0516072	0.0162234	0.00857506	0.014994	0.0740238		0.25223	0.001211	0.002988	0.003283	0.001032	0.000546	0.000954	0.004709
				0.25278	-0.00203303	-0.00856244	0.0222708	0.0699134	0.0247576	-0.00567719	-0.00349895		0.25278	-0.00013	-0.00055	0.001423	0.004467	0.001582	-0.00036	-0.00022
				0.25334	2.47427e-05	-0.0141685	0.0634533	0.065296	0.0861744	0.0231661	0.0292922		0.25334	1.59e-06	-0.00091	0.004072	0.004191	0.005531	0.001487	0.00188
				0.2539	0.0478473	0.0137644	0.031535	0.0186872	0.0429017	0.0321964	0.019938		0.2539	0.003084	0.000887	0.002033	0.001205	0.002766	0.002075	0.001285
				0.25445	0.0856592	0.0654966	0.0602519	0.0754121	0.0336409	0.0317141	-0.0361874		0.25445	0.005546	0.004241	0.003901	0.004883	0.002178	0.002053	-0.00234
				0.25501	0.0142829	0.07899	0.0871842	0.0727044	0.0711401	0.0680519	0.05627		0.25501	0.000929	0.005137	0.00567	0.004728	0.004626	0.004425	0.003659
				0.25557	0.00420222	0.0285743	0.0071467	0.0603042	0.11224	0.0168469	0.0144451		0.25557	0.000274	0.001866	0.000467	0.003939	0.007331	0.0011	0.000943
				0.25613	-0.0222013	0.00817981	0.0788928	0.046805	0.044971	0.0145453	0.0765958		0.25613	-0.00146	0.000537	0.005175	0.00307	0.00295	0.000954	0.005025
				0.25668	0.0685172	0.0386322	0.00795974	0.0568115	0.0645524	0.051867	0.0330696		0.25668	0.004514	0.002545	0.000524	0.003743	0.004253	0.003417	0.002179
				0.25724	0.0773128	0.0460285	0.0946889	0.0418197	0.0574654	0.043683	0.0189928		0.25724	0.005116	0.003046	0.006266	0.002767	0.003803	0.002891	0.001257
				0.2578	0.061233	0.0629393	0.039072	0.0234199	0.00127631	-0.00316288	0.0948354		0.2578	0.00407	0.004183	0.002597	0.001556	8.48e-05	-0.00021	0.006303
				0.25836	0.0132199	0.0247117	0.0411801	0.0260848	0.0780983	-0.000530943	0.0616331		0.25836	0.000882	0.001649	0.002749	0.001741	0.005213	-3.5e-05	0.004114
				0.25891	0.0509057	0.0305153	0.0997006	0.0339793	0.0372877	0.0112349	0.0222162		0.25891	0.003412	0.002046	0.006683	0.002278	0.0025	0.000753	0.001489
				0.25947	0.0113988	-0.00387539	0.0139318	0.0324508	0.0323512	0.028011	0.00299781		0.25947	0.000767	-0.00026	0.000938	0.002185	0.002178	0.001886	0.000202
				0.26003	0.0613303	0.0269995	0.01688	0.112643	0.0399024	0.0400215	0.0198156		0.26003	0.004147	0.001826	0.001141	0.007616	0.002698	0.002706	0.00134
				0.26058	0.0416696	0.0293943	0.00310505	0.0131495	0.0943797	0.0107151	0.0406429		0.26058	0.00283	0.001996	0.000211	0.000893	0.006409	0.000728	0.00276
				0.26114	0.0396078	0.0880369	0.0221579	0.10106	0.0461152	0.022177	0.0379979		0.26114	0.002701	0.006004	0.001511	0.006892	0.003145	0.001512	0.002591
				0.2617	0.0123909	0.035	0.0386149	0.0768516	0.0214128	0.023982	0.0480399		0.2617	0.000849	0.002397	0.002645	0.005263	0.001466	0.001642	0.00329
				0.26226	0.0494292	0.0481615	0.0993561	0.0461495	0.0698111	0.0284539	0.0331426		0.26226	0.0034	0.003312	0.006834	0.003174	0.004801	0.001957	0.002279
				0.26281	0.0486873	0.0387974	0.0498274	0.00616962	0.017181	0.0606603	0.0457572		0.26281	0.003363	0.00268	0.003442	0.000426	0.001187	0.00419	0.003161
				0.26337	0.0571876	0.0868645	0.0794957	0.108175	0.0529754	0.0704277	0.0291802		0.26337	0.003967	0.006025	0.005514	0.007503	0.003675	0.004885	0.002024
				0.26393	0.0471069	0.0600909	0.0490411	0.0215175	0.0238399	0.0596647	0.0532794		0.26393	0.003281	0.004186	0.003416	0.001499	0.001661	0.004156	0.003711
				0.26449	0.0340661	-0.00256619	0.0817657	0.0355264	0.0350267	0.0829385	0.0379885		0.26449	0.002383	-0.00018	0.00572	0.002485	0.00245	0.005802	0.002657
				0.26504	0.0520675	0.110014	0.0025733	0.0379669	0.0361529	0.0684559	0.0454477		0.26504	0.003658	0.007728	0.000181	0.002667	0.00254	0.004809	0.003193
				0.2656	0.0754512	0.0472224	0.0269713	0.0632999	0.0180987	0.0911573	0.0416962		0.2656	0.005323	0.003331	0.001903	0.004465	0.001277	0.006431	0.002941
				0.26616	-0.01414	0.0280206	0.0325669	0.0715521	0.0533951	0.00618168	0.0392954		0.26616	-0.001	0.001985	0.002307	0.005069	0.003782	0.000438	0.002784
				0.26672	0.0449788	0.0622974	0.0978379	0.0404462	0.0487007	0.0660007	0.0433087		0.26672	0.0032	0.004432	0.00696	0.002877	0.003464	0.004695	0.003081
				0.26727	-0.0234042	0.0105304	0.0770597	0.0457679	0.0220027	0.090485	0.0559451		0.26727	-0.00167	0.000752	0.005505	0.003269	0.001572	0.006464	0.003996
				0.26783	0.0595203	0.0223893	0.0880394	0.0259661	0.0883529	0.107633	0.0386121		0.26783	0.00427	0.001606	0.006315	0.001863	0.006338	0.007721	0.00277
				0.26839	0.0459497	0.0471488	0.0579086	0.0125342	0.0512537	0.0126364	0.087446		0.26839	0.00331	0.003396	0.004171	0.000903	0.003692	0.00091	0.006299
				0.26894	0.101323	0.0818335	0.0492591	0.034135	0.0743847	0.0284277	0.0213866		0.26894	0.007329	0.005919	0.003563	0.002469	0.00538	0.002056	0.001547
				0.2695	0.0728321	0.0871955	0.0506802	0.0600872	0.0478932	0.00860772	0.042616		0.2695	0.00529	0.006333	0.003681	0.004364	0.003479	0.000625	0.003095
				0.27006	0.0393034	0.0242359	0.0306955	0.0517142	0.0510073	0.00468638	0.0401957		0.27006	0.002866	0.001768	0.002239	0.003772	0.00372	0.000342	0.002932
				0.27062	0.114518	0.060326	0.0275455	0.019558	0.0475412	0.0371934	0.069039		0.27062	0.008387	0.004418	0.002017	0.001432	0.003482	0.002724	0.005056
				0.27117	-0.00238435	0.0449577	0.0328797	0.0508375	0.0389561	0.0839657	0.0630311		0.27117	-0.00018	0.003306	0.002418	0.003738	0.002865	0.006174	0.004635
				0.27173	0.0453982	0.0961758	0.0809641	0.0186401	0.0526407	0.0464762	0.0181747		0.27173	0.003352	0.007101	0.005978	0.001376	0.003887	0.003432	0.001342
				0.27229	0.0290097	0.0240641	0.034947	0.121749	0.0195981	0.0362673	0.0463879		0.27229	0.002151	0.001784	0.002591	0.009026	0.001453	0.002689	0.003439
				0.27285	0.0158538	0.0504885	0.0404383	0.0767753	0.0227653	0.108658	0.0137252		0.27285	0.00118	0.003759	0.00301	0.005715	0.001695	0.008089	0.001022
				0.2734	0.0382423	0.0768803	0.0776847	0.045614	0.0568565	0.0576802	0.0185299		0.2734	0.002859	0.005747	0.005807	0.00341	0.00425	0.004312	0.001385
				0.27396	0.0810758	0.0270697	0.0405519	0.0972055	0.0580149	0.0412824	0.0462221		0.27396	0.006085	0.002032	0.003044	0.007296	0.004354	0.003098	0.003469
				0.27452	0.042008	0.0226179	-0.0091869	0.0228193	0.0466808	0.0532672	0.0984244		0.27452	0.003166	0.001704	-0.00069	0.00172	0.003518	0.004014	0.007417
				0.27507	0.0473304	0.0496758	0.0367808	0.0833554	0.0524353	0.0211037	0.0642101		0.27507	0.003581	0.003759	0.002783	0.006307	0.003968	0.001597	0.004859
				0.27563	0.0411258	0.0784903	0.0872028	0.0494994	0.100838	0.0352119	0.0402689		0.27563	0.003124	0.005963	0.006625	0.003761	0.007661	0.002675	0.003059
				0.27619	0.0752924	0.0734219	0.0461325	0.100108	0.0171684	0.0613356	0.0268583		0.27619	0.005743	0.005601	0.003519	0.007636	0.00131	0.004679	0.002049
				0.27675	0.0476266	0.0307401	0.0863282	0.086582	0.0762506	0.0714958	0.0208064		0.27675	0.003648	0.002354	0.006612	0.006631	0.00584	0.005476	0.001594
				0.2773	0.0468989	0.0634585	0.0699601	0.0489011	0.0723543	0.107098	0.0877414		0.2773	0.003606	0.00488	0.00538	0.00376	0.005564	0.008236	0.006747
				0.27786	0.0996086	0.0575881	0.104213	0.0210905	0.0754766	0.072891	0.0497023		0.27786	0.00769	0.004446	0.008046	0.001628	0.005827	0.005628	0.003837
				0.27842	0.109565	0.111597	0.0571448	0.033345	0.0493051	0.0444744	0.0384314		0.27842	0.008493	0.008651	0.00443	0.002585	0.003822	0.003448	0.002979
				0.27898	0.0617926	0.0992825	0.0502602	0.111132	-0.021046	0.0686401	0.0174977		0.27898	0.004809	0.007727	0.003912	0.008649	-0.00164	0.005342	0.001362
				0.27953	0.0285272	0.10875	0.0484612	0.0321376	-0.00993171	0.00413016	0.0449959		0.27953	0.002229	0.008498	0.003787	0.002511	-0.00078	0.000323	0.003516
				0.28009	0.0376699	0.100479	0.0384498	0.0229632	0.0582155	0.0724399	0.0445258		0.28009	0.002955	0.007883	0.003016	0.001801	0.004567	0.005683	0.003493
				0.28065	0.0156776	0.0576066	0.0832508	0.0825449	0.0723553	0.033579	0.0443195		0.28065	0.001235	0.004537	0.006557	0.006501	0.005699	0.002645	0.003491
				0.2812	0.0703876	0.0825107	0.0386669	-0.0116723	-0.00120136	0.068612	0.0716768		0.2812	0.005566	0.006525	0.003058	-0.00092	-9.5e-05	0.005426	0.005668
				0.28176	0.0847396	0.104298	0.0966804	0.0400181	0.0740105	0.0407076	0.0881769		0.28176	0.006727	0.00828	0.007675	0.003177	0.005876	0.003232	0.007
				0.28232	0.0643204	-0.00396375	0.0555029	0.0582191	0.0463855	0.0542017	0.0905571		0.28232	0.005127	-0.00032	0.004424	0.00464	0.003697	0.00432	0.007218
				0.28288	0.085435	0.0529358	0.0401482	0.0401331	0.0571557	0.0619265	0.0443761		0.28288	0.006836	0.004236	0.003213	0.003211	0.004574	0.004955	0.003551
				0.28343	0.00801858	0.0594056	0.0906539	0.0532322	0.0165441	0.0312402	0.0106265		0.28343	0.000644	0.004772	0.007283	0.004276	0.001329	0.00251	0.000854
				0.28399	0.0372586	0.128444	0.00995171	0.0390689	0.0586847	0.0563418	0.0141987		0.28399	0.003005	0.010359	0.000803	0.003151	0.004733	0.004544	0.001145
				0.28455	0.0642471	0.039167	0.0714095	0.0403282	0.0732292	0.00365051	0.109314		0.28455	0.005202	0.003171	0.005782	0.003265	0.005929	0.000296	0.008851
				0.28511	0.0438476	0.0309351	0.0395416	0.0313054	0.0615015	0.0672382	0.0727946		0.28511	0.003564	0.002515	0.003214	0.002545	0.004999	0.005465	0.005917
				0.28566	0.0795119	-0.00971374	-0.0149965	0.0812554	0.0724222	0.0518189	0.0511291		0.28566	0.006488	-0.00079	-0.00122	0.006631	0.00591	0.004229	0.004172
				0.28622	0.0716822	0.043403	0.0862813	0.0365797	0.0400364	0.0862185	0.0864195		0.28622	0.005872	0.003556	0.007068	0.002997	0.00328	0.007063	0.00708
				0.28678	0.092522	0.0260424	0.0589425	0.028084	0.0638027	0.0420145	0.0267533		0.28678	0.007609	0.002142	0.004847	0.00231	0.005247	0.003455	0.0022
				0.28733	0.0609902	0.0443153	0.0531446	0.0445132	0.0299888	0.0293975	0.112614		0.28733	0.005035	0.003659	0.004388	0.003675	0.002476	0.002427	0.009298
				0.28789	0.0602498	0.0259489	0.0250295	0.0835	0.0538834	0.0438235	0.0683777		0.28789	0.004994	0.002151	0.002074	0.006921	0.004466	0.003632	0.005667
				0.28845	0.0266667	0.0248825	0.108526	0.0101714	0.0396937	0.0342055	0.0373267		0.28845	0.002219	0.00207	0.00903	0.000846	0.003303	0.002846	0.003106
				0.28901	0.0366586	0.0884309	0.0837189	0.0554641	0.0565168	0.0626831	0.0179318		0.28901	0.003062	0.007386	0.006993	0.004633	0.004721	0.005236	0.001498
				0.28956	0.0280329	0.057032	0.0715259	0.0654554	0.0500066	0.0584671	0.0835186		0.28956	0.00235	0.004782	0.005997	0.005488	0.004193	0.004902	0.007003
				0.29012	0.0704116	0.0871087	0.0499017	0.0752246	0.00988858	0.0722464	0.0821289		0.29012	0.005927	0.007332	0.0042	0.006332	0.000832	0.006081	0.006913
				0.29068	0.0815083	0.0320179	0.0220363	0.0428776	0.0426184	-0.0436233	0.0887695		0.29068	0.006887	0.002705	0.001862	0.003623	0.003601	-0.00369	0.0075
				0.29124	0.0822109	0.0587085	0.0638851	0.113986	0.0481926	0.0907658	0.0357188		0.29124	0.006973	0.00498	0.005419	0.009668	0.004088	0.007699	0.00303
				0.29179	0.101147	0.0320217	0.0531904	0.0432128	0.0373272	0.0845006	0.0508334		0.29179	0.008612	0.002726	0.004529	0.003679	0.003178	0.007195	0.004328
				0.29235	0.0472027	0.0272887	0.0907555	0.0592	0.0612715	0.0787483	0.0208866		0.29235	0.004034	0.002332	0.007757	0.00506	0.005237	0.00673	0.001785
				0.29291	0.0695578	0.0740686	0.0458165	0.0298639	0.0484683	0.0320629	0.0343223		0.29291	0.005968	0.006355	0.003931	0.002562	0.004158	0.002751	0.002945
				0.29346	0.0485335	0.0713766	0.0263407	0.0591394	0.0821588	0.0959562	0.0960702		0.29346	0.00418	0.006147	0.002268	0.005093	0.007076	0.008264	0.008274
				0.29402	0.0642565	0.0473625	0.0481445	0.0438377	0.0686118	0.0385786	0.0649836		0.29402	0.005555	0.004094	0.004162	0.00379	0.005931	0.003335	0.005618
				0.29458	0.0783858	0.0137786	0.00582924	0.0381813	0.0129498	0.0446186	0.0831479		0.29458	0.006802	0.001196	0.000506	0.003313	0.001124	0.003872	0.007215
				0.29514	0.0475725	0.0462689	0.071565	0.0879565	0.0447474	0.024003	0.0172116		0.29514	0.004144	0.00403	0.006234	0.007661	0.003898	0.002091	0.001499
				0.29569	0.0604203	0.0633918	0.0870869	0.027346	0.050598	0.0073487	0.0798611		0.29569	0.005283	0.005543	0.007614	0.002391	0.004424	0.000643	0.006983
				0.29625	0.0507495	0.0482386	0.0337184	0.0748465	0.0447726	0.088224	0.0654263		0.29625	0.004454	0.004234	0.002959	0.006569	0.003929	0.007743	0.005742
				0.29681	0.0587879	0.00726816	0.0465292	0.0615192	0.0767815	0.0374282	0.048343		0.29681	0.005179	0.00064	0.004099	0.005419	0.006764	0.003297	0.004259
				0.29737	0.0124145	0.0408865	0.0425963	0.0639176	0.0402704	0.0547338	0.0734165		0.29737	0.001098	0.003615	0.003767	0.005652	0.003561	0.00484	0.006492
				0.29792	0.0827561	0.0838817	0.062371	0.0433215	0.0895552	0.064122	0.0793411		0.29792	0.007345	0.007445	0.005536	0.003845	0.007949	0.005691	0.007042
				0.29848	0.0788631	0.0154311	0.0698295	0.0836692	0.0941065	0.0672484	0.0730162		0.29848	0.007026	0.001375	0.006221	0.007454	0.008384	0.005991	0.006505
				0.29904	0.0435854	-0.014098	0.0460029	0.0360693	0.0318242	0.017101	0.036221		0.29904	0.003898	-0.00126	0.004114	0.003225	0.002846	0.001529	0.003239
				0.29959	0.0329729	0.0477291	0.0413016	0.0739287	0.0430484	0.029977	0.113353		0.29959	0.00296	0.004284	0.003707	0.006636	0.003864	0.002691	0.010174
				0.30015	0.0548716	0.0321755	0.0860281	0.0508947	0.0600559	0.0919601	0.0495402		0.30015	0.004943	0.002899	0.00775	0.004585	0.00541	0.008285	0.004463
				0.30071	0.0741779	0.05973	0.00743529	0.0360225	0.00599438	0.0411533	0.0679384		0.30071	0.006708	0.005401	0.000672	0.003257	0.000542	0.003721	0.006143
				0.30127	0.0460394	0.0146537	0.0667142	0.0222537	0.047064	0.048967	0.0597433		0.30127	0.004179	0.00133	0.006055	0.00202	0.004272	0.004444	0.005422
				0.30182	0.0649892	0.0728574	0.0503811	0.0583089	0.0494487	0.0564773	0.0483461		0.30182	0.00592	0.006637	0.00459	0.005312	0.004505	0.005145	0.004404
				0.30238	0.0620042	0.0184939	0.0436204	0.0590194	0.0459312	0.0492582	0.0278315		0.30238	0.005669	0.001691	0.003988	0.005396	0.0042	0.004504	0.002545
				0.30294	0.0550672	0.0446796	0.0757136	0.0665764	0.0157685	0.0415515	0.102443		0.30294	0.005054	0.0041	0.006948	0.00611	0.001447	0.003813	0.009401
				0.30349	0.0602312	0.0631008	0.0589039	0.101424	0.0169848	0.0891396	0.0511417		0.30349	0.005548	0.005812	0.005426	0.009342	0.001564	0.008211	0.004711
				0.30405	0.0614389	0.0931736	0.117878	0.071259	0.0694063	0.0156609	0.0285336		0.30405	0.00568	0.008614	0.010898	0.006588	0.006416	0.001448	0.002638
				0.30461	0.0360511	0.0771105	0.0675204	0.0482249	0.0489026	0.0661014	0.056627		0.30461	0.003345	0.007155	0.006265	0.004475	0.004538	0.006133	0.005254
				0.30517	0.0314381	0.0894587	0.0800516	0.0599911	0.001786	0.0150867	0.0610772		0.30517	0.002928	0.008331	0.007455	0.005587	0.000166	0.001405	0.005688
				0.30572	0.058101	0.0677632	0.0237403	0.0571405	0.0645466	0.0319553	0.0822129		0.30572	0.00543	0.006334	0.002219	0.005341	0.006033	0.002987	0.007684
				0.30628	0.089324	0.103374	0.021445	0.0371843	0.0564108	0.0421699	0.0116214		0.30628	0.008379	0.009697	0.002012	0.003488	0.005292	0.003956	0.00109
				0.30684	0.0393438	0.0632904	-0.0177524	0.0759017	0.0424358	0.090792	0.0761573		0.30684	0.003704	0.005959	-0.00167	0.007146	0.003995	0.008548	0.00717
				0.3074	0.0559294	0.0667023	0.0551086	0.0454008	0.0770726	0.0509062	0.0697682		0.3074	0.005285	0.006303	0.005207	0.00429	0.007283	0.00481	0.006593
				0.30795	0.0654662	0.0627803	0.0156456	0.0373613	0.0788004	0.0871461	0.0126169		0.30795	0.006208	0.005954	0.001484	0.003543	0.007473	0.008264	0.001197
				0.30851	0.0370283	0.0147308	0.0583064	0.0195112	0.0507246	0.0664902	0.0730639		0.30851	0.003524	0.001402	0.005549	0.001857	0.004828	0.006328	0.006954
				0.30907	0.0686092	0.0523417	0.00727646	0.0617416	0.0190103	0.0165258	0.0595116		0.30907	0.006554	0.005	0.000695	0.005898	0.001816	0.001579	0.005685
				0.30962	0.0493482	-0.0111458	0.0165614	0.04991	0.05408	0.0468131	0.037084		0.30962	0.004731	-0.00107	0.001588	0.004785	0.005184	0.004488	0.003555
				0.31018	0.10135	0.0515526	0.036232	0.048044	0.0259344	0.0462459	0.0690334		0.31018	0.009751	0.00496	0.003486	0.004622	0.002495	0.004449	0.006642
				0.31074	0.0496675	0.0745431	0.0265089	0.048546	0.039571	0.0902341	0.109149		0.31074	0.004796	0.007198	0.00256	0.004688	0.003821	0.008713	0.010539
				0.3113	0.0717111	0.0497195	0.0804496	0.101595	0.0570243	0.075308	0.0682295		0.3113	0.006949	0.004818	0.007796	0.009845	0.005526	0.007298	0.006612
				0.31185	0.0688693	0.0271438	0.0728086	0.0422242	0.0517233	0.0325457	0.0756299		0.31185	0.006698	0.00264	0.007081	0.004106	0.00503	0.003165	0.007355
				0.31241	0.0263661	0.0456288	0.0494337	0.0561477	0.0691014	0.037756	0.0535836		0.31241	0.002573	0.004453	0.004825	0.00548	0.006744	0.003685	0.00523
				0.31297	0.0989103	0.0320914	0.11007	0.0436476	-0.0101279	0.0535287	0.0817515		0.31297	0.009688	0.003143	0.010781	0.004275	-0.00099	0.005243	0.008007
				0.31353	0.0292644	0.0078341	0.0684366	0.0698479	0.0765144	0.0494642	0.0338071		0.31353	0.002877	0.00077	0.006727	0.006866	0.007521	0.004862	0.003323
				0.31408	0.0872706	0.0182252	0.055928	0.0882386	0.0675455	0.0324909	0.0629479		0.31408	0.008609	0.001798	0.005517	0.008705	0.006663	0.003205	0.00621
				0.31464	0.0189478	0.040322	0.0209242	0.0687872	0.0756319	0.0393066	0.111515		0.31464	0.001876	0.003992	0.002071	0.00681	0.007487	0.003891	0.01104
				0.3152	0.053094	0.0157758	0.041016	0.0170659	0.0745333	0.124389	0.04198		0.3152	0.005275	0.001567	0.004075	0.001695	0.007405	0.012358	0.004171
				0.31575	0.050471	0.0529195	0.0684567	0.0406094	0.0620819	0.0336236	0.0485077		0.31575	0.005032	0.005276	0.006825	0.004049	0.00619	0.003352	0.004836
				0.31631	0.0487832	0.0641244	0.0658612	0.0497347	0.024612	0.0101116	0.0484042		0.31631	0.004881	0.006416	0.00659	0.004976	0.002462	0.001012	0.004843
				0.31687	0.048993	0.0611588	0.0172594	0.087315	0.0362944	0.0677544	0.050208		0.31687	0.004919	0.006141	0.001733	0.008767	0.003644	0.006803	0.005041
				0.31743	0.0534611	0.0180782	0.0536094	0.0310278	0.080386	0.0770371	0.106778		0.31743	0.005387	0.001822	0.005402	0.003126	0.0081	0.007762	0.010759
				0.31798	0.0307344	0.0456539	0.052584	0.0497814	0.0921419	0.0433024	0.0358134		0.31798	0.003108	0.004616	0.005317	0.005034	0.009317	0.004378	0.003621
				0.31854	0.0491563	0.117292	0.0188252	0.0317047	0.0763554	0.0789561	0.0280547		0.31854	0.004988	0.011901	0.00191	0.003217	0.007748	0.008011	0.002847
				0.3191	0.0575715	0.0556999	0.0818127	0.0463243	0.0220473	0.0408569	0.0667397		0.3191	0.005862	0.005672	0.00833	0.004717	0.002245	0.00416	0.006796
				0.31965	0.0476276	0.0760548	0.089313	0.0278561	0.0921625	0.0461045	0.0470579		0.31965	0.004867	0.007771	0.009126	0.002846	0.009417	0.004711	0.004808
				0.32021	0.0358195	0.0498934	0.0635989	0.088681	0.0511581	0.0399774	-0.00735961		0.32021	0.003673	0.005116	0.006521	0.009093	0.005246	0.004099	-0.00075
				0.32077	0.094286	0.0488436	0.0848877	0.0283244	0.0627644	0.0823642	0.0335433		0.32077	0.009701	0.005026	0.008734	0.002914	0.006458	0.008475	0.003451
				0.32133	0.019733	0.0602606	0.0310725	0.067076	0.0562324	0.0678482	0.0451953		0.32133	0.002037	0.006222	0.003208	0.006926	0.005806	0.007005	0.004666
				0.32188	0.046433	0.0716784	0.0102952	0.0683378	0.0403244	0.0542431	0.0549471		0.32188	0.004811	0.007427	0.001067	0.00708	0.004178	0.00562	0.005693
				0.32244	0.0534191	0.0222045	0.0379846	0.0675951	0.0625607	0.0586198	0.0239264		0.32244	0.005554	0.002309	0.003949	0.007028	0.006504	0.006095	0.002488
				0.323	0.0406134	0.0827263	0.0584208	0.0298448	0.0412401	0.0814256	0.022514		0.323	0.004237	0.008631	0.006095	0.003114	0.004302	0.008495	0.002349
				0.32356	0.0273453	0.0865124	0.0503249	0.0709457	0.054548	0.0869758	0.0220788		0.32356	0.002863	0.009057	0.005268	0.007427	0.005711	0.009105	0.002311
				0.32411	0.0281123	0.0460181	0.0301901	0.0765846	0.0177178	0.0641864	0.0210983		0.32411	0.002953	0.004834	0.003171	0.008045	0.001861	0.006743	0.002216
				0.32467	0.0552369	-0.00140792	0.0609467	0.115762	0.0144853	0.0450695	0.0471059		0.32467	0.005823	-0.00015	0.006424	0.012202	0.001527	0.004751	0.004965
				0.32523	0.0519868	0.0417669	0.079858	0.0765196	0.00294145	0.0520102	0.0620879		0.32523	0.005499	0.004418	0.008447	0.008094	0.000311	0.005501	0.006567
				0.32578	0.0677291	0.0283185	0.0623666	0.0783109	0.0252422	0.0236324	0.0153336		0.32578	0.007188	0.003006	0.006619	0.008311	0.002679	0.002508	0.001627
				0.32634	0.0387221	0.0298053	0.0427844	0.0338549	0.0761875	0.0691847	0.0431665		0.32634	0.004124	0.003174	0.004556	0.003605	0.008114	0.007368	0.004597
				0.3269	0.0222553	0.0612291	0.0531618	-0.0109548	0.0674063	0.0657	0.0787417		0.3269	0.002378	0.006543	0.005681	-0.00117	0.007203	0.007021	0.008415
				0.32746	0.0556566	0.0455501	0.060927	0.0258122	0.0242367	0.0467937	0.0726859		0.32746	0.005968	0.004884	0.006533	0.002768	0.002599	0.005018	0.007794
				0.32801	0.100217	0.0438076	0.0541283	0.0835177	-0.00458969	0.0357078	0.0682886		0.32801	0.010782	0.004713	0.005824	0.008986	-0.00049	0.003842	0.007347
				0.32857	0.0559347	0.0613418	0.0307242	0.0453447	0.081343	0.0375496	0.041736		0.32857	0.006039	0.006622	0.003317	0.004895	0.008782	0.004054	0.004506
				0.32913	0.0404645	0.0690933	0.00358551	0.103935	0.0472061	0.125118	0.0790981		0.32913	0.004383	0.007485	0.000388	0.011259	0.005114	0.013553	0.008568
				0.32968	0.00600962	0.0238224	0.0326182	0.0481141	0.0390644	0.0167434	0.0429938		0.32968	0.000653	0.002589	0.003545	0.00523	0.004246	0.00182	0.004673
				0.33024	0.0395315	0.0620907	0.0916932	0.0666067	0.0369772	0.0515663	0.0522424		0.33024	0.004311	0.006772	0.01	0.007264	0.004033	0.005624	0.005698
				0.3308	0.0549356	0.039437	0.0753346	0.0440212	0.052146	0.0469512	0.0836107		0.3308	0.006011	0.004315	0.008244	0.004817	0.005706	0.005138	0.009149
				0.33136	0.00338604	0.010094	0.0233941	0.0573469	0.0319685	-0.00791031	0.0622363		0.33136	0.000372	0.001108	0.002569	0.006296	0.00351	-0.00087	0.006833
				0.33191	0.0456846	0.0281559	0.0538023	0.0309382	0.0177667	0.0202341	0.00581428		0.33191	0.005033	0.003102	0.005927	0.003408	0.001957	0.002229	0.000641
				0.33247	0.10022	0.0363597	0.0674736	0.0607051	-0.00348398	0.0735338	-0.00214021		0.33247	0.011078	0.004019	0.007458	0.00671	-0.00039	0.008128	-0.00024
				0.33303	0.0323263	0.020617	0.0560021	0.0365488	0.0104313	0.0149579	0.00996787		0.33303	0.003585	0.002287	0.006211	0.004054	0.001157	0.001659	0.001106
				0.33358	0.0382976	0.0360778	0.050108	0.0708388	0.086413	0.0546068	0.0108683		0.33358	0.004262	0.004015	0.005576	0.007883	0.009616	0.006077	0.001209
				0.33414	0.0239482	0.0980429	0.0457536	0.0134448	0.0622884	0.0182177	0.0507067		0.33414	0.002674	0.010947	0.005108	0.001501	0.006955	0.002034	0.005661
				0.3347	0.0439399	0.009674	0.0441255	0.0774121	0.0500718	0.0240502	0.0606906		0.3347	0.004922	0.001084	0.004943	0.008672	0.005609	0.002694	0.006799
				0.33526	0.0279846	0.0377378	0.0466575	0.100991	-0.00376698	0.0579534	0.0272599		0.33526	0.003145	0.004242	0.005244	0.011351	-0.00042	0.006514	0.003064
				0.33581	-0.00511132	0.0197243	0.058566	0.0173623	0.0161968	0.0338155	0.0824099		0.33581	-0.00058	0.002224	0.006605	0.001958	0.001827	0.003813	0.009293
				0.33637	0.0157214	0.00936513	0.0392338	0.0566346	0.063065	0.0300701	0.0382381		0.33637	0.001779	0.00106	0.004439	0.006408	0.007135	0.003402	0.004326
				0.33693	0.0427559	0.0641112	0.0589214	0.0425611	0.020508	0.046235	0.0314498		0.33693	0.004854	0.007278	0.006689	0.004832	0.002328	0.005249	0.00357
				0.33749	0.0413886	0.0459218	0.0653205	0.0434611	0.0338776	3.35495e-05	0.013548		0.33749	0.004714	0.00523	0.00744	0.00495	0.003859	3.82e-06	0.001543
				0.33804	0.0414588	0.0241006	0.0635784	0.0201762	0.0590474	0.0919344	0.0437844		0.33804	0.004738	0.002754	0.007265	0.002306	0.006747	0.010506	0.005003
				0.3386	0.0269131	0.0569661	0.0487299	0.0270391	0.0381642	0.0753089	0.0799358		0.3386	0.003086	0.006531	0.005587	0.0031	0.004375	0.008634	0.009165
				0.33916	0.073904	0.0468288	0.0535483	0.0666397	0.0161016	0.0389311	0.0312127		0.33916	0.008501	0.005387	0.006159	0.007665	0.001852	0.004478	0.00359
				0.33971	0.0104205	0.0300735	0.0297459	0.0952882	0.0121462	0.0750637	0.0576146		0.33971	0.001203	0.003471	0.003433	0.010997	0.001402	0.008663	0.006649
				0.34027	0.0569731	0.0335434	0.109506	0.0374942	0.0209093	0.075542	0.0378872		0.34027	0.006597	0.003884	0.012679	0.004341	0.002421	0.008747	0.004387
				0.34083	0.0233783	0.0607421	0.012167	0.0347066	0.051256	0.00108931	0.0560083		0.34083	0.002716	0.007056	0.001413	0.004032	0.005954	0.000127	0.006506
				0.34139	0.0703471	0.0621707	0.0526316	0.0624856	0.0330445	0.0243956	0.0268883		0.34139	0.008199	0.007246	0.006134	0.007282	0.003851	0.002843	0.003134
				0.34194	0.0484379	0.0231535	0.0513831	0.069213	0.0657215	0.039627	0.0504896		0.34194	0.005664	0.002707	0.006008	0.008093	0.007684	0.004633	0.005903
				0.3425	0.0349567	0.0196798	0.0387751	0.0347065	0.0570584	0.0208837	0.0444888		0.3425	0.004101	0.002309	0.004549	0.004071	0.006693	0.00245	0.005219
				0.34306	0.0196218	0.0629046	0.0788258	0.0189775	0.0883281	0.0453611	0.0389528		0.34306	0.002309	0.007403	0.009277	0.002233	0.010395	0.005338	0.004584
				0.34361	0.0692543	0.0140573	0.0626694	0.061278	0.0414771	0.0451727	0.0277351		0.34361	0.008177	0.00166	0.007399	0.007235	0.004897	0.005334	0.003275
				0.34417	0.0551927	0.00816582	0.0958145	0.0339025	0.0212971	0.0403645	0.0766836		0.34417	0.006538	0.000967	0.01135	0.004016	0.002523	0.004781	0.009083
				0.34473	0.0408926	0.0277024	0.0174773	0.0711211	0.0639548	-0.0085254	0.0400826		0.34473	0.00486	0.003292	0.002077	0.008452	0.0076	-0.00101	0.004763
				0.34529	0.0126486	0.032554	0.0529865	0.0396762	0.0405088	0.019856	0.0250489		0.34529	0.001508	0.003881	0.006317	0.00473	0.00483	0.002367	0.002986
				0.34584	0.0408455	0.0263217	0.0457851	0.0311038	0.0375685	0.0493971	0.0651672		0.34584	0.004885	0.003148	0.005476	0.00372	0.004493	0.005908	0.007794
				0.3464	0.0470549	0.0425464	0.00645543	0.00526659	0.000380733	0.0661098	0.0490189		0.3464	0.005646	0.005105	0.000775	0.000632	4.57e-05	0.007933	0.005882
				0.34696	0.0313048	0.0739462	0.0374331	0.043769	0.0723491	0.00889272	0.0382081		0.34696	0.003768	0.008902	0.004506	0.005269	0.008709	0.00107	0.004599
				0.34751	0.0343648	-0.0154764	0.00895461	0.0520922	0.0239154	0.0777515	-0.00904532		0.34751	0.00415	-0.00187	0.001081	0.006291	0.002888	0.00939	-0.00109
				0.34807	0.00272701	0.0482128	0.0451938	0.0457188	0.0520443	0.0314525	-0.000575232		0.34807	0.00033	0.005841	0.005475	0.005539	0.006305	0.003811	-7e-05
				0.34863	0.0178943	0.00789969	0.0680828	0.0637951	0.0190567	0.0637218	0.0576099		0.34863	0.002175	0.00096	0.008275	0.007754	0.002316	0.007745	0.007002
				0.34919	0.0489131	0.0557034	0.0488678	0.0167129	0.031453	0.028729	0.041158		0.34919	0.005964	0.006792	0.005958	0.002038	0.003835	0.003503	0.005018
				0.34974	0.0378001	0.0469578	0.0129383	0.0611843	0.0413463	0.0465109	0.0674385		0.34974	0.004624	0.005744	0.001583	0.007484	0.005057	0.005689	0.008249
				0.3503	0.033343	0.0365472	0.0209248	0.0635917	0.0419538	0.0237759	0.0586999		0.3503	0.004092	0.004485	0.002568	0.007803	0.005148	0.002918	0.007203
				0.35086	0.0305017	-0.0153795	0.056248	0.0572386	0.0194852	0.0302952	0.0377426		0.35086	0.003755	-0.00189	0.006924	0.007046	0.002399	0.003729	0.004646
				0.35141	0.0648682	0.019515	0.0414671	0.0440934	0.0264038	0.0116059	0.0931781		0.35141	0.008011	0.00241	0.005121	0.005445	0.003261	0.001433	0.011507
				0.35197	0.04619	0.0428621	0.0307819	0.0612616	0.0101669	0.0409096	0.0306275		0.35197	0.005722	0.00531	0.003813	0.007589	0.00126	0.005068	0.003794
				0.35253	0.0473432	0.0561891	0.0473101	0.0474484	0.0552037	0.0653637	-0.000224982		0.35253	0.005884	0.006983	0.00588	0.005897	0.006861	0.008123	-2.8e-05
				0.35309	0.0893029	0.0332236	0.0387467	0.0444565	0.0515265	0.0152194	0.0463978		0.35309	0.011133	0.004142	0.004831	0.005542	0.006424	0.001897	0.005784
				0.35364	0.00794348	0.071637	0.038597	0.0242507	0.0410901	0.0169332	0.0370884		0.35364	0.000993	0.008959	0.004827	0.003033	0.005139	0.002118	0.004638
				0.3542	0.0872491	0.0258773	0.0271668	0.000122399	0.0488969	0.0526749	0.0371601		0.3542	0.010946	0.003246	0.003408	1.54e-05	0.006134	0.006608	0.004662
				0.35476	0.00492487	0.0228654	0.038201	0.0520365	0.0534624	0.0263202	0.0320461		0.35476	0.00062	0.002878	0.004808	0.006549	0.006728	0.003312	0.004033
				0.35531	0.0546587	-0.00704978	0.0691226	0.0667469	0.0751745	0.0338808	0.00751638		0.35531	0.006901	-0.00089	0.008727	0.008427	0.009491	0.004277	0.000949
				0.35587	0.0212612	0.0120061	0.0340968	0.0454457	0.0920851	0.0481724	0.0149356		0.35587	0.002693	0.001521	0.004318	0.005755	0.011662	0.006101	0.001892
				0.35643	0.00100667	0.00923418	0.0634446	0.0177397	0.0321615	0.0597462	0.0716082		0.35643	0.000128	0.001173	0.00806	0.002254	0.004086	0.00759	0.009097
				0.35699	0.0498334	-0.00677953	0.0340229	0.082763	-0.0328234	0.00872182	0.0477403		0.35699	0.006351	-0.00086	0.004336	0.010547	-0.00418	0.001111	0.006084
				0.35754	0.0480731	0.0539248	0.0160234	0.0269309	0.0315292	0.0382888	0.0343973		0.35754	0.006146	0.006894	0.002048	0.003443	0.004031	0.004895	0.004397
				0.3581	0.0550313	0.067207	0.0907759	0.0633727	0.0306443	0.0223474	0.0905991		0.3581	0.007057	0.008618	0.011641	0.008127	0.00393	0.002866	0.011618
				0.35866	0.0466338	0.0138601	0.0105288	0.0310526	0.0452825	0.020391	0.0712535		0.35866	0.005999	0.001783	0.001354	0.003994	0.005825	0.002623	0.009166
				0.35922	0.0470592	0.040987	0.00548924	0.0164891	-0.00157357	0.0410771	0.0289647		0.35922	0.006072	0.005289	0.000708	0.002128	-0.0002	0.0053	0.003737
				0.35977	0.0640878	0.0577317	0.0392641	0.0435512	0.0490083	0.0481466	0.0709385		0.35977	0.008295	0.007473	0.005082	0.005637	0.006343	0.006232	0.009182
				0.36033	0.00815254	0.0785501	0.0542904	0.0481057	0.0236722	0.0332091	0.0516574		0.36033	0.001059	0.010199	0.007049	0.006246	0.003074	0.004312	0.006707
				0.36089	0.0359813	0.0276198	0.0296531	0.0696577	0.0403896	0.0345141	0.0429116		0.36089	0.004686	0.003597	0.003862	0.009072	0.00526	0.004495	0.005589
				0.36144	0.046742	0.0165821	0.0326591	0.0426571	0.0103621	0.0338141	0.0529037		0.36144	0.006106	0.002166	0.004267	0.005573	0.001354	0.004418	0.006911
				0.362	0.0352903	0.0575592	0.0549871	0.0649012	0.0373934	0.00667369	0.0423253		0.362	0.004625	0.007543	0.007206	0.008505	0.0049	0.000875	0.005546
				0.36256	-0.00271896	0.0251956	0.0212895	0.0390127	0.0631017	0.0395596	0.054768		0.36256	-0.00036	0.003312	0.002798	0.005128	0.008295	0.0052	0.007199
				0.36312	0.0635361	0.0217504	0.0306082	0.0200995	0.0763209	0.00729747	0.030137		0.36312	0.008377	0.002868	0.004036	0.00265	0.010063	0.000962	0.003974
				0.36367	0.0369624	0.0550853	0.0312695	0.00443396	-0.00524054	0.0539212	0.0544114		0.36367	0.004889	0.007285	0.004136	0.000586	-0.00069	0.007131	0.007196
				0.36423	0.054995	0.0440091	0.0329585	0.0111658	0.0781349	0.0672408	0.0149809		0.36423	0.007296	0.005838	0.004372	0.001481	0.010366	0.00892	0.001987
				0.36479	0.0323552	0.0164666	0.0689561	0.066167	-0.00343422	0.0330338	0.0192461		0.36479	0.004305	0.002191	0.009176	0.008805	-0.00046	0.004396	0.002561
				0.36534	0.049494	0.00599878	0.0553454	0.071035	0.0696985	0.0274997	0.00188044		0.36534	0.006606	0.000801	0.007387	0.009481	0.009303	0.003671	0.000251
				0.3659	0.0400959	0.00571835	0.0241084	0.0457059	0.0621848	0.0135722	0.0481268		0.3659	0.005368	0.000766	0.003228	0.006119	0.008325	0.001817	0.006443
				0.36646	0.0511307	0.0479331	0.0510676	0.0204475	0.0578719	-0.00651103	0.0554211		0.36646	0.006866	0.006437	0.006858	0.002746	0.007772	-0.00087	0.007443
				0.36702	0.0470254	0.0371787	0.0442475	0.0401569	0.00368437	0.0694428	0.0373252		0.36702	0.006334	0.005008	0.00596	0.005409	0.000496	0.009354	0.005028
				0.36757	0.0361426	0.0214876	0.0186806	0.0545877	0.0119871	0.0809459	0.0694366		0.36757	0.004883	0.002903	0.002524	0.007375	0.00162	0.010937	0.009382
				0.36813	0.003285	0.0139461	0.0316263	0.0591599	0.0778454	0.05812	0.0635903		0.36813	0.000445	0.00189	0.004286	0.008017	0.01055	0.007876	0.008618
				0.36869	0.0148715	0.0178467	0.0546529	0.0399522	0.0497566	0.052983	0.00388549		0.36869	0.002021	0.002426	0.007429	0.005431	0.006763	0.007202	0.000528
				0.36924	-0.00630781	0.0363541	0.055756	0.0409999	0.0452742	0.0717106	0.0543269		0.36924	-0.00086	0.004957	0.007602	0.00559	0.006173	0.009777	0.007407
				0.3698	0.0186994	0.0558011	0.0402606	0.0474592	0.0670524	0.0665798	0.0364263		0.3698	0.002557	0.007631	0.005506	0.00649	0.00917	0.009105	0.004981
				0.37036	0.0282863	0.0666949	0.0195377	0.0304697	0.0525608	0.0510193	0.0561455		0.37036	0.00388	0.009148	0.00268	0.004179	0.00721	0.006998	0.007701
				0.37092	0.0423395	0.0460666	0.0405741	0.0286839	0.0504683	0.093187	0.0728975		0.37092	0.005825	0.006338	0.005582	0.003946	0.006943	0.01282	0.010029
				0.37147	0.0442817	0.0368778	0.0624199	0.0878212	0.0256765	0.0241805	0.010034		0.37147	0.00611	0.005089	0.008613	0.012119	0.003543	0.003337	0.001385
				0.37203	0.0429575	0.00549022	0.00927718	0.0390074	0.0288836	0.0185009	0.0303144		0.37203	0.005946	0.00076	0.001284	0.005399	0.003998	0.002561	0.004196
				0.37259	0.0848036	0.00854428	0.0426824	0.053877	-0.0107706	0.0382617	0.0471602		0.37259	0.011772	0.001186	0.005925	0.007479	-0.0015	0.005312	0.006547
				0.37314	0.0232351	0.0444645	0.0584278	0.0316627	0.0367477	0.0373367	0.0234048		0.37314	0.003235	0.006191	0.008135	0.004409	0.005117	0.005199	0.003259
				0.3737	0.0247378	-0.00572436	0.0651239	0.0101899	0.0450024	0.071415	0.057005		0.3737	0.003455	-0.0008	0.009095	0.001423	0.006285	0.009973	0.007961
				0.37426	0.0458697	0.0446581	0.0420259	0.0537322	0.0242938	0.0155374	0.0122833		0.37426	0.006425	0.006255	0.005887	0.007526	0.003403	0.002176	0.001721
				0.37482	0.0898587	0.0502863	0.0400284	0.0634859	0.0434544	0.0450605	0.060396		0.37482	0.012624	0.007065	0.005623	0.008919	0.006105	0.00633	0.008485
				0.37537	0.0356546	-0.0271023	0.0331817	0.0403708	0.0431857	0.0563131	0.0401022		0.37537	0.005024	-0.00382	0.004675	0.005688	0.006085	0.007935	0.005651
				0.37593	0.0752538	0.0126149	0.037728	0.0300983	0.0228559	0.0108536	0.0500557		0.37593	0.010635	0.001783	0.005332	0.004254	0.00323	0.001534	0.007074
				0.37649	0.0774624	0.0560608	0.000989296	0.0615798	0.0553629	-0.00865177	0.048998		0.37649	0.01098	0.007946	0.00014	0.008728	0.007847	-0.00123	0.006945
				0.37704	0.053143	0.0311793	0.0543893	-0.0311978	0.0678897	0.0797395	0.000123689		0.37704	0.007555	0.004432	0.007732	-0.00444	0.009651	0.011336	1.76e-05
				0.3776	0.0462241	0.0664733	0.035908	0.00250677	0.0660399	0.0162168	0.00247488		0.3776	0.006591	0.009478	0.00512	0.000357	0.009416	0.002312	0.000353
				0.37816	0.0782849	0.0183433	0.0321458	0.0125358	0.0706817	0.0248708	0.0447956		0.37816	0.011195	0.002623	0.004597	0.001793	0.010108	0.003557	0.006406
				0.37872	0.00629619	0.0122354	0.0368431	0.00612547	0.0310278	0.0857237	0.0324361		0.37872	0.000903	0.001755	0.005284	0.000879	0.00445	0.012295	0.004652
				0.37927	0.0223239	0.0265305	0.038056	-0.0183127	0.00977774	0.0712742	0.0222495		0.37927	0.003211	0.003816	0.005474	-0.00263	0.001407	0.010253	0.003201
				0.37983	0.0190435	0.0357759	0.0515583	0.0301219	0.00125658	0.067061	0.0269389		0.37983	0.002747	0.005161	0.007438	0.004346	0.000181	0.009675	0.003886
				0.38039	0.0945639	0.00840569	0.0861886	0.0341657	0.0207254	0.00354312	0.0638413		0.38039	0.013683	0.001216	0.012471	0.004944	0.002999	0.000513	0.009237
				0.38094	0.0394201	0.0333985	0.00505652	0.0307791	0.0534505	0.0212374	0.0138306		0.38094	0.005721	0.004847	0.000734	0.004467	0.007757	0.003082	0.002007
				0.3815	0.0737433	0.0180175	0.0725017	-0.0165694	0.0362637	0.03207	0.0420009		0.3815	0.010733	0.002622	0.010552	-0.00241	0.005278	0.004668	0.006113
				0.38206	0.0705309	0.0438462	0.0177163	0.0444729	0.0405155	0.0103351	0.0588179		0.38206	0.010295	0.0064	0.002586	0.006492	0.005914	0.001509	0.008585
				0.38262	0.0274707	0.0281003	0.038356	0.0184678	0.0527393	0.0278255	0.0310439		0.38262	0.004022	0.004114	0.005615	0.002704	0.007721	0.004073	0.004545
				0.38317	0.0259511	0.0586204	0.0640234	0.034941	0.0645094	0.00697021	0.0164365		0.38317	0.00381	0.008607	0.0094	0.00513	0.009471	0.001023	0.002413
				0.38373	0.0314208	0.0628303	0.00119204	0.0341714	0.00972375	0.0555333	0.0829346		0.38373	0.004627	0.009252	0.000176	0.005032	0.001432	0.008177	0.012212
				0.38429	0.0153496	0.0324306	0.0906283	0.0179242	0.054245	0.0513707	0.0569701		0.38429	0.002267	0.004789	0.013384	0.002647	0.008011	0.007586	0.008413
				0.38484	0.0219442	0.036787	0.0263311	0.0410502	0.0383789	-0.0355883	0.057722		0.38484	0.00325	0.005448	0.0039	0.00608	0.005684	-0.00527	0.008549
				0.3854	-0.00932145	0.0130957	0.044926	0.0612476	0.0548644	0.0147962	0.0549493		0.3854	-0.00138	0.001945	0.006673	0.009097	0.008149	0.002198	0.008162
				0.38596	0.0512677	0.0307172	0.0398821	0.0283592	0.0275772	0.053022	0.0485801		0.38596	0.007637	0.004576	0.005941	0.004224	0.004108	0.007898	0.007237
				0.38651	0.0605863	0.015231	0.0689201	0.0291103	0.0403135	0.0339213	0.0754135		0.38651	0.009051	0.002275	0.010296	0.004349	0.006023	0.005068	0.011266
				0.38707	0.033735	0.0442034	0.0460516	0.0294065	0.0123108	0.0266888	0.0308011		0.38707	0.005054	0.006623	0.0069	0.004406	0.001844	0.003999	0.004615
				0.38763	0.0313362	0.0748402	0.0438685	0.0412854	0.0527562	0.000771961	0.0701621		0.38763	0.004708	0.011245	0.006592	0.006203	0.007927	0.000116	0.010542
				0.38819	0.0216386	0.0386802	0.0507667	0.00795256	0.0109539	0.0455644	0.0121878		0.38819	0.003261	0.005829	0.00765	0.001198	0.001651	0.006866	0.001837
				0.38874	0.0657397	0.00815935	0.0149744	-0.00291563	0.0431508	0.0456579	0.00885431		0.38874	0.009935	0.001233	0.002263	-0.00044	0.006521	0.0069	0.001338
				0.3893	0.00701393	0.027759	0.0284604	0.0349925	0.0185196	0.0306064	0.048501		0.3893	0.001063	0.004207	0.004313	0.005303	0.002807	0.004639	0.007351
				0.38986	0.0471891	0.0387857	0.016636	0.0433579	0.059644	0.0365692	0.0259465		0.38986	0.007172	0.005895	0.002528	0.00659	0.009065	0.005558	0.003944
				0.39041	0.028629	0.0446374	0.0300847	0.0762248	0.0620934	-0.000663588	0.0735605		0.39041	0.004364	0.006804	0.004586	0.011618	0.009464	-0.0001	0.011212
				0.39097	0.031241	0.0194829	0.0407756	0.0352969	0.0501301	0.0503281	0.0411674		0.39097	0.004775	0.002978	0.006233	0.005395	0.007663	0.007693	0.006293
				0.39153	0.00208157	0.0216055	0.0144074	-0.0185836	0.0623752	0.0437943	0.0613637		0.39153	0.000319	0.003312	0.002209	-0.00285	0.009562	0.006713	0.009407
				0.39209	0.0452626	0.0590418	0.0562086	0.0118123	0.00865261	-0.00649469	0.0371357		0.39209	0.006958	0.009077	0.008641	0.001816	0.00133	-0.001	0.005709
				0.39264	0.016505	0.0479713	0.0016713	0.0428111	0.0654068	0.0404234	0.0139435		0.39264	0.002545	0.007396	0.000258	0.0066	0.010084	0.006232	0.00215
				0.3932	0.0423119	-0.00975575	0.0351862	0.0423214	0.058789	0.0319382	0.0603061		0.3932	0.006542	-0.00151	0.00544	0.006543	0.009089	0.004938	0.009324
				0.39376	0.00268891	-0.00575804	0.0449027	0.00585856	0.0590904	0.0560385	0.0397726		0.39376	0.000417	-0.00089	0.006962	0.000908	0.009162	0.008688	0.006167
				0.39431	0.00258017	0.0430437	0.0569675	-0.0238235	0.0239263	0.0315626	0.0368575		0.39431	0.000401	0.006693	0.008858	-0.0037	0.00372	0.004907	0.005731
				0.39487	0.0703921	0.0107191	0.0131614	0.013989	0.0240374	0.0427954	0.0445977		0.39487	0.010976	0.001671	0.002052	0.002181	0.003748	0.006673	0.006954
				0.39543	0.0407324	0.0139221	0.0354086	0.0264398	0.042724	0.00787864	0.0530982		0.39543	0.006369	0.002177	0.005537	0.004134	0.00668	0.001232	0.008303
				0.39599	0.0694345	-0.00893116	0.0197964	0.0255543	0.0600412	0.0682438	0.00885897		0.39599	0.010888	-0.0014	0.003104	0.004007	0.009415	0.010701	0.001389
				0.39654	0.0453697	0.0178261	0.0355238	0.0185459	0.0656864	0.0248667	0.0229598		0.39654	0.007134	0.002803	0.005586	0.002916	0.010329	0.00391	0.00361
				0.3971	0.0537582	0.0627753	0.0665266	0.06413	0.0546295	-0.00559352	-0.00595237		0.3971	0.008477	0.009899	0.01049	0.010112	0.008614	-0.00088	-0.00094
				0.39766	0.020055	0.0376084	0.0100331	0.0314025	0.00827024	0.0132068	0.00758229		0.39766	0.003171	0.005947	0.001587	0.004966	0.001308	0.002088	0.001199
				0.39821	-0.0207668	0.0133868	0.0669278	-0.0051362	0.0586536	0.0168778	0.0434007		0.39821	-0.00329	0.002123	0.010613	-0.00081	0.009301	0.002676	0.006882
				0.39877	0.0257241	0.0173733	0.0380371	0.0390531	0.0143387	0.042654	0.0535297		0.39877	0.004091	0.002763	0.006049	0.00621	0.00228	0.006783	0.008512
				0.39933	0.0260136	0.0616684	-6.77465e-05	0.0559993	0.0121112	0.0211613	0.0666192		0.39933	0.004148	0.009834	-1.1e-05	0.00893	0.001931	0.003374	0.010623
				0.39989	0.0505877	0.0170749	0.0152246	0.0850867	0.0446034	0.0458919	0.0576015		0.39989	0.008089	0.00273	0.002435	0.013606	0.007132	0.007338	0.009211
				0.40044	0.0612428	0.0185979	0.0714228	0.0414211	0.0615065	-0.000331856	0.0509991		0.40044	0.009821	0.002982	0.011453	0.006642	0.009863	-5.3e-05	0.008178
				0.401	0.0341953	0.0517728	0.076411	0.0410442	-0.017532	0.00482715	0.0869404		0.401	0.005499	0.008325	0.012287	0.0066	-0.00282	0.000776	0.01398
				0.40156	0.0187539	0.0259691	0.0246338	-0.0179353	0.0443438	-0.0059533	0.0371535		0.40156	0.003024	0.004187	0.003972	-0.00289	0.00715	-0.00096	0.005991
				0.40211	0.0267165	0.0305744	0.00589508	0.0689273	0.10762	-0.000929101	0.0563527		0.40211	0.00432	0.004944	0.000953	0.011145	0.017402	-0.00015	0.009112
				0.40267	0.0393209	0.0216593	0.00830081	0.0320016	0.0218935	0.0246173	0.0402797		0.40267	0.006376	0.003512	0.001346	0.005189	0.00355	0.003992	0.006531
				0.40323	0.0612573	0.0308477	0.0340437	-0.000416433	0.0250567	0.0241021	0.10769		0.40323	0.00996	0.005016	0.005535	-6.8e-05	0.004074	0.003919	0.01751
				0.40379	0.0391401	0.062621	0.0237325	0.0422285	0.00791617	0.0647564	0.0477531		0.40379	0.006381	0.01021	0.003869	0.006885	0.001291	0.010558	0.007786
				0.40434	-0.0185175	0.0127301	-0.000923566	0.00988343	0.0122382	0.0264162	0.0510535		0.40434	-0.00303	0.002081	-0.00015	0.001616	0.002001	0.004319	0.008347
				0.4049	0.0335272	0.0293564	0.0440764	0.0926024	-0.00611643	0.0583281	-0.00252823		0.4049	0.005497	0.004813	0.007226	0.015182	-0.001	0.009563	-0.00041
				0.40546	0.0836296	0.0546867	0.0293974	0.0588819	0.102098	0.00646268	0.0218099		0.40546	0.013748	0.00899	0.004833	0.00968	0.016784	0.001062	0.003585
				0.40601	0.0303396	0.0176686	0.0585745	0.0401437	0.0681797	0.0514594	0.00526863		0.40601	0.005001	0.002913	0.009656	0.006618	0.011239	0.008483	0.000869
				0.40657	0.0780101	0.0332564	0.0421632	0.0374065	-0.00944916	0.032349	0.0445723		0.40657	0.012895	0.005497	0.00697	0.006183	-0.00156	0.005347	0.007368
				0.40713	0.022366	0.0695824	0.000657236	0.0369988	0.0622954	-0.00119835	0.0307624		0.40713	0.003707	0.011533	0.000109	0.006133	0.010326	-0.0002	0.005099
				0.40768	-0.032633	0.0145361	0.027389	0.0582275	0.00366683	-0.00821181	0.0103431		0.40768	-0.00542	0.002416	0.004552	0.009678	0.000609	-0.00136	0.001719
				0.40824	-0.0134841	0.0649459	0.0665953	0.00434195	0.0323153	0.0170484	0.0068053		0.40824	-0.00225	0.010824	0.011099	0.000724	0.005386	0.002841	0.001134
				0.4088	-0.0268538	-0.0430081	0.0219894	0.0308597	0.0589401	0.0389657	0.0219627		0.4088	-0.00449	-0.00719	0.003675	0.005157	0.00985	0.006512	0.00367
				0.40936	0.0459269	0.0280574	0.0257054	0.0499872	0.0544267	0.0183058	0.0602481		0.40936	0.007696	0.004702	0.004307	0.008376	0.00912	0.003068	0.010096
				0.40991	-0.0382068	0.0124544	-0.00609449	0.105176	0.0637114	0.0198131	-0.0118963		0.40991	-0.00642	0.002093	-0.00102	0.017673	0.010705	0.003329	-0.002
				0.41047	0.0164953	-0.00737891	0.0179061	-0.0241063	-0.00965017	0.0566956	0.0909953		0.41047	0.002779	-0.00124	0.003017	-0.00406	-0.00163	0.009552	0.015331
				0.41103	0.0456079	0.0425402	-0.00531635	-0.0175533	0.0129012	0.0777939	0.00413969		0.41103	0.007705	0.007187	-0.0009	-0.00297	0.00218	0.013143	0.000699
				0.41158	0.0458442	-0.0282087	-0.00285388	0.0597535	0.0470896	0.0802169	0.0297068		0.41158	0.007766	-0.00478	-0.00048	0.010122	0.007977	0.013589	0.005032
				0.41214	0.00696223	0.0381143	0.0524827	0.006656	0.0294825	-0.0408149	0.00853026		0.41214	0.001183	0.006474	0.008915	0.001131	0.005008	-0.00693	0.001449
				0.4127	0.062026	0.0043361	0.0351702	0.00861159	0.0229994	0.0744713	0.042783		0.4127	0.010564	0.000739	0.00599	0.001467	0.003917	0.012684	0.007287
				0.41326	0.0306609	-0.0167557	0.00954583	-0.0148282	-0.0255281	-0.00152286	0.00185279		0.41326	0.005236	-0.00286	0.00163	-0.00253	-0.00436	-0.00026	0.000316
				0.41381	0.0410816	0.0193034	-0.000514454	0.0186986	0.0481155	0.0269608	0.0305719		0.41381	0.007035	0.003306	-8.8e-05	0.003202	0.008239	0.004617	0.005235
				0.41437	0.0224087	-0.0191463	0.0432138	0.0301506	0.0622958	0.0345832	0.022519		0.41437	0.003848	-0.00329	0.00742	0.005177	0.010696	0.005938	0.003867
				0.41493	0.0399483	0.018742	0.0748379	0.0237819	0.00576648	0.000679792	0.0886132		0.41493	0.006878	0.003227	0.012884	0.004094	0.000993	0.000117	0.015256
				0.41548	0.0340562	0.044312	0.0376713	-0.00786488	0.0331653	0.0312608	0.0125877		0.41548	0.005879	0.007649	0.006503	-0.00136	0.005725	0.005396	0.002173
				0.41604	0.0415172	0.0156378	-0.0370117	0.0330225	0.0125401	0.0339219	0.0354697		0.41604	0.007186	0.002707	-0.00641	0.005716	0.002171	0.005872	0.006139
				0.4166	0.0516013	0.0436245	0.0130658	-0.00112808	0.0381401	0.0462005	0.112509		0.4166	0.008956	0.007571	0.002268	-0.0002	0.006619	0.008018	0.019526
				0.41715	0.000749252	0.0456827	0.0755093	-0.0319587	0.013803	-0.0121174	0.0241504		0.41715	0.00013	0.00795	0.01314	-0.00556	0.002402	-0.00211	0.004203
				0.41771	0.0662086	0.0663888	0.0357105	0.0444076	0.0314496	0.0655591	-0.00506103		0.41771	0.011552	0.011584	0.006231	0.007748	0.005487	0.011439	-0.00088
				0.41827	0.0401598	0.0474541	0.0282458	0.0270392	0.0192897	-0.0243645	0.0151715		0.41827	0.007026	0.008302	0.004942	0.00473	0.003375	-0.00426	0.002654
				0.41883	-0.0159431	0.0245853	0.0558955	0.0324934	0.0293104	0.0117118	0.102998		0.41883	-0.0028	0.004313	0.009805	0.0057	0.005141	0.002054	0.018067
				0.41938	0.115323	-0.0310677	0.0359811	0.00905037	-0.013749	-0.00862024	0.0349161		0.41938	0.020283	-0.00546	0.006328	0.001592	-0.00242	-0.00152	0.006141
				0.41994	0.0454816	-0.0115093	-0.00865357	0.0173262	0.0395679	0.074396	0.0621066		0.41994	0.008021	-0.00203	-0.00153	0.003055	0.006978	0.01312	0.010952
				0.4205	0.0238012	0.0303152	0.0236815	-0.00988081	0.0262177	-0.0291538	0.00852653		0.4205	0.004208	0.00536	0.004187	-0.00175	0.004636	-0.00515	0.001508
				0.42105	0.00428675	0.0205279	0.00826696	0.0475334	0.0269599	0.0681461	0.0389319		0.42105	0.00076	0.003639	0.001466	0.008427	0.00478	0.012081	0.006902
				0.42161	0.00720976	0.0342587	0.0424358	0.0813581	0.0206917	0.0858518	0.0303033		0.42161	0.001282	0.00609	0.007543	0.014462	0.003678	0.015261	0.005387
				0.42217	0.0223661	0.0156874	0.031431	0.0285345	-0.0103965	0.0229955	0.0464294		0.42217	0.003986	0.002796	0.005602	0.005086	-0.00185	0.004098	0.008275
				0.42273	-0.0199805	0.0614841	0.0285122	0.0294289	0.0241784	0.0512654	-0.0115192		0.42273	-0.00357	0.010987	0.005095	0.005259	0.004321	0.009161	-0.00206
				0.42328	-0.00811235	0.016262	0.0965951	0.0602786	0.0460641	0.0236027	-0.0152407		0.42328	-0.00145	0.002914	0.017307	0.0108	0.008253	0.004229	-0.00273
				0.42384	-0.0124315	0.0216767	0.0834638	0.10262	0.0423834	0.05386	0.0316284		0.42384	-0.00223	0.003894	0.014993	0.018435	0.007614	0.009675	0.005682
				0.4244	0.0414094	0.00185222	-0.00940326	0.000115873	0.000813398	0.032272	0.0466594		0.4244	0.007458	0.000334	-0.00169	2.09e-05	0.000147	0.005813	0.008404
				0.42495	0.0834514	0.0436136	-0.0242492	-0.0151581	-0.0468702	0.0027668	0.0392207		0.42495	0.01507	0.007876	-0.00438	-0.00274	-0.00846	0.0005	0.007083
				0.42551	0.0540824	0.0284911	0.0297866	0.0760372	0.0773334	0.0503554	-0.00984625		0.42551	0.009792	0.005159	0.005393	0.013767	0.014002	0.009117	-0.00178
				0.42607	0.0755143	0.0348325	0.0767867	0.0394133	0.0526398	0.0207917	0.0669063		0.42607	0.013708	0.006323	0.013939	0.007155	0.009556	0.003774	0.012146
				0.42662	0.0480848	0.0539987	0.0390234	0.0679568	0.0343534	0.0158702	0.0439491		0.42662	0.008752	0.009828	0.007103	0.012369	0.006253	0.002888	0.007999
				0.42718	0.0568397	0.059837	0.0263912	0.0287101	0.0540627	0.0476845	0.0714842		0.42718	0.010372	0.010919	0.004816	0.005239	0.009866	0.008702	0.013045
				0.42774	0.0598816	0.0113516	0.0618035	0.0411933	0.017715	0.0415856	0.0646232		0.42774	0.010956	0.002077	0.011308	0.007537	0.003241	0.007608	0.011823
				0.4283	0.0635348	0.0319475	0.0666475	0.0222142	0.0286771	0.0739135	0.0489415		0.4283	0.011655	0.00586	0.012226	0.004075	0.00526	0.013558	0.008978
				0.42885	0.0271862	0.0634923	0.0390525	0.0252909	0.102687	0.0936482	0.0665367		0.42885	0.005	0.011677	0.007182	0.004651	0.018886	0.017223	0.012237
				0.42941	0.0904302	0.0737956	0.0409029	0.0433998	0.00883161	0.0118387	0.0524353		0.42941	0.016675	0.013607	0.007542	0.008003	0.001628	0.002183	0.009669
				0.42997	0.00125046	0.0837232	0.0278405	0.0180511	0.0063344	0.0334464	0.0116158		0.42997	0.000231	0.015478	0.005147	0.003337	0.001171	0.006183	0.002147
				0.43052	0.0234782	-0.00357076	0.0373423	0.0427319	0.0581801	0.0273165	0.024444		0.43052	0.004352	-0.00066	0.006921	0.00792	0.010784	0.005063	0.004531
				0.43108	0.0979065	0.00489043	0.0340149	0.0917999	0.0450188	0.0152884	0.0589251		0.43108	0.018194	0.000909	0.006321	0.017059	0.008366	0.002841	0.01095
				0.43164	-0.0169686	-0.0280464	0.0941964	0.0279475	0.0779192	0.0562149	-0.0385085		0.43164	-0.00316	-0.00523	0.01755	0.005207	0.014517	0.010473	-0.00717
				0.43219	0.0257379	0.0395043	0.0485231	-0.00291761	0.0294603	0.0756191	0.0493423		0.43219	0.004808	0.007379	0.009064	-0.00054	0.005503	0.014125	0.009217
				0.43275	0.00304855	0.0156434	-0.00260327	0.0891731	-0.0302687	0.0325736	0.0284552		0.43275	0.000571	0.00293	-0.00049	0.0167	-0.00567	0.0061	0.005329
				0.43331	-0.0213314	-0.0184131	0.00920373	0.0955858	0.0164239	0.0456551	0.0233437		0.43331	-0.00401	-0.00346	0.001728	0.017947	0.003084	0.008572	0.004383
				0.43387	0.0315688	0.0893161	0.071222	0.0475927	0.0935507	0.0596308	0.020673		0.43387	0.005942	0.016813	0.013407	0.008959	0.01761	0.011225	0.003891
				0.43442	-0.0120407	0.0312381	-0.00345823	0.0475593	0.00534013	0.0899695	0.00163696		0.43442	-0.00227	0.005895	-0.00065	0.008976	0.001008	0.016979	0.000309
				0.43498	0.0569661	0.0346535	0.0130069	0.0303972	-0.0243219	0.0350816	-0.0160407		0.43498	0.010778	0.006557	0.002461	0.005751	-0.0046	0.006638	-0.00304
				0.43554	0.0815051	0.0161173	0.0426757	0.0186072	0.057187	0.0272749	0.0581469		0.43554	0.015461	0.003057	0.008095	0.00353	0.010848	0.005174	0.01103
				0.43609	-0.0118323	0.104876	0.0140398	0.0222222	0.0386016	0.0193199	0.00113562		0.43609	-0.00225	0.019945	0.00267	0.004226	0.007341	0.003674	0.000216
				0.43665	0.0766955	0.0332588	0.00900583	-0.000533563	0.00103624	0.0237813	0.00108892		0.43665	0.014623	0.006341	0.001717	-0.0001	0.000198	0.004534	0.000208
				0.43721	0.0399864	0.0342558	0.114718	0.0629013	0.0191484	0.0490907	0.0252528		0.43721	0.007643	0.006548	0.021929	0.012024	0.00366	0.009384	0.004827
				0.43777	-0.032584	0.0679061	0.0723397	-0.00256076	0.0362933	0.0420092	0.0158638		0.43777	-0.00624	0.013013	0.013863	-0.00049	0.006955	0.008051	0.00304
				0.43832	-0.00178482	0.0961282	0.0369499	0.106443	0.0394514	0.0436882	0.0517447		0.43832	-0.00034	0.018469	0.007099	0.02045	0.00758	0.008394	0.009942
				0.43888	0.00503258	0.0246314	0.0785993	0.0237754	0.0354388	0.0300336	-0.0216839		0.43888	0.000969	0.004744	0.015139	0.004579	0.006826	0.005785	-0.00418
				0.43944	0.0022408	0.0207905	0.0345841	0.0719628	-0.0426732	0.0397504	0.0247389		0.43944	0.000433	0.004015	0.006678	0.013896	-0.00824	0.007676	0.004777
				0.43999	0.0245076	0.0198418	0.0397571	0.032156	0.00770358	0.0520347	0.0228005		0.43999	0.004745	0.003841	0.007697	0.006225	0.001491	0.010074	0.004414
				0.44055	0.053449	0.0492426	0.021252	-0.0147965	0.0603279	-0.000924096	0.0673116		0.44055	0.010374	0.009557	0.004125	-0.00287	0.011709	-0.00018	0.013064
				0.44111	0.0418875	0.0675487	0.00353498	0.0348757	0.0567013	0.0508834	0.0329851		0.44111	0.00815	0.013143	0.000688	0.006786	0.011033	0.009901	0.006418
				0.44166	0.0823954	0.0124577	0.0617898	0.0146807	0.0253803	-0.013471	0.0426493		0.44166	0.016073	0.00243	0.012053	0.002864	0.004951	-0.00263	0.008319
				0.44222	0.00269042	0.0624618	-0.00742508	0.00279217	0.038981	0.0776657	0.0560664		0.44222	0.000526	0.012215	-0.00145	0.000546	0.007623	0.015188	0.010964
				0.44278	0.0245314	0.143779	0.0270937	0.070367	-0.0144462	0.0619092	0.0991822		0.44278	0.004809	0.028188	0.005312	0.013796	-0.00283	0.012137	0.019445
				0.44334	0.049426	0.0323359	0.0164181	0.0616399	0.023062	0.0709435	-0.00383289		0.44334	0.009714	0.006355	0.003227	0.012115	0.004533	0.013944	-0.00075
				0.44389	0.0930509	0.0424044	0.0546847	-0.0132804	0.10721	0.0223796	0.0194007		0.44389	0.018335	0.008355	0.010775	-0.00262	0.021125	0.00441	0.003823
				0.44445	0.0758069	0.00491142	0.0475863	0.0168331	0.0981589	0.0424048	0.0287991		0.44445	0.014975	0.00097	0.0094	0.003325	0.01939	0.008376	0.005689
				0.44501	0.0314799	0.0452905	-0.0670082	0.0428028	0.010964	0.094767	0.0583436		0.44501	0.006234	0.008969	-0.01327	0.008476	0.002171	0.018767	0.011554
				0.44556	0.0408711	0.00493935	0.0586202	0.0308691	0.0485816	0.0558079	0.0363505		0.44556	0.008114	0.000981	0.011638	0.006128	0.009645	0.011079	0.007217
				0.44612	-0.00817244	0.00280024	0.0647716	0.0629898	0.059872	0.0607	-0.0536611		0.44612	-0.00163	0.000557	0.012891	0.012536	0.011916	0.012081	-0.01068
				0.44668	0.00203149	0.0382679	0.080917	0.0283765	-0.0319844	0.0799139	-0.00356441		0.44668	0.000405	0.007635	0.016145	0.005662	-0.00638	0.015944	-0.00071
				0.44723	-0.0422416	-0.0311009	0.0570921	-0.0121972	-0.0102417	0.0723852	-0.0188965		0.44723	-0.00845	-0.00622	0.011419	-0.00244	-0.00205	0.014478	-0.00378
				0.44779	-0.050856	0.0378625	0.0580142	0.00313646	0.0242548	0.0897385	0.0295071		0.44779	-0.0102	0.007592	0.011633	0.000629	0.004863	0.017994	0.005917
				0.44835	-0.00844844	0.024382	0.0346774	0.0389888	0.053717	0.0814897	0.0235693		0.44835	-0.0017	0.004901	0.006971	0.007837	0.010798	0.016381	0.004738
				0.44891	0.0280825	0.0400851	0.018559	0.0696756	0.0139972	0.064446	0.0185165		0.44891	0.005659	0.008078	0.00374	0.014041	0.002821	0.012987	0.003731
				0.44946	0.0785405	0.00599009	0.0746103	-0.00231898	-0.041863	0.0154244	0.0255729		0.44946	0.015866	0.00121	0.015072	-0.00047	-0.00846	0.003116	0.005166
				0.45002	0.118642	0.0531767	0.099348	0.00618855	0.0767477	0.0583789	0.0656463		0.45002	0.024027	0.010769	0.02012	0.001253	0.015543	0.011823	0.013294
				0.45058	-0.0049142	0.0923474	-0.00593227	0.0575983	0.0190349	0.0147239	0.00112459		0.45058	-0.001	0.018748	-0.0012	0.011694	0.003864	0.002989	0.000228
				0.45113	-0.0188592	0.0214374	0.0872946	0.0494839	0.0255593	0.0715242	0.0392701		0.45113	-0.00384	0.004363	0.017766	0.010071	0.005202	0.014557	0.007992
				0.45169	0.0403194	0.0557525	-0.0180286	0.0543149	-0.0395336	0.00268083	0.0693923		0.45169	0.008226	0.011375	-0.00368	0.011082	-0.00807	0.000547	0.014158
				0.45225	0.0350554	0.0605267	-0.0317388	0.0772546	0.0338558	-0.0124937	0.0529874		0.45225	0.00717	0.012379	-0.00649	0.015801	0.006924	-0.00256	0.010837
				0.4528	0.0527838	0.0103884	0.0104723	0.0137019	0.0334612	-0.00548858	0.0377809		0.4528	0.010822	0.00213	0.002147	0.002809	0.006861	-0.00113	0.007746
				0.45336	0.0209427	0.0620792	-0.00596468	0.0538974	0.0205155	-0.0345881	0.0615971		0.45336	0.004304	0.01276	-0.00123	0.011078	0.004217	-0.00711	0.01266
				0.45392	0.00718096	-0.00127389	0.076622	0.10249	-0.0100096	0.0378224	0.0233212		0.45392	0.00148	-0.00026	0.015787	0.021117	-0.00206	0.007793	0.004805
				0.45448	-0.0618968	0.0750384	0.0500817	0.0689531	0.0743666	-0.0212514	0.0754852		0.45448	-0.01278	0.015499	0.010344	0.014242	0.01536	-0.00439	0.015591
				0.45503	0.0497926	0.0188219	-0.0408761	0.0574686	0.169657	0.018755	-0.0176792		0.45503	0.01031	0.003897	-0.00846	0.011899	0.035128	0.003883	-0.00366
				0.45559	0.0796194	0.049931	0.000746409	0.0559029	0.0715395	0.00391316	0.00964677		0.45559	0.016526	0.010364	0.000155	0.011603	0.014849	0.000812	0.002002
				0.45615	0.0540599	0.0177688	0.0246227	-0.0272073	0.0150743	-0.093486	0.0776045		0.45615	0.011248	0.003697	0.005123	-0.00566	0.003136	-0.01945	0.016147
				0.4567	0.00501543	0.0378941	0.00116994	0.0534308	-0.016534	0.069502	0.0687373		0.4567	0.001046	0.007904	0.000244	0.011144	-0.00345	0.014497	0.014337
				0.45726	0.030396	-0.0151109	-0.0328476	0.0467808	0.0168105	0.0308583	0.0526178		0.45726	0.006355	-0.00316	-0.00687	0.009781	0.003515	0.006452	0.011002
				0.45782	0.0144904	0.0172421	0.0776562	0.0632252	0.00518087	0.0132171	-0.106019		0.45782	0.003037	0.003614	0.016276	0.013252	0.001086	0.00277	-0.02222
				0.45837	0.0108064	-0.0073521	0.0376645	0.0214973	-0.0158747	0.0991141	0.0194779		0.45837	0.002271	-0.00154	0.007914	0.004517	-0.00334	0.020825	0.004092
				0.45893	0.0121126	0.0169694	0.10972	0.0177186	0.0865288	-0.0285391	0.0598156		0.45893	0.002551	0.003574	0.023109	0.003732	0.018225	-0.00601	0.012598
				0.45949	0.029425	-0.00532475	0.0573176	0.0322251	0.032832	0.096819	0.0568758		0.45949	0.006212	-0.00112	0.012101	0.006804	0.006932	0.020441	0.012008
				0.46005	0.0831793	0.0234073	0.0854216	0.0564659	0.0896667	0.0400115	0.0758863		0.46005	0.017604	0.004954	0.018079	0.011951	0.018977	0.008468	0.016061
				0.4606	0.0518946	0.022856	0.0328745	0.00854688	-0.00190537	0.0325405	0.0497157		0.4606	0.01101	0.004849	0.006974	0.001813	-0.0004	0.006904	0.010547
				0.46116	0.0157654	0.0896155	0.045182	-0.0014747	0.121848	0.0187744	0.022646		0.46116	0.003353	0.019058	0.009609	-0.00031	0.025913	0.003993	0.004816
				0.46172	0.0226919	0.0322618	0.0656499	0.0624849	0.0535091	0.00396849	-0.0186809		0.46172	0.004838	0.006878	0.013995	0.013321	0.011407	0.000846	-0.00398
				0.46227	0.0477875	0.0873044	0.0850499	0.107708	0.0881982	0.0180044	0.0200985		0.46227	0.010212	0.018657	0.018175	0.023017	0.018848	0.003847	0.004295
				0.46283	0.0180014	-0.00948099	0.0717626	0.0536813	-0.0189634	0.0861267	-0.00994936		0.46283	0.003856	-0.00203	0.015372	0.011499	-0.00406	0.018449	-0.00213
				0.46339	0.0176971	-0.0423016	0.0400351	0.131087	0.0747171	0.0433321	-0.00690123		0.46339	0.0038	-0.00908	0.008597	0.028148	0.016044	0.009305	-0.00148
				0.46394	-0.00324499	0.0746294	0.0299239	0.00796797	0.0353377	0.0558406	0.0897906		0.46394	-0.0007	0.016063	0.006441	0.001715	0.007606	0.012019	0.019327
				0.4645	0.0484117	-0.0252801	0.0683505	0.0251104	0.0293795	0.0668604	0.0675184		0.4645	0.010445	-0.00545	0.014747	0.005418	0.006339	0.014426	0.014568
				0.46506	0.0432256	0.0020545	0.00365095	-0.0603429	0.0593787	0.0646548	-0.0110122		0.46506	0.009349	0.000444	0.00079	-0.01305	0.012842	0.013983	-0.00238
				0.46561	-0.0333276	-0.0289406	-0.0237774	0.0142998	0.00909504	0.0756487	0.00268253		0.46561	-0.00723	-0.00627	-0.00515	0.0031	0.001972	0.0164	0.000582
				0.46617	0.0624336	0.0365325	0.0539126	0.0376789	0.0160748	0.0943108	0.0737897		0.46617	0.013568	0.007939	0.011716	0.008188	0.003493	0.020495	0.016036
				0.46673	0.0202893	0.0619306	0.0331588	0.0599704	0.0231578	-0.0002918	0.0991264		0.46673	0.00442	0.013491	0.007223	0.013064	0.005045	-6.4e-05	0.021593
				0.46729	0.0449074	0.0265316	0.0926129	-0.0225635	0.100971	0.122773	-0.00932005		0.46729	0.009806	0.005793	0.020223	-0.00493	0.022048	0.026808	-0.00204
				0.46784	0.0155114	0.0272621	0.0794875	0.0589933	0.0423547	0.0146183	0.101773		0.46784	0.003395	0.005967	0.017398	0.012912	0.00927	0.0032	0.022276
				0.4684	0.101821	0.065364	-0.00469956	0.129124	-0.0119874	0.0654333	0.0882249		0.4684	0.022339	0.014341	-0.00103	0.02833	-0.00263	0.014356	0.019356
				0.46896	0.0716416	0.0288603	0.0752503	-0.0395518	0.0570368	-0.0243203	0.0837136		0.46896	0.015755	0.006347	0.016549	-0.0087	0.012544	-0.00535	0.01841
				0.46951	0.0379728	0.0180565	0.0281256	0.00563578	0.0314888	0.0601059	0.0586376		0.46951	0.008371	0.00398	0.0062	0.001242	0.006941	0.01325	0.012926
				0.47007	-0.00576766	0.0365912	0.0268913	0.0589966	0.0422989	-0.00328857	0.0195453		0.47007	-0.00127	0.008085	0.005942	0.013036	0.009347	-0.00073	0.004319
				0.47063	0.0813894	-0.0565197	0.114818	0.0496309	0.016266	0.00938051	0.0642741		0.47063	0.018027	-0.01252	0.025431	0.010993	0.003603	0.002078	0.014236
				0.47118	0.0529959	0.103899	0.0632899	0.0853189	0.0236116	0.0158061	0.0636677		0.47118	0.011766	0.023067	0.014051	0.018942	0.005242	0.003509	0.014135
				0.47174	0.0464314	0.0165951	0.0684783	0.0563973	0.0300631	0.086849	0.0100652		0.47174	0.010333	0.003693	0.015239	0.012551	0.00669	0.019327	0.00224
				0.4723	-0.0289636	0.0646109	0.0363335	0.0277037	-0.034277	0.10428	0.038257		0.4723	-0.00646	0.014412	0.008105	0.00618	-0.00765	0.023261	0.008534
				0.47286	0.0100298	0.0654896	0.088402	0.0425197	0.0748882	-0.0149209	0.0266054		0.47286	0.002243	0.014643	0.019766	0.009507	0.016744	-0.00334	0.005949
				0.47341	0.0433507	0.078577	0.0288164	0.0456785	0.0231061	0.0776142	-0.00225775		0.47341	0.009716	0.017611	0.006458	0.010237	0.005179	0.017395	-0.00051
				0.47397	0.0649808	0.0398273	0.0552198	0.0360677	-0.0161138	0.0696043	0.0433711		0.47397	0.014598	0.008947	0.012405	0.008102	-0.00362	0.015636	0.009743
				0.47453	0.0946291	0.0340617	0.0287848	0.106159	0.0367644	0.0681568	0.0147634		0.47453	0.021308	0.00767	0.006482	0.023904	0.008278	0.015347	0.003324
				0.47508	0.0558332	-0.00192279	0.10178	0.0219772	0.0864942	0.0870229	0.0378349		0.47508	0.012602	-0.00043	0.022972	0.00496	0.019522	0.019641	0.008539
				0.47564	0.0947776	-0.00540313	-0.0470582	0.0676957	-0.0187357	0.0347552	0.0436596		0.47564	0.021442	-0.00122	-0.01065	0.015315	-0.00424	0.007863	0.009877
				0.4762	0.00679004	0.0502242	0.0367761	0.0518232	0.0964775	0.128611	0.013907		0.4762	0.00154	0.011389	0.008339	0.011752	0.021877	0.029164	0.003154
				0.47675	0.0446957	0.0586195	0.0287352	0.107048	0.072346	-0.00301815	0.0734443		0.47675	0.010159	0.013324	0.006531	0.024331	0.016444	-0.00069	0.016693
				0.47731	0.0722925	0.0586644	0.0530858	0.0402948	0.039778	0.0642705	0.0741424		0.47731	0.01647	0.013365	0.012094	0.00918	0.009062	0.014642	0.016891
				0.47787	-0.0156063	0.0173881	0.0285531	0.085379	0.0471705	-0.0578652	0.0567194		0.47787	-0.00356	0.003971	0.00652	0.019497	0.010772	-0.01321	0.012952
				0.47842	0.0666569	0.0361042	0.0491697	0.0494626	0.00839598	0.059381	0.0185714		0.47842	0.015257	0.008264	0.011254	0.011321	0.001922	0.013592	0.004251
				0.47898	0.0622041	0.0480249	0.122435	0.0920388	0.0388094	-0.0274876	0.0324403		0.47898	0.014271	0.011018	0.028089	0.021116	0.008904	-0.00631	0.007443
				0.47954	0.0538844	0.00764706	-0.00513055	0.00426187	0.0325975	-0.00447943	-0.026301		0.47954	0.012391	0.001758	-0.00118	0.00098	0.007496	-0.00103	-0.00605
				0.4801	0.0669082	0.0473187	0.00538499	0.0900844	0.0752982	0.0558893	0.0771139		0.4801	0.015422	0.010907	0.001241	0.020764	0.017356	0.012882	0.017774
				0.48065	0.0446645	0.0747432	0.0116047	-0.0262592	-0.0396716	0.00632038	0.0546126		0.48065	0.010319	0.017268	0.002681	-0.00607	-0.00917	0.00146	0.012617
				0.48121	0.0484732	0.0331836	0.0215139	0.0125191	0.0553748	-0.00797999	0.0205318		0.48121	0.011225	0.007684	0.004982	0.002899	0.012823	-0.00185	0.004754
				0.48177	0.0127293	0.0616057	0.0317913	-0.0210434	0.0574834	0.0862512	-0.0357391		0.48177	0.002954	0.014299	0.007379	-0.00488	0.013342	0.020019	-0.00829
				0.48232	0.0662503	0.123912	0.0149219	0.0863204	-0.0348979	0.125172	0.0534148		0.48232	0.015412	0.028826	0.003471	0.020081	-0.00812	0.02912	0.012426
				0.48288	0.0435502	0.036402	0.106753	0.0681557	0.0258299	0.0838175	0.0501652		0.48288	0.010155	0.008488	0.024892	0.015892	0.006023	0.019544	0.011697
				0.48344	0.0784439	0.0518981	-0.016826	0.0179378	0.0379815	0.0316391	0.0727673		0.48344	0.018333	0.012129	-0.00393	0.004192	0.008877	0.007394	0.017007
				0.48399	-0.0137795	0.0125935	-0.0319999	0.106161	0.00989222	0.0833246	0.0121342		0.48399	-0.00323	0.00295	-0.0075	0.024868	0.002317	0.019519	0.002842
				0.48455	0.0341553	0.0390748	0.0525658	0.0748615	0.0342453	0.0383515	0.0384639		0.48455	0.008019	0.009174	0.012342	0.017577	0.00804	0.009005	0.009031
				0.48511	0.0120927	0.0135228	0.0619084	0.0665311	0.0686985	0.0658238	0.0496124		0.48511	0.002846	0.003182	0.014569	0.015657	0.016167	0.01549	0.011675
				0.48566	0.0790934	0.0301778	0.0889456	0.131227	0.0490502	0.0399184	-0.05495		0.48566	0.018656	0.007118	0.02098	0.030952	0.011569	0.009416	-0.01296
				0.48622	0.0020064	-0.00946992	0.0383785	0.0640991	0.0542847	0.00656204	0.073549		0.48622	0.000474	-0.00224	0.009073	0.015154	0.012833	0.001551	0.017388
				0.48678	-0.0140464	0.0699942	0.0362216	0.0915929	0.0187321	0.0559898	0.00538658		0.48678	-0.00333	0.016585	0.008583	0.021703	0.004439	0.013267	0.001276
				0.48734	0.045006	0.0535291	0.0883928	-0.00457772	0.0491802	0.0362936	0.0523802		0.48734	0.010689	0.012713	0.020993	-0.00109	0.01168	0.00862	0.01244
				0.48789	0.104231	0.0318493	0.0391895	0.0606465	0.0431576	0.0365682	0.0397877		0.48789	0.024811	0.007581	0.009329	0.014436	0.010273	0.008705	0.009471
				0.48845	0.0756889	0.059857	0.110476	0.0283896	0.0278702	0.0842535	0.0117364		0.48845	0.018058	0.014281	0.026358	0.006773	0.006649	0.020101	0.0028
				0.48901	0.0824347	0.0636982	0.0130647	0.0541942	0.0192267	0.0186719	0.0760607		0.48901	0.019712	0.015232	0.003124	0.012959	0.004598	0.004465	0.018188
				0.48956	0.0407575	0.0332183	0.0635128	0.0611967	0.0808839	-0.0298392	0.0906543		0.48956	0.009768	0.007961	0.015222	0.014667	0.019386	-0.00715	0.021727
				0.49012	0.0809068	0.0475281	0.0822136	0.0958921	0.0661297	0.0995338	0.0116596		0.49012	0.019435	0.011417	0.019749	0.023035	0.015886	0.02391	0.002801
				0.49068	0.0527158	0.0875995	0.0149488	0.0646376	-0.0113468	0.0214251	0.100899		0.49068	0.012692	0.021091	0.003599	0.015562	-0.00273	0.005158	0.024293
				0.49123	0.0339633	-0.00241975	0.0671647	0.0944276	0.00278296	0.0638122	0.0659097		0.49123	0.008196	-0.00058	0.016207	0.022786	0.000672	0.015399	0.015905
				0.49179	-0.00880479	0.0412888	0.0494888	0.036218	0.0727265	0.0877037	0.0541041		0.49179	-0.00213	0.009986	0.011969	0.00876	0.017589	0.021212	0.013085
				0.49235	0.0350717	0.0648449	-0.0404749	0.071502	0.0657682	0.0727612	0.110423		0.49235	0.008502	0.015719	-0.00981	0.017332	0.015943	0.017638	0.026767
				0.4929	0.0695846	0.0613629	0.0685203	0.034808	0.117896	0.072028	0.0765693		0.4929	0.016906	0.014908	0.016647	0.008457	0.028643	0.0175	0.018603
				0.49346	0.0732787	0.0215885	0.00568	0.0804401	-0.0125005	0.0750879	0.0469098		0.49346	0.017844	0.005257	0.001383	0.019587	-0.00304	0.018284	0.011423
				0.49402	0.0996859	0.120584	0.0153967	0.00706706	0.0556349	0.0559952	0.0349272		0.49402	0.024329	0.029429	0.003758	0.001725	0.013578	0.013666	0.008524
				0.49458	0.0673918	0.0439587	0.0141206	-0.0834552	0.00670323	0.0872999	0.0583657		0.49458	0.016484	0.010752	0.003454	-0.02041	0.00164	0.021354	0.014276
				0.49513	0.074481	0.114807	0.053916	0.0553442	0.0413474	0.0110924	0.0698824		0.49513	0.018259	0.028146	0.013218	0.013568	0.010137	0.002719	0.017132
				0.49569	0.0557851	0.0368136	0.0433699	0.0450325	0.0487055	0.0683004	0.0649825		0.49569	0.013707	0.009045	0.010656	0.011065	0.011967	0.016782	0.015967
				0.49625	0.0620182	0.047916	0.0469468	0.0621379	0.119741	0.00980485	0.0278459		0.49625	0.015273	0.0118	0.011561	0.015302	0.029487	0.002415	0.006857
				0.4968	0.0894085	0.0429704	0.0507417	0.0533856	0.0579423	0.136475	0.0968788		0.4968	0.022067	0.010606	0.012524	0.013176	0.014301	0.033684	0.023911
				0.49736	0.00303276	-0.0364123	-0.00339837	0.0927643	-0.000543167	0.0469029	0.0112707		0.49736	0.00075	-0.00901	-0.00084	0.022947	-0.00013	0.011602	0.002788
				0.49792	-0.0717674	0.0515815	0.0757731	0.0493789	0.0679601	0.0462609	0.002108		0.49792	-0.01779	0.012788	0.018786	0.012242	0.016849	0.011469	0.000523
				0.49847	0.000699617	0.088525	0.103993	0.0779559	0.0200587	0.0975101	0.0508374		0.49847	0.000174	0.021996	0.02584	0.01937	0.004984	0.024229	0.012632
				0.49903	0.0119673	0.0538722	0.0660916	0.0653898	0.0327484	0.0517414	0.0877641		0.49903	0.00298	0.013416	0.016459	0.016284	0.008155	0.012885	0.021856
				0.49959	0.0426868	0.0964222	0.0727949	0.0267652	0.029361	0.104849	0.0147277		0.49959	0.010654	0.024066	0.018169	0.00668	0.007328	0.026169	0.003676
				0.50014	0.14194	0.0649222	0.0255461	0.0869654	0.0684706	-0.002989	0.0499795		0.50014	0.035505	0.01624	0.00639	0.021754	0.017128	-0.00075	0.012502
				0.5007	0.104204	0.0439511	0.037782	0.115266	0.0391223	0.0336646	0.00850135		0.5007	0.026124	0.011019	0.009472	0.028897	0.009808	0.00844	0.002131
				0.50126	-0.0512559	0.0789952	0.106258	0.0935212	0.0433469	0.0284202	0.0384429		0.50126	-0.01288	0.019848	0.026698	0.023498	0.010891	0.007141	0.009659
				0.50182	0.0847685	0.0800718	-0.0146907	0.079063	-0.0138593	-0.0165609	0.0742158		0.50182	0.021346	0.020164	-0.0037	0.01991	-0.00349	-0.00417	0.018689
				0.50237	0.0908334	0.0659027	0.0123522	0.0843646	-0.0162671	0.0950528	0.0666651		0.50237	0.022924	0.016632	0.003117	0.021292	-0.00411	0.023989	0.016825
				0.50293	0.0747124	-5.84775e-06	-0.0382568	0.0825118	0.0752334	0.0519039	0.107173		0.50293	0.018898	-1.5e-06	-0.00968	0.02087	0.019029	0.013128	0.027108
				0.50349	0.042252	0.00261292	-0.0156047	0.0853772	0.0407866	0.0265521	0.0437206		0.50349	0.010711	0.000662	-0.00396	0.021643	0.010339	0.006731	0.011083
				0.50404	0.0449386	0.103683	0.0128654	-0.039868	0.0531993	0.0314977	0.0339434		0.50404	0.011417	0.026341	0.003269	-0.01013	0.013516	0.008002	0.008624
				0.5046	0.0980552	0.0622277	0.0415458	-0.0433416	0.105521	0.0366868	0.0971248		0.5046	0.024967	0.015844	0.010578	-0.01104	0.026868	0.009341	0.02473
				0.50516	0.116801	0.139558	0.0586835	0.0830554	0.0851577	0.00258355	0.0900821		0.50516	0.029806	0.035613	0.014975	0.021194	0.021731	0.000659	0.022987
				0.50571	0.0236853	0.0489892	0.0775546	0.0196235	0.0582836	0.0506269	0.0355435		0.50571	0.006057	0.012529	0.019834	0.005019	0.014906	0.012948	0.00909
				0.50627	-0.0042384	-0.0507963	-0.0725958	0.117516	-0.0217195	0.0895649	-0.0237713		0.50627	-0.00109	-0.01302	-0.01861	0.03012	-0.00557	0.022956	-0.00609
				0.50683	0.0527653	0.113438	0.0489065	0.0657706	0.0351215	0.0690371	0.141324		0.50683	0.013554	0.029139	0.012563	0.016895	0.009022	0.017734	0.036302
				0.50738	0.00901525	0.0860818	0.092233	0.128975	0.0345585	0.0607405	0.0660968		0.50738	0.002321	0.022161	0.023744	0.033203	0.008897	0.015637	0.017016
				0.50794	0.0438109	0.015562	-0.0324443	0.0342395	-0.00967964	0.129269	0.0648537		0.50794	0.011303	0.004015	-0.00837	0.008834	-0.0025	0.033352	0.016732
				0.5085	-0.0100599	-0.00411087	-0.00498442	0.0313864	0.0160858	-0.022478	0.124765		0.5085	-0.0026	-0.00106	-0.00129	0.008116	0.004159	-0.00581	0.03226
				0.50905	0.0309349	-0.0289065	-0.0290683	0.0289686	0.0433518	0.0375745	0.097215		0.50905	0.008016	-0.00749	-0.00753	0.007507	0.011234	0.009737	0.025192
				0.50961	0.0507176	-0.017322	0.0165216	0.0141276	-0.0307254	-0.020973	0.096162		0.50961	0.013172	-0.0045	0.004291	0.003669	-0.00798	-0.00545	0.024974
				0.51017	-0.0321242	0.0838329	0.140305	0.060448	0.0368019	0.0421576	0.0830303		0.51017	-0.00836	0.021819	0.036517	0.015733	0.009578	0.010972	0.02161
				0.51073	0.0567977	-0.0237056	0.0930348	0.0459767	0.0205611	0.0700512	0.0937408		0.51073	0.014815	-0.00618	0.024267	0.011993	0.005363	0.018272	0.024451
				0.51128	0.0286255	0.0124262	0.0769585	0.0509672	0.0812767	0.0838452	0.042551		0.51128	0.007483	0.003248	0.020118	0.013323	0.021246	0.021918	0.011123
				0.51184	0.0224059	-0.00825111	0.0406081	0.0721114	0.0285805	0.0275137	0.0365996		0.51184	0.00587	-0.00216	0.010638	0.018892	0.007487	0.007208	0.009588
				0.5124	0.0352309	0.0315563	-0.0172249	0.118739	0.107623	0.0310138	0.0487401		0.5124	0.00925	0.008285	-0.00452	0.031175	0.028256	0.008143	0.012797
				0.51295	0.00513372	0.0313184	0.0543434	0.0240154	-0.0133727	0.0626146	0.0911262		0.51295	0.001351	0.00824	0.014299	0.006319	-0.00352	0.016475	0.023977
				0.51351	0.0502574	0.0773032	0.092674	0.0873552	0.0416662	0.0273378	0.00266319		0.51351	0.013252	0.020384	0.024437	0.023035	0.010987	0.007209	0.000702
				0.51407	0.100429	0.134571	0.0540051	0.0865364	0.0504529	-0.0436176	0.058383		0.51407	0.02654	0.035562	0.014272	0.022868	0.013333	-0.01153	0.015429
				0.51462	0.081076	0.00561394	-0.00645906	0.091675	0.0335355	0.0492803	0.110281		0.51462	0.021472	0.001487	-0.00171	0.024279	0.008881	0.013051	0.029207
				0.51518	0.0669315	0.0112937	-0.0657389	0.0497641	0.0567963	0.0277623	0.0441356		0.51518	0.017764	0.002997	-0.01745	0.013208	0.015074	0.007368	0.011714
				0.51574	0.0307653	0.0379025	-0.0124404	0.0307155	0.0645042	0.0547281	0.100222		0.51574	0.008183	0.010081	-0.00331	0.00817	0.017157	0.014557	0.026658
				0.51629	0.0770781	0.0746161	0.0276848	0.0195116	0.0855004	0.0912531	0.0991067		0.51629	0.020546	0.01989	0.00738	0.005201	0.022791	0.024324	0.026418
				0.51685	0.0669293	0.0907893	0.0341791	0.111748	0.0403658	0.0527074	0.0754278		0.51685	0.017879	0.024253	0.00913	0.029852	0.010783	0.01408	0.020149
				0.51741	0.0261375	0.140092	0.0267384	0.072572	0.0304946	0.0453803	0.0396631		0.51741	0.006997	0.037504	0.007158	0.019428	0.008164	0.012149	0.010618
				0.51796	0.0370061	0.148626	0.0984676	0.0393931	0.0526464	0.0421881	0.0598668		0.51796	0.009928	0.039874	0.026418	0.010569	0.014124	0.011319	0.016061
				0.51852	0.0281065	0.0652187	0.122361	0.0302365	0.0575364	0.00520599	0.0223897		0.51852	0.007557	0.017535	0.032899	0.00813	0.015469	0.0014	0.00602
				0.51908	0.106306	0.123389	0.0878006	0.0489557	0.0312919	0.0725511	0.14679		0.51908	0.028643	0.033246	0.023657	0.013191	0.008431	0.019548	0.039551
				0.51963	0.0615354	0.1271	0.0529133	0.0951165	-0.0180306	0.0332552	0.0710384		0.51963	0.016616	0.034319	0.014288	0.025683	-0.00487	0.00898	0.019182
				0.52019	0.0179218	0.0487312	0.0636196	0.0110295	0.060263	0.0295719	0.0272131		0.52019	0.00485	0.013187	0.017215	0.002985	0.016307	0.008002	0.007364
				0.52075	0.0968585	0.10335	0.0830296	0.0132534	-0.0133684	0.0608641	0.108842		0.52075	0.026266	0.028026	0.022516	0.003594	-0.00363	0.016505	0.029516
				0.52131	-0.0148992	0.0798661	0.031303	0.091919	0.124763	0.0515166	0.00321539		0.52131	-0.00405	0.021704	0.008507	0.02498	0.033905	0.014	0.000874
				0.52186	0.0167526	-0.0437501	0.143784	0.0151082	0.0252381	0.0677191	0.0741013		0.52186	0.004562	-0.01191	0.039158	0.004115	0.006873	0.018443	0.020181
				0.52242	0.0435174	0.102731	0.0450722	0.0623052	0.0422531	-0.0552244	0.108641		0.52242	0.011877	0.028037	0.012301	0.017004	0.011532	-0.01507	0.02965
				0.52298	0.0481662	0.0309645	0.117347	0.0890436	0.0559702	-0.00357648	0.0833463		0.52298	0.013174	0.008469	0.032095	0.024354	0.015308	-0.00098	0.022795
				0.52353	0.034731	0.0332592	0.127077	-0.0290903	0.0432279	0.0940663	0.039019		0.52353	0.009519	0.009116	0.03483	-0.00797	0.011848	0.025782	0.010695
				0.52409	0.106685	0.15618	0.012423	0.0239152	0.00858952	0.0564788	0.100471		0.52409	0.029303	0.042898	0.003412	0.006569	0.002359	0.015513	0.027596
				0.52465	0.0282438	0.0235677	-0.0185874	0.148425	0.100498	0.0710678	0.0164768		0.52465	0.007774	0.006487	-0.00512	0.040854	0.027662	0.019562	0.004535
				0.5252	0.0819781	0.0445588	0.0267623	-0.0137285	0.0169391	0.036154	0.0869538		0.5252	0.022613	0.012291	0.007382	-0.00379	0.004672	0.009973	0.023985
				0.52576	0.0458905	0.052706	0.034496	0.05646	-0.00568297	0.0812521	0.0336707		0.52576	0.012685	0.014569	0.009535	0.015607	-0.00157	0.02246	0.009307
				0.52632	0.0767848	0.0747244	0.049891	0.0496843	0.0447779	0.0769536	0.102253		0.52632	0.02127	0.020699	0.01382	0.013763	0.012404	0.021317	0.028325
				0.52687	0.0186982	0.0483869	0.147129	0.0639128	0.0990923	0.0762092	0.0290034		0.52687	0.005191	0.013432	0.040842	0.017742	0.027508	0.021155	0.008051
				0.52743	0.0680196	0.0171292	0.00451484	-0.0134551	0.0557408	0.0433008	0.058072		0.52743	0.018922	0.004765	0.001256	-0.00374	0.015506	0.012046	0.016155
				0.52799	0.0493441	0.041526	0.0548071	0.0249029	-0.00319188	0.0352437	0.0520391		0.52799	0.013756	0.011576	0.015279	0.006942	-0.00089	0.009825	0.014507
				0.52854	0.0853013	0.035025	-0.0290022	0.135592	0.0492638	0.0824667	0.0307585		0.52854	0.02383	0.009785	-0.0081	0.037879	0.013762	0.023038	0.008593
				0.5291	0.0413413	0.107901	0.0659293	-0.0327033	0.105848	0.00885802	-0.0048796		0.5291	0.011573	0.030207	0.018457	-0.00916	0.029632	0.00248	-0.00137
				0.52966	-0.0120933	0.0332162	-0.0612628	0.0308976	0.0398734	0.0504337	0.0229773		0.52966	-0.00339	0.009318	-0.01719	0.008668	0.011186	0.014148	0.006446
				0.53021	0.0539548	0.0415337	0.0505934	0.0455258	0.0744514	0.0616688	-0.00613041		0.53021	0.015168	0.011676	0.014223	0.012799	0.02093	0.017337	-0.00172
				0.53077	0.0963498	0.0997946	0.0841361	0.100379	0.054487	0.0195352	0.0709632		0.53077	0.027143	0.028114	0.023703	0.028279	0.01535	0.005503	0.019992
				0.53133	0.0333832	0.0615023	0.0445191	0.111175	0.138195	0.0992711	0.0330367		0.53133	0.009424	0.017363	0.012568	0.031386	0.039014	0.028025	0.009327
				0.53188	0.162508	0.0653801	0.0507197	0.103964	0.0537768	0.134585	0.0058447		0.53188	0.045974	0.018496	0.014349	0.029411	0.015213	0.038074	0.001653
				0.53244	0.0459998	0.0882773	-0.0114013	0.0950974	0.186504	-0.0123325	0.0555609		0.53244	0.013041	0.025026	-0.00323	0.026959	0.052873	-0.0035	0.015751
				0.533	0.0652357	0.114294	0.0341689	0.12397	0.0620063	0.129582	-0.0151325		0.533	0.018533	0.032469	0.009707	0.035218	0.017615	0.036813	-0.0043
				0.53356	0.0982347	0.0949512	0.101215	0.039994	0.123603	0.019066	0.0631035		0.53356	0.027966	0.027031	0.028814	0.011386	0.035187	0.005428	0.017964
				0.53411	0.137436	0.108145	0.061365	0.067363	0.0832373	-0.0088573	-0.0296441		0.53411	0.039207	0.030851	0.017506	0.019217	0.023746	-0.00253	-0.00846
				0.53467	0.0151823	0.100636	0.136014	0.0829514	0.106412	-0.0459988	0.118579		0.53467	0.00434	0.028769	0.038882	0.023713	0.03042	-0.01315	0.033898
				0.53523	-0.0187897	0.0425242	0.0529398	0.045754	0.0746145	0.0770048	0.0608811		0.53523	-0.00538	0.012182	0.015165	0.013107	0.021375	0.022059	0.01744
				0.53578	0.124647	0.0187715	-0.0356104	0.107522	0.0841668	0.0999688	0.0771759		0.53578	0.035781	0.005389	-0.01022	0.030866	0.024161	0.028697	0.022154
				0.53634	0.0339619	0.00397128	-0.0670315	0.0412967	0.0832771	0.0432895	0.12524		0.53634	0.009769	0.001142	-0.01928	0.011879	0.023955	0.012453	0.036026
				0.5369	-0.025809	0.0060939	0.121872	0.0172968	0.0979051	0.0197695	0.0833145		0.5369	-0.00744	0.001757	0.03513	0.004986	0.028222	0.005699	0.024016
				0.53745	0.162528	0.129013	0.0871113	0.0447302	0.103769	0.0589503	0.0633956		0.53745	0.046947	0.037266	0.025163	0.012921	0.029974	0.017028	0.018312
				0.53801	0.0142903	0.206409	0.0129366	0.12289	0.152745	0.104603	0.0406687		0.53801	0.004136	0.059746	0.003745	0.035571	0.044212	0.030278	0.011772
				0.53857	-0.113499	0.0938089	0.0674628	-0.0325966	0.0106834	0.148233	0.192145		0.53857	-0.03292	0.02721	0.019568	-0.00945	0.003099	0.042996	0.055732
				0.53912	-0.0810703	0.241147	0.225112	-0.014026	-0.0041204	-0.054536	0.0110863		0.53912	-0.02356	0.07009	0.06543	-0.00408	-0.0012	-0.01585	0.003222
				0.53968	0.0896153	0.0127726	-0.110554	0.248505	0.159204	-0.0642148	-0.316085		0.53968	0.026101	0.00372	-0.0322	0.072378	0.046369	-0.0187	-0.09206

## Sheet: C3
Source Data Supplementary Figure 6
TR-SAXS characterization of the CX4 chemotype - C3
					Scattering Intensity I(q)									Kratky Transform [I(q) * q2]									Gunier Transform ln[I]
					Time(s)									Time(s)									Time (s)
	Time (s)	I(0)		q	0.3	0.6	0.9	1.2	1.5	1.8	2.1		q	0.3	0.6	0.9	1.2	1.5	1.8	2.1		q2	0.3	2.1
	0.3	22.8		0.011428	22.8737	22.4113	25.2866	19.3536	22.8737	24.5903	21.9487		0.011428	0.002987	0.002927	0.003302	0.002528	0.002987	0.003211	0.002866		0.000131	3.12999	3.08871
	0.6	22.4		0.011985	22.0662	19.1129	22.1856	20.5591	22.0662	23.8743	20.9859		0.011985	0.00317	0.002745	0.003187	0.002953	0.00317	0.003429	0.003014		0.000144	3.09405	3.04385
	0.9	22.6		0.012543	22.0188	18.2888	22.0517	20.1205	22.0188	21.8229	21.8631		0.012543	0.003464	0.002877	0.003469	0.003165	0.003464	0.003433	0.00344		0.000157	3.0919	3.0848
	1.2	22.3		0.0131	21.4435	20.033	21.3352	21.672	21.4435	21.5692	22.7081		0.0131	0.00368	0.003438	0.003661	0.003719	0.00368	0.003701	0.003897		0.000172	3.06542	3.12272
	1.5	22.2		0.013658	21.6571	22.1247	22.0679	21.7018	21.6571	22.036	23.1689		0.013658	0.00404	0.004127	0.004117	0.004048	0.00404	0.004111	0.004322		0.000187	3.07533	3.14281
	1.8	23		0.014215	21.063	22.419	22.1817	21.3936	21.063	20.8718	21.358		0.014215	0.004256	0.00453	0.004482	0.004323	0.004256	0.004217	0.004316		0.000202	3.04752	3.06143
	2.1	23		0.014772	21.4401	19.8947	20.8225	19.7449	21.4401	22.6049	22.3785		0.014772	0.004678	0.004341	0.004544	0.004309	0.004678	0.004933	0.004883		0.000218	3.06526	3.1081
	2.4	23.7		0.01533	21.8371	22.0467	19.9553	21.2515	21.8371	20.4617	20.691		0.01533	0.005132	0.005181	0.00469	0.004994	0.005132	0.004809	0.004863		0.000235	3.08361	3.0297
	2.7	23.2		0.015887	20.005	20.9474	21.8698	21.409	20.005	22.1088	21.1651		0.015887	0.005049	0.005287	0.00552	0.005404	0.005049	0.00558	0.005342		0.000252	2.99598	3.05235
	3	24.5		0.016445	19.8616	20.7994	22.1426	20.3811	19.8616	21.904	22.3697		0.016445	0.005371	0.005625	0.005988	0.005512	0.005371	0.005924	0.00605		0.00027	2.98879	3.10771
				0.017002	19.4326	21.195	19.6476	20.6119	19.4326	20.2883	20.9981		0.017002	0.005617	0.006127	0.005679	0.005958	0.005617	0.005865	0.00607		0.000289	2.96695	3.04443
				0.01756	20.6586	19.9786	19.6572	20.353	20.6586	21.5681	20.9244		0.01756	0.00637	0.00616	0.006061	0.006276	0.00637	0.006651	0.006452		0.000308	3.02813	3.04092
				0.018117	19.2834	20.9896	20.4581	20.8963	19.2834	20.485	21.241		0.018117	0.006329	0.006889	0.006715	0.006859	0.006329	0.006724	0.006972		0.000328	2.95924	3.05593
				0.018675	19.8612	20.3438	19.8785	20.6251	19.8612	21.6383	21.3798		0.018675	0.006927	0.007095	0.006933	0.007193	0.006927	0.007546	0.007456		0.000349	2.98877	3.06244
				0.019232	20.0321	20.0483	20.6025	19.9208	20.0321	20.0913	20.9509		0.019232	0.007409	0.007415	0.00762	0.007368	0.007409	0.007431	0.007749		0.00037	2.99733	3.04218
				0.019789	19.5067	19.7064	19.9978	20.0472	19.5067	20.8555	20.7772		0.019789	0.007639	0.007717	0.007831	0.007851	0.007639	0.008167	0.008136		0.000392	2.97076	3.03386
				0.020347	19.4076	19.9118	20.2399	19.5895	19.4076	20.4194	20.0838		0.020347	0.008035	0.008244	0.008379	0.00811	0.008035	0.008454	0.008315		0.000414	2.96566	2.99991
				0.020904	18.9594	19.1035	19.9234	19.5	18.9594	20.1925	20.2234		0.020904	0.008285	0.008348	0.008706	0.008521	0.008285	0.008824	0.008837		0.000437	2.9423	3.00684
				0.021462	19.6641	19.3107	19.8247	19.6834	19.6641	19.7003	19.4619		0.021462	0.009058	0.008895	0.009132	0.009067	0.009058	0.009074	0.008964		0.000461	2.97879	2.96846
				0.022019	19.5717	19.0376	19.3863	19.7312	19.5717	20.0072	19.6944		0.022019	0.009489	0.00923	0.009399	0.009566	0.009489	0.0097	0.009549		0.000485	2.97409	2.98033
				0.022577	18.4988	20.0011	18.3535	19.3226	18.4988	19.599	19.696		0.022577	0.009429	0.010195	0.009355	0.009849	0.009429	0.00999	0.010039		0.00051	2.9177	2.98041
				0.023134	18.961	18.8538	18.5987	19.2412	18.961	19.7351	19.7456		0.023134	0.010148	0.01009	0.009954	0.010298	0.010148	0.010562	0.010567		0.000535	2.94239	2.98293
				0.023692	18.8412	18.5023	19.5223	18.7958	18.8412	19.6451	19.0295		0.023692	0.010576	0.010386	0.010958	0.01055	0.010576	0.011027	0.010681		0.000561	2.93605	2.94599
				0.024249	18.6089	18.5124	18.7695	18.3143	18.6089	19.1222	18.9432		0.024249	0.010942	0.010886	0.011037	0.010769	0.010942	0.011244	0.011139		0.000588	2.92364	2.94144
				0.024807	18.355	18.1199	18.7031	19.0635	18.355	18.7177	19.2639		0.024807	0.011295	0.011151	0.01151	0.011731	0.011295	0.011519	0.011855		0.000615	2.90991	2.95823
				0.025364	19.2167	18.2737	18.3959	18.1656	19.2167	18.9289	19.6142		0.025364	0.012363	0.011756	0.011835	0.011687	0.012363	0.012178	0.012618		0.000643	2.95578	2.97625
				0.025921	17.8827	18.557	18.1752	17.7593	17.8827	18.7122	18.7568		0.025921	0.012015	0.012468	0.012212	0.011932	0.012015	0.012573	0.012603		0.000672	2.88383	2.93156
				0.026479	18.1791	17.8561	17.8724	18.165	18.1791	17.7387	18.7793		0.026479	0.012746	0.01252	0.012531	0.012736	0.012746	0.012437	0.013167		0.000701	2.90027	2.93276
				0.027036	17.3752	17.7778	18.3548	17.9287	17.3752	18.1026	18.2062		0.027036	0.0127	0.012995	0.013416	0.013105	0.0127	0.013232	0.013308		0.000731	2.85504	2.90176
				0.027594	17.2939	17.8534	18.0449	17.7809	17.2939	17.8033	18.347		0.027594	0.013168	0.013594	0.01374	0.013539	0.013168	0.013556	0.01397		0.000761	2.85036	2.90947
				0.028151	17.5935	17.2688	17.2447	17.5063	17.5935	18.4873	18.0441		0.028151	0.013942	0.013685	0.013666	0.013873	0.013942	0.014651	0.0143		0.000792	2.86753	2.89282
				0.028709	17.3298	17.1773	17.8448	17.4123	17.3298	18.385	17.7231		0.028709	0.014283	0.014158	0.014708	0.014351	0.014283	0.015153	0.014607		0.000824	2.85243	2.87487
				0.029266	16.9821	17.5014	17.3681	17.3626	16.9821	17.9044	18.3545		0.029266	0.014545	0.01499	0.014876	0.014871	0.014545	0.015335	0.015721		0.000856	2.83216	2.90987
				0.029824	16.955	17.0833	16.7765	17.0933	16.955	17.5786	17.317		0.029824	0.015081	0.015195	0.014922	0.015204	0.015081	0.015636	0.015403		0.000889	2.83056	2.85169
				0.030381	16.7223	17.0351	16.6848	17.1219	16.7223	16.801	16.9805		0.030381	0.015435	0.015724	0.0154	0.015804	0.015435	0.015507	0.015673		0.000923	2.81675	2.83206
				0.030938	16.8375	16.4656	16.9453	17.0131	16.8375	16.9309	16.9814		0.030938	0.016116	0.01576	0.016219	0.016284	0.016116	0.016206	0.016254		0.000957	2.82361	2.83212
				0.031496	16.0739	16.5818	16.3295	16.8785	16.0739	16.5789	16.7153		0.031496	0.015945	0.016449	0.016199	0.016743	0.015945	0.016446	0.016582		0.000992	2.77719	2.81633
				0.032053	16.5352	16.7068	16.0725	16.8206	16.5352	16.7075	16.7976		0.032053	0.016988	0.017165	0.016513	0.017281	0.016988	0.017165	0.017258		0.001027	2.80549	2.82123
				0.032611	15.9916	16.3338	16.5052	16.1186	15.9916	16.2997	16.6916		0.032611	0.017007	0.017371	0.017553	0.017142	0.017007	0.017334	0.017751		0.001063	2.77206	2.8149
				0.033168	15.5529	16.1426	16.2543	16.0546	15.5529	16.6212	16.6776		0.033168	0.01711	0.017759	0.017882	0.017662	0.01711	0.018285	0.018347		0.0011	2.74425	2.81407
				0.033726	15.6063	16.0145	15.8022	16.2138	15.6063	16.1281	16.1103		0.033726	0.017751	0.018216	0.017974	0.018442	0.017751	0.018345	0.018325		0.001137	2.74767	2.77946
				0.034283	15.1246	15.6389	15.6466	15.577	15.1246	16.1783	15.7912		0.034283	0.017776	0.018381	0.01839	0.018308	0.017776	0.019015	0.01856		0.001175	2.71632	2.75945
				0.034841	15.7915	15.7008	15.4978	15.4551	15.7915	15.7152	15.7966		0.034841	0.019169	0.019059	0.018813	0.018761	0.019169	0.019077	0.019175		0.001214	2.75947	2.75979
				0.035398	15.556	15.5688	15.1908	15.4834	15.556	15.8877	15.2294		0.035398	0.019492	0.019508	0.019034	0.019401	0.019492	0.019908	0.019083		0.001253	2.74444	2.72323
				0.035955	15.0231	15.1864	15.1836	15.0244	15.0231	15.5275	15.4498		0.035955	0.019421	0.019632	0.019629	0.019423	0.019421	0.020073	0.019973		0.001293	2.70959	2.7376
				0.036513	15.0438	14.9163	15.0082	14.8989	15.0438	15.2358	15.2082		0.036513	0.020056	0.019886	0.020009	0.019863	0.020056	0.020312	0.020276		0.001333	2.71096	2.72184
				0.03707	14.6251	14.9773	14.9874	15.0485	14.6251	14.8676	15.4243		0.03707	0.020098	0.020582	0.020596	0.020679	0.020098	0.020431	0.021196		0.001374	2.68274	2.73595
				0.037628	14.8753	14.3382	14.5674	14.8265	14.8753	14.7287	14.871		0.037628	0.021061	0.020301	0.020626	0.020992	0.021061	0.020854	0.021055		0.001416	2.6997	2.69942
				0.038185	14.2469	14.2432	14.4186	14.4726	14.2469	15.1128	14.736		0.038185	0.020773	0.020768	0.021024	0.021102	0.020773	0.022036	0.021486		0.001458	2.65654	2.69029
				0.038743	14.1711	14.493	14.424	14.1625	14.1711	14.2133	14.3623		0.038743	0.021271	0.021754	0.021651	0.021258	0.021271	0.021334	0.021558		0.001501	2.65121	2.66461
				0.0393	14.4573	13.9048	14.3145	14.4568	14.4573	14.4587	14.122		0.0393	0.022329	0.021476	0.022109	0.022328	0.022329	0.022331	0.021811		0.001544	2.6712	2.64773
				0.039858	13.7058	13.6707	13.8543	13.7345	13.7058	13.8636	14.2103		0.039858	0.021774	0.021718	0.02201	0.021819	0.021774	0.022025	0.022575		0.001589	2.61782	2.65397
				0.040415	13.9415	13.6193	13.6131	13.9364	13.9415	13.9311	13.7544		0.040415	0.022772	0.022245	0.022235	0.022763	0.022772	0.022755	0.022466		0.001633	2.63487	2.62136
				0.040973	13.3792	13.7319	13.4201	13.6133	13.3792	13.7596	13.6253		0.040973	0.022461	0.023053	0.022529	0.022854	0.022461	0.023099	0.022874		0.001679	2.5937	2.61193
				0.04153	13.7754	13.458	13.5467	13.1533	13.7754	13.9622	13.1885		0.04153	0.023759	0.023212	0.023364	0.022686	0.023759	0.024081	0.022747		0.001725	2.62288	2.57935
				0.042087	12.9159	13.1874	13.4194	13.1599	12.9159	13.5947	12.9491		0.042087	0.022878	0.023359	0.02377	0.02331	0.022878	0.024081	0.022937		0.001771	2.55846	2.56102
				0.042645	13.0124	13.3096	13.04	13.6742	13.0124	13.3307	13.1201		0.042645	0.023664	0.024205	0.023715	0.024868	0.023664	0.024243	0.02386		0.001819	2.5659	2.57415
				0.043202	12.5897	12.7718	12.9642	13.2971	12.5897	12.9687	12.9967		0.043202	0.023498	0.023837	0.024196	0.024818	0.023498	0.024205	0.024257		0.001866	2.53288	2.56469
				0.04376	12.875	12.8384	12.4704	12.8887	12.875	12.6714	12.6621		0.04376	0.024655	0.024585	0.02388	0.024681	0.024655	0.024265	0.024247		0.001915	2.55529	2.53861
				0.044317	12.4438	12.5247	12.9188	12.5324	12.4438	12.4245	12.6928		0.044317	0.02444	0.024598	0.025373	0.024614	0.02444	0.024402	0.024929		0.001964	2.52122	2.54103
				0.044875	12.5833	12.4766	12.5439	12.5585	12.5833	12.6194	12.5589		0.044875	0.02534	0.025125	0.02526	0.02529	0.02534	0.025412	0.025291
				0.045432	12.1911	12.011	12.2117	12.4964	12.1911	12.2968	12.4199		0.045432	0.025163	0.024791	0.025206	0.025793	0.025163	0.025382	0.025636
				0.04599	12.3414	12.0472	12.1376	11.8636	12.3414	11.9082	12.1187		0.04599	0.026103	0.025481	0.025672	0.025093	0.026103	0.025187	0.025632
				0.046547	11.7454	12.1973	12.0351	12.015	11.7454	11.7499	12.1858		0.046547	0.025448	0.026427	0.026075	0.026032	0.025448	0.025458	0.026402
				0.047104	11.7631	11.8288	11.4882	11.6026	11.7631	11.4367	11.7134		0.047104	0.0261	0.026246	0.02549	0.025744	0.0261	0.025376	0.02599
				0.047662	11.7001	11.1421	11.7694	11.5613	11.7001	11.8274	11.9488		0.047662	0.026579	0.025311	0.026736	0.026263	0.026579	0.026868	0.027144
				0.048219	11.4862	11.5597	11.7935	11.4157	11.4862	11.5222	11.6118		0.048219	0.026706	0.026877	0.027421	0.026542	0.026706	0.02679	0.026998
				0.048777	11.1564	11.1031	11.3791	11.1085	11.1564	11.4296	11.153		0.048777	0.026543	0.026416	0.027073	0.026429	0.026543	0.027193	0.026535
				0.049334	11.1407	11.0721	11.1511	11.0492	11.1407	11.2204	11.4854		0.049334	0.027115	0.026948	0.02714	0.026892	0.027115	0.027309	0.027954
				0.049892	10.9634	10.9672	11.1846	10.9153	10.9634	10.8547	11.149		0.049892	0.02729	0.0273	0.027841	0.02717	0.02729	0.02702	0.027752
				0.050449	10.8624	10.6384	10.8195	10.8575	10.8624	11.022	10.5535		0.050449	0.027646	0.027076	0.027537	0.027633	0.027646	0.028052	0.02686
				0.051007	10.4726	10.7932	10.5575	10.2844	10.4726	11.098	10.6899		0.051007	0.027247	0.028081	0.027467	0.026757	0.027247	0.028874	0.027812
				0.051564	10.6599	10.4508	10.3118	10.5656	10.6599	10.6562	10.4918		0.051564	0.028343	0.027787	0.027418	0.028092	0.028343	0.028333	0.027896
				0.052121	10.2919	10.392	10.3242	9.99235	10.2919	10.3644	10.2182		0.052121	0.027959	0.028231	0.028047	0.027145	0.027959	0.028156	0.027759
				0.052679	10.177	10.5909	10.02	10.0573	10.177	10.4358	10.2465		0.052679	0.028242	0.029391	0.027806	0.02791	0.028242	0.02896	0.028435
				0.053236	9.96348	10.2045	10.1303	10.1179	9.96348	9.80698	10.0673		0.053236	0.028237	0.02892	0.02871	0.028675	0.028237	0.027794	0.028531
				0.053794	10.0271	9.76839	9.8705	10.0474	10.0271	10.0692	10.0772		0.053794	0.029016	0.028268	0.028563	0.029075	0.029016	0.029138	0.029161
				0.054351	9.86378	9.90616	9.70612	9.83051	9.86378	9.78692	9.6002		0.054351	0.029138	0.029263	0.028672	0.02904	0.029138	0.028911	0.028359
				0.054909	9.61456	9.71671	9.99571	9.52541	9.61456	9.61911	9.44311		0.054909	0.028988	0.029296	0.030137	0.028719	0.028988	0.029002	0.028471
				0.055466	9.45553	9.407	9.55213	9.27061	9.45553	9.63059	9.35585		0.055466	0.02909	0.02894	0.029387	0.028521	0.02909	0.029628	0.028783
				0.056024	9.38098	9.37109	9.44063	9.4141	9.38098	9.3498	9.39311		0.056024	0.029444	0.029413	0.029631	0.029548	0.029444	0.029346	0.029482
				0.056581	9.26093	9.39314	9.47244	9.13016	9.26093	8.9067	9.04266		0.056581	0.029648	0.030071	0.030325	0.029229	0.029648	0.028514	0.028949
				0.057138	9.03654	9.13225	9.01356	9.04356	9.03654	9.2354	8.9448		0.057138	0.029502	0.029815	0.029427	0.029525	0.029502	0.030151	0.029203
				0.057696	8.66098	8.87585	8.87953	9.12039	8.66098	8.73064	8.92729		0.057696	0.028831	0.029546	0.029558	0.03036	0.028831	0.029063	0.029717
				0.058253	8.79751	8.52297	9.01334	8.75377	8.79751	8.76927	8.87463		0.058253	0.029854	0.028922	0.030586	0.029705	0.029854	0.029758	0.030115
				0.058811	8.64725	8.87931	8.56461	8.69723	8.64725	8.45607	8.46128		0.058811	0.029909	0.030711	0.029623	0.030081	0.029909	0.029247	0.029265
				0.059368	8.60999	8.45365	8.53479	8.32811	8.60999	8.53828	8.36949		0.059368	0.030346	0.029795	0.030081	0.029353	0.030346	0.030094	0.029499
				0.059926	8.25431	8.56916	8.30403	8.17067	8.25431	8.21327	8.2006		0.059926	0.029642	0.030773	0.029821	0.029342	0.029642	0.029495	0.029449
				0.060483	8.18402	8.41964	8.18806	8.27254	8.18402	8.2366	8.16738		0.060483	0.029939	0.030801	0.029954	0.030263	0.029939	0.030131	0.029878
				0.061041	8.20136	8.10205	8.2981	8.14298	8.20136	8.30176	7.85646		0.061041	0.030558	0.030188	0.030919	0.030341	0.030558	0.030932	0.029273
				0.061598	7.84323	8.30861	8.01648	8.30541	7.84323	7.77425	7.98813		0.061598	0.02976	0.031525	0.030417	0.031513	0.02976	0.029498	0.030309
				0.062155	7.75281	7.98037	8.08079	8.08706	7.75281	7.70819	7.77714		0.062155	0.029951	0.03083	0.031218	0.031242	0.029951	0.029779	0.030045
				0.062713	7.85832	7.84992	7.85672	7.84826	7.85832	7.46091	7.71956		0.062713	0.030906	0.030873	0.0309	0.030867	0.030906	0.029343	0.03036
				0.06327	7.74055	7.7735	7.5504	7.62271	7.74055	7.58357	7.83286		0.06327	0.030986	0.031118	0.030225	0.030514	0.030986	0.030358	0.031356
				0.063828	7.51868	7.57389	7.58231	7.34504	7.51868	7.62393	7.43183		0.063828	0.030631	0.030856	0.03089	0.029924	0.030631	0.03106	0.030277
				0.064385	7.26855	7.67845	7.27853	7.28873	7.26855	7.39305	7.40548		0.064385	0.030131	0.03183	0.030173	0.030215	0.030131	0.030647	0.030699
				0.064943	7.29731	7.18175	7.16065	7.34965	7.29731	7.2416	7.08638		0.064943	0.030777	0.03029	0.030201	0.030998	0.030777	0.030542	0.029887
				0.0655	7.10798	7.21064	7.22099	7.14983	7.10798	6.99708	6.9757		0.0655	0.030495	0.030935	0.03098	0.030675	0.030495	0.030019	0.029928
				0.066057	7.17664	6.85081	7.01638	6.91972	7.17664	6.87956	6.97847		0.066057	0.031315	0.029894	0.030616	0.030194	0.031315	0.030019	0.030451
				0.066615	6.92025	6.87793	6.8814	6.73409	6.92025	6.86013	6.80621		0.066615	0.030709	0.030521	0.030537	0.029883	0.030709	0.030442	0.030203
				0.067172	6.89206	6.71484	6.63024	6.80173	6.89206	6.60393	6.8287		0.067172	0.031098	0.030298	0.029916	0.03069	0.031098	0.029797	0.030812
				0.06773	6.79736	6.59522	6.68224	6.63769	6.79736	6.596	6.5655		0.06773	0.031182	0.030255	0.030654	0.030449	0.031182	0.030258	0.030118
				0.068287	6.56642	6.86085	6.49432	6.67491	6.56642	6.43248	6.45988		0.068287	0.03062	0.031993	0.030284	0.031126	0.03062	0.029995	0.030123
				0.068845	6.56256	6.42101	6.28136	6.71445	6.56256	6.25742	6.24683		0.068845	0.031104	0.030433	0.029771	0.031824	0.031104	0.029658	0.029608
				0.069402	6.34255	6.32353	6.23617	6.28604	6.34255	6.23228	6.15101		0.069402	0.03055	0.030458	0.030037	0.030278	0.03055	0.030019	0.029627
				0.06996	6.25985	6.26342	6.23439	6.07367	6.25985	6.02752	6.05361		0.06996	0.030638	0.030656	0.030514	0.029727	0.030638	0.029501	0.029629
				0.070517	6.11858	6.11812	5.93373	5.88743	6.11858	6.1	6.17175		0.070517	0.030426	0.030423	0.029506	0.029276	0.030426	0.030333	0.03069
				0.071074	5.94636	6.01156	5.98069	6.01377	5.94636	5.75901	5.93817		0.071074	0.030038	0.030367	0.030212	0.030379	0.030038	0.029092	0.029997
				0.071632	6.11925	6.08343	5.91452	6.1308	6.11925	5.93358	5.93624		0.071632	0.031399	0.031215	0.030348	0.031458	0.031399	0.030446	0.03046
				0.072189	5.82361	5.91723	5.64088	5.50322	5.82361	5.9496	5.60464		0.072189	0.030348	0.030836	0.029396	0.028679	0.030348	0.031005	0.029207
				0.072747	5.50504	5.62985	5.59953	5.77573	5.50504	5.7116	5.65549		0.072747	0.029133	0.029794	0.029633	0.030566	0.029133	0.030226	0.02993
				0.073304	5.69743	5.60229	5.65584	5.61477	5.69743	5.57845	5.47572		0.073304	0.030615	0.030104	0.030392	0.030171	0.030615	0.029976	0.029424
				0.073862	5.33115	5.36679	5.43089	5.30477	5.33115	5.64091	5.37377		0.073862	0.029085	0.029279	0.029629	0.028941	0.029085	0.030775	0.029317
				0.074419	5.36708	5.3607	5.38973	5.30191	5.36708	5.33151	5.33405		0.074419	0.029724	0.029689	0.029849	0.029363	0.029724	0.029527	0.029541
				0.074977	5.39514	5.21115	5.48693	5.43992	5.39514	5.1004	5.08613		0.074977	0.030329	0.029295	0.030845	0.030581	0.030329	0.028672	0.028592
				0.075534	5.2078	5.19601	5.09062	5.04412	5.2078	5.08314	5.14607		0.075534	0.029713	0.029645	0.029044	0.028779	0.029713	0.029001	0.02936
				0.076091	5.0225	5.15842	5.14111	4.92091	5.0225	5.0255	5.05509		0.076091	0.029079	0.029866	0.029766	0.028491	0.029079	0.029097	0.029268
				0.076649	5.00511	4.86247	4.88856	4.98083	5.00511	4.95222	4.77698		0.076649	0.029405	0.028567	0.028721	0.029263	0.029405	0.029095	0.028065
				0.077206	4.87263	4.91899	4.95982	4.68396	4.87263	4.81544	4.65671		0.077206	0.029045	0.029321	0.029564	0.02792	0.029045	0.028704	0.027758
				0.077764	4.83912	4.98687	4.78927	4.77226	4.83912	4.70435	4.73053		0.077764	0.029263	0.030157	0.028962	0.028859	0.029263	0.028448	0.028607
				0.078321	4.92631	4.74603	4.67291	4.58389	4.92631	4.6235	4.69015		0.078321	0.030219	0.029113	0.028664	0.028118	0.030219	0.028361	0.02877
				0.078879	4.57529	4.57639	4.53361	4.5901	4.57529	4.58799	4.52892		0.078879	0.028467	0.028474	0.028208	0.028559	0.028467	0.028546	0.028178
				0.079436	4.53864	4.42511	4.57371	4.53149	4.53864	4.58363	4.36956		0.079436	0.028639	0.027923	0.02886	0.028594	0.028639	0.028923	0.027572
				0.079993	4.39185	4.34599	4.37938	4.50435	4.39185	4.34218	4.34123		0.079993	0.028103	0.027809	0.028023	0.028823	0.028103	0.027785	0.027779
				0.080551	4.3891	4.46574	4.42692	4.08923	4.3891	4.36744	4.18839		0.080551	0.028478	0.028976	0.028724	0.026533	0.028478	0.028338	0.027176
				0.081108	4.30627	4.27506	4.17318	4.13611	4.30627	4.23849	4.13453		0.081108	0.028329	0.028124	0.027453	0.027209	0.028329	0.027883	0.027199
				0.081666	4.32852	4.42281	4.23194	4.14808	4.32852	4.13892	4.08655		0.081666	0.028868	0.029497	0.028224	0.027665	0.028868	0.027604	0.027255
				0.082223	4.14596	4.12796	4.00948	4.08079	4.14596	4.01836	4.02936		0.082223	0.028029	0.027908	0.027107	0.027589	0.028029	0.027167	0.027241
				0.082781	4.18222	4.04367	4.04017	3.91236	4.18222	3.95388	3.90684		0.082781	0.028659	0.02771	0.027686	0.02681	0.028659	0.027095	0.026772
				0.083338	4.00312	3.85724	4.00102	3.9402	4.00312	3.8019	3.98264		0.083338	0.027803	0.026789	0.027788	0.027366	0.027803	0.026405	0.02766
				0.083895	3.83413	3.78855	3.68892	3.87658	3.83413	3.95547	3.79339		0.083895	0.026986	0.026665	0.025964	0.027285	0.026986	0.02784	0.026699
				0.084453	3.75897	3.95142	3.90228	3.92599	3.75897	3.799	3.96072		0.084453	0.02681	0.028183	0.027832	0.028001	0.02681	0.027096	0.028249
				0.08501	3.87829	3.97639	3.82738	3.66703	3.87829	3.67176	3.80224		0.08501	0.028027	0.028736	0.027659	0.026501	0.028027	0.026535	0.027478
				0.085568	3.87132	3.75989	3.8081	3.69851	3.87132	3.79162	3.74488		0.085568	0.028345	0.027529	0.027882	0.02708	0.028345	0.027762	0.02742
				0.086125	3.71983	3.75247	3.61431	3.66169	3.71983	3.57774	3.72275		0.086125	0.027592	0.027834	0.026809	0.027161	0.027592	0.026538	0.027614
				0.086683	3.51081	3.54476	3.70155	3.59395	3.51081	3.64911	3.66719		0.086683	0.02638	0.026635	0.027813	0.027005	0.02638	0.027419	0.027555
				0.08724	3.47438	3.55672	3.58367	3.60763	3.47438	3.54887	3.51446		0.08724	0.026443	0.02707	0.027275	0.027457	0.026443	0.02701	0.026748
				0.087798	3.57786	3.5374	3.56478	3.59045	3.57786	3.45378	3.50856		0.087798	0.02758	0.027268	0.027479	0.027677	0.02758	0.026623	0.027046
				0.088355	3.50489	3.50169	3.51202	3.31894	3.50489	3.58082	3.48442		0.088355	0.027361	0.027336	0.027417	0.02591	0.027361	0.027954	0.027201
				0.088912	3.45738	3.47154	3.52672	3.34155	3.45738	3.42516	3.43372		0.088912	0.027332	0.027444	0.02788	0.026416	0.027332	0.027077	0.027145
				0.08947	3.30184	3.24116	3.29227	3.23935	3.30184	3.35643	3.20267		0.08947	0.026431	0.025945	0.026354	0.025931	0.026431	0.026868	0.025637
				0.090027	3.39646	3.24063	3.3231	3.25116	3.39646	3.43664	3.18967		0.090027	0.027528	0.026265	0.026933	0.02635	0.027528	0.027853	0.025852
				0.090585	3.21085	3.21669	3.27499	3.15475	3.21085	3.26613	3.14993		0.090585	0.026347	0.026395	0.026873	0.025887	0.026347	0.026801	0.025847
				0.091142	3.09909	3.31144	3.17116	3.21006	3.09909	2.94877	3.10167		0.091142	0.025744	0.027508	0.026342	0.026665	0.025744	0.024495	0.025765
				0.0917	3.17284	3.06069	2.98179	3.03274	3.17284	2.98947	3.13458		0.0917	0.02668	0.025737	0.025074	0.025502	0.02668	0.025138	0.026358
				0.092257	2.92107	3.10386	3.12589	3.02842	2.92107	3.03691	3.01547		0.092257	0.024862	0.026418	0.026606	0.025776	0.024862	0.025848	0.025666
				0.092814	3.09091	3.0507	3.1015	2.90903	3.09091	3.15889	2.82371		0.092814	0.026626	0.02628	0.026718	0.02506	0.026626	0.027212	0.024325
				0.093372	2.97103	2.99607	2.92514	2.86462	2.97103	2.85109	2.77546		0.093372	0.025902	0.026121	0.025502	0.024975	0.025902	0.024857	0.024197
				0.093929	2.87345	2.98673	2.88464	2.85271	2.87345	2.93755	2.74879		0.093929	0.025351	0.026351	0.02545	0.025168	0.025351	0.025917	0.024252
				0.094487	2.83342	2.77234	2.81038	2.94779	2.83342	2.90574	2.8889		0.094487	0.025296	0.024751	0.025091	0.026317	0.025296	0.025942	0.025792
				0.095044	2.7875	2.67417	2.71367	2.72858	2.7875	2.72073	2.7639		0.095044	0.02518	0.024157	0.024514	0.024648	0.02518	0.024577	0.024967
				0.095602	2.83439	2.62437	2.59328	2.66811	2.83439	2.67047	2.66878		0.095602	0.025906	0.023986	0.023702	0.024386	0.025906	0.024407	0.024392
				0.096159	2.59914	2.51308	2.6498	2.6288	2.59914	2.67513	2.62702		0.096159	0.024033	0.023237	0.024502	0.024307	0.024033	0.024736	0.024291
				0.096716	2.55688	2.45569	2.57251	2.55759	2.55688	2.60208	2.63774		0.096716	0.023917	0.02297	0.024063	0.023924	0.023917	0.02434	0.024673
				0.097274	2.56469	2.55645	2.55083	2.49065	2.56469	2.55139	2.4274		0.097274	0.024268	0.02419	0.024137	0.023567	0.024268	0.024142	0.022969
				0.097831	2.50549	2.47294	2.55235	2.43512	2.50549	2.39933	2.5562		0.097831	0.02398	0.023668	0.024428	0.023306	0.02398	0.022964	0.024465
				0.098389	2.33457	2.37582	2.49206	2.35996	2.33457	2.44596	2.51317		0.098389	0.0226	0.022999	0.024124	0.022845	0.0226	0.023678	0.024328
				0.098946	2.35616	2.34453	2.33698	2.32851	2.35616	2.42028	2.28789		0.098946	0.023068	0.022954	0.02288	0.022797	0.023068	0.023695	0.022399
				0.099504	2.3339	2.46886	2.2343	2.40916	2.3339	2.2981	2.28751		0.099504	0.023108	0.024444	0.022122	0.023853	0.023108	0.022754	0.022649
				0.100061	2.18918	2.23306	2.28298	2.31638	2.18918	2.271	2.249		0.100061	0.021918	0.022358	0.022858	0.023192	0.021918	0.022738	0.022517
				0.100618	2.28485	2.20834	2.27033	2.26821	2.28485	2.25352	2.30877		0.100618	0.023132	0.022357	0.022985	0.022963	0.023132	0.022815	0.023374
				0.101176	2.0967	2.35211	2.1693	2.11324	2.0967	2.28609	2.24919		0.101176	0.021463	0.024078	0.022206	0.021632	0.021463	0.023402	0.023024
				0.101733	2.28513	2.23334	2.13095	2.17477	2.28513	2.16301	2.15068		0.101733	0.02365	0.023114	0.022055	0.022508	0.02365	0.022386	0.022259
				0.102291	2.16872	2.14323	2.0056	2.07931	2.16872	1.98992	2.00581		0.102291	0.022692	0.022426	0.020985	0.021757	0.022692	0.020821	0.020988
				0.102848	2.086	2.03335	2.08127	1.97394	2.086	2.00369	1.94665		0.102848	0.022065	0.021508	0.022015	0.02088	0.022065	0.021194	0.020591
				0.103406	2.12606	2.03227	2.03693	2.08443	2.12606	2.09511	1.85641		0.103406	0.022734	0.021731	0.02178	0.022288	0.022734	0.022403	0.01985
				0.103963	1.99448	1.90048	2.01612	1.8848	1.99448	1.85393	2.01655		0.103963	0.021557	0.020541	0.021791	0.020372	0.021557	0.020038	0.021796
				0.10452	1.95146	1.96678	1.91291	1.88425	1.95146	1.95243	1.88912		0.10452	0.021319	0.021486	0.020897	0.020584	0.021319	0.021329	0.020638
				0.105078	1.92112	1.90258	1.87612	1.91236	1.92112	1.84495	1.8635		0.105078	0.021212	0.021007	0.020715	0.021115	0.021212	0.020371	0.020576
				0.105635	1.85051	1.86654	1.89476	1.88283	1.85051	1.90769	1.7939		0.105635	0.020649	0.020828	0.021143	0.02101	0.020649	0.021287	0.020018
				0.106193	1.87635	1.86205	1.79329	1.89824	1.87635	1.79407	1.76997		0.106193	0.02116	0.020998	0.020223	0.021406	0.02116	0.020232	0.01996
				0.10675	1.80709	1.79829	1.77888	1.72332	1.80709	1.82957	1.63942		0.10675	0.020593	0.020493	0.020271	0.019638	0.020593	0.020849	0.018682
				0.107308	1.65339	1.72046	1.73671	1.70579	1.65339	1.72534	1.69188		0.107308	0.019039	0.019811	0.019998	0.019642	0.019039	0.019867	0.019482
				0.107865	1.76397	1.67328	1.72604	1.67928	1.76397	1.60795	1.8202		0.107865	0.020524	0.019468	0.020082	0.019538	0.020524	0.018708	0.021178
				0.108422	1.70141	1.67781	1.64839	1.65801	1.70141	1.73749	1.66647		0.108422	0.020001	0.019723	0.019377	0.01949	0.020001	0.020425	0.01959
				0.10898	1.55129	1.63814	1.594	1.57488	1.55129	1.68613	1.57255		0.10898	0.018424	0.019456	0.018931	0.018704	0.018424	0.020026	0.018677
				0.109537	1.66375	1.58418	1.54257	1.61627	1.66375	1.41513	1.54401		0.109537	0.019962	0.019008	0.018508	0.019393	0.019962	0.016979	0.018526
				0.110095	1.56961	1.47096	1.51653	1.53154	1.56961	1.59116	1.45111		0.110095	0.019025	0.017829	0.018382	0.018564	0.019025	0.019286	0.017589
				0.110652	1.5039	1.606	1.59597	1.56227	1.5039	1.50698	1.51992		0.110652	0.018414	0.019664	0.019541	0.019128	0.018414	0.018451	0.01861
				0.11121	1.53806	1.43044	1.52402	1.49025	1.53806	1.53191	1.51908		0.11121	0.019022	0.017691	0.018849	0.018431	0.019022	0.018946	0.018787
				0.111767	1.45233	1.43946	1.54693	1.37282	1.45233	1.48114	1.43074		0.111767	0.018142	0.017982	0.019324	0.017149	0.018142	0.018502	0.017873
				0.112324	1.46746	1.42681	1.41779	1.43607	1.46746	1.38683	1.42195		0.112324	0.018514	0.018002	0.017888	0.018118	0.018514	0.017497	0.01794
				0.112882	1.36575	1.39846	1.36637	1.29472	1.36575	1.28535	1.31537		0.112882	0.017403	0.01782	0.017411	0.016498	0.017403	0.016378	0.016761
				0.113439	1.27655	1.2908	1.30202	1.32764	1.27655	1.37844	1.28606		0.113439	0.016427	0.016611	0.016755	0.017085	0.016427	0.017738	0.01655
				0.113997	1.32867	1.35532	1.35074	1.35469	1.32867	1.26275	1.23716		0.113997	0.017266	0.017613	0.017553	0.017605	0.017266	0.01641	0.016077
				0.114554	1.32276	1.35743	1.29698	1.32223	1.32276	1.4236	1.30022		0.114554	0.017358	0.017813	0.01702	0.017351	0.017358	0.018681	0.017062
				0.115111	1.28733	1.31352	1.26606	1.31858	1.28733	1.27845	1.28842		0.115111	0.017058	0.017405	0.016776	0.017472	0.017058	0.01694	0.017072
				0.115669	1.27168	1.31445	1.24619	1.31199	1.27168	1.23496	1.24728		0.115669	0.017014	0.017586	0.016673	0.017554	0.017014	0.016523	0.016688
				0.116226	1.24972	1.20036	1.1582	1.15406	1.24972	1.21824	1.25147		0.116226	0.016882	0.016215	0.015646	0.01559	0.016882	0.016457	0.016905
				0.116784	1.13524	1.16453	1.19619	1.17643	1.13524	1.07668	1.15549		0.116784	0.015483	0.015883	0.016314	0.016045	0.015483	0.014684	0.015759
				0.117341	1.22842	1.18277	1.10894	1.08841	1.22842	1.13783	1.12207		0.117341	0.016914	0.016285	0.015269	0.014986	0.016914	0.015667	0.01545
				0.117899	1.11152	1.13584	1.1375	1.14487	1.11152	1.12305	1.14782		0.117899	0.01545	0.015788	0.015811	0.015914	0.01545	0.015611	0.015955
				0.118456	1.17998	1.13735	1.18292	1.02255	1.17998	1.17552	1.20959		0.118456	0.016557	0.015959	0.016598	0.014348	0.016557	0.016495	0.016973
				0.119013	0.991865	1.12768	1.14953	1.11963	0.991865	1.04832	1.06347		0.119013	0.014049	0.015973	0.016282	0.015859	0.014049	0.014848	0.015063
				0.119571	1.04101	1.12915	1.03021	1.1113	1.04101	1.07886	1.09486		0.119571	0.014884	0.016144	0.014729	0.015889	0.014884	0.015425	0.015653
				0.120128	1.06093	1.08331	1.02202	1.08485	1.06093	1.03406	1.03864		0.120128	0.01531	0.015633	0.014748	0.015655	0.01531	0.014922	0.014988
				0.120686	1.06016	1.02834	0.941583	0.958933	1.06016	1.00601	1.02217		0.120686	0.015441	0.014978	0.013714	0.013967	0.015441	0.014653	0.014888
				0.121243	1.06379	0.989229	0.985454	0.982543	1.06379	1.00943	0.996716		0.121243	0.015638	0.014542	0.014486	0.014443	0.015638	0.014839	0.014652
				0.1218	0.973961	0.951913	0.968811	0.936687	0.973961	1.00247	0.909145		0.1218	0.014449	0.014122	0.014373	0.013896	0.014449	0.014872	0.013487
				0.122358	1.002	0.937337	1.05037	0.898663	1.002	0.910873	1.03816		0.122358	0.015001	0.014033	0.015726	0.013454	0.015001	0.013637	0.015543
				0.122915	0.826078	1.00436	0.876487	0.880967	0.826078	0.941892	0.943336		0.122915	0.01248	0.015174	0.013242	0.01331	0.01248	0.01423	0.014252
				0.123473	0.842297	0.876283	1.01693	0.94515	0.842297	0.847172	0.924235		0.123473	0.012841	0.013359	0.015504	0.014409	0.012841	0.012916	0.014091
				0.12403	0.884352	0.832759	0.874258	0.909803	0.884352	0.86003	0.882607		0.12403	0.013604	0.012811	0.013449	0.013996	0.013604	0.01323	0.013578
				0.124588	0.94467	0.834821	0.840603	0.774404	0.94467	0.97556	0.878561		0.124588	0.014663	0.012958	0.013048	0.01202	0.014663	0.015143	0.013637
				0.125145	0.748547	0.903448	0.862045	0.810068	0.748547	0.852962	0.801872		0.125145	0.011723	0.014149	0.013501	0.012687	0.011723	0.013358	0.012558
				0.125702	0.855569	0.864876	0.855586	0.844695	0.855569	0.844287	0.822411		0.125702	0.013519	0.013666	0.013519	0.013347	0.013519	0.013341	0.012995
				0.12626	0.786761	0.774284	0.835142	0.948528	0.786761	0.797742	0.848882		0.12626	0.012542	0.012343	0.013313	0.015121	0.012542	0.012717	0.013533
				0.126817	0.802733	0.823502	0.806075	0.820004	0.802733	0.871767	0.791934		0.126817	0.01291	0.013244	0.012964	0.013188	0.01291	0.01402	0.012736
				0.127375	0.765335	0.729653	0.760316	0.765058	0.765335	0.7975	0.79797		0.127375	0.012417	0.011838	0.012336	0.012413	0.012417	0.012939	0.012947
				0.127932	0.733592	0.755541	0.731889	0.784988	0.733592	0.694323	0.773673		0.127932	0.012006	0.012366	0.011979	0.012848	0.012006	0.011364	0.012662
				0.128489	0.764777	0.710632	0.724397	0.768089	0.764777	0.709389	0.73988		0.128489	0.012626	0.011732	0.011959	0.012681	0.012626	0.011712	0.012215
				0.129047	0.705425	0.758419	0.69592	0.770719	0.705425	0.757584	0.742145		0.129047	0.011748	0.01263	0.011589	0.012835	0.011748	0.012616	0.012359
				0.129604	0.698173	0.673519	0.638623	0.671871	0.698173	0.729855	0.659041		0.129604	0.011727	0.011313	0.010727	0.011286	0.011727	0.01226	0.01107
				0.130162	0.815351	0.663768	0.692797	0.713586	0.815351	0.703278	0.680809		0.130162	0.013814	0.011246	0.011737	0.01209	0.013814	0.011915	0.011534
				0.130719	0.675528	0.661733	0.706931	0.660332	0.675528	0.684587	0.651941		0.130719	0.011543	0.011307	0.01208	0.011283	0.011543	0.011698	0.01114
				0.131277	0.703716	0.723343	0.643892	0.671341	0.703716	0.653155	0.597052		0.131277	0.012128	0.012466	0.011097	0.01157	0.012128	0.011256	0.010289
				0.131834	0.664634	0.692211	0.637264	0.655108	0.664634	0.678379	0.653652		0.131834	0.011551	0.012031	0.011076	0.011386	0.011551	0.01179	0.011361
				0.132391	0.636336	0.7215	0.634044	0.594776	0.636336	0.685792	0.699154		0.132391	0.011153	0.012646	0.011113	0.010425	0.011153	0.01202	0.012254
				0.132949	0.605878	0.645915	0.568356	0.625507	0.605878	0.657559	0.592826		0.132949	0.010709	0.011417	0.010046	0.011056	0.010709	0.011623	0.010478
				0.133506	0.617094	0.564001	0.683201	0.691396	0.617094	0.679908	0.529035		0.133506	0.010999	0.010053	0.012177	0.012323	0.010999	0.012119	0.009429
				0.134064	0.606561	0.625707	0.546192	0.619935	0.606561	0.548637	0.591325		0.134064	0.010902	0.011246	0.009817	0.011142	0.010902	0.009861	0.010628
				0.134621	0.657346	0.640306	0.596751	0.565652	0.657346	0.527133	0.548313		0.134621	0.011913	0.011604	0.010815	0.010251	0.011913	0.009553	0.009937
				0.135178	0.544887	0.497204	0.633611	0.593965	0.544887	0.590924	0.5121		0.135178	0.009957	0.009085	0.011578	0.010854	0.009957	0.010798	0.009358
				0.135736	0.584658	0.582166	0.544231	0.620554	0.584658	0.611358	0.578346		0.135736	0.010772	0.010726	0.010027	0.011433	0.010772	0.011264	0.010656
				0.136293	0.557347	0.58266	0.571575	0.591456	0.557347	0.556566	0.576874		0.136293	0.010353	0.010823	0.010617	0.010987	0.010353	0.010339	0.010716
				0.136851	0.532971	0.514986	0.460216	0.524762	0.532971	0.572985	0.483361		0.136851	0.009982	0.009645	0.008619	0.009828	0.009982	0.010731	0.009052
				0.137408	0.536474	0.553999	0.523037	0.483347	0.536474	0.512232	0.555278		0.137408	0.010129	0.01046	0.009875	0.009126	0.010129	0.009671	0.010484
				0.137965	0.468196	0.4877	0.546299	0.471822	0.468196	0.484776	0.516591		0.137965	0.008912	0.009283	0.010398	0.008981	0.008912	0.009227	0.009833
				0.138523	0.590647	0.522864	0.513148	0.458467	0.590647	0.457114	0.500346		0.138523	0.011334	0.010033	0.009847	0.008797	0.011334	0.008771	0.009601
				0.13908	0.580509	0.520505	0.503451	0.51661	0.580509	0.532955	0.460611		0.13908	0.011229	0.010068	0.009738	0.009993	0.011229	0.010309	0.00891
				0.139638	0.413867	0.488247	0.592768	0.492187	0.413867	0.530336	0.449998		0.139638	0.00807	0.00952	0.011558	0.009597	0.00807	0.010341	0.008774
				0.140195	0.539522	0.46839	0.627105	0.463825	0.539522	0.448473	0.519715		0.140195	0.010604	0.009206	0.012326	0.009116	0.010604	0.008815	0.010215
				0.140752	0.392927	0.426164	0.446999	0.431711	0.392927	0.457145	0.531344		0.140752	0.007784	0.008443	0.008856	0.008553	0.007784	0.009057	0.010527
				0.14131	0.449804	0.475164	0.473717	0.38631	0.449804	0.447665	0.392137		0.14131	0.008982	0.009488	0.009459	0.007714	0.008982	0.008939	0.00783
				0.141867	0.478229	0.498523	0.47557	0.461465	0.478229	0.477466	0.399174		0.141867	0.009625	0.010033	0.009571	0.009288	0.009625	0.00961	0.008034
				0.142425	0.412044	0.429528	0.448578	0.37549	0.412044	0.327059	0.452944		0.142425	0.008358	0.008713	0.009099	0.007617	0.008358	0.006634	0.009188
				0.142982	0.444482	0.475215	0.404013	0.479002	0.444482	0.479745	0.478533		0.142982	0.009087	0.009715	0.00826	0.009793	0.009087	0.009808	0.009783
				0.14354	0.415137	0.437268	0.430846	0.450115	0.415137	0.442663	0.410678		0.14354	0.008553	0.009009	0.008877	0.009274	0.008553	0.009121	0.008462
				0.144097	0.42689	0.391272	0.374495	0.306257	0.42689	0.404879	0.411772		0.144097	0.008864	0.008124	0.007776	0.006359	0.008864	0.008407	0.00855
				0.144654	0.481107	0.455313	0.424354	0.393664	0.481107	0.461719	0.320596		0.144654	0.010067	0.009527	0.00888	0.008237	0.010067	0.009661	0.006708
				0.145212	0.411895	0.472663	0.428994	0.338634	0.411895	0.407362	0.443232		0.145212	0.008685	0.009967	0.009046	0.007141	0.008685	0.00859	0.009346
				0.145769	0.38756	0.436318	0.353441	0.418647	0.38756	0.35995	0.391737		0.145769	0.008235	0.009271	0.00751	0.008896	0.008235	0.007648	0.008324
				0.146327	0.457683	0.373186	0.377043	0.434092	0.457683	0.396775	0.38857		0.146327	0.0098	0.007991	0.008073	0.009295	0.0098	0.008496	0.00832
				0.146884	0.403064	0.398309	0.401762	0.384205	0.403064	0.309041	0.394018		0.146884	0.008696	0.008593	0.008668	0.008289	0.008696	0.006668	0.008501
				0.147441	0.379229	0.311993	0.323953	0.445281	0.379229	0.349443	0.404869		0.147441	0.008244	0.006782	0.007042	0.00968	0.008244	0.007596	0.008801
				0.147999	0.411201	0.368445	0.318748	0.347912	0.411201	0.414513	0.304438		0.147999	0.009007	0.00807	0.006982	0.007621	0.009007	0.009079	0.006668
				0.148556	0.29873	0.361093	0.345163	0.317427	0.29873	0.381885	0.39126		0.148556	0.006593	0.007969	0.007617	0.007005	0.006593	0.008428	0.008635
				0.149114	0.415315	0.325105	0.415312	0.38118	0.415315	0.363464	0.344202		0.149114	0.009235	0.007229	0.009234	0.008476	0.009235	0.008082	0.007653
				0.149671	0.360603	0.382239	0.30769	0.357265	0.360603	0.356578	0.3396		0.149671	0.008078	0.008563	0.006893	0.008003	0.008078	0.007988	0.007608
				0.150228	0.397455	0.425749	0.321118	0.283382	0.397455	0.282332	0.316346		0.150228	0.00897	0.009608	0.007247	0.006395	0.00897	0.006372	0.007139
				0.150786	0.261616	0.345934	0.322754	0.388147	0.261616	0.309062	0.311828		0.150786	0.005948	0.007865	0.007338	0.008825	0.005948	0.007027	0.00709
				0.151343	0.248945	0.434684	0.328519	0.418324	0.248945	0.319624	0.287984		0.151343	0.005702	0.009956	0.007525	0.009582	0.005702	0.007321	0.006596
				0.151901	0.314767	0.322386	0.285896	0.30721	0.314767	0.298536	0.319105		0.151901	0.007263	0.007439	0.006597	0.007089	0.007263	0.006888	0.007363
				0.152458	0.309645	0.297495	0.357635	0.25395	0.309645	0.257702	0.365283		0.152458	0.007197	0.006915	0.008313	0.005903	0.007197	0.00599	0.00849
				0.153015	0.27651	0.313796	0.254895	0.340454	0.27651	0.333073	0.246222		0.153015	0.006474	0.007347	0.005968	0.007971	0.006474	0.007798	0.005765
				0.153573	0.282758	0.335956	0.408825	0.32697	0.282758	0.286753	0.285558		0.153573	0.006669	0.007923	0.009642	0.007711	0.006669	0.006763	0.006735
				0.15413	0.360559	0.37414	0.273629	0.260712	0.360559	0.319094	0.249743		0.15413	0.008565	0.008888	0.0065	0.006193	0.008565	0.00758	0.005933
				0.154688	0.27167	0.324598	0.317196	0.275156	0.27167	0.287275	0.352087		0.154688	0.006501	0.007767	0.00759	0.006584	0.006501	0.006874	0.008425
				0.155245	0.322652	0.336897	0.279039	0.266119	0.322652	0.250941	0.258766		0.155245	0.007776	0.00812	0.006725	0.006414	0.007776	0.006048	0.006237
				0.155802	0.260541	0.285042	0.305818	0.232797	0.260541	0.271301	0.2515		0.155802	0.006324	0.006919	0.007424	0.005651	0.006324	0.006586	0.006105
				0.15636	0.227577	0.288049	0.302688	0.271951	0.227577	0.203653	0.246076		0.15636	0.005564	0.007042	0.0074	0.006649	0.005564	0.004979	0.006016
				0.156917	0.272154	0.308087	0.225622	0.304815	0.272154	0.325681	0.300386		0.156917	0.006701	0.007586	0.005555	0.007505	0.006701	0.008019	0.007396
				0.157475	0.253027	0.275717	0.294333	0.268777	0.253027	0.246769	0.316091		0.157475	0.006275	0.006837	0.007299	0.006665	0.006275	0.006119	0.007839
				0.158032	0.31927	0.346853	0.269055	0.296758	0.31927	0.302441	0.276291		0.158032	0.007973	0.008662	0.006719	0.007411	0.007973	0.007553	0.0069
				0.158589	0.310569	0.225473	0.287842	0.208464	0.310569	0.301312	0.269727		0.158589	0.007811	0.005671	0.007239	0.005243	0.007811	0.007578	0.006784
				0.159147	0.253581	0.267589	0.252657	0.222605	0.253581	0.30935	0.249296		0.159147	0.006423	0.006777	0.006399	0.005638	0.006423	0.007835	0.006314
				0.159704	0.230847	0.295676	0.241745	0.215895	0.230847	0.286304	0.285529		0.159704	0.005888	0.007541	0.006166	0.005506	0.005888	0.007302	0.007283
				0.160261	0.215729	0.199577	0.220439	0.246891	0.215729	0.207292	0.243452		0.160261	0.005541	0.005126	0.005662	0.006341	0.005541	0.005324	0.006253
				0.160819	0.292096	0.229442	0.251289	0.268446	0.292096	0.243171	0.263668		0.160819	0.007554	0.005934	0.006499	0.006943	0.007554	0.006289	0.006819
				0.161376	0.304595	0.282162	0.235816	0.232898	0.304595	0.245552	0.255041		0.161376	0.007932	0.007348	0.006141	0.006065	0.007932	0.006395	0.006642
				0.161934	0.233901	0.231757	0.283617	0.347575	0.233901	0.220481	0.233549		0.161934	0.006133	0.006077	0.007437	0.009114	0.006133	0.005782	0.006124
				0.162491	0.203402	0.220459	0.263954	0.217437	0.203402	0.202605	0.214076		0.162491	0.00537	0.005821	0.006969	0.005741	0.00537	0.005349	0.005652
				0.163048	0.268985	0.263365	0.197195	0.277637	0.268985	0.209996	0.145785		0.163048	0.007151	0.007001	0.005242	0.007381	0.007151	0.005583	0.003876
				0.163606	0.205141	0.293981	0.241087	0.233506	0.205141	0.260955	0.273626		0.163606	0.005491	0.007869	0.006453	0.00625	0.005491	0.006985	0.007324
				0.164163	0.187307	0.264448	0.184782	0.235744	0.187307	0.244255	0.221384		0.164163	0.005048	0.007127	0.00498	0.006353	0.005048	0.006583	0.005966
				0.164721	0.233038	0.203892	0.182463	0.236383	0.233038	0.198996	0.26528		0.164721	0.006323	0.005532	0.004951	0.006414	0.006323	0.005399	0.007198
				0.165278	0.214164	0.2756	0.205894	0.210009	0.214164	0.212414	0.188024		0.165278	0.00585	0.007529	0.005624	0.005737	0.00585	0.005802	0.005136
				0.165835	0.291013	0.224417	0.229718	0.181876	0.291013	0.244489	0.201054		0.165835	0.008003	0.006172	0.006318	0.005002	0.008003	0.006724	0.005529
				0.166393	0.249713	0.232859	0.212124	0.264148	0.249713	0.178122	0.297067		0.166393	0.006914	0.006447	0.005873	0.007313	0.006914	0.004932	0.008225
				0.16695	0.281903	0.222132	0.290682	0.18343	0.281903	0.219941	0.20083		0.16695	0.007857	0.006191	0.008102	0.005113	0.007857	0.00613	0.005598
				0.167508	0.245956	0.246734	0.169791	0.235056	0.245956	0.243603	0.16615		0.167508	0.006901	0.006923	0.004764	0.006595	0.006901	0.006835	0.004662
				0.168065	0.27274	0.196471	0.305903	0.195834	0.27274	0.191673	0.281406		0.168065	0.007704	0.00555	0.00864	0.005531	0.007704	0.005414	0.007949
				0.168622	0.241507	0.149584	0.230477	0.148342	0.241507	0.202846	0.2515		0.168622	0.006867	0.004253	0.006553	0.004218	0.006867	0.005768	0.007151
				0.16918	0.139703	0.193771	0.156105	0.159585	0.139703	0.234268	0.221104		0.16918	0.003999	0.005546	0.004468	0.004568	0.003999	0.006705	0.006328
				0.169737	0.20981	0.153566	0.182024	0.254421	0.20981	0.211842	0.236648		0.169737	0.006045	0.004424	0.005244	0.00733	0.006045	0.006103	0.006818
				0.170294	0.131446	0.267589	0.189718	0.24537	0.131446	0.212812	0.119889		0.170294	0.003812	0.00776	0.005502	0.007116	0.003812	0.006172	0.003477
				0.170852	0.205465	0.198434	0.241103	0.255478	0.205465	0.192128	0.127362		0.170852	0.005998	0.005792	0.007038	0.007458	0.005998	0.005608	0.003718
				0.171409	0.219354	0.137421	0.194519	0.19214	0.219354	0.189339	0.181525		0.171409	0.006445	0.004038	0.005715	0.005645	0.006445	0.005563	0.005333
				0.171967	0.193048	0.176834	0.199718	0.140056	0.193048	0.16605	0.221976		0.171967	0.005709	0.005229	0.005906	0.004142	0.005709	0.004911	0.006564
				0.172524	0.091679	0.226026	0.233081	0.189209	0.091679	0.209683	0.192325		0.172524	0.002729	0.006728	0.006938	0.005632	0.002729	0.006241	0.005724
				0.173081	0.249481	0.144591	0.164525	0.162197	0.249481	0.25956	0.141481		0.173081	0.007474	0.004332	0.004929	0.004859	0.007474	0.007776	0.004238
				0.173639	0.239645	0.168742	0.189801	0.194179	0.239645	0.237513	0.227592		0.173639	0.007225	0.005088	0.005723	0.005855	0.007225	0.007161	0.006862
				0.174196	0.190945	0.187776	0.184634	0.232465	0.190945	0.221113	0.182295		0.174196	0.005794	0.005698	0.005603	0.007054	0.005794	0.00671	0.005532
				0.174754	0.158884	0.148158	0.200076	0.192325	0.158884	0.190156	0.186358		0.174754	0.004852	0.004525	0.00611	0.005873	0.004852	0.005807	0.005691
				0.175311	0.153395	0.175477	0.242024	0.211771	0.153395	0.161533	0.202942		0.175311	0.004714	0.005393	0.007438	0.006509	0.004714	0.004965	0.006237
				0.175868	0.174711	0.127621	0.146348	0.193824	0.174711	0.21945	0.19158		0.175868	0.005404	0.003947	0.004526	0.005995	0.005404	0.006788	0.005925
				0.176426	0.179485	0.19642	0.217524	0.223353	0.179485	0.193701	0.150645		0.176426	0.005587	0.006114	0.006771	0.006952	0.005587	0.006029	0.004689
				0.176983	0.134028	0.127161	0.180231	0.173999	0.134028	0.161087	0.166573		0.176983	0.004198	0.003983	0.005645	0.00545	0.004198	0.005046	0.005218
				0.17754	0.220735	0.140935	0.078572	0.210993	0.220735	0.127416	0.175365		0.17754	0.006958	0.004442	0.002477	0.006651	0.006958	0.004016	0.005528
				0.178098	0.166777	0.162086	0.193776	0.18013	0.166777	0.138888	0.174963		0.178098	0.00529	0.005141	0.006146	0.005714	0.00529	0.004405	0.00555
				0.178655	0.149366	0.157106	0.178813	0.128719	0.149366	0.252092	0.214583		0.178655	0.004767	0.005014	0.005707	0.004108	0.004767	0.008046	0.006849
				0.179213	0.120006	0.111636	0.215997	0.183752	0.120006	0.152421	0.174265		0.179213	0.003854	0.003585	0.006937	0.005902	0.003854	0.004895	0.005597
				0.17977	0.127688	0.135994	0.207782	0.131943	0.127688	0.217442	0.160411		0.17977	0.004127	0.004395	0.006715	0.004264	0.004127	0.007027	0.005184
				0.180327	0.190714	0.186377	0.178555	0.219728	0.190714	0.205471	0.136796		0.180327	0.006202	0.006061	0.005806	0.007145	0.006202	0.006681	0.004448
				0.180885	0.191061	0.217569	0.145783	0.143389	0.191061	0.247573	0.193748		0.180885	0.006251	0.007119	0.00477	0.004692	0.006251	0.0081	0.006339
				0.181442	0.233457	0.146901	0.205648	0.149796	0.233457	0.196194	0.161402		0.181442	0.007686	0.004836	0.00677	0.004931	0.007686	0.006459	0.005314
				0.181999	0.217598	0.171914	0.146609	0.166466	0.217598	0.195708	0.12378		0.181999	0.007208	0.005694	0.004856	0.005514	0.007208	0.006483	0.0041
				0.182557	0.207377	0.154629	0.193389	0.151683	0.207377	0.139006	0.164312		0.182557	0.006911	0.005153	0.006445	0.005055	0.006911	0.004633	0.005476
				0.183114	0.127782	0.210557	0.128731	0.084837	0.127782	0.169321	0.176778		0.183114	0.004285	0.00706	0.004316	0.002845	0.004285	0.005677	0.005927
				0.183672	0.15895	0.083973	0.124274	0.216551	0.15895	0.15449	0.207811		0.183672	0.005362	0.002833	0.004192	0.007305	0.005362	0.005212	0.007011
				0.184229	0.202705	0.220707	0.127008	0.130044	0.202705	0.170157	0.19678		0.184229	0.00688	0.007491	0.004311	0.004414	0.00688	0.005775	0.006679
				0.184786	0.070753	0.182052	0.153692	0.134324	0.070753	0.155975	0.142374		0.184786	0.002416	0.006216	0.005248	0.004587	0.002416	0.005326	0.004861
				0.185344	0.151658	0.189583	0.185362	0.199163	0.151658	0.18384	0.160577		0.185344	0.00521	0.006513	0.006368	0.006842	0.00521	0.006315	0.005516
				0.185901	0.150271	0.213829	0.162129	0.126038	0.150271	0.120996	0.190844		0.185901	0.005193	0.00739	0.005603	0.004356	0.005193	0.004182	0.006595
				0.186458	0.084135	0.148037	0.142063	0.097987	0.084135	0.1118	0.165037		0.186458	0.002925	0.005147	0.004939	0.003407	0.002925	0.003887	0.005738
				0.187016	0.152431	0.118486	0.086555	0.075992	0.152431	0.121406	0.18504		0.187016	0.005331	0.004144	0.003027	0.002658	0.005331	0.004246	0.006472
				0.187573	0.126332	0.172288	0.176282	0.13033	0.126332	0.151976	0.170452		0.187573	0.004445	0.006062	0.006202	0.004585	0.004445	0.005347	0.005997
				0.188131	0.149706	0.226496	0.140941	0.146224	0.149706	0.133466	0.139723		0.188131	0.005299	0.008016	0.004988	0.005175	0.005299	0.004724	0.004945
				0.188688	0.169039	0.096799	0.126878	0.093385	0.169039	0.189139	0.135927		0.188688	0.006018	0.003446	0.004517	0.003325	0.006018	0.006734	0.004839
				0.189245	0.106285	0.109146	0.126898	0.177928	0.106285	0.171892	0.152014		0.189245	0.003806	0.003909	0.004545	0.006372	0.003806	0.006156	0.005444
				0.189803	0.134094	0.166514	0.079918	0.125801	0.134094	0.126382	0.095086		0.189803	0.004831	0.005999	0.002879	0.004532	0.004831	0.004553	0.003425
				0.19036	0.200975	0.128179	0.11308	0.137775	0.200975	0.113918	0.077157		0.19036	0.007283	0.004645	0.004098	0.004993	0.007283	0.004128	0.002796
				0.190917	0.167744	0.12082	0.071089	0.169445	0.167744	0.128931	0.197748		0.190917	0.006114	0.004404	0.002591	0.006176	0.006114	0.004699	0.007208
				0.191475	0.129476	0.084292	0.093778	0.119099	0.129476	0.137876	0.125326		0.191475	0.004747	0.00309	0.003438	0.004367	0.004747	0.005055	0.004595
				0.192032	0.151285	0.120274	0.171672	0.123613	0.151285	0.108935	0.125001		0.192032	0.005579	0.004435	0.006331	0.004558	0.005579	0.004017	0.00461
				0.19259	0.120078	0.087116	0.120937	0.130811	0.120078	0.095988	0.098262		0.19259	0.004454	0.003231	0.004486	0.004852	0.004454	0.00356	0.003645
				0.193147	0.071402	0.118848	0.171562	0.14101	0.071402	0.142536	0.089575		0.193147	0.002664	0.004434	0.0064	0.00526	0.002664	0.005317	0.003342
				0.193704	0.12618	0.09577	0.104699	0.125379	0.12618	0.147038	0.091098		0.193704	0.004734	0.003593	0.003928	0.004704	0.004734	0.005517	0.003418
				0.194262	0.130549	0.167674	0.097516	0.106691	0.130549	0.091816	0.087291		0.194262	0.004927	0.006328	0.00368	0.004026	0.004927	0.003465	0.003294
				0.194819	0.171442	0.120805	0.163142	0.146539	0.171442	0.159159	0.188304		0.194819	0.006507	0.004585	0.006192	0.005562	0.006507	0.006041	0.007147
				0.195376	0.124073	0.178725	0.133358	0.064798	0.124073	0.154094	0.167073		0.195376	0.004736	0.006822	0.005091	0.002473	0.004736	0.005882	0.006377
				0.195934	0.136035	0.078967	0.089955	0.136608	0.136035	0.082767	0.118412		0.195934	0.005222	0.003032	0.003453	0.005244	0.005222	0.003177	0.004546
				0.196491	0.115043	0.140855	0.055037	0.092371	0.115043	0.165228	0.099751		0.196491	0.004442	0.005438	0.002125	0.003566	0.004442	0.006379	0.003851
				0.197048	0.089722	0.065928	0.116359	0.095568	0.089722	0.145482	0.116381		0.197048	0.003484	0.00256	0.004518	0.003711	0.003484	0.005649	0.004519
				0.197606	0.102371	0.144867	0.126145	0.126226	0.102371	0.137546	0.080795		0.197606	0.003997	0.005657	0.004926	0.004929	0.003997	0.005371	0.003155
				0.198163	0.122649	0.115068	0.106314	0.123528	0.122649	0.130749	0.106977		0.198163	0.004816	0.004519	0.004175	0.004851	0.004816	0.005134	0.004201
				0.198721	0.082122	0.060813	0.08137	0.15047	0.082122	0.130514	0.0414		0.198721	0.003243	0.002402	0.003213	0.005942	0.003243	0.005154	0.001635
				0.199278	0.127839	0.192822	0.084613	0.080407	0.127839	0.091783	0.101886		0.199278	0.005077	0.007657	0.00336	0.003193	0.005077	0.003645	0.004046
				0.199835	0.154181	0.117464	0.121203	0.14283	0.154181	0.070116	0.124195		0.199835	0.006157	0.004691	0.00484	0.005704	0.006157	0.0028	0.00496
				0.200393	0.086295	0.185095	0.115784	0.091619	0.086295	0.149103	0.128998		0.200393	0.003465	0.007433	0.00465	0.003679	0.003465	0.005988	0.00518
				0.20095	0.118389	0.12769	0.079764	0.068441	0.118389	0.095265	0.098632		0.20095	0.004781	0.005156	0.003221	0.002764	0.004781	0.003847	0.003983
				0.201507	0.088977	0.053172	0.161102	0.138685	0.088977	0.126706	0.061119		0.201507	0.003613	0.002159	0.006542	0.005631	0.003613	0.005145	0.002482
				0.202065	0.111653	0.142902	0.088667	0.100629	0.111653	0.099264	0.088722		0.202065	0.004559	0.005835	0.00362	0.004109	0.004559	0.004053	0.003623
				0.202622	0.078285	0.090384	0.155732	0.119288	0.078285	0.127221	0.114415		0.202622	0.003214	0.003711	0.006394	0.004897	0.003214	0.005223	0.004697
				0.203179	0.089581	0.115945	0.109337	0.090137	0.089581	0.074821	0.075308		0.203179	0.003698	0.004786	0.004514	0.003721	0.003698	0.003089	0.003109
				0.203737	0.165854	0.124349	0.076878	0.07425	0.165854	0.046308	0.061126		0.203737	0.006884	0.005162	0.003191	0.003082	0.006884	0.001922	0.002537
				0.204294	0.10434	0.045135	0.113499	0.048658	0.10434	0.128294	0.077995		0.204294	0.004355	0.001884	0.004737	0.002031	0.004355	0.005354	0.003255
				0.204851	0.091613	0.073502	0.00996	0.049348	0.091613	0.039022	0.110409		0.204851	0.003844	0.003084	0.000418	0.002071	0.003844	0.001638	0.004633
				0.205409	0.094167	0.088173	0.090713	0.056803	0.094167	0.011524	0.122952		0.205409	0.003973	0.00372	0.003827	0.002397	0.003973	0.000486	0.005188
				0.205966	0.068204	0.121096	0.116083	0.140367	0.068204	0.08471	0.103768		0.205966	0.002893	0.005137	0.004924	0.005955	0.002893	0.003594	0.004402
				0.206524	0.085168	0.102716	0.046496	0.060663	0.085168	0.109877	0.087093		0.206524	0.003633	0.004381	0.001983	0.002587	0.003633	0.004687	0.003715
				0.207081	0.125865	0.073049	0.073934	0.10818	0.125865	0.099419	0.157959		0.207081	0.005397	0.003133	0.00317	0.004639	0.005397	0.004263	0.006774
				0.207638	0.148703	0.096233	0.032517	0.035742	0.148703	0.088403	0.080517		0.207638	0.006411	0.004149	0.001402	0.001541	0.006411	0.003811	0.003471
				0.208196	0.138332	0.08388	0.040445	0.086035	0.138332	0.11198	0.024765		0.208196	0.005996	0.003636	0.001753	0.003729	0.005996	0.004854	0.001073
				0.208753	0.072257	0.067561	0.03786	0.033505	0.072257	0.042553	0.081247		0.208753	0.003149	0.002944	0.00165	0.00146	0.003149	0.001854	0.003541
				0.20931	0.071002	0.108283	0.107935	0.051385	0.071002	0.088434	0.083422		0.20931	0.003111	0.004744	0.004729	0.002251	0.003111	0.003874	0.003655
				0.209868	0.103946	0.148341	0.035084	0.13921	0.103946	0.115735	0.041201		0.209868	0.004578	0.006534	0.001545	0.006131	0.004578	0.005097	0.001815
				0.210425	0.013323	0.087064	0.11238	0.158169	0.013323	0.052289	0.065457		0.210425	0.00059	0.003855	0.004976	0.007004	0.00059	0.002315	0.002898
				0.210982	0.137601	0.062139	0.116292	0.058889	0.137601	0.114946	0.154061		0.210982	0.006125	0.002766	0.005177	0.002621	0.006125	0.005117	0.006858
				0.21154	0.127077	0.089201	0.116827	0.119234	0.127077	0.069106	0.078783		0.21154	0.005687	0.003992	0.005228	0.005336	0.005687	0.003092	0.003525
				0.212097	0.001242	0.137446	0.072695	0.055179	0.001242	0.113931	0.06693		0.212097	5.59e-05	0.006183	0.00327	0.002482	5.59e-05	0.005125	0.003011
				0.212654	0.057247	0.13479	0.080672	0.108819	0.057247	0.088659	0.117692		0.212654	0.002589	0.006095	0.003648	0.004921	0.002589	0.004009	0.005322
				0.213212	0.087344	0.05805	0.077529	0.046531	0.087344	0.106903	0.068696		0.213212	0.003971	0.002639	0.003524	0.002115	0.003971	0.00486	0.003123
				0.213769	0.079367	0.132017	0.123301	0.105553	0.079367	0.129462	0.122986		0.213769	0.003627	0.006033	0.005635	0.004823	0.003627	0.005916	0.00562
				0.214326	0.121583	0.063932	0.07924	0.131116	0.121583	0.109199	0.070539		0.214326	0.005585	0.002937	0.00364	0.006023	0.005585	0.005016	0.00324
				0.214884	0.118479	0.095777	0.110653	0.075883	0.118479	0.042397	0.047946		0.214884	0.005471	0.004423	0.005109	0.003504	0.005471	0.001958	0.002214
				0.215441	0.12863	0.113214	0.06194	0.108231	0.12863	0.110241	0.048926		0.215441	0.00597	0.005255	0.002875	0.005024	0.00597	0.005117	0.002271
				0.215999	0.104094	0.080901	0.093284	0.079971	0.104094	0.09188	0.041468		0.215999	0.004857	0.003774	0.004352	0.003731	0.004857	0.004287	0.001935
				0.216556	0.060686	0.121244	0.046738	0.079106	0.060686	0.124482	0.06184		0.216556	0.002846	0.005686	0.002192	0.00371	0.002846	0.005838	0.0029
				0.217113	0.058201	0.071125	0.107286	0.105142	0.058201	0.069462	0.100402		0.217113	0.002743	0.003353	0.005057	0.004956	0.002743	0.003274	0.004733
				0.217671	0.042822	0.138394	0.082561	0.105435	0.042822	0.086758	0.088065		0.217671	0.002029	0.006557	0.003912	0.004996	0.002029	0.004111	0.004173
				0.218228	0.050011	0.114537	0.145372	0.056638	0.050011	0.077413	0.084804		0.218228	0.002382	0.005455	0.006923	0.002697	0.002382	0.003687	0.004039
				0.218785	0.065897	0.097288	0.07117	0.112756	0.065897	0.059039	0.12403		0.218785	0.003154	0.004657	0.003407	0.005397	0.003154	0.002826	0.005937
				0.219343	0.042124	0.024951	0.094977	0.066097	0.042124	0.026986	0.034835		0.219343	0.002027	0.0012	0.004569	0.00318	0.002027	0.001298	0.001676
				0.2199	0.041123	0.063524	0.058315	0.142679	0.041123	-0.00393	0.105385		0.2199	0.001989	0.003072	0.00282	0.006899	0.001989	-0.00019	0.005096
				0.220457	0.063187	0.046906	0.022267	0.093083	0.063187	0.08456	0.03594		0.220457	0.003071	0.00228	0.001082	0.004524	0.003071	0.00411	0.001747
				0.221015	0.057627	0.059947	0.026517	0.130198	0.057627	0.089312	0.045521		0.221015	0.002815	0.002928	0.001295	0.00636	0.002815	0.004363	0.002224
				0.221572	0.075502	0.042403	0.082542	0.072843	0.075502	0.059894	0.081321		0.221572	0.003707	0.002082	0.004052	0.003576	0.003707	0.00294	0.003992
				0.222129	0.000301	0.092286	0.083142	0.021587	0.000301	0.056634	0.067705		0.222129	1.49e-05	0.004554	0.004102	0.001065	1.49e-05	0.002794	0.003341
				0.222687	0.038035	0.066179	0.055377	0.06276	0.038035	0.021508	0.048697		0.222687	0.001886	0.003282	0.002746	0.003112	0.001886	0.001067	0.002415
				0.223244	0.025726	0.030899	0.097196	0.039609	0.025726	0.0589	0.055876		0.223244	0.001282	0.00154	0.004844	0.001974	0.001282	0.002935	0.002785
				0.223801	0.017454	0.034373	0.022225	0.042022	0.017454	0.055148	0.083049		0.223801	0.000874	0.001722	0.001113	0.002105	0.000874	0.002762	0.00416
				0.224359	0.127065	0.045019	0.053383	0.016523	0.127065	0.055604	-0.02298		0.224359	0.006396	0.002266	0.002687	0.000832	0.006396	0.002799	-0.00116
				0.224916	0.090949	0.043261	0.066859	0.059142	0.090949	0.026754	0.060795		0.224916	0.004601	0.002188	0.003382	0.002992	0.004601	0.001353	0.003075
				0.225473	0.028763	0.057791	0.060426	0.021109	0.028763	0.051196	0.083916		0.225473	0.001462	0.002938	0.003072	0.001073	0.001462	0.002603	0.004266
				0.226031	0.072331	0.091271	0.052979	0.115178	0.072331	0.098865	0.113783		0.226031	0.003695	0.004663	0.002707	0.005884	0.003695	0.005051	0.005813
				0.226588	0.004814	0.07365	0.050708	0.083774	0.004814	0.0813	0.121012		0.226588	0.000247	0.003781	0.002603	0.004301	0.000247	0.004174	0.006213
				0.227145	0.107822	0.047286	0.086708	0.070614	0.107822	0.081789	0.057236		0.227145	0.005563	0.00244	0.004474	0.003643	0.005563	0.00422	0.002953
				0.227703	0.040961	0.091959	0.08732	0.051859	0.040961	0.082566	0.077968		0.227703	0.002124	0.004768	0.004527	0.002689	0.002124	0.004281	0.004043
				0.22826	0.039295	0.070897	0.015077	0.071257	0.039295	0.034679	0.105486		0.22826	0.002047	0.003694	0.000786	0.003713	0.002047	0.001807	0.005496
				0.228817	0.10574	0.061347	0.043693	0.04188	0.10574	0.080201	0.104073		0.228817	0.005536	0.003212	0.002288	0.002193	0.005536	0.004199	0.005449
				0.229375	0.115615	0.009308	0.090493	0.037517	0.115615	0.019736	0.059363		0.229375	0.006083	0.00049	0.004761	0.001974	0.006083	0.001038	0.003123
				0.229932	0.03826	0.090834	0.020293	0.043952	0.03826	0.064696	0.044656		0.229932	0.002023	0.004802	0.001073	0.002324	0.002023	0.00342	0.002361
				0.230489	0.062573	0.138729	0.098612	0.023881	0.062573	0.086866	0.056187		0.230489	0.003324	0.00737	0.005239	0.001269	0.003324	0.004615	0.002985
				0.231047	0.080223	0.092742	0.051999	0.135602	0.080223	0.081205	0.050066		0.231047	0.004283	0.004951	0.002776	0.007239	0.004283	0.004335	0.002673
				0.231604	0.045613	0.136378	0.02965	0.023811	0.045613	0.04078	0.065679		0.231604	0.002447	0.007315	0.00159	0.001277	0.002447	0.002187	0.003523
				0.232161	0.010327	0.08462	0.056398	0.114256	0.010327	0.06903	0.064224		0.232161	0.000557	0.004561	0.00304	0.006158	0.000557	0.003721	0.003462
				0.232719	0.05303	0.066232	0.069178	0.061201	0.05303	0.088972	0.042471		0.232719	0.002872	0.003587	0.003747	0.003315	0.002872	0.004819	0.0023
				0.233276	0.105211	0.099494	0.055904	0.044834	0.105211	0.032961	-0.0053		0.233276	0.005725	0.005414	0.003042	0.00244	0.005725	0.001794	-0.00029
				0.233833	0.068569	0.051472	0.02959	0.139486	0.068569	0.002816	0.067296		0.233833	0.003749	0.002814	0.001618	0.007627	0.003749	0.000154	0.00368
				0.234391	0.011311	0.07047	0.070624	0.017455	0.011311	0.071783	0.008422		0.234391	0.000621	0.003872	0.00388	0.000959	0.000621	0.003944	0.000463
				0.234948	0.003916	0.024293	0.101957	0.113976	0.003916	0.071362	0.068851		0.234948	0.000216	0.001341	0.005628	0.006292	0.000216	0.003939	0.003801
				0.235505	0.087348	0.094854	-0.0007	0.077629	0.087348	0.079963	0.033616		0.235505	0.004845	0.005261	-3.9e-05	0.004306	0.004845	0.004435	0.001864
				0.236063	0.066167	0.054212	0.077865	0.076664	0.066167	0.075936	0.046743		0.236063	0.003687	0.003021	0.004339	0.004272	0.003687	0.004232	0.002605
				0.23662	0.031632	0.036103	0.090469	0.051064	0.031632	0.044764	0.109011		0.23662	0.001771	0.002021	0.005065	0.002859	0.001771	0.002506	0.006103
				0.237177	0.037058	0.019769	0.067386	0.091711	0.037058	0.034759	0.057706		0.237177	0.002085	0.001112	0.003791	0.005159	0.002085	0.001955	0.003246
				0.237735	0.131548	0.099181	0.059182	0.083963	0.131548	0.099971	0.051038		0.237735	0.007435	0.005606	0.003345	0.004745	0.007435	0.00565	0.002885
				0.238292	0.061735	0.043627	0.024399	0.084117	0.061735	0.03789	-0.00031		0.238292	0.003505	0.002477	0.001385	0.004776	0.003505	0.002152	-1.8e-05
				0.238849	0.027698	0.070993	0.073389	0.06245	0.027698	0.041369	0.074682		0.238849	0.00158	0.00405	0.004187	0.003563	0.00158	0.00236	0.004261
				0.239407	0.021932	0.077561	0.047707	0.085515	0.021932	0.082589	0.0309		0.239407	0.001257	0.004445	0.002734	0.004901	0.001257	0.004734	0.001771
				0.239964	0.05618	0.061329	0.047893	0.089175	0.05618	-0.00865	0.063482		0.239964	0.003235	0.003531	0.002758	0.005135	0.003235	-0.0005	0.003655
				0.240521	0.045118	0.093745	0.021358	0.084938	0.045118	0.074951	0.075112		0.240521	0.00261	0.005423	0.001236	0.004914	0.00261	0.004336	0.004345
				0.241079	0.029087	0.101286	0.030629	0.031259	0.029087	0.011003	0.066207		0.241079	0.001691	0.005887	0.00178	0.001817	0.001691	0.000639	0.003848
				0.241636	0.065095	0.09882	0.092306	0.082157	0.065095	0.033276	0.023311		0.241636	0.003801	0.00577	0.00539	0.004797	0.003801	0.001943	0.001361
				0.242193	0.049288	0.0319	0.089857	0.069071	0.049288	0.050001	0.101306		0.242193	0.002891	0.001871	0.005271	0.004052	0.002891	0.002933	0.005942
				0.24275	0.046888	0.077839	0.013797	0.076647	0.046888	0.057211	0.153472		0.24275	0.002763	0.004587	0.000813	0.004517	0.002763	0.003371	0.009044
				0.243308	0.092193	0.020329	-0.00973	0.090244	0.092193	0.074559	0.063795		0.243308	0.005458	0.001203	-0.00058	0.005342	0.005458	0.004414	0.003777
				0.243865	0.061882	0.070141	0.074062	0.079047	0.061882	0.08062	0.018701		0.243865	0.00368	0.004171	0.004404	0.004701	0.00368	0.004794	0.001112
				0.244422	0.08536	0.047251	0.08898	0.100172	0.08536	0.086653	0.066642		0.244422	0.0051	0.002823	0.005316	0.005984	0.0051	0.005177	0.003981
				0.24498	0.09731	0.111039	0.017981	0.094367	0.09731	0.047611	0.080911		0.24498	0.00584	0.006664	0.001079	0.005663	0.00584	0.002857	0.004856
				0.245537	0.065316	0.079167	0.080722	0.054318	0.065316	0.020722	0.083045		0.245537	0.003938	0.004773	0.004867	0.003275	0.003938	0.001249	0.005007
				0.246094	0.019962	0.095707	0.086214	0.054218	0.019962	0.099074	0.099579		0.246094	0.001209	0.005796	0.005221	0.003284	0.001209	0.006	0.006031
				0.246652	0.08606	0.061012	0.050339	0.095051	0.08606	0.110261	0.077775		0.246652	0.005236	0.003712	0.003062	0.005783	0.005236	0.006708	0.004732
				0.247209	0.026902	0.085717	0.058383	0.077069	0.026902	0.063057	0.086368		0.247209	0.001644	0.005238	0.003568	0.00471	0.001644	0.003854	0.005278
				0.247766	0.049615	0.079991	0.05475	-0.02404	0.049615	0.062247	0.062297		0.247766	0.003046	0.00491	0.003361	-0.00148	0.003046	0.003821	0.003824
				0.248324	0.096796	0.083081	0.128486	0.040265	0.096796	0.0776	0.042285		0.248324	0.005969	0.005123	0.007923	0.002483	0.005969	0.004785	0.002608
				0.248881	0.00905	0.061775	0.064379	0.090442	0.00905	0.0609	0.038437		0.248881	0.000561	0.003826	0.003988	0.005602	0.000561	0.003772	0.002381
				0.249438	0.036268	0.047908	0.069348	0.076211	0.036268	0.064892	0.060579		0.249438	0.002257	0.002981	0.004315	0.004742	0.002257	0.004038	0.003769
				0.249996	0.037033	0.092107	0.066903	0.064387	0.037033	0.077272	0.066769		0.249996	0.002314	0.005756	0.004181	0.004024	0.002314	0.004829	0.004173
				0.250553	0.072934	0.02792	0.06244	0.040527	0.072934	0.051855	0.075811		0.250553	0.004579	0.001753	0.00392	0.002544	0.004579	0.003255	0.004759
				0.25111	0.080615	0.075031	0.051372	0.07782	0.080615	0.071762	0.074992		0.25111	0.005083	0.004731	0.003239	0.004907	0.005083	0.004525	0.004729
				0.251667	0.023303	0.070447	0.026902	0.081686	0.023303	0.108647	0.071098		0.251667	0.001476	0.004462	0.001704	0.005174	0.001476	0.006881	0.004503
				0.252225	0.06118	0.076743	0.108118	0.059483	0.06118	0.076788	0.063881		0.252225	0.003892	0.004882	0.006878	0.003784	0.003892	0.004885	0.004064
				0.252782	0.064829	0.086516	0.043667	0.104325	0.064829	0.053094	0.078187		0.252782	0.004142	0.005528	0.00279	0.006666	0.004142	0.003393	0.004996
				0.253339	0.073768	0.081465	0.005086	0.072417	0.073768	0.077086	0.049153		0.253339	0.004734	0.005228	0.000326	0.004648	0.004734	0.004947	0.003155
				0.253897	0.07595	0.071027	0.103659	0.018054	0.07595	0.090194	0.077633		0.253897	0.004896	0.004579	0.006682	0.001164	0.004896	0.005814	0.005005
				0.254454	0.078043	0.008465	-0.00506	0.057389	0.078043	0.100233	0.079522		0.254454	0.005053	0.000548	-0.00033	0.003716	0.005053	0.00649	0.005149
				0.255011	0.134582	0.019205	0.001529	0.028471	0.134582	0.052643	0.057364		0.255011	0.008752	0.001249	9.95e-05	0.001851	0.008752	0.003423	0.00373
				0.255569	0.063219	0.095881	0.072887	0.031231	0.063219	0.075792	0.015278		0.255569	0.004129	0.006263	0.004761	0.00204	0.004129	0.00495	0.000998
				0.256126	0.051896	0.066624	0.097864	0.115151	0.051896	0.064576	0.069508		0.256126	0.003404	0.004371	0.00642	0.007554	0.003404	0.004236	0.00456
				0.256683	0.078266	0.087398	0.06695	0.041063	0.078266	0.019062	0.106323		0.256683	0.005157	0.005758	0.004411	0.002706	0.005157	0.001256	0.007005
				0.257241	0.049113	0.036422	0.063691	0.092293	0.049113	0.010442	0.117867		0.257241	0.00325	0.00241	0.004215	0.006107	0.00325	0.000691	0.0078
				0.257798	0.045384	0.054287	0.064945	0.078038	0.045384	0.0865	0.063071		0.257798	0.003016	0.003608	0.004316	0.005186	0.003016	0.005749	0.004192
				0.258355	0.055594	0.070177	-0.00342	0.071762	0.055594	0.099467	0.059871		0.258355	0.003711	0.004684	-0.00023	0.00479	0.003711	0.006639	0.003996
				0.258912	0.061444	0.031169	0.112427	0.087019	0.061444	0.030942	0.1053		0.258912	0.004119	0.002089	0.007537	0.005833	0.004119	0.002074	0.007059
				0.25947	0.039369	0.045738	0.046522	0.091528	0.039369	0.113578	0.098536		0.25947	0.002651	0.003079	0.003132	0.006162	0.002651	0.007647	0.006634
				0.260027	0.072494	0.031902	0.055294	0.045692	0.072494	0.099549	0.051268		0.260027	0.004902	0.002157	0.003739	0.003089	0.004902	0.006731	0.003466
				0.260584	0.077074	0.048486	0.088659	0.061472	0.077074	0.07622	0.084931		0.260584	0.005234	0.003292	0.00602	0.004174	0.005234	0.005176	0.005767
				0.261142	0.049813	0.050068	0.023898	0.071805	0.049813	0.065937	0.061508		0.261142	0.003397	0.003414	0.00163	0.004897	0.003397	0.004497	0.004195
				0.261699	0.027441	0.037907	0.055463	0.131527	0.027441	0.02722	0.094129		0.261699	0.001879	0.002596	0.003798	0.009008	0.001879	0.001864	0.006447
				0.262256	0.116771	0.069426	0.113254	0.08992	0.116771	0.100796	0.072729		0.262256	0.008031	0.004775	0.007789	0.006185	0.008031	0.006933	0.005002
				0.262814	0.054798	0.034188	0.083907	0.055979	0.054798	0.053964	0.063886		0.262814	0.003785	0.002361	0.005796	0.003867	0.003785	0.003727	0.004413
				0.263371	0.041631	0.074185	0.080196	0.06707	0.041631	0.056792	0.035668		0.263371	0.002888	0.005146	0.005563	0.004652	0.002888	0.003939	0.002474
				0.263928	0.024623	0.039454	0.126074	0.048049	0.024623	0.018451	0.046953		0.263928	0.001715	0.002748	0.008782	0.003347	0.001715	0.001285	0.003271
				0.264485	0.0775	0.093283	0.078567	0.051684	0.0775	0.072558	0.060974		0.264485	0.005421	0.006525	0.005496	0.003615	0.005421	0.005076	0.004265
				0.265043	0.06221	0.067445	0.126162	0.052973	0.06221	0.078107	0.078015		0.265043	0.00437	0.004738	0.008863	0.003721	0.00437	0.005487	0.00548
				0.2656	0.094267	0.067346	0.09771	0.089573	0.094267	0.060531	0.074483		0.2656	0.00665	0.004751	0.006893	0.006319	0.00665	0.00427	0.005254
				0.266157	0.106001	0.065683	0.063942	0.032861	0.106001	0.050462	0.067933		0.266157	0.007509	0.004653	0.00453	0.002328	0.007509	0.003575	0.004812
				0.266715	0.032435	0.061927	0.087916	0.037472	0.032435	0.035148	0.062355		0.266715	0.002307	0.004405	0.006254	0.002666	0.002307	0.0025	0.004436
				0.267272	0.036559	0.103331	0.120379	0.046564	0.036559	0.008868	-0.02531		0.267272	0.002612	0.007381	0.008599	0.003326	0.002612	0.000634	-0.00181
				0.267829	0.069223	0.062655	0.020102	0.108394	0.069223	0.075109	0.010971		0.267829	0.004966	0.004494	0.001442	0.007775	0.004966	0.005388	0.000787
				0.268386	0.020754	0.066296	0.041191	0.054509	0.020754	0.130716	0.040223		0.268386	0.001495	0.004775	0.002967	0.003926	0.001495	0.009416	0.002897
				0.268944	0.055759	0.060127	0.105688	0.11275	0.055759	0.116477	0.114897		0.268944	0.004033	0.004349	0.007645	0.008155	0.004033	0.008425	0.008311
				0.269501	0.021647	-0.00629	0.06896	0.097995	0.021647	0.022188	0.022085		0.269501	0.001572	-0.00046	0.005009	0.007117	0.001572	0.001612	0.001604
				0.270058	0.051428	0.030423	0.085654	0.081831	0.051428	0.078751	0.041978		0.270058	0.003751	0.002219	0.006247	0.005968	0.003751	0.005743	0.003061
				0.270616	0.060679	0.098233	0.085544	0.114938	0.060679	0.060389	0.08675		0.270616	0.004444	0.007194	0.006265	0.008417	0.004444	0.004422	0.006353
				0.271173	0.054825	0.053431	0.052739	0.027505	0.054825	0.099773	0.050339		0.271173	0.004032	0.003929	0.003878	0.002023	0.004032	0.007337	0.003702
				0.27173	0.14	0.065879	0.088888	0.095734	0.14	0.054048	0.10604		0.27173	0.010337	0.004864	0.006563	0.007069	0.010337	0.003991	0.00783
				0.272287	0.038314	0.094167	0.123003	0.06147	0.038314	0.087129	0.013919		0.272287	0.002841	0.006982	0.009119	0.004557	0.002841	0.00646	0.001032
				0.272845	0.075251	0.108486	0.07149	0.092118	0.075251	0.059339	0.085247		0.272845	0.005602	0.008076	0.005322	0.006858	0.005602	0.004417	0.006346
				0.273402	0.026267	0.094032	0.044852	0.109803	0.026267	0.088243	0.117771		0.273402	0.001963	0.007029	0.003353	0.008208	0.001963	0.006596	0.008803
				0.273959	0.061193	0.08223	0.099397	0.020295	0.061193	0.095394	0.109614		0.273959	0.004593	0.006172	0.00746	0.001523	0.004593	0.00716	0.008227
				0.274517	0.020235	0.058907	0.086251	0.067216	0.020235	0.062052	0.068688		0.274517	0.001525	0.004439	0.0065	0.005065	0.001525	0.004676	0.005176
				0.275074	0.056529	0.089827	0.067442	0.094048	0.056529	0.034653	0.111128		0.275074	0.004277	0.006797	0.005103	0.007116	0.004277	0.002622	0.008409
				0.275631	0.070942	0.039969	0.028224	0.054825	0.070942	0.084446	0.038623		0.275631	0.00539	0.003037	0.002144	0.004165	0.00539	0.006416	0.002934
				0.276188	0.049422	0.081411	0.076279	0.065933	0.049422	0.104171	0.033976		0.276188	0.00377	0.00621	0.005819	0.005029	0.00377	0.007946	0.002592
				0.276746	0.067533	0.075938	0.05365	0.047209	0.067533	0.054561	0.102235		0.276746	0.005172	0.005816	0.004109	0.003616	0.005172	0.004179	0.00783
				0.277303	0.044663	0.116695	0.074361	0.066553	0.044663	0.100447	0.042695		0.277303	0.003434	0.008974	0.005718	0.005118	0.003434	0.007724	0.003283
				0.27786	0.123496	0.028229	0.047322	0.033996	0.123496	0.071278	0.071119		0.27786	0.009535	0.002179	0.003654	0.002625	0.009535	0.005503	0.005491
				0.278418	0.08245	0.045282	0.055314	0.080163	0.08245	0.069038	0.062085		0.278418	0.006391	0.00351	0.004288	0.006214	0.006391	0.005352	0.004813
				0.278975	0.09899	0.075947	0.105787	0.06646	0.09899	0.093925	0.106961		0.278975	0.007704	0.005911	0.008233	0.005172	0.007704	0.00731	0.008324
				0.279532	0.081623	0.069619	0.089217	0.042798	0.081623	0.081864	0.08742		0.279532	0.006378	0.00544	0.006971	0.003344	0.006378	0.006397	0.006831
				0.280089	0.083369	-0.00618	0.09446	0.094104	0.083369	0.09618	0.053619		0.280089	0.00654	-0.00048	0.00741	0.007382	0.00654	0.007545	0.004206
				0.280647	0.117522	0.074068	0.045175	0.122973	0.117522	0.121532	0.070413		0.280647	0.009256	0.005834	0.003558	0.009686	0.009256	0.009572	0.005546
				0.281204	0.01725	0.0599	0.106403	0.104234	0.01725	0.076154	0.099471		0.281204	0.001364	0.004737	0.008414	0.008242	0.001364	0.006022	0.007866
				0.281761	0.051793	0.06477	0.058206	0.041838	0.051793	0.051322	0.072553		0.281761	0.004112	0.005142	0.004621	0.003321	0.004112	0.004074	0.00576
				0.282318	0.044221	0.118978	0.085399	0.052619	0.044221	0.077197	0.054057		0.282318	0.003525	0.009483	0.006807	0.004194	0.003525	0.006153	0.004309
				0.282876	0.062416	0.104668	0.035827	0.083041	0.062416	0.083643	0.10889		0.282876	0.004994	0.008375	0.002867	0.006645	0.004994	0.006693	0.008713
				0.283433	0.033274	0.105329	0.043084	0.040733	0.033274	0.115766	0.0804		0.283433	0.002673	0.008462	0.003461	0.003272	0.002673	0.0093	0.006459
				0.28399	0.069372	0.110988	0.116737	0.077981	0.069372	0.082108	0.037234		0.28399	0.005595	0.008951	0.009415	0.006289	0.005595	0.006622	0.003003
				0.284548	0.085256	0.092097	0.074117	0.061853	0.085256	0.033874	0.069526		0.284548	0.006903	0.007457	0.006001	0.005008	0.006903	0.002743	0.005629
				0.285105	0.050341	0.090754	0.089363	0.077671	0.050341	0.060861	0.107102		0.285105	0.004092	0.007377	0.007264	0.006313	0.004092	0.004947	0.008706
				0.285662	0.076341	0.097704	0.085457	0.06349	0.076341	0.118915	0.059356		0.285662	0.00623	0.007973	0.006974	0.005181	0.00623	0.009704	0.004844
				0.286219	0.095211	0.098634	0.019657	0.069349	0.095211	0.054103	0.024985		0.286219	0.0078	0.00808	0.00161	0.005681	0.0078	0.004432	0.002047
				0.286777	0.054543	0.094402	0.092817	0.113753	0.054543	0.120876	0.095845		0.286777	0.004486	0.007764	0.007633	0.009355	0.004486	0.009941	0.007882
				0.287334	0.040943	0.085671	0.054575	0.072267	0.040943	0.058445	0.073253		0.287334	0.00338	0.007073	0.004506	0.005966	0.00338	0.004825	0.006048
				0.287891	0.069384	0.07485	0.140535	0.08462	0.069384	0.114427	0.03496		0.287891	0.005751	0.006204	0.011648	0.007013	0.005751	0.009484	0.002898
				0.288448	0.050953	0.109742	0.125599	0.059448	0.050953	0.053348	0.021694		0.288448	0.004239	0.009131	0.01045	0.004946	0.004239	0.004439	0.001805
				0.289006	0.01438	0.066076	0.077943	0.092752	0.01438	0.063829	0.102059		0.289006	0.001201	0.005519	0.00651	0.007747	0.001201	0.005331	0.008524
				0.289563	0.067036	0.102068	0.11015	0.054214	0.067036	0.123303	0.069653		0.289563	0.005621	0.008558	0.009236	0.004546	0.005621	0.010339	0.00584
				0.29012	0.07073	0.07092	0.041611	0.055249	0.07073	0.07178	0.10078		0.29012	0.005953	0.005969	0.003502	0.00465	0.005953	0.006042	0.008483
				0.290677	0.053782	0.083354	0.055371	0.083154	0.053782	0.06283	0.09777		0.290677	0.004544	0.007043	0.004678	0.007026	0.004544	0.005309	0.008261
				0.291235	0.113517	0.112723	0.05403	0.086028	0.113517	0.072087	0.069129		0.291235	0.009628	0.009561	0.004583	0.007297	0.009628	0.006114	0.005863
				0.291792	0.035769	0.101816	0.082754	0.02423	0.035769	0.074485	0.054989		0.291792	0.003045	0.008669	0.007046	0.002063	0.003045	0.006342	0.004682
				0.292349	0.082467	0.097914	0.044835	0.037906	0.082467	0.158286	-0.00143		0.292349	0.007048	0.008369	0.003832	0.00324	0.007048	0.013528	-0.00012
				0.292906	0.03349	0.079885	0.122374	0.114048	0.03349	0.055243	0.044449		0.292906	0.002873	0.006854	0.010499	0.009785	0.002873	0.004739	0.003813
				0.293464	0.011212	0.063448	0.088837	0.105208	0.011212	0.074397	0.096993		0.293464	0.000966	0.005464	0.007651	0.009061	0.000966	0.006407	0.008353
				0.294021	0.076963	0.132947	0.133189	0.092687	0.076963	0.101415	0.071987		0.294021	0.006653	0.011493	0.011514	0.008013	0.006653	0.008767	0.006223
				0.294578	0.084975	0.058846	0.035386	0.076876	0.084975	0.038157	0.089319		0.294578	0.007374	0.005106	0.003071	0.006671	0.007374	0.003311	0.007751
				0.295136	0.083017	0.038758	0.06292	0.046627	0.083017	0.072192	0.084784		0.295136	0.007231	0.003376	0.005481	0.004061	0.007231	0.006288	0.007385
				0.295693	0.061926	0.061351	0.056146	0.083774	0.061926	0.053211	0.00603		0.295693	0.005414	0.005364	0.004909	0.007325	0.005414	0.004652	0.000527
				0.29625	0.058796	0.07121	0.087465	0.031035	0.058796	0.119013	0.054819		0.29625	0.00516	0.00625	0.007676	0.002724	0.00516	0.010445	0.004811
				0.296807	0.117608	0.028264	0.077723	0.077974	0.117608	0.038754	0.014941		0.296807	0.010361	0.00249	0.006847	0.006869	0.010361	0.003414	0.001316
				0.297365	0.085939	0.09124	0.088329	0.095205	0.085939	0.037661	0.070012		0.297365	0.007599	0.008068	0.007811	0.008419	0.007599	0.00333	0.006191
				0.297922	0.088173	0.074306	0.088217	0.035621	0.088173	0.116344	0.081127		0.297922	0.007826	0.006595	0.00783	0.003162	0.007826	0.010326	0.007201
				0.298479	-0.0122	0.075903	0.103541	0.12672	-0.0122	0.107295	0.132832		0.298479	-0.00109	0.006762	0.009224	0.011289	-0.00109	0.009559	0.011834
				0.299036	0.055971	0.071096	0.054661	0.071142	0.055971	0.04202	0.050754		0.299036	0.005005	0.006358	0.004888	0.006362	0.005005	0.003758	0.004539
				0.299594	0.086065	0.071804	0.050543	0.024078	0.086065	0.062441	0.052345		0.299594	0.007725	0.006445	0.004537	0.002161	0.007725	0.005605	0.004698
				0.300151	0.034366	0.131128	0.088211	0.022149	0.034366	0.066208	0.055033		0.300151	0.003096	0.011813	0.007947	0.001995	0.003096	0.005965	0.004958
				0.300708	0.072626	0.062028	0.088851	0.052223	0.072626	0.103645	0.074466		0.300708	0.006567	0.005609	0.008034	0.004722	0.006567	0.009372	0.006734
				0.301265	0.105141	0.041167	0.062372	0.099727	0.105141	0.032935	-0.01102		0.301265	0.009543	0.003736	0.005661	0.009051	0.009543	0.002989	-0.001
				0.301823	0.061759	0.09411	0.05497	0.053581	0.061759	0.063452	0.083155		0.301823	0.005626	0.008573	0.005008	0.004881	0.005626	0.00578	0.007575
				0.30238	0.080779	0.103235	0.064883	0.090338	0.080779	0.0943	0.059803		0.30238	0.007386	0.009439	0.005932	0.00826	0.007386	0.008622	0.005468
				0.302937	0.086746	0.085297	0.056931	0.012659	0.086746	0.06834	0.035999		0.302937	0.007961	0.007828	0.005225	0.001162	0.007961	0.006272	0.003304
				0.303494	0.033213	0.127861	0.097099	0.040297	0.033213	0.054737	0.043044		0.303494	0.003059	0.011777	0.008944	0.003712	0.003059	0.005042	0.003965
				0.304052	0.0691	0.128623	0.049411	0.042835	0.0691	0.06102	0.030309		0.304052	0.006388	0.011891	0.004568	0.00396	0.006388	0.005641	0.002802
				0.304609	0.053402	0.076618	0.10523	0.110124	0.053402	0.077624	0.047283		0.304609	0.004955	0.007109	0.009764	0.010218	0.004955	0.007202	0.004387
				0.305166	0.006056	0.127914	0.124734	0.068436	0.006056	0.087402	0.050592		0.305166	0.000564	0.011912	0.011616	0.006373	0.000564	0.008139	0.004711
				0.305723	0.074262	0.144231	0.103778	0.068503	0.074262	0.138128	0.088012		0.305723	0.006941	0.013481	0.0097	0.006403	0.006941	0.01291	0.008226
				0.30628	0.087279	0.078732	0.039733	0.057336	0.087279	0.036095	0.083732		0.30628	0.008187	0.007386	0.003727	0.005379	0.008187	0.003386	0.007855
				0.306838	0.081389	0.03511	0.045622	0.107362	0.081389	0.020061	0.096124		0.306838	0.007663	0.003306	0.004295	0.010108	0.007663	0.001889	0.00905
				0.307395	0.097441	0.06575	0.061731	0.066732	0.097441	0.061211	0.04201		0.307395	0.009207	0.006213	0.005833	0.006306	0.009207	0.005784	0.00397
				0.307952	0.063476	0.079471	0.06474	0.081321	0.063476	0.076842	0.075305		0.307952	0.00602	0.007537	0.00614	0.007712	0.00602	0.007287	0.007141
				0.308509	0.059048	0.049453	0.056644	0.080139	0.059048	0.048617	0.094209		0.308509	0.00562	0.004707	0.005391	0.007627	0.00562	0.004627	0.008967
				0.309067	0.067758	0.056444	0.053996	0.100628	0.067758	0.05162	0.134293		0.309067	0.006472	0.005392	0.005158	0.009612	0.006472	0.004931	0.012828
				0.309624	0.063011	0.076644	0.062166	0.118819	0.063011	0.065183	0.105504		0.309624	0.006041	0.007348	0.00596	0.011391	0.006041	0.006249	0.010114
				0.310181	0.065716	0.078068	0.069413	0.039216	0.065716	0.086448	0.08797		0.310181	0.006323	0.007511	0.006678	0.003773	0.006323	0.008317	0.008464
				0.310738	0.074987	0.06018	-0.00747	0.070753	0.074987	0.09551	0.079321		0.310738	0.007241	0.005811	-0.00072	0.006832	0.007241	0.009222	0.007659
				0.311296	0.106342	0.056328	0.101987	0.127981	0.106342	0.053273	0.099937		0.311296	0.010305	0.005458	0.009883	0.012402	0.010305	0.005162	0.009684
				0.311853	0.084551	0.091377	0.066951	0.048135	0.084551	0.109503	0.046026		0.311853	0.008223	0.008887	0.006511	0.004681	0.008223	0.010649	0.004476
				0.31241	0.068201	0.105917	0.086453	0.086486	0.068201	0.082076	0.083131		0.31241	0.006656	0.010337	0.008438	0.008441	0.006656	0.008011	0.008114
				0.312967	0.095183	0.069687	0.065732	0.108536	0.095183	0.086976	0.074771		0.312967	0.009323	0.006826	0.006438	0.010631	0.009323	0.008519	0.007324
				0.313525	0.063281	0.057246	0.097279	0.054879	0.063281	0.096109	0.078939		0.313525	0.00622	0.005627	0.009562	0.005394	0.00622	0.009447	0.00776
				0.314082	0.0716	0.107375	0.030784	0.098125	0.0716	0.078	0.058119		0.314082	0.007063	0.010592	0.003037	0.00968	0.007063	0.007695	0.005733
				0.314639	0.094704	0.101095	0.060275	0.080976	0.094704	0.089622	0.082447		0.314639	0.009375	0.010008	0.005967	0.008016	0.009375	0.008872	0.008162
				0.315196	0.051382	0.060622	0.07214	0.048837	0.051382	0.102743	0.101545		0.315196	0.005105	0.006023	0.007167	0.004852	0.005105	0.010207	0.010088
				0.315753	0.042871	0.113502	0.066375	0.064907	0.042871	0.062556	0.061506		0.315753	0.004274	0.011316	0.006618	0.006471	0.004274	0.006237	0.006132
				0.316311	0.067594	0.091025	0.110741	0.057544	0.067594	0.085707	0.061311		0.316311	0.006763	0.009107	0.01108	0.005757	0.006763	0.008575	0.006134
				0.316868	0.119646	0.091355	0.133033	0.069015	0.119646	0.082871	0.066294		0.316868	0.012013	0.009172	0.013357	0.00693	0.012013	0.008321	0.006656
				0.317425	0.086862	0.085153	0.070507	0.082186	0.086862	0.063796	0.048339		0.317425	0.008752	0.00858	0.007104	0.008281	0.008752	0.006428	0.004871
				0.317982	0.055814	0.056564	0.057945	0.104983	0.055814	0.062209	0.07219		0.317982	0.005643	0.005719	0.005859	0.010615	0.005643	0.00629	0.007299
				0.31854	0.091002	0.079138	0.126367	0.123	0.091002	0.022858	0.095054		0.31854	0.009234	0.00803	0.012822	0.01248	0.009234	0.002319	0.009645
				0.319097	0.099287	0.12658	0.07814	0.045009	0.099287	0.090208	0.099524		0.319097	0.01011	0.012889	0.007956	0.004583	0.01011	0.009185	0.010134
				0.319654	0.038354	0.076994	0.0707	0.064302	0.038354	0.082036	0.091711		0.319654	0.003919	0.007867	0.007224	0.00657	0.003919	0.008382	0.009371
				0.320211	0.064096	0.095112	0.104182	0.084823	0.064096	0.055086	0.058103		0.320211	0.006572	0.009752	0.010682	0.008697	0.006572	0.005648	0.005958
				0.320768	0.084981	0.096134	0.039911	0.059274	0.084981	0.071588	0.118737		0.320768	0.008744	0.009891	0.004107	0.006099	0.008744	0.007366	0.012217
				0.321326	0.086409	0.077042	0.061263	0.062287	0.086409	-0.01303	0.09715		0.321326	0.008922	0.007955	0.006325	0.006431	0.008922	-0.00135	0.010031
				0.321883	0.075095	0.121094	0.024669	0.032974	0.075095	0.070673	0.070558		0.321883	0.007781	0.012546	0.002556	0.003416	0.007781	0.007322	0.00731
				0.32244	0.097539	0.037684	0.034643	0.026127	0.097539	0.081001	0.073165		0.32244	0.010141	0.003918	0.003602	0.002716	0.010141	0.008421	0.007607
				0.322997	0.055739	0.042134	0.069843	0.093243	0.055739	0.04869	0.061308		0.322997	0.005815	0.004396	0.007286	0.009728	0.005815	0.00508	0.006396
				0.323555	0.035661	0.085448	0.05559	0.04159	0.035661	0.046982	0.097655		0.323555	0.003733	0.008945	0.00582	0.004354	0.003733	0.004918	0.010223
				0.324112	0.083006	0.093437	0.06756	0.061755	0.083006	0.069433	0.078326		0.324112	0.00872	0.009815	0.007097	0.006487	0.00872	0.007294	0.008228
				0.324669	0.064661	0.088404	-0.00595	0.085217	0.064661	0.038774	0.064766		0.324669	0.006816	0.009319	-0.00063	0.008983	0.006816	0.004087	0.006827
				0.325226	0.055006	0.084601	0.049992	0.032756	0.055006	0.084232	0.044396		0.325226	0.005818	0.008948	0.005288	0.003465	0.005818	0.008909	0.004696
				0.325783	0.048185	0.087271	0.064692	0.059972	0.048185	0.072887	0.048881		0.325783	0.005114	0.009262	0.006866	0.006365	0.005114	0.007736	0.005188
				0.326341	0.043493	0.094527	0.010862	0.105044	0.043493	0.040579	0.07657		0.326341	0.004632	0.010067	0.001157	0.011187	0.004632	0.004322	0.008155
				0.326898	0.066005	0.072138	0.082582	0.036082	0.066005	0.044358	0.062273		0.326898	0.007053	0.007709	0.008825	0.003856	0.007053	0.00474	0.006655
				0.327455	0.063684	0.063767	0.062779	0.081065	0.063684	0.085577	0.07613		0.327455	0.006829	0.006838	0.006732	0.008692	0.006829	0.009176	0.008163
				0.328012	0.109666	0.047116	0.083933	0.098587	0.109666	0.04722	0.071344		0.328012	0.011799	0.005069	0.009031	0.010607	0.011799	0.00508	0.007676
				0.328569	0.062796	0.072531	0.055457	0.083826	0.062796	0.045077	0.077215		0.328569	0.006779	0.00783	0.005987	0.00905	0.006779	0.004866	0.008336
				0.329127	0.045613	0.072586	0.02993	0.080687	0.045613	0.066931	0.04597		0.329127	0.004941	0.007863	0.003242	0.00874	0.004941	0.00725	0.00498
				0.329684	0.072423	0.073369	0.045125	0.103901	0.072423	0.039994	0.030895		0.329684	0.007872	0.007975	0.004905	0.011293	0.007872	0.004347	0.003358
				0.330241	0.052552	0.085671	0.096761	0.040517	0.052552	0.11788	0.12058		0.330241	0.005731	0.009343	0.010553	0.004419	0.005731	0.012856	0.01315
				0.330798	0.067829	0.058681	0.037743	0.061794	0.067829	0.037993	0.044642		0.330798	0.007422	0.006421	0.00413	0.006762	0.007422	0.004157	0.004885
				0.331355	0.06496	0.07447	0.059777	0.079069	0.06496	0.091063	0.050539		0.331355	0.007132	0.008177	0.006563	0.008682	0.007132	0.009998	0.005549
				0.331913	0.039805	0.040383	0.033961	0.034984	0.039805	0.046469	0.086054		0.331913	0.004385	0.004449	0.003741	0.003854	0.004385	0.005119	0.00948
				0.33247	0.015804	0.063238	0.091434	0.07259	0.015804	0.064209	0.080321		0.33247	0.001747	0.00699	0.010107	0.008024	0.001747	0.007097	0.008878
				0.333027	0.078031	0.073483	0.075766	0.072106	0.078031	0.062691	0.030041		0.333027	0.008654	0.00815	0.008403	0.007997	0.008654	0.006953	0.003332
				0.333584	0.056235	0.089226	0.08195	0.02338	0.056235	0.068163	0.095788		0.333584	0.006258	0.009929	0.009119	0.002602	0.006258	0.007585	0.010659
				0.334141	0.043321	0.076426	0.086954	0.048377	0.043321	0.036273	0.0524		0.334141	0.004837	0.008533	0.009708	0.005401	0.004837	0.00405	0.00585
				0.334699	0.082088	0.081733	0.047757	0.049858	0.082088	0.039837	0.047744		0.334699	0.009196	0.009156	0.00535	0.005585	0.009196	0.004463	0.005348
				0.335256	0.066796	0.069359	0.113745	0.084232	0.066796	0.077887	0.052547		0.335256	0.007508	0.007796	0.012785	0.009467	0.007508	0.008754	0.005906
				0.335813	0.026675	0.107216	0.0336	0.037046	0.026675	0.083686	0.042914		0.335813	0.003008	0.012091	0.003789	0.004178	0.003008	0.009437	0.004839
				0.33637	0.082385	0.068954	0.071923	0.066805	0.082385	0.068173	0.070087		0.33637	0.009321	0.007802	0.008138	0.007559	0.009321	0.007713	0.00793
				0.336927	0.050687	0.118425	0.028409	0.026714	0.050687	0.016573	0.043781		0.336927	0.005754	0.013444	0.003225	0.003033	0.005754	0.001881	0.00497
				0.337485	0.074729	0.09984	0.025354	0.064107	0.074729	0.050498	0.053165		0.337485	0.008511	0.011371	0.002888	0.007302	0.008511	0.005752	0.006055
				0.338042	0.07548	0.031998	0.080627	0.070387	0.07548	0.078238	0.05832		0.338042	0.008625	0.003656	0.009213	0.008043	0.008625	0.00894	0.006664
				0.338599	0.009811	0.083933	0.061046	0.057008	0.009811	0.070748	0.085125		0.338599	0.001125	0.009623	0.006999	0.006536	0.001125	0.008111	0.00976
				0.339156	0.09316	0.037999	0.063107	0.007537	0.09316	0.075565	0.056142		0.339156	0.010716	0.004371	0.007259	0.000867	0.010716	0.008692	0.006458
				0.339713	0.028567	0.026535	0.080181	0.053035	0.028567	0.070836	0.051818		0.339713	0.003297	0.003062	0.009253	0.006121	0.003297	0.008175	0.00598
				0.340271	0.042109	0.059791	0.084851	0.035148	0.042109	0.077136	0.015866		0.340271	0.004876	0.006923	0.009824	0.00407	0.004876	0.008931	0.001837
				0.340828	0.100416	0.090613	0.066553	0.090882	0.100416	0.047619	0.059234		0.340828	0.011665	0.010526	0.007731	0.010557	0.011665	0.005532	0.006881
				0.341385	0.044925	0.10249	0.075264	0.029824	0.044925	0.045136	0.100452		0.341385	0.005236	0.011945	0.008772	0.003476	0.005236	0.00526	0.011707
				0.341942	0.049343	0.07846	0.092336	0.069269	0.049343	0.065014	0.052867		0.341942	0.005769	0.009174	0.010796	0.008099	0.005769	0.007602	0.006181
				0.342499	0.020533	0.042977	0.017863	0.084592	0.020533	0.071014	0.042442		0.342499	0.002409	0.005041	0.002095	0.009923	0.002409	0.00833	0.004979
				0.343057	0.029213	0.047418	0.074531	0.038606	0.029213	-0.0014	0.083683		0.343057	0.003438	0.005581	0.008771	0.004544	0.003438	-0.00016	0.009849
				0.343614	0.05828	0.084936	0.047552	0.062949	0.05828	0.052075	0.067313		0.343614	0.006881	0.010028	0.005614	0.007432	0.006881	0.006149	0.007948
				0.344171	0.086165	0.037888	0.049088	0.009318	0.086165	0.038147	0.060924		0.344171	0.010207	0.004488	0.005815	0.001104	0.010207	0.004519	0.007217
				0.344728	0.064691	0.046671	0.071546	0.11265	0.064691	0.081446	0.056016		0.344728	0.007688	0.005546	0.008502	0.013387	0.007688	0.009679	0.006657
				0.345285	0.060859	0.098626	0.089308	0.074349	0.060859	0.054504	0.064548		0.345285	0.007256	0.011758	0.010647	0.008864	0.007256	0.006498	0.007695
				0.345842	0.055678	0.076079	0.050025	0.025862	0.055678	0.076494	0.100862		0.345842	0.006659	0.0091	0.005983	0.003093	0.006659	0.009149	0.012064
				0.3464	0.062553	0.057387	0.067341	0.054178	0.062553	0.063887	0.030511		0.3464	0.007506	0.006886	0.00808	0.006501	0.007506	0.007666	0.003661
				0.346957	0.063936	0.062086	0.058853	0.077065	0.063936	0.071648	0.042334		0.346957	0.007697	0.007474	0.007085	0.009277	0.007697	0.008625	0.005096
				0.347514	0.054875	0.07345	0.061628	0.051151	0.054875	0.039481	0.064136		0.347514	0.006627	0.00887	0.007443	0.006177	0.006627	0.004768	0.007745
				0.348071	0.090376	0.073069	0.05974	0.09644	0.090376	0.038688	0.043032		0.348071	0.010949	0.008853	0.007238	0.011684	0.010949	0.004687	0.005213
				0.348628	0.041802	0.0319	0.010644	0.067505	0.041802	0.067104	0.010568		0.348628	0.005081	0.003877	0.001294	0.008205	0.005081	0.008156	0.001284
				0.349186	0.082583	0.087934	0.052306	0.055695	0.082583	0.055711	0.062786		0.349186	0.010069	0.010722	0.006378	0.006791	0.010069	0.006793	0.007656
				0.349743	0.042658	0.098568	0.069526	0.005989	0.042658	0.057656	0.07664		0.349743	0.005218	0.012057	0.008504	0.000733	0.005218	0.007053	0.009375
				0.3503	0.089601	0.087374	0.019755	0.039479	0.089601	0.079627	0.042718		0.3503	0.010995	0.010722	0.002424	0.004844	0.010995	0.009771	0.005242
				0.350857	0.08176	0.038256	0.052654	0.080998	0.08176	0.060019	0.118743		0.350857	0.010065	0.004709	0.006482	0.009971	0.010065	0.007388	0.014617
				0.351414	0.071157	0.036245	0.073855	0.017356	0.071157	0.095998	0.058296		0.351414	0.008787	0.004476	0.009121	0.002143	0.008787	0.011855	0.007199
				0.351971	0.06893	0.036925	0.05892	0.068057	0.06893	0.066047	0.087821		0.351971	0.008539	0.004574	0.007299	0.008431	0.008539	0.008182	0.01088
				0.352529	0.065686	0.078898	0.060446	0.051004	0.065686	0.0901	0.041305		0.352529	0.008163	0.009805	0.007512	0.006339	0.008163	0.011197	0.005133
				0.353086	0.082512	0.110846	0.05917	0.098193	0.082512	0.102022	0.050908		0.353086	0.010287	0.013819	0.007377	0.012242	0.010287	0.012719	0.006347
				0.353643	0.004083	0.059279	0.039128	0.056869	0.004083	0.114563	0.043339		0.353643	0.000511	0.007414	0.004894	0.007112	0.000511	0.014328	0.00542
				0.3542	0.108266	0.065832	0.090733	0.009934	0.108266	0.051817	0.049405		0.3542	0.013583	0.008259	0.011383	0.001246	0.013583	0.006501	0.006198
				0.354757	0.057692	0.05757	0.063856	0.045128	0.057692	0.042195	0.002379		0.354757	0.007261	0.007245	0.008036	0.005679	0.007261	0.00531	0.000299
				0.355314	0.098749	0.069417	0.077329	0.058982	0.098749	0.0595	0.061304		0.355314	0.012467	0.008764	0.009763	0.007446	0.012467	0.007512	0.00774
				0.355872	0.051964	0.093465	0.049407	0.072123	0.051964	0.125101	0.08583		0.355872	0.006581	0.011837	0.006257	0.009134	0.006581	0.015843	0.01087
				0.356429	0.057378	0.081716	0.035168	0.083602	0.057378	0.019761	0.058717		0.356429	0.007289	0.010381	0.004468	0.010621	0.007289	0.00251	0.00746
				0.356986	0.009715	0.081658	0.029019	-0.00323	0.009715	0.072241	0.080181		0.356986	0.001238	0.010406	0.003698	-0.00041	0.001238	0.009206	0.010218
				0.357543	0.068161	0.088055	0.057967	0.038843	0.068161	0.046637	0.070601		0.357543	0.008713	0.011257	0.00741	0.004966	0.008713	0.005962	0.009025
				0.3581	0.018059	0.031318	0.082582	0.033593	0.018059	0.061688	0.073591		0.3581	0.002316	0.004016	0.01059	0.004308	0.002316	0.007911	0.009437
				0.358657	0.045428	0.016251	0.069243	0.111116	0.045428	0.073037	0.047267		0.358657	0.005844	0.00209	0.008907	0.014293	0.005844	0.009395	0.00608
				0.359215	0.073106	0.071363	0.062671	0.075627	0.073106	0.072175	0.048896		0.359215	0.009433	0.009208	0.008087	0.009759	0.009433	0.009313	0.006309
				0.359772	0.060193	0.013186	0.068874	0.073366	0.060193	0.075164	0.025826		0.359772	0.007791	0.001707	0.008915	0.009496	0.007791	0.009729	0.003343
				0.360329	-0.00122	0.079566	0.077286	0.038086	-0.00122	0.066339	0.066244		0.360329	-0.00016	0.010331	0.010035	0.004945	-0.00016	0.008613	0.008601
				0.360886	0.106414	0.064656	0.037763	0.039801	0.106414	0.044101	0.049115		0.360886	0.013859	0.008421	0.004918	0.005184	0.013859	0.005744	0.006397
				0.361443	0.038848	0.038183	0.07307	0.045579	0.038848	0.068962	0.062821		0.361443	0.005075	0.004988	0.009546	0.005954	0.005075	0.009009	0.008207
				0.362	0.077111	0.053542	0.020972	0.05981	0.077111	0.101714	0.063138		0.362	0.010105	0.007016	0.002748	0.007838	0.010105	0.013329	0.008274
				0.362558	0.092415	0.055501	0.059162	0.052905	0.092415	0.060899	0.042691		0.362558	0.012148	0.007296	0.007777	0.006954	0.012148	0.008005	0.005612
				0.363115	0.059133	0.091963	0.066781	0.045924	0.059133	0.011773	0.021083		0.363115	0.007797	0.012126	0.008805	0.006055	0.007797	0.001552	0.00278
				0.363672	0.040398	0.065695	0.012983	0.072912	0.040398	0.048609	0.000456		0.363672	0.005343	0.008689	0.001717	0.009643	0.005343	0.006429	6.04e-05
				0.364229	0.080458	0.022291	0.042434	0.041751	0.080458	0.035173	0.097193		0.364229	0.010674	0.002957	0.005629	0.005539	0.010674	0.004666	0.012894
				0.364786	0.074998	0.068919	0.077666	0.029082	0.074998	0.061963	0.078799		0.364786	0.00998	0.009171	0.010335	0.00387	0.00998	0.008245	0.010486
				0.365343	0.077384	0.036848	0.00468	0.029524	0.077384	0.092045	0.041422		0.365343	0.010329	0.004918	0.000625	0.003941	0.010329	0.012286	0.005529
				0.3659	0.033478	0.050341	0.00939	0.060692	0.033478	0.078573	0.026074		0.3659	0.004482	0.00674	0.001257	0.008126	0.004482	0.01052	0.003491
				0.366458	0.063926	0.08375	0.046049	0.080897	0.063926	0.111108	0.055113		0.366458	0.008585	0.011247	0.006184	0.010864	0.008585	0.014921	0.007401
				0.367015	0.066511	0.076624	0.072296	0.044429	0.066511	0.046853	0.048775		0.367015	0.008959	0.010321	0.009738	0.005985	0.008959	0.006311	0.00657
				0.367572	0.055261	0.036166	0.031196	0.092866	0.055261	0.073971	0.05914		0.367572	0.007466	0.004886	0.004215	0.012547	0.007466	0.009994	0.00799
				0.368129	0.068616	0.051596	0.003518	0.085798	0.068616	0.054697	0.022956		0.368129	0.009299	0.006992	0.000477	0.011627	0.009299	0.007412	0.003111
				0.368686	-0.00896	0.050621	0.047389	0.039129	-0.00896	0.079978	0.057289		0.368686	-0.00122	0.006881	0.006442	0.005319	-0.00122	0.010871	0.007787
				0.369243	0.042295	0.074924	0.054106	0.080411	0.042295	0.08196	0.042198		0.369243	0.005766	0.010215	0.007377	0.010963	0.005766	0.011174	0.005753
				0.369801	0.09201	0.023389	0.006957	0.083229	0.09201	0.045618	0.046803		0.369801	0.012583	0.003198	0.000951	0.011382	0.012583	0.006238	0.0064
				0.370358	0.040639	0.044248	0.121859	0.029034	0.040639	0.058078	0.061708		0.370358	0.005574	0.006069	0.016715	0.003982	0.005574	0.007966	0.008464
				0.370915	0.106266	0.071535	0.111037	0.082358	0.106266	0.094138	0.092881		0.370915	0.01462	0.009842	0.015276	0.011331	0.01462	0.012951	0.012778
				0.371472	0.015771	0.035246	0.048581	0.040229	0.015771	0.06021	0.07514		0.371472	0.002176	0.004864	0.006704	0.005551	0.002176	0.008308	0.010369
				0.372029	0.045727	0.075969	0.061853	0.078505	0.045727	0.097868	-0.00179		0.372029	0.006329	0.010515	0.008561	0.010866	0.006329	0.013545	-0.00025
				0.372586	0.092333	0.061526	0.034645	0.12977	0.092333	0.088025	0.037304		0.372586	0.012818	0.008541	0.004809	0.018015	0.012818	0.01222	0.005179
				0.373143	0.029382	0.079251	0.051393	0.092288	0.029382	0.02993	0.034427		0.373143	0.004091	0.011035	0.007156	0.01285	0.004091	0.004167	0.004793
				0.3737	0.047523	0.076025	0.054562	0.044265	0.047523	0.071222	0.061944		0.3737	0.006637	0.010617	0.00762	0.006182	0.006637	0.009946	0.008651
				0.374258	0.047852	0.037354	0.02544	0.068249	0.047852	0.031207	0.056964		0.374258	0.006703	0.005232	0.003563	0.00956	0.006703	0.004371	0.007979
				0.374815	0.036184	0.084253	0.055243	0.069765	0.036184	0.061628	0.061204		0.374815	0.005083	0.011836	0.007761	0.009801	0.005083	0.008658	0.008598
				0.375372	0.034368	0.038783	0.068353	0.021587	0.034368	0.072813	0.022259		0.375372	0.004843	0.005465	0.009631	0.003042	0.004843	0.01026	0.003136
				0.375929	0.078538	0.0922	0.018414	0.024896	0.078538	0.059957	0.04043		0.375929	0.011099	0.01303	0.002602	0.003518	0.011099	0.008473	0.005714
				0.376486	0.046625	0.077732	0.061938	0.087262	0.046625	0.094913	0.044883		0.376486	0.006609	0.011018	0.008779	0.012369	0.006609	0.013453	0.006362
				0.377043	0.136401	0.058882	0.03966	-0.00346	0.136401	0.043541	0.031632		0.377043	0.019391	0.008371	0.005638	-0.00049	0.019391	0.00619	0.004497
				0.3776	0.027571	0.070145	0.078257	0.060906	0.027571	0.026208	0.057328		0.3776	0.003931	0.010001	0.011158	0.008684	0.003931	0.003737	0.008174
				0.378158	0.082744	0.101236	0.03863	0.036748	0.082744	0.040371	0.041527		0.378158	0.011833	0.014477	0.005524	0.005255	0.011833	0.005773	0.005938
				0.378715	0.043057	0.04675	0.04078	0.049517	0.043057	0.065635	0.01731		0.378715	0.006175	0.006705	0.005849	0.007102	0.006175	0.009414	0.002483
				0.379272	0.042532	0.03555	0.042762	0.051136	0.042532	0.020352	0.056966		0.379272	0.006118	0.005114	0.006151	0.007356	0.006118	0.002928	0.008194
				0.379829	0.059567	0.077436	0.013686	0.100694	0.059567	0.081717	0.042318		0.379829	0.008594	0.011172	0.001974	0.014527	0.008594	0.011789	0.006105
				0.380386	0.030412	0.02957	0.073332	0.0295	0.030412	0.065522	0.077874		0.380386	0.0044	0.004279	0.010611	0.004269	0.0044	0.009481	0.011268
				0.380943	0.012055	0.045513	0.043185	0.068759	0.012055	0.085922	0.060286		0.380943	0.001749	0.006605	0.006267	0.009978	0.001749	0.012469	0.008748
				0.3815	0.083088	0.104497	0.058734	0.067015	0.083088	0.08092	0.043097		0.3815	0.012093	0.015209	0.008548	0.009754	0.012093	0.011777	0.006272
				0.382057	0.027822	0.055532	0.050276	0.04033	0.027822	0.031606	0.091541		0.382057	0.004061	0.008106	0.007339	0.005887	0.004061	0.004613	0.013362
				0.382615	0.072726	0.029804	0.04258	0.048288	0.072726	0.034672	0.093637		0.382615	0.010647	0.004363	0.006233	0.007069	0.010647	0.005076	0.013708
				0.383172	0.034156	0.015449	0.090632	0.044925	0.034156	0.082578	0.040327		0.383172	0.005015	0.002268	0.013307	0.006596	0.005015	0.012124	0.005921
				0.383729	0.069619	0.043419	0.071622	0.037196	0.069619	0.049409	0.070476		0.383729	0.010251	0.006393	0.010546	0.005477	0.010251	0.007275	0.010377
				0.384286	0.051268	0.08107	0.050021	0.055447	0.051268	0.000405	0.013107		0.384286	0.007571	0.011972	0.007387	0.008188	0.007571	5.98e-05	0.001936
				0.384843	0.0588	0.065196	0.017708	0.057639	0.0588	0.07826	0.096324		0.384843	0.008709	0.009656	0.002623	0.008537	0.008709	0.011591	0.014266
				0.3854	0.060331	0.079675	0.013752	0.080064	0.060331	0.047103	0.055968		0.3854	0.008961	0.011834	0.002043	0.011892	0.008961	0.006996	0.008313
				0.385957	0.040898	0.028822	0.030504	0.026858	0.040898	0.06483	0.034207		0.385957	0.006092	0.004293	0.004544	0.004001	0.006092	0.009657	0.005095
				0.386514	0.102229	0.042131	0.091428	0.092548	0.102229	0.024723	0.06004		0.386514	0.015272	0.006294	0.013659	0.013826	0.015272	0.003693	0.00897
				0.387072	0.028578	0.051369	0.019617	0.042652	0.028578	0.094092	0.06656		0.387072	0.004282	0.007696	0.002939	0.00639	0.004282	0.014097	0.009972
				0.387629	0.04739	0.053068	0.027879	0.007756	0.04739	0.033457	0.075877		0.387629	0.007121	0.007974	0.004189	0.001165	0.007121	0.005027	0.011401
				0.388186	0.064205	0.072167	0.015801	0.055458	0.064205	0.02899	0.015592		0.388186	0.009675	0.010875	0.002381	0.008357	0.009675	0.004368	0.00235
				0.388743	0.007601	0.054293	0.042014	0.055405	0.007601	0.053101	0.028477		0.388743	0.001149	0.008205	0.006349	0.008373	0.001149	0.008025	0.004303
				0.3893	0.093054	0.022621	-0.00476	0.009074	0.093054	0.072702	0.022978		0.3893	0.014103	0.003428	-0.00072	0.001375	0.014103	0.011018	0.003482
				0.389857	0.031971	0.044647	0.030043	0.064799	0.031971	0.074438	0.066692		0.389857	0.004859	0.006786	0.004566	0.009849	0.004859	0.011314	0.010136
				0.390414	0.046727	0.058929	0.017194	0.063324	0.046727	0.04876	0.046292		0.390414	0.007122	0.008982	0.002621	0.009652	0.007122	0.007432	0.007056
				0.390971	0.096722	0.049508	0.064904	0.021175	0.096722	0.086331	0.045356		0.390971	0.014785	0.007568	0.009921	0.003237	0.014785	0.013196	0.006933
				0.391528	0.032609	0.078701	0.025538	0.041254	0.032609	0.075993	0.047453		0.391528	0.004999	0.012064	0.003915	0.006324	0.004999	0.011649	0.007274
				0.392086	0.045494	0.052845	0.046646	0.069969	0.045494	0.047231	0.062035		0.392086	0.006994	0.008124	0.007171	0.010756	0.006994	0.007261	0.009537
				0.392643	0.054608	0.015402	0.045764	0.024579	0.054608	0.043828	0.022311		0.392643	0.008419	0.002374	0.007055	0.003789	0.008419	0.006757	0.00344
				0.3932	0.002398	0.052761	0.037817	0.016313	0.002398	0.100395	0.078185		0.3932	0.000371	0.008157	0.005847	0.002522	0.000371	0.015522	0.012088
				0.393757	0.082518	0.078166	0.041039	0.076051	0.082518	0.029	0.02146		0.393757	0.012794	0.012119	0.006363	0.011791	0.012794	0.004496	0.003327
				0.394314	0.0304	0.068071	0.081393	0.034589	0.0304	0.052489	0.040304		0.394314	0.004727	0.010584	0.012655	0.005378	0.004727	0.008161	0.006267
				0.394871	0.05923	0.040054	0.049756	0.050394	0.05923	0.0803	0.051919		0.394871	0.009235	0.006245	0.007758	0.007858	0.009235	0.012521	0.008095
				0.395428	0.074522	0.021812	0.069782	0.087982	0.074522	0.037733	0.016657		0.395428	0.011652	0.003411	0.010911	0.013757	0.011652	0.0059	0.002605
				0.395985	0.093335	0.066722	0.027896	0.074825	0.093335	0.033745	0.036577		0.395985	0.014635	0.010462	0.004374	0.011733	0.014635	0.005291	0.005735
				0.396542	0.061415	0.062056	0.056046	-0.02364	0.061415	0.048083	0.030971		0.396542	0.009657	0.009758	0.008813	-0.00372	0.009657	0.007561	0.00487
				0.397099	0.033735	0.058653	0.041105	0.078855	0.033735	0.052523	0.023523		0.397099	0.00532	0.009249	0.006482	0.012434	0.00532	0.008282	0.003709
				0.397657	0.072097	0.085978	0.088084	0.049654	0.072097	0.020747	0.112843		0.397657	0.011401	0.013596	0.013929	0.007852	0.011401	0.003281	0.017844
				0.398214	0.010309	0.036855	0.097591	0.040773	0.010309	0.039724	0.061394		0.398214	0.001635	0.005844	0.015475	0.006466	0.001635	0.006299	0.009736
				0.398771	-0.02705	0.030597	0.092193	0.006742	-0.02705	0.018678	0.026844		0.398771	-0.0043	0.004865	0.01466	0.001072	-0.0043	0.00297	0.004269
				0.399328	-0.03274	0.007593	0.028701	0.060162	-0.03274	-0.00659	0.053313		0.399328	-0.00522	0.001211	0.004577	0.009594	-0.00522	-0.00105	0.008501
				0.399885	0.069485	0.09256	0.066099	0.039797	0.069485	0.130966	0.053094		0.399885	0.011111	0.014801	0.01057	0.006364	0.011111	0.020942	0.00849
				0.400442	0.028537	0.050407	0.020013	0.101524	0.028537	0.050091	0.066513		0.400442	0.004576	0.008083	0.003209	0.01628	0.004576	0.008032	0.010666
				0.400999	0.035794	0.0566	0.012192	0.039677	0.035794	0.044089	0.04554		0.400999	0.005756	0.009101	0.00196	0.00638	0.005756	0.00709	0.007323
				0.401556	0.04607	0.039535	0.068192	0.100158	0.04607	0.046237	0.07021		0.401556	0.007429	0.006375	0.010996	0.01615	0.007429	0.007456	0.011321
				0.402113	0.051092	0.10596	0.034511	0.029142	0.051092	0.006916	0.090697		0.402113	0.008261	0.017133	0.00558	0.004712	0.008261	0.001118	0.014665
				0.40267	0.06441	0.057767	0.062629	0.083757	0.06441	0.060556	0.079405		0.40267	0.010444	0.009367	0.010155	0.013581	0.010444	0.009819	0.012875
				0.403227	0.057674	0.070755	0.043651	0.103	0.057674	0.036222	0.093092		0.403227	0.009377	0.011504	0.007097	0.016747	0.009377	0.005889	0.015136
				0.403785	0.086901	0.039953	0.036282	0.050442	0.086901	0.042718	0.0606		0.403785	0.014168	0.006514	0.005916	0.008224	0.014168	0.006965	0.00988
				0.404342	0.060518	0.059911	0.036535	0.061425	0.060518	0.092187	0.067844		0.404342	0.009894	0.009795	0.005973	0.010043	0.009894	0.015072	0.011092
				0.404899	0.049628	0.090565	0.081466	0.094005	0.049628	0.075255	0.060761		0.404899	0.008136	0.014847	0.013356	0.015412	0.008136	0.012338	0.009961
				0.405456	0.033807	0.070387	0.004608	0.054959	0.033807	0.058947	0.077646		0.405456	0.005558	0.011571	0.000758	0.009035	0.005558	0.00969	0.012765
				0.406013	0.028568	0.047942	0.012714	0.084359	0.028568	0.063814	0.03711		0.406013	0.004709	0.007903	0.002096	0.013906	0.004709	0.01052	0.006118
				0.40657	0.118749	0.06457	0.01674	0.044791	0.118749	0.027793	0.000804		0.40657	0.019629	0.010673	0.002767	0.007404	0.019629	0.004594	0.000133
				0.407127	0.061209	0.076249	0.058474	0.060056	0.061209	-0.01413	0.036957		0.407127	0.010145	0.012638	0.009692	0.009954	0.010145	-0.00234	0.006126
				0.407684	0.054288	0.079759	0.047251	0.057022	0.054288	0.02828	0.116889		0.407684	0.009023	0.013256	0.007853	0.009477	0.009023	0.0047	0.019428
				0.408241	0.044247	0.04639	-0.02524	0.050523	0.044247	0.056024	0.050943		0.408241	0.007374	0.007731	-0.00421	0.00842	0.007374	0.009337	0.00849
				0.408798	0.024865	0.078642	0.016368	0.057813	0.024865	0.047705	0.000178		0.408798	0.004155	0.013142	0.002735	0.009662	0.004155	0.007972	2.98e-05
				0.409355	0.081451	0.056106	0.046189	0.063744	0.081451	0.034546	0.011533		0.409355	0.013649	0.009402	0.00774	0.010682	0.013649	0.005789	0.001933
				0.409912	0.065892	0.057572	0.078771	0.131827	0.065892	0.05193	-0.03367		0.409912	0.011072	0.009674	0.013236	0.022151	0.011072	0.008726	-0.00566
				0.410469	0.018654	0.082543	0.017068	0.082148	0.018654	0.044464	0.05354		0.410469	0.003143	0.013907	0.002876	0.013841	0.003143	0.007492	0.009021
				0.411027	0.041849	0.064771	0.049337	0.101102	0.041849	0.039996	0.041874		0.411027	0.00707	0.010943	0.008335	0.017081	0.00707	0.006757	0.007074
				0.411584	0.11852	0.065289	0.035908	0.048444	0.11852	0.017446	0.071642		0.411584	0.020078	0.01106	0.006083	0.008206	0.020078	0.002955	0.012136
				0.412141	0.124551	0.036931	0.033909	0.056799	0.124551	0.054428	0.018581		0.412141	0.021156	0.006273	0.00576	0.009648	0.021156	0.009245	0.003156
				0.412698	0.023977	0.078485	0.0133	0.047836	0.023977	0.048873	0.075404		0.412698	0.004084	0.013368	0.002265	0.008147	0.004084	0.008324	0.012843
				0.413255	0.044309	0.063579	-0.02307	0.041054	0.044309	0.036874	0.117731		0.413255	0.007567	0.010858	-0.00394	0.007011	0.007567	0.006297	0.020106
				0.413812	0.061059	0.035077	0.069129	0.111051	0.061059	0.095926	0.026887		0.413812	0.010456	0.006007	0.011838	0.019016	0.010456	0.016426	0.004604
				0.414369	0.076009	0.066716	0.072138	0.024259	0.076009	0.066403	0.01692		0.414369	0.013051	0.011455	0.012386	0.004165	0.013051	0.011401	0.002905
				0.414926	0.059263	0.006774	0.030888	0.034781	0.059263	0.032995	0.040831		0.414926	0.010203	0.001166	0.005318	0.005988	0.010203	0.00568	0.00703
				0.415483	-0.01562	0.049037	0.04525	0.03192	-0.01562	0.052421	0.035987		0.415483	-0.0027	0.008465	0.007811	0.00551	-0.0027	0.009049	0.006212
				0.41604	0.035846	0.074467	0.032933	-0.00766	0.035846	0.02688	0.044563		0.41604	0.006204	0.012889	0.0057	-0.00133	0.006204	0.004653	0.007713
				0.416597	-0.033	-0.02793	0.047406	0.017095	-0.033	0.111024	0.043101		0.416597	-0.00573	-0.00485	0.008228	0.002967	-0.00573	0.019268	0.00748
				0.417154	0.075574	0.026136	0.033201	0.018402	0.075574	0.01744	0.034577		0.417154	0.013151	0.004548	0.005777	0.003202	0.013151	0.003035	0.006017
				0.417711	0.084473	0.060276	0.034072	0.003744	0.084473	0.092949	0.093559		0.417711	0.014739	0.010517	0.005945	0.000653	0.014739	0.016218	0.016324
				0.418268	0.040182	0.077698	0.028592	0.088524	0.040182	0.106164	0.070121		0.418268	0.00703	0.013593	0.005002	0.015487	0.00703	0.018573	0.012268
				0.418825	0.076202	-0.01165	0.099337	0.044062	0.076202	0.062252	0.096533		0.418825	0.013367	-0.00204	0.017425	0.007729	0.013367	0.01092	0.016933
				0.419382	0.11443	0.068086	0.033509	0.024049	0.11443	0.024843	0.057648		0.419382	0.020126	0.011975	0.005894	0.00423	0.020126	0.004369	0.010139
				0.41994	0.027657	0.072503	0.02541	0.051546	0.027657	0.042695	0.012824		0.41994	0.004877	0.012786	0.004481	0.00909	0.004877	0.007529	0.002262
				0.420497	0.002238	0.010245	0.019963	0.021675	0.002238	0.07857	0.015927		0.420497	0.000396	0.001812	0.00353	0.003832	0.000396	0.013893	0.002816
				0.421054	0.017331	0.069833	0.021052	0.083841	0.017331	0.023791	0.002637		0.421054	0.003073	0.01238	0.003732	0.014864	0.003073	0.004218	0.000468
				0.421611	0.061727	0.094444	0.088096	-0.00095	0.061727	0.018488	0.063121		0.421611	0.010972	0.016788	0.01566	-0.00017	0.010972	0.003286	0.01122
				0.422168	0.085787	0.036835	0.087279	0.071254	0.085787	0.079186	0.075166		0.422168	0.015289	0.006565	0.015555	0.012699	0.015289	0.014113	0.013397
				0.422725	0.056166	0.131505	0.078404	0.002735	0.056166	-0.03681	0.057743		0.422725	0.010037	0.023499	0.01401	0.000489	0.010037	-0.00658	0.010319
				0.423282	0.044132	0.066712	-0.01959	0.073929	0.044132	-0.00036	0.00935		0.423282	0.007907	0.011953	-0.00351	0.013246	0.007907	-6.4e-05	0.001675
				0.423839	0.08796	-0.00409	0.036967	0.025316	0.08796	0.036547	-0.02169		0.423839	0.015801	-0.00073	0.006641	0.004548	0.015801	0.006565	-0.0039
				0.424396	0.03511	0.034551	0.067065	0.077214	0.03511	0.082162	0.034998		0.424396	0.006324	0.006223	0.012079	0.013907	0.006324	0.014798	0.006304
				0.424953	0.041491	0.004166	0.110239	0.03629	0.041491	0.072842	0.025982		0.424953	0.007493	0.000752	0.019908	0.006553	0.007493	0.013154	0.004692
				0.42551	0.044207	0.059183	0.068392	0.012297	0.044207	0.03314	0.079799		0.42551	0.008004	0.010716	0.012383	0.002227	0.008004	0.006	0.014448
				0.426067	0.05907	0.053045	0.040712	0.017227	0.05907	0.031902	0.12224		0.426067	0.010723	0.009629	0.007391	0.003127	0.010723	0.005791	0.022191
				0.426624	0.094364	0.051692	0.018054	0.022676	0.094364	0.021781	0.062465		0.426624	0.017175	0.009408	0.003286	0.004127	0.017175	0.003964	0.011369
				0.427181	0.116325	0.074742	-0.01316	0.016422	0.116325	0.077808	0.050471		0.427181	0.021227	0.013639	-0.0024	0.002997	0.021227	0.014199	0.00921
				0.427738	0.037344	0.046328	0.1601	0.115869	0.037344	-0.00471	0.002449		0.427738	0.006832	0.008476	0.029292	0.021199	0.006832	-0.00086	0.000448
				0.428295	0.020144	0.034568	0.014355	0.024672	0.020144	0.062979	0.102676		0.428295	0.003695	0.006341	0.002633	0.004526	0.003695	0.011553	0.018835
				0.428852	0.040447	0.059002	0.074734	0.082556	0.040447	0.01871	0.067905		0.428852	0.007439	0.010851	0.013745	0.015183	0.007439	0.003441	0.012489
				0.429409	0.050252	0.047905	0.077844	0.120748	0.050252	0.010758	0.0468		0.429409	0.009266	0.008833	0.014354	0.022265	0.009266	0.001984	0.00863
				0.429966	0.001536	0.064973	0.056888	-0.00644	0.001536	0.122869	0.037276		0.429966	0.000284	0.012012	0.010517	-0.00119	0.000284	0.022715	0.006891
				0.430523	0.095085	0.027812	0.063927	0.084004	0.095085	0.033985	0.018168		0.430523	0.017624	0.005155	0.011849	0.01557	0.017624	0.006299	0.003367
				0.43108	0.036158	0.007836	0.125786	-0.01837	0.036158	0.039322	0.076561		0.43108	0.006719	0.001456	0.023375	-0.00341	0.006719	0.007307	0.014227
				0.431637	0.080631	0.030718	0.028067	0.064999	0.080631	0.023095	0.066154		0.431637	0.015022	0.005723	0.005229	0.01211	0.015022	0.004303	0.012325
				0.432194	0.040409	0.061822	0.041647	0.073192	0.040409	0.104336	0.020755		0.432194	0.007548	0.011548	0.007779	0.013672	0.007548	0.019489	0.003877
				0.432752	0.019776	0.040623	0.064515	0.068046	0.019776	-0.01082	0.060756		0.432752	0.003703	0.007608	0.012082	0.012743	0.003703	-0.00203	0.011378
				0.433309	0.115303	0.084351	0.057136	0.061048	0.115303	0.022143	0.024918		0.433309	0.021649	0.015837	0.010728	0.011462	0.021649	0.004158	0.004678
				0.433866	0.030882	0.067767	0.05905	0.074544	0.030882	-0.00555	0.103725		0.433866	0.005813	0.012756	0.011116	0.014032	0.005813	-0.00104	0.019525
				0.434423	-0.00405	0.11434	0.020192	0.072533	-0.00405	0.007846	0.095534		0.434423	-0.00077	0.021579	0.003811	0.013689	-0.00077	0.001481	0.018029
				0.43498	0.027304	0.079525	0.065812	0.072259	0.027304	0.106423	0.048441		0.43498	0.005166	0.015047	0.012452	0.013672	0.005166	0.020136	0.009165
				0.435537	0.050923	0.000391	0.092419	0.060425	0.050923	0.056327	0.018813		0.435537	0.00966	7.42e-05	0.017531	0.011462	0.00966	0.010685	0.003569
				0.436094	0.109615	-0.01303	-0.01848	0.016725	0.109615	0.029193	0.004099		0.436094	0.020846	-0.00248	-0.00352	0.003181	0.020846	0.005552	0.00078
				0.436651	0.033878	0.037874	-0.02185	0.03144	0.033878	0.099719	0.028169		0.436651	0.006459	0.007221	-0.00417	0.005994	0.006459	0.019013	0.005371
				0.437208	0.034226	0.060205	0.006919	0.046988	0.034226	0.02264	-0.02489		0.437208	0.006542	0.011508	0.001323	0.008982	0.006542	0.004328	-0.00476
				0.437765	0.020946	0.093924	0.042429	0.063299	0.020946	0.030221	0.037937		0.437765	0.004014	0.017999	0.008131	0.012131	0.004014	0.005792	0.00727
				0.438322	-0.00766	-0.01884	0.032366	0.057838	-0.00766	0.045878	0.107737		0.438322	-0.00147	-0.00362	0.006218	0.011112	-0.00147	0.008814	0.020699
				0.438879	0.056246	0.054333	0.091313	0.057019	0.056246	0.057096	0.110393		0.438879	0.010834	0.010465	0.017588	0.010983	0.010834	0.010998	0.021263
				0.439436	0.065238	0.091689	-0.0216	0.070021	0.065238	0.037995	0.051659		0.439436	0.012598	0.017706	-0.00417	0.013521	0.012598	0.007337	0.009975
				0.439993	0.00307	0.054621	0.012204	0.049703	0.00307	0.066399	0.094402		0.439993	0.000594	0.010574	0.002363	0.009622	0.000594	0.012854	0.018276
				0.44055	0.068188	0.063828	-0.00147	0.011095	0.068188	0.014907	0.020138		0.44055	0.013234	0.012388	-0.00029	0.002153	0.013234	0.002893	0.003908
				0.441107	0.044329	0.051118	0.092738	0.054464	0.044329	0.106415	0.052886		0.441107	0.008625	0.009946	0.018044	0.010597	0.008625	0.020706	0.01029
				0.441664	0.106581	0.02916	0.054947	0.039429	0.106581	0.085783	0.097551		0.441664	0.02079	0.005688	0.010718	0.007691	0.02079	0.016733	0.019029
				0.442221	-0.00086	0.067263	0.07607	0.011987	-0.00086	0.102942	0.018608		0.442221	-0.00017	0.013154	0.014876	0.002344	-0.00017	0.020131	0.003639
				0.442778	0.068761	0.083152	0.011813	0.022052	0.068761	0.007529	-0.01751		0.442778	0.013481	0.016302	0.002316	0.004323	0.013481	0.001476	-0.00343
				0.443335	0.044397	0.030614	0.063664	0.028654	0.044397	0.059045	0.099492		0.443335	0.008726	0.006017	0.012513	0.005632	0.008726	0.011605	0.019555
				0.443892	0.021925	0.027397	0.106752	0.086494	0.021925	0.036792	0.002187		0.443892	0.00432	0.005398	0.021034	0.017043	0.00432	0.007249	0.000431
				0.444449	0.086854	0.092128	0.031231	0.062195	0.086854	0.097088	0.033248		0.444449	0.017157	0.018199	0.006169	0.012286	0.017157	0.019178	0.006568
				0.445006	0.052815	0.088755	0.070435	0.029305	0.052815	0.124333	0.110965		0.445006	0.010459	0.017576	0.013948	0.005803	0.010459	0.024622	0.021974
				0.445563	0.133868	0.052153	-0.00662	-0.02855	0.133868	0.106691	0.070846		0.445563	0.026576	0.010354	-0.00131	-0.00567	0.026576	0.021181	0.014065
				0.44612	0.123261	0.011636	0.071129	0.109779	0.123261	0.050791	0.0682		0.44612	0.024532	0.002316	0.014156	0.021849	0.024532	0.010109	0.013573
				0.446677	0.065082	0.05581	0.015888	0.048253	0.065082	-0.00288	0.035526		0.446677	0.012985	0.011135	0.00317	0.009627	0.012985	-0.00057	0.007088
				0.447234	0.051171	0.09677	0.002039	-0.01232	0.051171	-0.03832	0.060944		0.447234	0.010235	0.019356	0.000408	-0.00246	0.010235	-0.00767	0.01219
				0.447791	0.111133	0.018784	0.0642	0.00283	0.111133	0.047934	0.061523		0.447791	0.022284	0.003767	0.012873	0.000568	0.022284	0.009612	0.012336
				0.448348	0.094183	0.027882	0.099395	0.019241	0.094183	0.073684	0.055516		0.448348	0.018932	0.005605	0.01998	0.003868	0.018932	0.014812	0.01116
				0.448905	0.020022	0.108645	0.009544	0.134973	0.020022	0.029189	0.092928		0.448905	0.004035	0.021894	0.001923	0.027199	0.004035	0.005882	0.018726
				0.449462	0.052295	0.095531	0.032178	0.120887	0.052295	0.069611	0.053039		0.449462	0.010564	0.019299	0.0065	0.024421	0.010564	0.014063	0.010715
				0.450019	0.02692	0.04613	0.039755	0.074954	0.02692	-0.00442	0.01735		0.450019	0.005452	0.009342	0.008051	0.01518	0.005452	-0.0009	0.003514
				0.450576	0.029718	0.079015	0.013296	0.067217	0.029718	0.130538	0.064639		0.450576	0.006033	0.016042	0.002699	0.013646	0.006033	0.026502	0.013123
				0.451133	0.048783	0.082344	0.079089	0.059149	0.048783	0.066187	0.010879		0.451133	0.009928	0.016759	0.016096	0.012038	0.009928	0.013471	0.002214
				0.45169	0.100284	0.050464	0.042864	0.050733	0.100284	0.061604	-0.00769		0.45169	0.02046	0.010296	0.008745	0.010351	0.02046	0.012569	-0.00157
				0.452247	0.019534	0.061316	0.013484	0.055512	0.019534	0.062882	0.058565		0.452247	0.003995	0.012541	0.002758	0.011354	0.003995	0.012861	0.011978
				0.452804	0.108065	0.055649	0.056309	0.036393	0.108065	0.063611	0.010343		0.452804	0.022157	0.01141	0.011545	0.007462	0.022157	0.013042	0.002121
				0.453361	0.077743	-0.00939	0.071996	0.075148	0.077743	0.050533	0.029056		0.453361	0.015979	-0.00193	0.014798	0.015446	0.015979	0.010386	0.005972
				0.453918	0.001413	0.116193	0.069722	0.032143	0.001413	0.069034	0.05188		0.453918	0.000291	0.023941	0.014366	0.006623	0.000291	0.014224	0.010689
				0.454475	0.016692	0.086125	-0.02725	0.115803	0.016692	0.082697	0.105397		0.454475	0.003448	0.017789	-0.00563	0.023919	0.003448	0.017081	0.02177
				0.455032	0.053525	-0.00878	0.13485	0.055416	0.053525	0.046493	0.024872		0.455032	0.011083	-0.00182	0.027921	0.011474	0.011083	0.009626	0.00515
				0.455589	0.055189	0.067683	0.015778	-0.01427	0.055189	-0.00165	0.079809		0.455589	0.011455	0.014048	0.003275	-0.00296	0.011455	-0.00034	0.016565
				0.456146	0.026948	-0.02538	0.023994	0.042617	0.026948	0.077768	-0.00643		0.456146	0.005607	-0.00528	0.004992	0.008867	0.005607	0.016181	-0.00134
				0.456703	0.037699	0.062696	0.015691	0.000979	0.037699	0.087577	0.037599		0.456703	0.007863	0.013077	0.003273	0.000204	0.007863	0.018267	0.007842
				0.45726	0.135027	-0.02172	0.02333	0.026802	0.135027	0.052824	0.07721		0.45726	0.028232	-0.00454	0.004878	0.005604	0.028232	0.011045	0.016144
				0.457817	0.11009	0.062307	0.052721	0.05561	0.11009	0.037138	0.042206		0.457817	0.023075	0.013059	0.01105	0.011656	0.023075	0.007784	0.008846
				0.458374	0.061801	0.060813	0.000338	0.063704	0.061801	0.078177	0.002287		0.458374	0.012985	0.012777	7.1e-05	0.013385	0.012985	0.016425	0.00048
				0.458931	0.046149	0.084271	0.032544	0.095406	0.046149	-0.00788	0.126875		0.458931	0.00972	0.017749	0.006854	0.020094	0.00972	-0.00166	0.026722
				0.459488	0.045654	0.002682	0.045896	0.104727	0.045654	0.060513	0.009911		0.459488	0.009639	0.000566	0.00969	0.022111	0.009639	0.012776	0.002093
				0.460045	0.017905	0.059771	0.035063	0.035981	0.017905	0.055795	0.067446		0.460045	0.003789	0.01265	0.007421	0.007615	0.003789	0.011809	0.014274
				0.460602	0.07923	0.054424	0.077811	0.094195	0.07923	0.01164	-0.00387		0.460602	0.016809	0.011546	0.016508	0.019984	0.016809	0.002469	-0.00082
				0.461159	-0.00919	0.065471	-0.00482	0.042755	-0.00919	0.041331	0.001822		0.461159	-0.00196	0.013924	-0.00103	0.009093	-0.00196	0.00879	0.000388
				0.461716	0.041355	0.024423	0.038866	0.075882	0.041355	0.096777	-0.00239		0.461716	0.008816	0.005206	0.008285	0.016177	0.008816	0.020631	-0.00051
				0.462273	0.0294	0.059038	-0.01322	0.032423	0.0294	0.051539	0.098927		0.462273	0.006283	0.012616	-0.00283	0.006929	0.006283	0.011014	0.02114
				0.46283	0.002545	-0.0286	-0.0044	0.055373	0.002545	0.02397	0.079299		0.46283	0.000545	-0.00613	-0.00094	0.011862	0.000545	0.005135	0.016987
				0.463387	-0.00144	0.092868	0.102868	0.027499	-0.00144	0.031434	-0.04773		0.463387	-0.00031	0.019941	0.022089	0.005905	-0.00031	0.00675	-0.01025
				0.463943	0.004716	0.021964	0.039783	0.074995	0.004716	0.046278	-0.00819		0.463943	0.001015	0.004728	0.008563	0.016142	0.001015	0.009961	-0.00176
				0.4645	0.102829	0.146169	0.091472	0.05619	0.102829	0.062278	0.056408		0.4645	0.022186	0.031538	0.019736	0.012124	0.022186	0.013437	0.012171
				0.465057	0.015951	0.052619	0.068514	0.077731	0.015951	0.099334	0.047983		0.465057	0.00345	0.01138	0.014818	0.016812	0.00345	0.021484	0.010378
				0.465614	0.084939	0.029931	0.065879	0.097687	0.084939	-0.01163	0.017464		0.465614	0.018414	0.006489	0.014282	0.021178	0.018414	-0.00252	0.003786
				0.466171	0.086175	0.073343	0.016595	-0.00774	0.086175	0.074427	0.111015		0.466171	0.018727	0.015938	0.003606	-0.00168	0.018727	0.016174	0.024125
				0.466728	0.064565	0.060362	0.08406	0.060279	0.064565	0.054388	0.012457		0.466728	0.014065	0.013149	0.018311	0.013131	0.014065	0.011848	0.002714
				0.467285	0.084591	0.098654	0.067031	0.068734	0.084591	0.047117	0.03373		0.467285	0.018471	0.021542	0.014637	0.015008	0.018471	0.010288	0.007365
				0.467842	0.074516	0.04001	0.040795	0.081131	0.074516	0.055592	0.048511		0.467842	0.01631	0.008757	0.008929	0.017758	0.01631	0.012168	0.010618
				0.468399	0.075698	0.059872	0.069988	0.100518	0.075698	0.072761	0.029931		0.468399	0.016608	0.013136	0.015355	0.022053	0.016608	0.015964	0.006567
				0.468956	0.092437	0.055691	0.010307	0.025251	0.092437	0.033733	0.089184		0.468956	0.020329	0.012247	0.002267	0.005553	0.020329	0.007419	0.019613
				0.469513	-0.01363	0.054481	0.07078	0.112125	-0.01363	0.028576	0.049381		0.469513	-0.003	0.01201	0.015603	0.024717	-0.003	0.006299	0.010886
				0.47007	-0.01057	0.076725	0.100051	0.034543	-0.01057	0.048774	0.081851		0.47007	-0.00234	0.016954	0.022108	0.007633	-0.00234	0.010777	0.018086
				0.470627	0.034712	0.070637	-0.02749	0.061438	0.034712	0.093507	0.083176		0.470627	0.007688	0.015645	-0.00609	0.013608	0.007688	0.020711	0.018423
				0.471184	0.117471	0.022496	-0.03894	0.068939	0.117471	0.053259	0.039626		0.471184	0.02608	0.004994	-0.00865	0.015306	0.02608	0.011824	0.008798
				0.471741	0.078249	0.103346	0.044883	0.060987	0.078249	0.093856	0.118235		0.471741	0.017414	0.022999	0.009988	0.013572	0.017414	0.020887	0.026312
				0.472298	0.032994	0.056215	0.102065	0.098538	0.032994	-0.00603	0.079136		0.472298	0.00736	0.01254	0.022767	0.02198	0.00736	-0.00134	0.017653
				0.472855	0.056085	0.013294	0.071762	0.063916	0.056085	0.070733	0.122071		0.472855	0.01254	0.002972	0.016045	0.014291	0.01254	0.015815	0.027294
				0.473412	0.099033	0.07624	0.023287	0.052388	0.099033	0.039538	0.052953		0.473412	0.022195	0.017087	0.005219	0.011741	0.022195	0.008861	0.011868
				0.473969	0.021827	0.038395	0.117273	0.000402	0.021827	0.088388	0.016391		0.473969	0.004903	0.008625	0.026345	9.03e-05	0.004903	0.019856	0.003682
				0.474526	0.031171	0.077915	0.05632	0.028464	0.031171	0.106933	0.088532		0.474526	0.007019	0.017545	0.012682	0.006409	0.007019	0.024079	0.019935
				0.475083	-0.01311	0.055527	0.039398	0.107692	-0.01311	0.107232	0.125794		0.475083	-0.00296	0.012533	0.008892	0.024306	-0.00296	0.024203	0.028392
				0.47564	0.050937	0.088635	-0.04873	0.097424	0.050937	0.02009	-0.06109		0.47564	0.011524	0.020052	-0.01102	0.022041	0.011524	0.004545	-0.01382
				0.476196	0.05772	-0.00433	0.079632	0.037575	0.05772	-0.0166	0.037907		0.476196	0.013089	-0.00098	0.018058	0.008521	0.013089	-0.00376	0.008596
				0.476753	0.047018	0.081981	0.043712	0.069171	0.047018	0.070076	-0.00069		0.476753	0.010687	0.018634	0.009935	0.015722	0.010687	0.015928	-0.00016
				0.47731	0.088855	0.027964	0.074867	0.047768	0.088855	0.112034	0.147164		0.47731	0.020243	0.006371	0.017057	0.010883	0.020243	0.025524	0.033528
				0.477867	0.077926	0.038322	0.058219	0.090415	0.077926	0.05948	0.048182		0.477867	0.017795	0.008751	0.013295	0.020647	0.017795	0.013583	0.011003
				0.478424	0.122977	0.06538	0.046792	0.045986	0.122977	0.083185	0.073652		0.478424	0.028148	0.014965	0.01071	0.010526	0.028148	0.01904	0.016858
				0.478981	0.015398	0.070817	0.120401	0.039157	0.015398	0.078643	0.031756		0.478981	0.003533	0.016247	0.027623	0.008984	0.003533	0.018042	0.007286
				0.479538	0.073116	0.030233	0.048413	0.018448	0.073116	0.126745	0.073229		0.479538	0.016814	0.006952	0.011133	0.004242	0.016814	0.029146	0.01684
				0.480095	0.08085	0.061652	0.073913	0.092418	0.08085	0.088186	0.079864		0.480095	0.018635	0.01421	0.017036	0.021302	0.018635	0.020326	0.018408
				0.480652	-0.00687	0.095791	-0.00303	0.090983	-0.00687	0.056926	0.027987		0.480652	-0.00159	0.02213	-0.0007	0.021019	-0.00159	0.013151	0.006466
				0.481209	0.050594	0.103223	0.06687	0.049641	0.050594	0.022756	0.072714		0.481209	0.011716	0.023902	0.015485	0.011495	0.011716	0.005269	0.016838
				0.481766	0.04292	0.076212	0.014263	0.049351	0.04292	-0.0027	0.054673		0.481766	0.009962	0.017689	0.00331	0.011454	0.009962	-0.00063	0.01269
				0.482323	0.059028	0.030675	0.029713	0.042289	0.059028	0.070485	0.059324		0.482323	0.013732	0.007136	0.006912	0.009838	0.013732	0.016397	0.013801
				0.48288	0.143343	0.067196	0.032563	0.096875	0.143343	0.029495	0.018805		0.48288	0.033424	0.015668	0.007593	0.022589	0.033424	0.006877	0.004385
				0.483437	0.121956	0.110971	0.080601	0.028915	0.121956	-0.00203	0.052988		0.483437	0.028502	0.025935	0.018837	0.006758	0.028502	-0.00047	0.012384
				0.483994	0.05685	0.04977	0.039315	0.025897	0.05685	0.033088	0.021827		0.483994	0.013317	0.011659	0.00921	0.006066	0.013317	0.007751	0.005113
				0.48455	0.061302	0.092725	0.049399	0.074785	0.061302	0.063602	0.052661		0.48455	0.014393	0.021771	0.011598	0.017559	0.014393	0.014933	0.012364
				0.485107	0.054186	0.065924	0.047212	-0.04975	0.054186	0.073529	0.035871		0.485107	0.012752	0.015514	0.01111	-0.01171	0.012752	0.017303	0.008441
				0.485664	0.047528	0.095081	0.061281	0.07751	0.047528	0.061864	0.07299		0.485664	0.01121	0.022427	0.014454	0.018282	0.01121	0.014592	0.017216
				0.486221	-0.00043	0.035251	0.016339	0.084814	-0.00043	0.039506	0.098856		0.486221	-0.0001	0.008334	0.003863	0.020051	-0.0001	0.00934	0.023371
				0.486778	0.115709	0.076528	0.050671	0.10363	0.115709	0.058467	0.055092		0.486778	0.027417	0.018134	0.012007	0.024556	0.027417	0.013854	0.013054
				0.487335	0.050192	0.023263	0.050758	0.044664	0.050192	0.084297	0.023413		0.487335	0.01192	0.005525	0.012055	0.010607	0.01192	0.02002	0.005561
				0.487892	-0.00589	0.122809	0.030165	0.043498	-0.00589	0.053774	0.064104		0.487892	-0.0014	0.029233	0.00718	0.010354	-0.0014	0.0128	0.015259
				0.488449	-0.00197	0.025031	0.095163	0.052034	-0.00197	0.060739	0.021295		0.488449	-0.00047	0.005972	0.022704	0.012415	-0.00047	0.014491	0.005081
				0.489006	0.006783	0.124617	0.05561	-0.01481	0.006783	0.041435	0.081918		0.489006	0.001622	0.029799	0.013298	-0.00354	0.001622	0.009908	0.019589
				0.489563	0.080495	0.081846	0.053466	0.105331	0.080495	0.087646	0.045715		0.489563	0.019292	0.019616	0.012814	0.025245	0.019292	0.021006	0.010957
				0.49012	0.08714	0.085941	0.007568	0.046039	0.08714	0.039686	0.047669		0.49012	0.020932	0.020645	0.001818	0.011059	0.020932	0.009533	0.011451
				0.490677	0.038394	0.053634	0.005469	0.035857	0.038394	0.058837	0.001123		0.490677	0.009244	0.012913	0.001317	0.008633	0.009244	0.014166	0.00027
				0.491233	0.107523	0.108571	0.043633	0.087704	0.107523	0.123525	0.078734		0.491233	0.025946	0.026199	0.010529	0.021164	0.025946	0.029808	0.018999
				0.49179	0.072193	0.092231	0.073129	-0.01808	0.072193	-0.0011	0.02896		0.49179	0.01746	0.022307	0.017687	-0.00437	0.01746	-0.00026	0.007004
				0.492347	0.074932	0.008496	0.13676	0.089087	0.074932	0.052946	0.016822		0.492347	0.018164	0.002059	0.033152	0.021595	0.018164	0.012834	0.004078
				0.492904	0.029726	0.101361	0.039641	0.063771	0.029726	0.045446	0.134615		0.492904	0.007222	0.024626	0.009631	0.015493	0.007222	0.011041	0.032705
				0.493461	0.105321	0.076864	0.060192	0.028338	0.105321	0.043197	0.028623		0.493461	0.025646	0.018717	0.014657	0.0069	0.025646	0.010519	0.00697
				0.494018	0.087776	0.161441	0.079635	0.138905	0.087776	0.076518	0.078198		0.494018	0.021422	0.0394	0.019435	0.0339	0.021422	0.018675	0.019085
				0.494575	0.021104	0.051909	0.055592	0.04966	0.021104	0.05238	0.038719		0.494575	0.005162	0.012697	0.013598	0.012147	0.005162	0.012812	0.009471
				0.495132	0.028778	0.001809	0.039801	0.046673	0.028778	0.091595	0.075328		0.495132	0.007055	0.000444	0.009757	0.011442	0.007055	0.022455	0.018467
				0.495689	0.09036	0.082578	0.018753	0.072656	0.09036	0.070846	0.1257		0.495689	0.022202	0.02029	0.004608	0.017852	0.022202	0.017408	0.030886
				0.496246	0.024675	0.088256	0.130279	0.04051	0.024675	0.104128	-0.01737		0.496246	0.006076	0.021734	0.032083	0.009976	0.006076	0.025642	-0.00428
				0.496802	0.053172	0.117104	0.035278	0.031041	0.053172	0.123203	0.070955		0.496802	0.013124	0.028903	0.008707	0.007661	0.013124	0.030408	0.017512
				0.497359	0.105653	0.100303	0.137402	0.040589	0.105653	0.096165	0.026983		0.497359	0.026135	0.024811	0.033989	0.01004	0.026135	0.023788	0.006675
				0.497916	0.029424	0.051741	0.066752	0.003293	0.029424	0.09159	-0.0274		0.497916	0.007295	0.012828	0.016549	0.000816	0.007295	0.022707	-0.00679
				0.498473	0.107729	0.012261	0.062532	0.059375	0.107729	0.049421	0.084941		0.498473	0.026768	0.003046	0.015538	0.014753	0.026768	0.01228	0.021106
				0.49903	0.100135	0.060399	0.033247	0.011193	0.100135	0.01728	-0.01269		0.49903	0.024937	0.015041	0.008279	0.002787	0.024937	0.004303	-0.00316
				0.499587	0.061378	0.07581	0.128916	0.023271	0.061378	0.118435	0.08218		0.499587	0.015319	0.018921	0.032176	0.005808	0.015319	0.02956	0.020511
				0.500144	0.073823	0.085216	0.060409	0.083547	0.073823	0.131234	0.098053		0.500144	0.018466	0.021316	0.015111	0.020899	0.018466	0.032827	0.024527
				0.500701	0.039116	0.074805	0.058388	0.038976	0.039116	0.118507	0.036666		0.500701	0.009807	0.018754	0.014638	0.009771	0.009807	0.02971	0.009192
				0.501258	0.022521	0.040638	0.00018	0.088244	0.022521	0.150416	-0.00093		0.501258	0.005659	0.010211	4.53e-05	0.022172	0.005659	0.037793	-0.00023
				0.501815	0.032565	0.120634	0.107681	0.020293	0.032565	0.131238	0.035385		0.501815	0.0082	0.030378	0.027116	0.00511	0.0082	0.033048	0.008911
				0.502371	0.092058	0.057905	0.133613	0.129564	0.092058	0.012804	0.07779		0.502371	0.023233	0.014614	0.033721	0.032699	0.023233	0.003231	0.019632
				0.502928	0.057511	0.08024	0.07468	0.080009	0.057511	0.065719	0.081264		0.502928	0.014547	0.020296	0.018889	0.020237	0.014547	0.016623	0.020555
				0.503485	0.125741	0.079121	0.074178	0.061545	0.125741	0.006313	0.08004		0.503485	0.031875	0.020057	0.018804	0.015601	0.031875	0.0016	0.02029
				0.504042	0.018312	0.086584	0.052301	0.014224	0.018312	0.124655	0.078883		0.504042	0.004652	0.021997	0.013288	0.003614	0.004652	0.03167	0.020041
				0.504599	-0.01438	0.078867	0.068739	-0.02653	-0.01438	0.065525	0.0929		0.504599	-0.00366	0.020081	0.017502	-0.00675	-0.00366	0.016684	0.023654
				0.505156	0.032922	-0.00392	0.086531	0.16544	0.032922	0.102763	0.082542		0.505156	0.008401	-0.001	0.022081	0.042217	0.008401	0.026223	0.021063
				0.505713	0.008278	0.005088	0.130024	0.06187	0.008278	0.073937	0.089245		0.505713	0.002117	0.001301	0.033253	0.015823	0.002117	0.018909	0.022824
				0.50627	0.032232	-0.01921	0.127886	0.016108	0.032232	0.059893	0.087637		0.50627	0.008261	-0.00492	0.032778	0.004129	0.008261	0.015351	0.022462
				0.506826	0.065748	0.084807	0.039988	0.041149	0.065748	0.073145	0.087211		0.506826	0.016889	0.021784	0.010272	0.01057	0.016889	0.018789	0.022402
				0.507383	0.141495	-0.02323	0.113262	0.051835	0.141495	0.037748	0.064207		0.507383	0.036426	-0.00598	0.029158	0.013344	0.036426	0.009718	0.016529
				0.50794	0.086412	0.029794	0.064623	0.072728	0.086412	0.039559	0.116639		0.50794	0.022294	0.007687	0.016673	0.018764	0.022294	0.010206	0.030093
				0.508497	0.044657	0.035854	0.043109	0.026431	0.044657	0.080476	0.059739		0.508497	0.011547	0.009271	0.011147	0.006834	0.011547	0.020809	0.015447
				0.509054	0.03097	0.037474	0.055353	0.128535	0.03097	0.108924	0.051454		0.509054	0.008025	0.009711	0.014344	0.033308	0.008025	0.028226	0.013334
				0.509611	0.018244	0.108119	0.08617	-0.01537	0.018244	0.090536	0.088735		0.509611	0.004738	0.028079	0.022379	-0.00399	0.004738	0.023512	0.023045
				0.510168	0.071852	0.009426	0.059959	-0.00774	0.071852	0.094872	0.119854		0.510168	0.018701	0.002453	0.015606	-0.00201	0.018701	0.024692	0.031195
				0.510725	0.068172	0.128754	0.049818	0.023457	0.068172	0.077188	0.049512		0.510725	0.017782	0.033584	0.012994	0.006118	0.017782	0.020134	0.012915
				0.511281	0.065211	0.031729	-0.02201	0.044379	0.065211	0.052863	0.055165		0.511281	0.017047	0.008294	-0.00575	0.011601	0.017047	0.013819	0.014421
				0.511838	0.096871	0.058145	0.058099	0.079909	0.096871	0.093428	-0.00161		0.511838	0.025378	0.015233	0.015221	0.020934	0.025378	0.024476	-0.00042
				0.512395	0.167122	0.053969	0.051803	0.138183	0.167122	-0.02109	0.116704		0.512395	0.043878	0.014169	0.013601	0.03628	0.043878	-0.00554	0.03064
				0.512952	0.051874	0.095715	0.067849	0.002342	0.051874	0.067498	0.040697		0.512952	0.013649	0.025185	0.017852	0.000616	0.013649	0.01776	0.010708
				0.513509	0.065397	0.068668	0.044386	0.021132	0.065397	0.027296	0.032112		0.513509	0.017245	0.018107	0.011704	0.005572	0.017245	0.007198	0.008468
				0.514066	0.028663	0.001721	0.090288	0.026034	0.028663	0.062378	0.068371		0.514066	0.007575	0.000455	0.02386	0.00688	0.007575	0.016484	0.018068
				0.514623	0.035282	-0.03498	0.1139	0.108226	0.035282	0.117863	0.074548		0.514623	0.009344	-0.00926	0.030165	0.028662	0.009344	0.031214	0.019743
				0.515179	0.074714	0.001669	-0.02357	0.127586	0.074714	0.096566	0.107578		0.515179	0.01983	0.000443	-0.00626	0.033862	0.01983	0.02563	0.028552
				0.515736	0.078386	0.133806	0.093343	0.047444	0.078386	0.038778	0.095235		0.515736	0.020849	0.03559	0.024828	0.012619	0.020849	0.010314	0.025331
				0.516293	0.041077	0.064371	0.059132	0.137202	0.041077	0.065448	0.086847		0.516293	0.010949	0.017159	0.015762	0.036572	0.010949	0.017446	0.02315
				0.51685	0.083183	-0.02773	0.05733	0.06006	0.083183	0.046261	0.105601		0.51685	0.022221	-0.00741	0.015315	0.016044	0.022221	0.012358	0.02821
				0.517407	0.07789	0.053573	0.149181	0.06228	0.07789	0.039414	0.066356		0.517407	0.020852	0.014342	0.039937	0.016673	0.020852	0.010551	0.017764
				0.517964	0.115928	0.095182	0.03906	-0.01237	0.115928	0.129974	0.04745		0.517964	0.031102	0.025536	0.010479	-0.00332	0.031102	0.03487	0.01273
				0.518521	0.136245	0.144802	0.016807	0.002477	0.136245	0.111013	0.142405		0.518521	0.036631	0.038932	0.004519	0.000666	0.036631	0.029847	0.038287
				0.519077	0.126279	0.036763	0.112134	0.051719	0.126279	0.094655	0.0941		0.519077	0.034025	0.009905	0.030213	0.013935	0.034025	0.025504	0.025354
				0.519634	0.105784	0.046425	0.034998	0.066996	0.105784	0.072861	0.122978		0.519634	0.028564	0.012536	0.00945	0.01809	0.028564	0.019674	0.033206
				0.520191	0.009247	0.009955	0.050935	0.094548	0.009247	0.044341	0.125897		0.520191	0.002502	0.002694	0.013783	0.025585	0.002502	0.011999	0.034068
				0.520748	0.081719	0.07368	0.155624	0.076745	0.081719	0.112283	0.02017		0.520748	0.02216	0.01998	0.042202	0.020812	0.02216	0.030449	0.00547
				0.521305	0.068922	0.034207	0.134931	0.152847	0.068922	0.035359	0.082638		0.521305	0.01873	0.009296	0.036669	0.041538	0.01873	0.009609	0.022458
				0.521862	0.078301	0.022917	0.160946	-0.00848	0.078301	0.097208	0.092723		0.521862	0.021324	0.006241	0.043832	-0.00231	0.021324	0.026474	0.025252
				0.522418	0.01012	0.063318	0.0897	0.060516	0.01012	0.076256	0.05234		0.522418	0.002762	0.017281	0.024481	0.016516	0.002762	0.020812	0.014285
				0.522975	0.01681	0.117254	0.082314	0.074714	0.01681	0.051162	0.059399		0.522975	0.004598	0.032069	0.022513	0.020435	0.004598	0.013993	0.016246
				0.523532	0.093179	-0.0025	0.050236	0.0458	0.093179	0.092681	0.120478		0.523532	0.025539	-0.00069	0.013769	0.012553	0.025539	0.025402	0.033021
				0.524089	0.058007	0.010877	0.056674	0.029605	0.058007	0.058762	0.013926		0.524089	0.015933	0.002988	0.015566	0.008132	0.015933	0.01614	0.003825
				0.524646	-0.00804	0.075814	0.085047	0.12128	-0.00804	0.137268	-0.00049		0.524646	-0.00221	0.020868	0.02341	0.033383	-0.00221	0.037784	-0.00014
				0.525203	0.091357	0.089682	0.068693	0.11263	0.091357	0.022454	-0.00037		0.525203	0.0252	0.024738	0.018948	0.031068	0.0252	0.006194	-0.0001
				0.525759	0.029207	0.087034	0.075342	0.07022	0.029207	0.066373	0.094462		0.525759	0.008073	0.024058	0.020826	0.01941	0.008073	0.018347	0.026112
				0.526316	0.053882	0.137726	0.087884	0.074975	0.053882	0.079849	0.099419		0.526316	0.014926	0.038151	0.024345	0.020769	0.014926	0.022119	0.02754
				0.526873	0.009598	0.08875	0.004911	0.04951	0.009598	0.08763	0.030177		0.526873	0.002664	0.024637	0.001363	0.013744	0.002664	0.024326	0.008377
				0.52743	0.140672	0.125618	0.140781	0.065362	0.140672	0.138188	0.030901		0.52743	0.039133	0.034945	0.039163	0.018183	0.039133	0.038442	0.008596
				0.527987	0.11736	0.114802	0.107218	0.131423	0.11736	0.068179	0.079096		0.527987	0.032716	0.032003	0.029889	0.036637	0.032716	0.019006	0.02205
				0.528544	0.044625	0.058762	-0.01299	0.10536	0.044625	0.055511	0.058632		0.528544	0.012466	0.016416	-0.00363	0.029433	0.012466	0.015507	0.016379
				0.5291	0.081624	0.071347	0.085607	0.048394	0.081624	0.054024	0.078103		0.5291	0.02285	0.019973	0.023966	0.013548	0.02285	0.015124	0.021865
				0.529657	0.050882	0.046986	-0.00551	0.043475	0.050882	0.033496	0.025379		0.529657	0.014274	0.013181	-0.00155	0.012196	0.014274	0.009397	0.00712
				0.530214	-0.00017	0.09987	0.126971	0.059576	-0.00017	0.079863	0.004582		0.530214	-4.8e-05	0.028076	0.035695	0.016748	-4.8e-05	0.022452	0.001288
				0.530771	0.067625	0.082401	0.059238	0.046666	0.067625	-0.00604	0.116347		0.530771	0.019051	0.023214	0.016688	0.013147	0.019051	-0.0017	0.032777
				0.531328	0.02465	0.096239	0.073486	0.049574	0.02465	0.034256	0.10941		0.531328	0.006959	0.027169	0.020746	0.013995	0.006959	0.009671	0.030888
				0.531884	0.079569	-0.04572	0.029654	0.072978	0.079569	0.076175	0.027754		0.531884	0.02251	-0.01293	0.008389	0.020645	0.02251	0.02155	0.007852
				0.532441	0.106597	0.100518	0.104211	0.003342	0.106597	0.103967	0.093815		0.532441	0.03022	0.028496	0.029543	0.000948	0.03022	0.029474	0.026596
				0.532998	0.062915	0.129233	0.049019	0.050027	0.062915	0.074003	0.046533		0.532998	0.017873	0.036714	0.013926	0.014212	0.017873	0.021023	0.013219
				0.533555	0.126314	0.081746	-0.00526	0.058395	0.126314	0.107816	0.108081		0.533555	0.035959	0.023272	-0.0015	0.016624	0.035959	0.030693	0.030769
				0.534112	0.074688	0.098982	0.038132	0.033792	0.074688	0.113344	0.014383		0.534112	0.021307	0.028237	0.010878	0.00964	0.021307	0.032334	0.004103
				0.534669	0.05356	0.129276	0.048268	0.096843	0.05356	0.007437	0.072274		0.534669	0.015311	0.036956	0.013798	0.027685	0.015311	0.002126	0.020661
				0.535225	0.143136	0.042077	0.095552	0.098483	0.143136	0.102041	0.109779		0.535225	0.041004	0.012054	0.027373	0.028212	0.041004	0.029231	0.031448
				0.535782	0.003431	0.0582	0.023548	0.033652	0.003431	0.051592	0.213066		0.535782	0.000985	0.016707	0.00676	0.00966	0.000985	0.01481	0.061163
				0.536339	-0.01841	0.03014	0.123684	0.031493	-0.01841	-0.0335	0.047348		0.536339	-0.0053	0.00867	0.035579	0.009059	-0.0053	-0.00964	0.01362
				0.536896	0.008059	0.088809	-0.05828	-0.00798	0.008059	0.104672	0.119056		0.536896	0.002323	0.0256	-0.0168	-0.0023	0.002323	0.030173	0.034319
				0.537453	0.201758	0.012107	-0.03786	0.082447	0.201758	-0.03558	0.124713		0.537453	0.058279	0.003497	-0.01094	0.023815	0.058279	-0.01028	0.036024
				0.538009	0.098893	0.002389	-0.02526	0.039484	0.098893	0.18263	0.048958		0.538009	0.028625	0.000692	-0.00731	0.011429	0.028625	0.052863	0.014171
				0.538566	-0.0176	0.054759	-0.02994	-0.06755	-0.0176	0.035591	0.048611		0.538566	-0.00511	0.015883	-0.00868	-0.01959	-0.00511	0.010323	0.0141
				0.539123	0.006453	-0.02174	0.184997	0.135554	0.006453	0.081613	0.167481		0.539123	0.001876	-0.00632	0.05377	0.039399	0.001876	0.023721	0.048679
				0.53968	0.101299	-0.13796	0.056521	0.124494	0.101299	0.083344	-0.14488		0.53968	0.029504	-0.04018	0.016462	0.036259	0.029504	0.024274	-0.0422

## Sheet: C4
Source Data Supplementary Figure 6
TR-SAXS characterization of the CX4 chemotype - C4
					Scattering Intensity I(q)									Kratky Transform [I(q) * q2]									Gunier Transform ln[I]
					Time(s)									Time(s)									Time (s)
	Time (s)	I(0)		q	0.3	0.6	0.9	1.2	1.5	1.8	2.1		q	0.3	0.6	0.9	1.2	1.5	1.8	2.1		q2	0.3	2.1
	0.3	22.2		0.01143	23.1605	21.675	21.1748	21.6427	26.5584	22.7573	28.5611		0.01143	0.003025	0.002831	0.002765	0.002827	0.003468	0.002972	0.00373		0.000131	3.14245	3.35204
	0.6	22.6		0.01199	23.2534	20.7483	21.8753	24.2661	23.2621	23.833	24.4463		0.01199	0.00334	0.00298	0.003142	0.003486	0.003341	0.003423	0.003511		0.000144	3.14645	3.19648
	0.9	22.9		0.01254	24.2586	22.8372	23.1338	22.1482	23.7712	24.9704	24.2687		0.01254	0.003817	0.003593	0.00364	0.003485	0.00374	0.003929	0.003818		0.000157	3.18877	3.18919
	1.2	23.3		0.0131	19.5777	21.4711	21.8028	23.26	22.4284	21.1266	25.4624		0.0131	0.00336	0.003685	0.003742	0.003992	0.003849	0.003626	0.00437		0.000172	2.97439	3.2372
	1.5	24		0.01366	22.1128	20.5409	24.2049	22.2899	22.533	22.8335	25.1004		0.01366	0.004125	0.003832	0.004515	0.004158	0.004203	0.004259	0.004682		0.000187	3.09615	3.22288
	1.8	24.5		0.01422	21.6428	21.2729	21.5132	21.8186	22.9731	23.3234	22.9956		0.01422	0.004373	0.004299	0.004347	0.004409	0.004642	0.004713	0.004647		0.000202	3.07467	3.1353
	2.1	25		0.01477	21.1269	21.6446	21.3219	23.6536	23.3055	22.8337	23.4745		0.01477	0.00461	0.004723	0.004653	0.005162	0.005086	0.004983	0.005122		0.000218	3.05055	3.15591
	2.4	25.4		0.01533	20.7611	21.076	21.2278	22.0038	22.682	22.6688	23.099		0.01533	0.004879	0.004953	0.004989	0.005171	0.00533	0.005327	0.005428		0.000235	3.03308	3.13979
	2.7	25.5		0.01589	22.0593	22.1828	21.214	20.5213	22.0414	22.0118	21.8574		0.01589	0.005568	0.005599	0.005354	0.005179	0.005563	0.005556	0.005517		0.000252	3.09374	3.08454
	3	25.7		0.01645	20.7508	20.8181	21.6442	22.1507	21.9768	22.6525	23.0054		0.01645	0.005612	0.00563	0.005853	0.00599	0.005943	0.006126	0.006222		0.00027	3.03259	3.13573
				0.017	20.7632	20.8902	21.5882	20.7553	21.9109	22.1496	21.9916		0.017	0.006002	0.006039	0.00624	0.006	0.006334	0.006403	0.006357		0.000289	3.03318	3.09066
				0.01756	19.4805	20.0766	19.5522	21.382	21.538	20.8961	21.9641		0.01756	0.006007	0.006191	0.006029	0.006593	0.006641	0.006443	0.006773		0.000308	2.96942	3.08941
				0.01812	18.899	19.6333	20.3724	20.7408	20.938	22.2537	21.1996		0.01812	0.006203	0.006444	0.006687	0.006808	0.006872	0.007304	0.006958		0.000328	2.93911	3.05398
				0.01868	19.7323	20.3132	20.9008	20.2606	21.4303	22.6069	21.0604		0.01868	0.006882	0.007084	0.007289	0.007066	0.007474	0.007884	0.007345		0.000349	2.98225	3.0474
				0.01923	19.9165	19.9873	20.5041	20.8276	21.0214	21.5877	22.521		0.01923	0.007367	0.007393	0.007584	0.007703	0.007775	0.007985	0.00833		0.00037	2.99155	3.11445
				0.01979	20.5763	20.1446	19.4657	20.5411	21.2461	21.4396	22.1097		0.01979	0.008058	0.007889	0.007623	0.008044	0.00832	0.008396	0.008658		0.000392	3.02414	3.09602
				0.02035	19.6552	20.27	20.4182	20.3744	21.7548	20.7498	21.3894		0.02035	0.008137	0.008392	0.008453	0.008435	0.009006	0.00859	0.008855		0.000414	2.97834	3.0629
				0.0209	19.1503	19.9431	19.4073	20.0102	19.7911	21.2195	22.0031		0.0209	0.008368	0.008715	0.008481	0.008744	0.008648	0.009272	0.009615		0.000437	2.95232	3.09118
				0.02146	19.1945	20.4765	20.2555	20.497	20.2298	21.5066	21.4491		0.02146	0.008841	0.009432	0.00933	0.009441	0.009318	0.009906	0.00988		0.000461	2.95463	3.06568
				0.02202	19.5985	19.6808	18.9953	20.2754	20.3343	20.4874	20.8001		0.02202	0.009502	0.009542	0.00921	0.00983	0.009859	0.009933	0.010085		0.000485	2.97545	3.03496
				0.02258	18.3024	19.6659	19.8725	19.9561	20.3075	20.5232	21.0184		0.02258	0.009329	0.010024	0.010129	0.010172	0.010351	0.010461	0.010714		0.00051	2.90703	3.0454
				0.02313	18.5667	19.6789	19.2414	19.8918	20.9423	20.4231	20.4601		0.02313	0.009937	0.010532	0.010298	0.010646	0.011208	0.01093	0.01095		0.000535	2.92137	3.01848
				0.02369	19.1237	19.0661	19.6547	20.4323	19.5287	19.5992	20.4669		0.02369	0.010734	0.010702	0.011032	0.011469	0.010962	0.011001	0.011488		0.000561	2.95093	3.01881
				0.02425	18.427	19.0066	18.8501	19.6475	20.3804	20.2291	19.792		0.02425	0.010835	0.011176	0.011084	0.011553	0.011984	0.011895	0.011638		0.000588	2.91382	2.98528
				0.02481	18.3526	19.0132	18.6919	19.8308	20.1082	19.6633	19.6784		0.02481	0.011294	0.0117	0.011503	0.012204	0.012374	0.012101	0.01211		0.000615	2.90977	2.97952
				0.02536	18.6212	19.0294	18.6416	19.5417	18.9507	19.3738	19.2495		0.02536	0.01198	0.012242	0.011993	0.012572	0.012192	0.012464	0.012384		0.000643	2.9243	2.95749
				0.02592	18.3469	19.2509	18.6023	18.1365	18.7503	19.7247	19.2379		0.02592	0.012327	0.012935	0.012499	0.012186	0.012598	0.013253	0.012926		0.000672	2.90946	2.95688
				0.02648	17.653	18.1161	18.9362	18.8664	18.9629	19.5799	19.5792		0.02648	0.012377	0.012702	0.013277	0.013228	0.013296	0.013728	0.013728		0.000701	2.87091	2.97447
				0.02704	17.5083	18.3292	18.0294	18.4368	18.86	19.2511	19.1204		0.02704	0.012798	0.013398	0.013178	0.013476	0.013786	0.014072	0.013976		0.000731	2.86267	2.95076
				0.02759	17.7282	18.0497	18.5789	18.0675	18.5825	19.1542	18.4007		0.02759	0.013499	0.013744	0.014147	0.013757	0.014149	0.014585	0.014011		0.000761	2.87516	2.91239
				0.02815	17.4697	18.0575	17.4606	17.8093	18.7023	18.6433	18.8421		0.02815	0.013844	0.01431	0.013837	0.014113	0.014821	0.014774	0.014932		0.000792	2.86047	2.93609
				0.02871	17.3916	17.711	17.8317	18.3957	18.8697	18.8372	18.6836		0.02871	0.014334	0.014597	0.014697	0.015162	0.015553	0.015526	0.015399		0.000824	2.85599	2.92765
				0.02927	17.2935	17.3269	17.5131	17.6547	18.0361	17.8474	18.3391		0.02927	0.014812	0.014841	0.015	0.015121	0.015448	0.015286	0.015707		0.000856	2.85033	2.90903
				0.02982	16.8384	17.1404	17.1319	17.9047	17.2124	17.7479	17.6084		0.02982	0.014977	0.015246	0.015238	0.015926	0.01531	0.015786	0.015662		0.000889	2.82366	2.86837
				0.03038	16.8066	17.0471	17.4598	17.0331	17.2669	17.9055	18.2348		0.03038	0.015513	0.015735	0.016116	0.015722	0.015937	0.016527	0.016831		0.000923	2.82177	2.90333
				0.03094	16.9814	17.1384	17.3406	17.0129	17.0933	17.8546	18.098		0.03094	0.016254	0.016404	0.016598	0.016284	0.016361	0.01709	0.017323		0.000957	2.83212	2.8958
				0.0315	16.3708	16.8391	16.9528	16.3908	17.1156	17.2744	17.6684		0.0315	0.01624	0.016704	0.016817	0.01626	0.016979	0.017136	0.017527		0.000992	2.7955	2.87178
				0.03205	16.4344	17.125	16.5818	17.0786	16.7449	17.2308	17.7486		0.03205	0.016885	0.017594	0.017036	0.017546	0.017204	0.017703	0.018235		0.001027	2.79937	2.87631
				0.03261	16.2142	15.9239	16.4881	16.758	16.6519	17.2394	17.1833		0.03261	0.017243	0.016935	0.017535	0.017822	0.017709	0.018334	0.018274		0.001063	2.78589	2.84394
				0.03317	16.0978	15.8305	16.721	16.8667	17.0319	16.8118	16.2479		0.03317	0.017709	0.017415	0.018395	0.018555	0.018737	0.018495	0.017875		0.0011	2.77868	2.78796
				0.03373	16.0259	16.3198	15.9585	16.3943	16.3849	16.5995	16.6544		0.03373	0.018229	0.018563	0.018152	0.018648	0.018637	0.018881	0.018943		0.001137	2.77421	2.81268
				0.03428	15.8266	15.6689	15.7499	15.8255	16.3024	16.3955	16.6299		0.03428	0.018601	0.018416	0.018511	0.0186	0.019161	0.01927	0.019546		0.001175	2.76169	2.8112
				0.03484	15.9867	16.2391	15.8631	15.8581	16.0186	16.2683	15.9503		0.03484	0.019406	0.019713	0.019256	0.01925	0.019445	0.019748	0.019362		0.001214	2.77176	2.76948
				0.0354	15.7255	15.6844	16.0198	15.676	15.9358	15.9399	15.7552		0.0354	0.019704	0.019653	0.020073	0.019642	0.019968	0.019973	0.019742		0.001253	2.75528	2.75717
				0.03596	14.8727	15.0509	15.7867	15.4739	15.777	15.6821	15.7754		0.03596	0.019227	0.019457	0.020409	0.020004	0.020396	0.020273	0.020394		0.001293	2.69953	2.75846
				0.03651	14.9549	15.1676	15.3759	15.6639	15.1982	15.3604	15.8458		0.03651	0.019938	0.020221	0.020499	0.020883	0.020262	0.020478	0.021126		0.001333	2.70504	2.76291
				0.03707	14.7791	15.0662	14.8496	15.4688	15.2472	15.5053	15.6391		0.03707	0.020309	0.020704	0.020406	0.021257	0.020952	0.021307	0.021491		0.001374	2.69321	2.74978
				0.03763	14.5902	14.8371	15.4983	14.8534	15.5518	15.5035	15.4451		0.03763	0.020658	0.021007	0.021944	0.02103	0.022019	0.021951	0.021868		0.001416	2.68035	2.73729
				0.03819	14.6511	14.4521	14.8595	14.5456	15.2879	15.8385	15.7038		0.03819	0.021363	0.021072	0.021667	0.021209	0.022291	0.023094	0.022898		0.001458	2.68452	2.7539
				0.03874	14.4467	14.4668	14.6797	14.2896	14.6514	15.1432	15.1203		0.03874	0.021685	0.021715	0.022034	0.021449	0.021992	0.02273	0.022696		0.001501	2.67047	2.71604
				0.0393	14.1559	14.494	14.0976	14.4671	14.7414	14.7254	14.5918		0.0393	0.021864	0.022386	0.021774	0.022344	0.022768	0.022743	0.022537		0.001544	2.65013	2.68046
				0.03986	14.0073	14.0786	14.1744	14.1638	14.2544	14.468	14.6568		0.03986	0.022253	0.022366	0.022518	0.022502	0.022645	0.022985	0.023285		0.001589	2.63958	2.68491
				0.04042	14.26	14.0124	14.237	14.0314	14.2507	14.3833	14.43		0.04042	0.023292	0.022887	0.023254	0.022918	0.023277	0.023493	0.02357		0.001633	2.65746	2.66931
				0.04097	13.8176	13.6803	13.7476	13.9406	14.3726	13.7662	14.1232		0.04097	0.023197	0.022966	0.023079	0.023403	0.024129	0.02311	0.02371		0.001679	2.62594	2.64782
				0.04153	13.4189	13.3695	13.7164	13.4663	13.8212	14.0999	13.6385		0.04153	0.023144	0.023059	0.023657	0.023226	0.023838	0.024319	0.023523		0.001725	2.59667	2.61289
				0.04209	13.0889	13.6014	13.0891	13.64	13.7098	13.7997	13.3862		0.04209	0.023185	0.024092	0.023185	0.024161	0.024284	0.024444	0.023711		0.001771	2.57176	2.59423
				0.04265	13.3606	13.549	13.2938	13.2684	13.2604	13.356	13.3231		0.04265	0.024298	0.02464	0.024176	0.02413	0.024115	0.024289	0.024229		0.001819	2.59231	2.5895
				0.0432	12.9743	13.0136	13.0075	13.0966	13.4161	13.1384	13.5723		0.0432	0.024215	0.024289	0.024277	0.024444	0.02504	0.024522	0.025331		0.001866	2.56297	2.60803
				0.04376	13.0715	12.7562	13.152	12.7316	13.1249	13.0403	13.3935		0.04376	0.025031	0.024427	0.025185	0.02438	0.025133	0.024971	0.025648		0.001915	2.57043	2.59477
				0.04432	12.9974	12.4955	12.8161	12.7725	12.6196	12.6744	13.2607		0.04432	0.025527	0.024541	0.025171	0.025085	0.024785	0.024893	0.026044		0.001964	2.56475	2.58481
				0.04488	12.4106	12.6579	12.6261	12.8647	12.5204	12.7581	12.7829		0.04488	0.024992	0.02549	0.025426	0.025906	0.025213	0.025692	0.025742
				0.04543	12.299	12.4404	12.313	12.3396	12.4475	12.3545	12.7548		0.04543	0.025386	0.025678	0.025415	0.02547	0.025692	0.025501	0.026327
				0.04599	12.4438	12.2326	12.5	12.4286	12.4471	12.5563	12.8094		0.04599	0.02632	0.025873	0.026438	0.026288	0.026327	0.026558	0.027093
				0.04655	12.0794	11.8845	12.0506	11.92	11.7293	11.9992	12.3937		0.04655	0.026171	0.025749	0.026109	0.025826	0.025413	0.025998	0.026853
				0.0471	11.8914	11.4723	12.1601	11.8897	11.8924	11.973	12.2878		0.0471	0.026385	0.025455	0.026981	0.026381	0.026387	0.026565	0.027264
				0.04766	12.0981	11.5835	11.6385	11.892	11.686	11.7355	11.6083		0.04766	0.027483	0.026314	0.026439	0.027015	0.026547	0.026659	0.02637
				0.04822	11.4311	11.4716	11.6754	11.4422	11.8223	11.7578	11.6587		0.04822	0.026578	0.026672	0.027146	0.026604	0.027488	0.027338	0.027107
				0.04878	11.6351	11.4804	11.6244	11.7494	11.5995	11.3493	11.5252		0.04878	0.027682	0.027314	0.027657	0.027954	0.027598	0.027002	0.027421
				0.04933	11.2379	11.2407	10.9918	11.1698	11.3029	11.4744	11.2396		0.04933	0.027351	0.027358	0.026752	0.027186	0.02751	0.027927	0.027355
				0.04989	11.3157	11.2622	11.2604	11.1987	11.1825	11.0431	11.0966		0.04989	0.028167	0.028034	0.028029	0.027876	0.027836	0.027489	0.027622
				0.05045	10.8115	10.9969	10.7599	10.9712	11.01	10.6541	10.8713		0.05045	0.027516	0.027988	0.027385	0.027923	0.028022	0.027116	0.027668
				0.05101	10.7439	11.0265	10.7614	10.9108	11.0103	10.5431	10.7172		0.05101	0.027952	0.028688	0.027998	0.028387	0.028646	0.02743	0.027883
				0.05156	10.7378	10.8359	10.6271	10.618	10.7771	10.4103	10.7633		0.05156	0.02855	0.028811	0.028256	0.028232	0.028655	0.027679	0.028618
				0.05212	10.4927	10.6994	10.2561	10.564	10.1774	10.2778	10.544		0.05212	0.028504	0.029066	0.027862	0.028698	0.027648	0.027921	0.028644
				0.05268	10.4522	10.3408	10.2571	10.1998	10.4031	10.2446	10.0954		0.05268	0.029006	0.028696	0.028464	0.028305	0.028869	0.028429	0.028016
				0.05324	10.1227	10.0066	10.1945	10.1346	10.0325	9.98811	10.1297		0.05324	0.028688	0.028359	0.028892	0.028722	0.028433	0.028307	0.028708
				0.05379	10.247	10.0309	9.7922	10.2492	9.86525	9.83799	9.8218		0.05379	0.029653	0.029027	0.028337	0.029659	0.028548	0.028469	0.028422
				0.05435	9.66886	9.84909	9.95835	9.71815	9.78738	10.0875	9.88298		0.05435	0.028562	0.029095	0.029417	0.028708	0.028912	0.029799	0.029195
				0.05491	9.5629	9.66352	9.80379	9.72888	9.89671	9.90946	9.64447		0.05491	0.028832	0.029135	0.029558	0.029333	0.029839	0.029877	0.029078
				0.05547	9.5694	9.3938	9.74024	9.56009	9.75585	9.54023	9.56763		0.05547	0.02944	0.0289	0.029966	0.029411	0.030014	0.02935	0.029435
				0.05602	9.45127	9.15693	9.47161	9.45716	9.45697	9.60967	9.4457		0.05602	0.029665	0.028741	0.029728	0.029683	0.029682	0.030162	0.029647
				0.05658	9.22769	9.27769	9.18433	9.05314	9.12228	9.25377	9.27134		0.05658	0.029542	0.029702	0.029403	0.028983	0.029204	0.029625	0.029681
				0.05714	9.11021	9.11262	9.11557	9.16774	9.19507	9.03344	8.90162		0.05714	0.029743	0.02975	0.02976	0.02993	0.03002	0.029492	0.029062
				0.0577	8.92853	9.04653	9.12927	8.88339	8.98473	8.82005	8.91713		0.0577	0.029722	0.030114	0.03039	0.029571	0.029909	0.02936	0.029684
				0.05825	8.93029	8.92643	8.78707	8.99372	8.66996	8.51221	8.75631		0.05825	0.030304	0.030291	0.029818	0.030519	0.029421	0.028885	0.029714
				0.05881	8.65799	8.75172	8.78406	8.47842	8.88614	8.60032	8.47871		0.05881	0.029946	0.03027	0.030382	0.029325	0.030735	0.029746	0.029326
				0.05937	8.60593	8.86601	8.8285	8.73733	8.73344	8.50394	8.65186		0.05937	0.030332	0.031249	0.031117	0.030795	0.030782	0.029973	0.030494
				0.05993	8.50631	8.52951	8.33368	8.40412	8.69797	8.40151	8.42538		0.05993	0.030547	0.030631	0.029927	0.03018	0.031235	0.030171	0.030257
				0.06048	8.40563	8.26502	8.35119	8.27297	8.14607	8.22046	8.37751		0.06048	0.030749	0.030235	0.03055	0.030264	0.0298	0.030072	0.030647
				0.06104	8.18232	8.21102	8.31903	8.26025	7.95368	7.82706	8.34499		0.06104	0.030487	0.030594	0.030997	0.030778	0.029635	0.029164	0.031093
				0.0616	7.97395	7.9122	8.03637	8.22767	7.83793	7.89274	7.97121		0.0616	0.030256	0.030021	0.030493	0.031218	0.02974	0.029948	0.030245
				0.06216	8.09192	7.79912	7.81285	7.81493	7.67912	7.97894	7.6812		0.06216	0.031261	0.03013	0.030183	0.030191	0.029666	0.030825	0.029674
				0.06271	7.91452	7.85173	7.78551	7.93245	7.92163	7.71219	7.65095		0.06271	0.031127	0.03088	0.03062	0.031198	0.031155	0.030331	0.030091
				0.06327	7.89587	7.60836	7.56283	7.49459	7.68262	7.46827	7.53634		0.06327	0.031608	0.030457	0.030275	0.030002	0.030754	0.029896	0.030169
				0.06383	7.43776	7.56649	7.63753	7.41371	7.41265	7.69919	7.46721		0.06383	0.030302	0.030826	0.031115	0.030204	0.030199	0.031367	0.030421
				0.06439	7.52302	7.17611	7.36948	7.32475	7.54849	6.99991	7.28189		0.06439	0.031186	0.029748	0.03055	0.030364	0.031292	0.029018	0.030187
				0.06494	7.39753	7.28515	7.40555	6.98638	7.27605	7.09074	7.04754		0.06494	0.0312	0.030726	0.031234	0.029466	0.030687	0.029906	0.029724
				0.0655	7.05101	7.27774	6.9733	7.297	7.2481	6.93054	7.02258		0.0655	0.030251	0.031223	0.029917	0.031306	0.031096	0.029734	0.030129
				0.06606	7.00736	7.10303	7.23596	7.07283	6.84156	6.92252	6.74349		0.06606	0.030577	0.030994	0.031574	0.030862	0.029853	0.030207	0.029425
				0.06662	7.07912	6.98265	6.93585	6.94596	7.03773	6.83915	6.77348		0.06662	0.031414	0.030986	0.030778	0.030823	0.03123	0.030349	0.030058
				0.06717	6.91753	6.94871	6.88653	6.78899	6.89066	6.72998	6.73739		0.06717	0.031212	0.031353	0.031073	0.030632	0.031091	0.030366	0.0304
				0.06773	6.67913	6.60782	6.87767	6.6516	6.57471	6.58308	6.67851		0.06773	0.03064	0.030312	0.03155	0.030513	0.030161	0.030199	0.030637
				0.06829	6.58514	6.59896	6.56323	6.53324	6.35895	6.53407	6.4228		0.06829	0.030707	0.030772	0.030605	0.030465	0.029653	0.030469	0.02995
				0.06885	6.75694	6.45314	6.36238	6.45411	6.58471	6.49436	6.32944		0.06885	0.032025	0.030586	0.030155	0.03059	0.031209	0.030781	0.029999
				0.0694	6.48123	6.29887	6.33284	6.1953	6.28607	6.23833	6.25384		0.0694	0.031218	0.030339	0.030503	0.029841	0.030278	0.030048	0.030122
				0.06996	6.29943	6.30461	6.41626	6.16015	6.20837	6.09289	6.27978		0.06996	0.030832	0.030857	0.031404	0.03015	0.030386	0.029821	0.030736
				0.07052	6.24223	6.09809	6.21179	6.00186	5.89496	5.96265	6.09978		0.07052	0.03104	0.030324	0.030889	0.029845	0.029314	0.02965	0.030332
				0.07107	6.22178	6.08782	5.97005	5.90792	5.83107	5.83159	5.77645		0.07107	0.031429	0.030753	0.030158	0.029844	0.029456	0.029458	0.02918
				0.07163	6.134	5.95165	5.99131	5.77505	5.91066	5.87032	5.69087		0.07163	0.031474	0.030539	0.030742	0.029633	0.030328	0.030121	0.029201
				0.07219	5.90744	5.91333	5.72561	5.7318	5.53711	5.74352	5.85936		0.07219	0.030785	0.030816	0.029838	0.02987	0.028855	0.029931	0.030535
				0.07275	5.85289	5.74903	5.70242	5.66203	5.64573	5.56992	5.6244		0.07275	0.030974	0.030425	0.030178	0.029964	0.029878	0.029477	0.029765
				0.0733	5.74906	5.51407	5.48985	5.59483	5.40088	5.57309	5.55781		0.0733	0.030892	0.02963	0.0295	0.030064	0.029022	0.029947	0.029865
				0.07386	5.71906	5.45404	5.46086	5.30574	5.43136	5.40631	5.34108		0.07386	0.031201	0.029755	0.029792	0.028946	0.029631	0.029495	0.029139
				0.07442	5.40861	5.32233	5.2674	5.40331	5.19209	5.32389	5.42981		0.07442	0.029954	0.029476	0.029172	0.029925	0.028755	0.029485	0.030071
				0.07498	5.45623	5.1971	5.15689	5.25692	5.30032	5.04146	5.16995		0.07498	0.030672	0.029216	0.02899	0.029552	0.029796	0.028341	0.029063
				0.07553	5.35859	5.18216	4.92568	5.14402	4.91565	5.20634	5.14042		0.07553	0.030573	0.029566	0.028103	0.029349	0.028046	0.029704	0.029328
				0.07609	5.15041	5.17597	5.17404	5.17535	4.99419	4.98597	4.88324		0.07609	0.02982	0.029968	0.029957	0.029964	0.028916	0.028868	0.028273
				0.07665	5.02559	5.04127	4.92921	4.91026	4.91958	4.89525	4.92136		0.07665	0.029526	0.029618	0.028959	0.028848	0.028903	0.02876	0.028913
				0.07721	4.93712	4.8267	4.74218	4.91771	5.0155	4.85972	4.77484		0.07721	0.029429	0.028771	0.028267	0.029313	0.029896	0.028968	0.028462
				0.07776	4.91858	4.89339	4.60121	5.09152	4.94654	4.85834	4.59269		0.07776	0.029744	0.029592	0.027825	0.03079	0.029913	0.02938	0.027773
				0.07832	4.90556	4.71867	4.83991	4.76598	4.65507	4.67558	4.64981		0.07832	0.030092	0.028945	0.029689	0.029235	0.028555	0.028681	0.028523
				0.07888	4.81164	4.60938	4.49667	4.6221	4.56932	4.41738	4.50487		0.07888	0.029938	0.028679	0.027978	0.028758	0.02843	0.027484	0.028029
				0.07944	4.65947	4.52466	4.71812	4.47158	4.41455	4.66673	4.46966		0.07944	0.029402	0.028551	0.029772	0.028216	0.027856	0.029447	0.028204
				0.07999	4.57996	4.5844	4.46481	4.45386	4.44734	4.42057	4.38462		0.07999	0.029307	0.029335	0.02857	0.0285	0.028458	0.028287	0.028057
				0.08055	4.38627	4.23235	4.37541	4.45455	4.20558	4.3588	4.32219		0.08055	0.02846	0.027461	0.02839	0.028903	0.027288	0.028282	0.028044
				0.08111	4.40122	4.35062	4.23168	4.10382	4.31508	4.2554	4.28212		0.08111	0.028953	0.028621	0.027838	0.026997	0.028387	0.027994	0.02817
				0.08167	4.35516	4.4056	4.06448	4.1278	4.19988	4.14493	4.1023		0.08167	0.029046	0.029382	0.027107	0.02753	0.02801	0.027644	0.02736
				0.08222	4.04943	4.13674	4.08014	4.14333	3.96289	4.06283	4.02891		0.08222	0.027377	0.027967	0.027584	0.028011	0.026792	0.027467	0.027238
				0.08278	4.17293	4.31519	3.99157	4.20549	4.18471	3.9526	3.92356		0.08278	0.028596	0.029571	0.027353	0.028819	0.028677	0.027086	0.026887
				0.08334	4.04457	3.95804	4.01352	3.9478	3.79344	3.82061	3.97138		0.08334	0.02809	0.027489	0.027875	0.027418	0.026346	0.026535	0.027582
				0.0839	3.7861	4.02761	3.8809	4.02623	3.8415	3.7136	3.8489		0.0839	0.026648	0.028348	0.027315	0.028338	0.027038	0.026138	0.02709
				0.08445	3.94043	4.07164	4.03828	3.96616	3.81768	3.80436	3.84154		0.08445	0.028104	0.02904	0.028802	0.028288	0.027229	0.027134	0.027399
				0.08501	3.90887	3.93446	3.97737	3.70114	3.83482	3.78301	3.93574		0.08501	0.028248	0.028433	0.028743	0.026747	0.027713	0.027339	0.028442
				0.08557	3.98528	3.74639	3.75635	3.79311	3.79457	3.77155	3.74364		0.08557	0.02918	0.027431	0.027504	0.027773	0.027783	0.027615	0.027411
				0.08613	3.64999	3.76299	3.95122	3.74582	3.61768	3.65295	3.77547		0.08613	0.027074	0.027912	0.029308	0.027785	0.026834	0.027096	0.028005
				0.08668	3.78472	3.67362	3.63809	3.55845	3.64671	3.71624	3.61104		0.08668	0.028438	0.027603	0.027336	0.026738	0.027401	0.027924	0.027133
				0.08724	3.75913	3.63094	3.66321	3.75761	3.55551	3.55436	3.51617		0.08724	0.02861	0.027634	0.02788	0.028598	0.02706	0.027052	0.026761
				0.0878	3.49903	3.66445	3.56696	3.40617	3.5207	3.52453	3.4769		0.0878	0.026972	0.028247	0.027496	0.026256	0.027139	0.027169	0.026802
				0.08836	3.70012	3.64165	3.43633	3.35049	3.55984	3.5101	3.33502		0.08836	0.028885	0.028429	0.026826	0.026156	0.02779	0.027402	0.026035
				0.08891	3.47245	3.45951	3.44061	3.39824	3.39514	3.40662	3.38441		0.08891	0.027451	0.027349	0.027199	0.026864	0.02684	0.026931	0.026755
				0.08947	3.34518	3.36138	3.30945	3.3064	3.15486	3.23836	3.30357		0.08947	0.026778	0.026907	0.026492	0.026467	0.025254	0.025923	0.026445
				0.09003	3.42461	3.4608	3.24287	3.31083	3.34375	3.33648	3.18834		0.09003	0.027756	0.028049	0.026283	0.026834	0.027101	0.027042	0.025841
				0.09059	3.1498	3.13719	3.32252	3.21989	3.15035	3.26071	3.27426		0.09059	0.025846	0.025743	0.027263	0.026421	0.025851	0.026756	0.026867
				0.09114	3.22912	3.07879	3.14936	3.23326	3.20748	3.01198	3.32802		0.09114	0.026824	0.025575	0.026161	0.026858	0.026644	0.02502	0.027645
				0.0917	3.19783	3.23176	3.07926	3.24398	3.10646	3.27373	3.14653		0.0917	0.02689	0.027176	0.025893	0.027278	0.026122	0.027528	0.026459
				0.09226	3.16266	3.2822	3.08675	3.14832	3.00964	2.98456	2.91785		0.09226	0.026919	0.027936	0.026272	0.026796	0.025616	0.025403	0.024835
				0.09281	3.19957	3.06191	3.10719	3.04544	2.97781	3.02063	2.93645		0.09281	0.027563	0.026377	0.026767	0.026235	0.025652	0.026021	0.025296
				0.09337	3.05657	2.86652	2.97725	2.87232	2.77539	2.79377	2.9694		0.09337	0.026648	0.024991	0.025957	0.025042	0.024197	0.024357	0.025888
				0.09393	2.87424	3.07392	2.94407	2.8804	2.95361	2.78948	2.91917		0.09393	0.025358	0.02712	0.025975	0.025413	0.026059	0.024611	0.025755
				0.09449	2.87449	2.91448	2.96263	2.92794	2.90679	2.78203	2.79481		0.09449	0.025663	0.02602	0.02645	0.02614	0.025951	0.024837	0.024951
				0.09504	2.80904	2.84517	2.76731	2.69539	2.67002	2.79061	2.78954		0.09504	0.025375	0.025701	0.024998	0.024348	0.024119	0.025209	0.025199
				0.0956	2.79802	2.74552	2.77856	2.73679	2.77628	2.66403	2.70628		0.0956	0.025573	0.025093	0.025395	0.025014	0.025374	0.024349	0.024735
				0.09616	2.76973	2.57817	2.68434	2.54116	2.56752	2.59255	2.71154		0.09616	0.02561	0.023839	0.024821	0.023497	0.023741	0.023972	0.025072
				0.09672	2.73473	2.64991	2.63877	2.65159	2.59303	2.4957	2.64742		0.09672	0.025581	0.024787	0.024683	0.024803	0.024255	0.023345	0.024764
				0.09727	2.5842	2.6133	2.56185	2.52329	2.44544	2.609	2.45005		0.09727	0.024452	0.024728	0.024241	0.023876	0.023139	0.024687	0.023183
				0.09783	2.57465	2.63426	2.55783	2.49451	2.4481	2.53386	2.35098		0.09783	0.024642	0.025212	0.024481	0.023875	0.023431	0.024251	0.022501
				0.09839	2.4858	2.4423	2.4862	2.49102	2.44425	2.43956	2.44051		0.09839	0.024064	0.023642	0.024067	0.024114	0.023661	0.023616	0.023625
				0.09895	2.45843	2.46375	2.34699	2.35162	2.50911	2.42937	2.39772		0.09895	0.024069	0.024121	0.022978	0.023023	0.024565	0.023784	0.023474
				0.0995	2.34047	2.3639	2.36706	2.38251	2.39028	2.30343	2.34035		0.0995	0.023173	0.023405	0.023436	0.023589	0.023666	0.022806	0.023172
				0.10006	2.32492	2.42234	2.41736	2.31303	2.43114	2.30586	2.3323		0.10006	0.023278	0.024253	0.024203	0.023159	0.024341	0.023087	0.023351
				0.10062	2.36034	2.30801	2.32299	2.20421	2.17274	2.20003	2.19675		0.10062	0.023896	0.023366	0.023518	0.022315	0.021997	0.022273	0.02224
				0.10118	2.28952	2.31854	2.29807	2.31854	2.22584	2.19753	2.21666		0.10118	0.023437	0.023734	0.023524	0.023734	0.022785	0.022495	0.022691
				0.10173	2.27286	2.14194	2.17254	2.09579	2.22466	2.1848	2.09922		0.10173	0.023523	0.022168	0.022485	0.021691	0.023024	0.022612	0.021726
				0.10229	2.13946	2.15875	2.03604	2.10339	2.19975	2.08737	2.13093		0.10229	0.022386	0.022588	0.021304	0.022009	0.023017	0.021841	0.022297
				0.10285	2.14068	2.1125	2.13556	2.16823	2.20829	2.008	1.99231		0.10285	0.022643	0.022345	0.022589	0.022935	0.023359	0.02124	0.021074
				0.10341	2.11224	2.05084	1.99891	2.19546	1.9143	2.03132	2.07099		0.10341	0.022586	0.021929	0.021374	0.023476	0.020469	0.021721	0.022145
				0.10396	2.09833	2.0338	1.9674	1.91954	1.9848	2.0023	1.89194		0.10396	0.022679	0.021982	0.021264	0.020747	0.021452	0.021641	0.020449
				0.10452	2.06722	1.94004	1.95643	1.89514	1.96359	1.96534	1.88816		0.10452	0.022583	0.021194	0.021373	0.020703	0.021451	0.02147	0.020627
				0.10508	1.9159	1.89224	1.86464	1.95215	1.92862	1.92578	1.81888		0.10508	0.021154	0.020893	0.020588	0.021554	0.021295	0.021263	0.020083
				0.10564	1.99128	1.80975	1.89473	1.91457	1.84649	1.89254	1.96698		0.10564	0.02222	0.020195	0.021143	0.021364	0.020605	0.021118	0.021949
				0.10619	2.02543	1.8204	1.70441	1.84574	1.86257	1.84302	1.87881		0.10619	0.022841	0.020529	0.019221	0.020814	0.021004	0.020784	0.021187
				0.10675	1.71609	1.80385	1.89846	1.81164	1.7892	1.70761	1.77549		0.10675	0.019556	0.020556	0.021634	0.020645	0.020389	0.019459	0.020233
				0.10731	1.79645	1.79611	1.80248	1.65429	1.82101	1.75292	1.72727		0.10731	0.020686	0.020682	0.020756	0.019049	0.020969	0.020185	0.019889
				0.10787	1.68165	1.64622	1.63983	1.6538	1.65393	1.7221	1.69177		0.10787	0.019566	0.019154	0.019079	0.019242	0.019243	0.020036	0.019683
				0.10842	1.70688	1.69477	1.71475	1.75893	1.78715	1.70519	1.73341		0.10842	0.020065	0.019923	0.020157	0.020677	0.021008	0.020045	0.020377
				0.10898	1.64397	1.69232	1.68924	1.63558	1.66977	1.62116	1.67891		0.10898	0.019525	0.020099	0.020063	0.019425	0.019831	0.019254	0.01994
				0.10954	1.5731	1.56669	1.61891	1.51434	1.64213	1.64473	1.53228		0.10954	0.018875	0.018798	0.019424	0.01817	0.019703	0.019734	0.018385
				0.1101	1.47574	1.59219	1.60177	1.56635	1.50722	1.67509	1.5936		0.1101	0.017887	0.019299	0.019415	0.018986	0.018269	0.020304	0.019316
				0.11065	1.59242	1.57592	1.62759	1.4615	1.63691	1.54352	1.53716		0.11065	0.019497	0.019295	0.019928	0.017894	0.020042	0.018899	0.018821
				0.11121	1.55497	1.56013	1.46064	1.53486	1.48449	1.57305	1.56993		0.11121	0.019231	0.019295	0.018065	0.018983	0.01836	0.019455	0.019416
				0.11177	1.48134	1.52069	1.55353	1.42757	1.6382	1.47532	1.46765		0.11177	0.018505	0.018996	0.019407	0.017833	0.020464	0.018429	0.018334
				0.11232	1.5032	1.43708	1.58308	1.47329	1.40681	1.47882	1.44053		0.11232	0.018965	0.018131	0.019973	0.018588	0.017749	0.018658	0.018175
				0.11288	1.48487	1.34656	1.42582	1.38445	1.37006	1.37088	1.34957		0.11288	0.018921	0.017158	0.018168	0.017641	0.017458	0.017468	0.017197
				0.11344	1.40828	1.40437	1.38099	1.4242	1.44371	1.51733	1.27687		0.11344	0.018122	0.018072	0.017771	0.018327	0.018578	0.019526	0.016431
				0.114	1.34515	1.42168	1.40292	1.37519	1.4196	1.40642	1.32		0.114	0.017481	0.018475	0.018231	0.017871	0.018448	0.018277	0.017154
				0.11455	1.28104	1.38196	1.27224	1.35425	1.36911	1.25972	1.29785		0.11455	0.016811	0.018135	0.016695	0.017771	0.017966	0.016531	0.017031
				0.11511	1.35765	1.35063	1.31972	1.39536	1.27618	1.33052	1.38833		0.11511	0.01799	0.017897	0.017487	0.018489	0.01691	0.01763	0.018396
				0.11567	1.25221	1.35031	1.30985	1.26923	1.28569	1.33912	1.2578		0.11567	0.016754	0.018066	0.017525	0.016981	0.017202	0.017916	0.016828
				0.11623	1.26203	1.3567	1.34296	1.36085	1.25362	1.19243	1.27983		0.11623	0.017048	0.018327	0.018141	0.018383	0.016935	0.016108	0.017289
				0.11678	1.3525	1.23238	1.17105	1.24174	1.28989	1.27876	1.15101		0.11678	0.018446	0.016808	0.015971	0.016936	0.017592	0.01744	0.015698
				0.11734	1.33906	1.20334	1.11782	1.08988	1.2015	1.20695	1.23511		0.11734	0.018437	0.016569	0.015391	0.015007	0.016543	0.016618	0.017006
				0.1179	1.19889	1.25164	1.19894	1.21183	1.10466	1.15038	1.13363		0.1179	0.016665	0.017398	0.016665	0.016845	0.015355	0.01599	0.015758
				0.11846	1.19604	1.14232	1.13926	1.21786	1.23085	1.10941	1.09563		0.11846	0.016783	0.016029	0.015986	0.017089	0.017271	0.015567	0.015374
				0.11901	1.12113	1.14549	1.22397	1.12624	1.10027	1.03124	1.14808		0.11901	0.01588	0.016225	0.017336	0.015952	0.015584	0.014607	0.016261
				0.11957	1.13634	1.15822	1.14007	1.0448	1.0937	1.10398	1.11195		0.11957	0.016246	0.016559	0.0163	0.014938	0.015637	0.015784	0.015898
				0.12013	1.05185	1.11579	1.11688	1.03822	1.07741	1.09254	1.12689		0.12013	0.015179	0.016102	0.016117	0.014982	0.015548	0.015766	0.016262
				0.12069	1.03537	1.10613	0.971169	1.09001	1.04636	1.15054	1.00081		0.12069	0.01508	0.016111	0.014145	0.015876	0.01524	0.016758	0.014577
				0.12124	1.06838	0.965403	0.962608	0.984359	1.03846	1.00105	1.06462		0.12124	0.015705	0.014191	0.01415	0.01447	0.015265	0.014715	0.01565
				0.1218	1.00873	0.999274	0.923817	1.01632	1.05526	1.00311	1.01928		0.1218	0.014965	0.014824	0.013705	0.015077	0.015655	0.014881	0.015121
				0.12236	0.938957	1.00543	0.961471	1.02586	0.972559	1.05289	0.99076		0.12236	0.014058	0.015053	0.014395	0.015359	0.014561	0.015763	0.014833
				0.12292	0.950746	0.901306	0.979211	0.955349	0.929029	0.928435	0.991053		0.12292	0.014364	0.013617	0.014794	0.014434	0.014036	0.014027	0.014973
				0.12347	1.05141	0.969332	0.899969	0.890526	1.01773	0.899224	0.93301		0.12347	0.016029	0.014778	0.013721	0.013577	0.015516	0.013709	0.014224
				0.12403	0.907679	0.929497	0.89752	0.915228	1.02916	1.0292	0.944607		0.12403	0.013963	0.014299	0.013807	0.014079	0.015832	0.015833	0.014531
				0.12459	0.867221	0.984573	0.834772	0.905141	0.885911	0.871484	0.900426		0.12459	0.013461	0.015283	0.012957	0.01405	0.013751	0.013527	0.013977
				0.12515	0.908424	0.952513	0.809919	0.83055	0.92946	0.88086	0.852071		0.12515	0.014227	0.014918	0.012684	0.013007	0.014557	0.013795	0.013345
				0.1257	0.913978	0.836835	0.890592	0.831245	0.877283	0.747549	0.840552		0.1257	0.014442	0.013223	0.014072	0.013134	0.013862	0.011812	0.013282
				0.12626	0.863391	0.849419	0.84058	0.79454	0.883102	0.846469	0.823652		0.12626	0.013764	0.013541	0.0134	0.012666	0.014078	0.013494	0.01313
				0.12682	0.870788	0.792513	0.856242	0.82244	0.881177	0.815928	0.857047		0.12682	0.014004	0.012746	0.013771	0.013227	0.014172	0.013122	0.013783
				0.12738	0.822147	0.785014	0.781963	0.84202	0.794795	0.853996	0.842881		0.12738	0.013339	0.012736	0.012687	0.013661	0.012895	0.013856	0.013675
				0.12793	0.777959	0.82985	0.824331	0.761969	0.777175	0.777343	0.831927		0.12793	0.012733	0.013582	0.013491	0.012471	0.01272	0.012722	0.013616
				0.12849	0.790004	0.771367	0.782502	0.737483	0.705485	0.702967	0.827378		0.12849	0.013043	0.012735	0.012919	0.012175	0.011647	0.011606	0.01366
				0.12905	0.741339	0.665617	0.735816	0.695033	0.783228	0.700593	0.810303		0.12905	0.012346	0.011085	0.012254	0.011574	0.013043	0.011667	0.013494
				0.1296	0.751188	0.731821	0.733041	0.739712	0.71048	0.788756	0.782296		0.1296	0.012618	0.012293	0.012313	0.012425	0.011934	0.013249	0.01314
				0.13016	0.841126	0.704946	0.659126	0.652868	0.724702	0.783874	0.670266		0.13016	0.01425	0.011943	0.011167	0.011061	0.012278	0.013281	0.011356
				0.13072	0.753666	0.713718	0.680546	0.689368	0.736989	0.768344	0.722028		0.13072	0.012878	0.012196	0.011629	0.01178	0.012593	0.013129	0.012338
				0.13128	0.601989	0.76038	0.676279	0.615092	0.731248	0.693135	0.761057		0.13128	0.010374	0.013104	0.011655	0.0106	0.012602	0.011945	0.013116
				0.13183	0.667481	0.656908	0.612361	0.655749	0.641933	0.607422	0.662083		0.13183	0.011601	0.011417	0.010643	0.011397	0.011157	0.010557	0.011507
				0.13239	0.781292	0.608802	0.657007	0.583502	0.717474	0.6465	0.647931		0.13239	0.013694	0.010671	0.011516	0.010227	0.012575	0.011331	0.011357
				0.13295	0.593267	0.631165	0.653141	0.620128	0.671018	0.644969	0.615345		0.13295	0.010486	0.011156	0.011545	0.010961	0.011861	0.0114	0.010876
				0.13351	0.609244	0.604938	0.584981	0.648257	0.597994	0.64361	0.589564		0.13351	0.010859	0.010782	0.010427	0.011554	0.010659	0.011472	0.010508
				0.13406	0.602856	0.635918	0.617471	0.660231	0.70886	0.580609	0.592057		0.13406	0.010835	0.011429	0.011098	0.011866	0.01274	0.010435	0.010641
				0.13462	0.593763	0.631281	0.61808	0.543062	0.529976	0.532297	0.606753		0.13462	0.010761	0.011441	0.011201	0.009842	0.009605	0.009647	0.010996
				0.13518	0.558197	0.582399	0.597837	0.598928	0.614837	0.602805	0.640448		0.13518	0.0102	0.010642	0.010924	0.010944	0.011235	0.011015	0.011703
				0.13574	0.643252	0.555737	0.528228	0.5893	0.508326	0.601373	0.559189		0.13574	0.011851	0.010239	0.009732	0.010857	0.009366	0.01108	0.010303
				0.13629	0.560268	0.642304	0.613165	0.575291	0.605076	0.569271	0.501455		0.13629	0.010407	0.011931	0.01139	0.010686	0.01124	0.010575	0.009315
				0.13685	0.573609	0.565999	0.473917	0.537531	0.650762	0.559799	0.628158		0.13685	0.010743	0.0106	0.008876	0.010067	0.012188	0.010484	0.011764
				0.13741	0.65749	0.574848	0.547322	0.565055	0.590715	0.530721	0.589728		0.13741	0.012414	0.010854	0.010334	0.010669	0.011153	0.010021	0.011135
				0.13797	0.452843	0.569232	0.53005	0.446814	0.553077	0.573741	0.558107		0.13797	0.00862	0.010835	0.010089	0.008505	0.010527	0.010921	0.010623
				0.13852	0.456886	0.501855	0.501305	0.521976	0.554095	0.546354	0.507823		0.13852	0.008767	0.00963	0.009619	0.010016	0.010632	0.010484	0.009744
				0.13908	0.597749	0.527229	0.50099	0.567945	0.601594	0.449041	0.465978		0.13908	0.011562	0.010198	0.009691	0.010986	0.011637	0.008686	0.009014
				0.13964	0.449205	0.460069	0.54726	0.433398	0.488231	0.428462	0.569529		0.13964	0.008759	0.008971	0.010671	0.008451	0.00952	0.008354	0.011105
				0.1402	0.539089	0.556645	0.502872	0.537289	0.591081	0.497795	0.473267		0.1402	0.010596	0.010941	0.009884	0.01056	0.011617	0.009784	0.009302
				0.14075	0.509806	0.455671	0.470799	0.449914	0.443991	0.449716	0.499023		0.14075	0.0101	0.009027	0.009327	0.008913	0.008796	0.008909	0.009886
				0.14131	0.477855	0.438084	0.554953	0.425107	0.524204	0.472081	0.462702		0.14131	0.009542	0.008748	0.011082	0.008489	0.010468	0.009427	0.009239
				0.14187	0.414799	0.457065	0.492052	0.408214	0.436244	0.408653	0.458373		0.14187	0.008348	0.009199	0.009903	0.008216	0.00878	0.008225	0.009225
				0.14243	0.45256	0.523836	0.38256	0.533246	0.499397	0.466502	0.499675		0.14243	0.00918	0.010626	0.00776	0.010817	0.01013	0.009463	0.010136
				0.14298	0.477471	0.496112	0.445039	0.491196	0.452173	0.458921	0.425523		0.14298	0.009761	0.010142	0.009098	0.010042	0.009244	0.009382	0.008699
				0.14354	0.446323	0.443604	0.449531	0.414521	0.439755	0.498563	0.501652		0.14354	0.009196	0.00914	0.009262	0.008541	0.009061	0.010272	0.010336
				0.1441	0.4171	0.440948	0.418887	0.504426	0.518251	0.39536	0.406743		0.1441	0.008661	0.009156	0.008698	0.010474	0.010761	0.008209	0.008446
				0.14465	0.412218	0.422552	0.390358	0.424674	0.358597	0.410068	0.472231		0.14465	0.008626	0.008842	0.008168	0.008886	0.007504	0.008581	0.009881
				0.14521	0.503236	0.451098	0.365109	0.410351	0.412635	0.482021	0.401406		0.14521	0.010611	0.009512	0.007699	0.008653	0.008701	0.010164	0.008464
				0.14577	0.412287	0.375644	0.43578	0.405016	0.463014	0.367535	0.4073		0.14577	0.008761	0.007982	0.00926	0.008606	0.009838	0.00781	0.008655
				0.14633	0.422101	0.456002	0.37814	0.468098	0.435726	0.506854	0.389149		0.14633	0.009038	0.009764	0.008097	0.010023	0.00933	0.010853	0.008332
				0.14688	0.37631	0.37871	0.453725	0.326966	0.404487	0.389065	0.348617		0.14688	0.008119	0.008171	0.009789	0.007054	0.008727	0.008394	0.007521
				0.14744	0.430988	0.415467	0.341211	0.375072	0.429875	0.373676	0.338868		0.14744	0.009369	0.009032	0.007418	0.008154	0.009345	0.008123	0.007367
				0.148	0.476162	0.374454	0.334221	0.406605	0.385459	0.350356	0.400001		0.148	0.01043	0.008202	0.007321	0.008906	0.008443	0.007674	0.008761
				0.14856	0.542271	0.366534	0.399429	0.378013	0.382498	0.403552	0.318426		0.14856	0.011967	0.008089	0.008815	0.008342	0.008441	0.008906	0.007027
				0.14911	0.415569	0.482462	0.318419	0.350479	0.352426	0.336638	0.340279		0.14911	0.00924	0.010728	0.00708	0.007793	0.007836	0.007485	0.007566
				0.14967	0.398201	0.375643	0.320031	0.367128	0.369662	0.345015	0.316838		0.14967	0.00892	0.008415	0.007169	0.008224	0.008281	0.007729	0.007098
				0.15023	0.316473	0.408192	0.397393	0.352841	0.384166	0.35888	0.401374		0.15023	0.007142	0.009212	0.008969	0.007963	0.00867	0.008099	0.009058
				0.15079	0.393811	0.331373	0.371244	0.352931	0.366563	0.294923	0.359478		0.15079	0.008954	0.007534	0.008441	0.008024	0.008334	0.006705	0.008173
				0.15134	0.345538	0.434844	0.326578	0.32849	0.365551	0.301084	0.338871		0.15134	0.007914	0.00996	0.00748	0.007524	0.008373	0.006896	0.007762
				0.1519	0.435935	0.327588	0.33771	0.317553	0.486893	0.361876	0.367747		0.1519	0.010059	0.007559	0.007792	0.007327	0.011235	0.00835	0.008485
				0.15246	0.440121	0.30495	0.371093	0.336095	0.362199	0.311543	0.340808		0.15246	0.01023	0.007088	0.008625	0.007812	0.008419	0.007241	0.007922
				0.15302	0.434533	0.348973	0.303222	0.292672	0.348061	0.336758	0.398982		0.15302	0.010174	0.008171	0.0071	0.006852	0.008149	0.007885	0.009342
				0.15357	0.35423	0.332765	0.331004	0.351526	0.305639	0.32918	0.336021		0.15357	0.008354	0.007848	0.007807	0.008291	0.007208	0.007764	0.007925
				0.15413	0.420512	0.374425	0.306479	0.248189	0.299407	0.36152	0.25554		0.15413	0.00999	0.008895	0.007281	0.005896	0.007113	0.008588	0.006071
				0.15469	0.238289	0.347003	0.282324	0.324487	0.329074	0.355609	0.273512		0.15469	0.005702	0.008303	0.006756	0.007764	0.007874	0.008509	0.006545
				0.15525	0.366105	0.34313	0.300988	0.338887	0.393382	0.230392	0.295065		0.15525	0.008823	0.00827	0.007254	0.008168	0.009481	0.005553	0.007111
				0.1558	0.332944	0.404567	0.328293	0.365176	0.305034	0.260311	0.298062		0.1558	0.008082	0.009821	0.007969	0.008864	0.007404	0.006319	0.007235
				0.15636	0.30421	0.289119	0.205652	0.250798	0.336038	0.312035	0.268538		0.15636	0.007437	0.007069	0.005028	0.006132	0.008216	0.007629	0.006565
				0.15692	0.271909	0.341217	0.287366	0.359817	0.288576	0.326824	0.309513		0.15692	0.006695	0.008402	0.007076	0.00886	0.007106	0.008047	0.007621
				0.15748	0.370152	0.402601	0.281832	0.301159	0.266072	0.332042	0.378552		0.15748	0.009179	0.009984	0.006989	0.007468	0.006598	0.008234	0.009387
				0.15803	0.296452	0.258671	0.342495	0.29396	0.316906	0.28397	0.321421		0.15803	0.007404	0.00646	0.008554	0.007341	0.007914	0.007092	0.008027
				0.15859	0.362869	0.358869	0.337445	0.22279	0.293486	0.296931	0.373906		0.15859	0.009126	0.009026	0.008487	0.005603	0.007381	0.007468	0.009404
				0.15915	0.305123	0.248022	0.306591	0.268098	0.288643	0.264673	0.346374		0.15915	0.007728	0.006282	0.007765	0.00679	0.007311	0.006704	0.008773
				0.1597	0.272057	0.301493	0.336745	0.304779	0.269512	0.31771	0.305261		0.1597	0.006939	0.00769	0.008589	0.007774	0.006874	0.008103	0.007786
				0.16026	0.243047	0.201041	0.310164	0.185379	0.348525	0.317597	0.292473		0.16026	0.006242	0.005163	0.007966	0.004761	0.008951	0.008157	0.007512
				0.16082	0.236589	0.249276	0.239548	0.300947	0.257212	0.244762	0.347092		0.16082	0.006119	0.006447	0.006195	0.007783	0.006652	0.00633	0.008977
				0.16138	0.318803	0.278433	0.237807	0.233546	0.258002	0.190708	0.331112		0.16138	0.008302	0.007251	0.006193	0.006082	0.006719	0.004966	0.008623
				0.16193	0.318367	0.304742	0.31997	0.191149	0.289472	0.256451	0.23213		0.16193	0.008348	0.007991	0.00839	0.005012	0.007591	0.006725	0.006087
				0.16249	0.208383	0.257784	0.294979	0.304174	0.189401	0.32884	0.302125		0.16249	0.005502	0.006806	0.007788	0.008031	0.005001	0.008682	0.007977
				0.16305	0.33246	0.23089	0.224988	0.181013	0.267413	0.311436	0.259993		0.16305	0.008838	0.006138	0.005981	0.004812	0.007109	0.008279	0.006912
				0.16361	0.207219	0.241894	0.2578	0.16439	0.308532	0.228639	0.318939		0.16361	0.005547	0.006475	0.006901	0.0044	0.008258	0.00612	0.008537
				0.16416	0.23179	0.215799	0.27509	0.268807	0.222748	0.26558	0.186537		0.16416	0.006247	0.005816	0.007414	0.007244	0.006003	0.007157	0.005027
				0.16472	0.324495	0.240836	0.242174	0.305829	0.215732	0.245647	0.276352		0.16472	0.008805	0.006535	0.006571	0.008298	0.005853	0.006665	0.007498
				0.16528	0.207687	0.294743	0.223525	0.208164	0.299084	0.289421	0.211606		0.16528	0.005673	0.008051	0.006106	0.005686	0.00817	0.007906	0.00578
				0.16584	0.254784	0.254435	0.26814	0.265985	0.255954	0.29454	0.177645		0.16584	0.007007	0.006997	0.007374	0.007315	0.007039	0.0081	0.004885
				0.16639	0.184932	0.25998	0.225645	0.198257	0.25026	0.265523	0.231183		0.16639	0.00512	0.007198	0.006247	0.005489	0.006929	0.007351	0.006401
				0.16695	0.257377	0.180041	0.205251	0.181325	0.213319	0.254681	0.281572		0.16695	0.007174	0.005018	0.005721	0.005054	0.005946	0.007099	0.007848
				0.16751	0.217332	0.219182	0.259589	0.239123	0.250379	0.223535	0.228125		0.16751	0.006098	0.00615	0.007284	0.00671	0.007025	0.006272	0.006401
				0.16807	0.209312	0.186631	0.202503	0.180023	0.292526	0.292869	0.230409		0.16807	0.005912	0.005272	0.00572	0.005085	0.008263	0.008272	0.006508
				0.16862	0.298453	0.27373	0.233941	0.247116	0.291198	0.251893	0.234608		0.16862	0.008486	0.007783	0.006652	0.007026	0.00828	0.007162	0.006671
				0.16918	0.178795	0.196243	0.176347	0.231089	0.22105	0.265926	0.163105		0.16918	0.005117	0.005617	0.005047	0.006614	0.006327	0.007611	0.004668
				0.16974	0.20641	0.187844	0.292094	0.181861	0.221303	0.231584	0.211482		0.16974	0.005947	0.005412	0.008415	0.00524	0.006376	0.006672	0.006093
				0.17029	0.221758	0.215066	0.189552	0.20074	0.205128	0.224722	0.188097		0.17029	0.006431	0.006237	0.005497	0.005821	0.005949	0.006517	0.005455
				0.17085	0.233536	0.182463	0.201278	0.18699	0.188063	0.24618	0.18081		0.17085	0.006817	0.005326	0.005875	0.005458	0.00549	0.007186	0.005278
				0.17141	0.2426	0.148099	0.192321	0.166183	0.150357	0.247868	0.152005		0.17141	0.007128	0.004351	0.005651	0.004883	0.004418	0.007283	0.004466
				0.17197	0.264539	0.177285	0.208788	0.220835	0.237877	0.204181	0.12906		0.17197	0.007823	0.005243	0.006174	0.006531	0.007035	0.006038	0.003817
				0.17252	0.18611	0.173899	0.116288	0.197239	0.248676	0.171815	0.229257		0.17252	0.005539	0.005176	0.003461	0.005871	0.007402	0.005114	0.006824
				0.17308	0.178924	0.174461	0.233681	0.230617	0.237975	0.286825	0.189367		0.17308	0.00536	0.005226	0.007	0.006909	0.007129	0.008592	0.005673
				0.17364	0.198251	0.252247	0.211748	0.217285	0.229892	0.189997	0.177894		0.17364	0.005977	0.007605	0.006384	0.006551	0.006931	0.005729	0.005364
				0.1742	0.215003	0.217977	0.213664	0.191669	0.124036	0.153789	0.204173		0.1742	0.006524	0.006614	0.006483	0.005816	0.003764	0.004667	0.006195
				0.17475	0.12327	0.282367	0.241626	0.244625	0.141731	0.156639	0.239416		0.17475	0.003765	0.008623	0.007379	0.007471	0.004328	0.004784	0.007312
				0.17531	0.230731	0.228083	0.261991	0.210627	0.201542	0.229619	0.220529		0.17531	0.007091	0.00701	0.008052	0.006473	0.006194	0.007057	0.006778
				0.17587	0.24123	0.212848	0.156573	0.211399	0.191234	0.183185	0.19909		0.17587	0.007461	0.006583	0.004843	0.006538	0.005915	0.005666	0.006158
				0.17643	0.193029	0.175797	0.223483	0.206706	0.257191	0.165155	0.212406		0.17643	0.006008	0.005472	0.006956	0.006434	0.008005	0.005141	0.006611
				0.17698	0.235547	0.225034	0.240475	0.224032	0.16561	0.14717	0.211037		0.17698	0.007378	0.007049	0.007532	0.007017	0.005187	0.00461	0.00661
				0.17754	0.184488	0.251586	0.165267	0.19905	0.228747	0.141551	0.162005		0.17754	0.005815	0.00793	0.005209	0.006274	0.00721	0.004462	0.005106
				0.1781	0.12426	0.235854	0.268812	0.200487	0.161631	0.19974	0.182003		0.1781	0.003941	0.007481	0.008526	0.006359	0.005127	0.006336	0.005773
				0.17866	0.166214	0.191199	0.169226	0.199675	0.212354	0.206099	0.197017		0.17866	0.005305	0.006103	0.005401	0.006373	0.006778	0.006578	0.006288
				0.17921	0.177617	0.1606	0.203876	0.195442	0.113885	0.160626	0.218331		0.17921	0.005705	0.005158	0.006548	0.006277	0.003658	0.005159	0.007012
				0.17977	0.141716	0.279705	0.194132	0.139933	0.175382	0.180415	0.156793		0.17977	0.00458	0.009039	0.006274	0.004522	0.005668	0.005831	0.005067
				0.18033	0.199852	0.145138	0.182746	0.208907	0.131919	0.174767	0.18877		0.18033	0.006499	0.00472	0.005943	0.006793	0.00429	0.005683	0.006138
				0.18089	0.182152	0.172524	0.17713	0.223434	0.186537	0.225111	0.215947		0.18089	0.00596	0.005645	0.005796	0.007311	0.006103	0.007365	0.007066
				0.18144	0.219789	0.170968	0.0953713	0.113542	0.180684	0.216514	0.294971		0.18144	0.007236	0.005628	0.00314	0.003738	0.005948	0.007128	0.009711
				0.182	0.193092	0.128671	0.152165	0.238688	0.160773	0.200839	0.163494		0.182	0.006396	0.004262	0.00504	0.007906	0.005325	0.006653	0.005416
				0.18256	0.178359	0.132949	0.114447	0.120062	0.190513	0.195554	0.145312		0.18256	0.005944	0.004431	0.003814	0.004001	0.006349	0.006517	0.004843
				0.18311	0.118707	0.155322	0.211146	0.169766	0.13691	0.17983	0.135029		0.18311	0.00398	0.005208	0.00708	0.005692	0.004591	0.00603	0.004528
				0.18367	0.119992	0.111381	0.186325	0.181057	0.182177	0.110505	0.133923		0.18367	0.004048	0.003757	0.006286	0.006108	0.006146	0.003728	0.004518
				0.18423	0.155654	0.157158	0.173489	0.115306	0.17866	0.208276	0.178724		0.18423	0.005283	0.005334	0.005888	0.003914	0.006064	0.007069	0.006066
				0.18479	0.166333	0.172036	0.189718	0.149461	0.21351	0.116906	0.156254		0.18479	0.00568	0.005874	0.006478	0.005103	0.00729	0.003992	0.005335
				0.18534	0.173519	0.129812	0.208002	0.119446	0.146363	0.0771707	0.104211		0.18534	0.005961	0.004459	0.007145	0.004103	0.005028	0.002651	0.00358
				0.1859	0.16329	0.236789	0.201759	0.160782	0.186998	0.154743	0.170115		0.1859	0.005643	0.008183	0.006973	0.005556	0.006462	0.005348	0.005879
				0.18646	0.126311	0.11787	0.0604008	0.194163	0.157783	0.151227	0.130093		0.18646	0.004391	0.004098	0.0021	0.00675	0.005486	0.005258	0.004523
				0.18702	0.189222	0.117265	0.135719	0.13813	0.207271	0.178853	0.174254		0.18702	0.006618	0.004101	0.004747	0.004831	0.007249	0.006255	0.006095
				0.18757	0.165909	0.17468	0.188246	0.0972235	0.181636	0.167494	0.0898611		0.18757	0.005837	0.006146	0.006623	0.003421	0.006391	0.005893	0.003162
				0.18813	0.146387	0.139804	0.162741	0.0303715	0.184768	0.210959	0.153491		0.18813	0.005181	0.004948	0.00576	0.001075	0.00654	0.007467	0.005433
				0.18869	0.17166	0.181364	0.12943	0.199775	0.171233	0.118784	0.183205		0.18869	0.006112	0.006457	0.004608	0.007113	0.006096	0.004229	0.006523
				0.18925	0.152893	0.155025	0.131229	0.134265	0.148905	0.15353	0.139673		0.18925	0.005476	0.005552	0.0047	0.004809	0.005333	0.005498	0.005002
				0.1898	0.175911	0.149256	0.154829	0.103735	0.130866	0.180298	0.133309		0.1898	0.006337	0.005377	0.005578	0.003737	0.004714	0.006495	0.004802
				0.19036	0.129047	0.146568	0.218562	0.127665	0.218284	0.126947	0.162676		0.19036	0.004676	0.005311	0.00792	0.004626	0.00791	0.0046	0.005895
				0.19092	0.208801	0.167313	0.193494	0.103002	0.0530477	0.193949	0.112383		0.19092	0.007611	0.006098	0.007053	0.003754	0.001934	0.007069	0.004096
				0.19148	0.166953	0.0848489	0.168892	0.157608	0.184361	0.12418	0.115712		0.19148	0.006121	0.003111	0.006192	0.005778	0.006759	0.004553	0.004242
				0.19203	0.161748	0.102638	0.163517	0.140487	0.161229	0.056543	0.138129		0.19203	0.005965	0.003785	0.00603	0.005181	0.005946	0.002085	0.005094
				0.19259	0.13844	0.100151	0.120662	0.0810111	0.119144	0.164371	0.136872		0.19259	0.005135	0.003715	0.004475	0.003005	0.004419	0.006097	0.005077
				0.19315	0.116723	0.151747	0.145254	0.130738	0.128023	0.170469	0.16992		0.19315	0.004354	0.005661	0.005419	0.004877	0.004776	0.006359	0.006339
				0.1937	0.0925532	0.139576	0.126528	0.213537	0.157701	0.138962	0.146107		0.1937	0.003473	0.005237	0.004747	0.008012	0.005917	0.005214	0.005482
				0.19426	0.0891071	0.15278	0.139269	0.132909	0.166087	0.118506	0.116288		0.19426	0.003363	0.005766	0.005256	0.005016	0.006268	0.004472	0.004388
				0.19482	0.169301	0.132089	0.100891	0.144853	0.16013	0.159664	0.114833		0.19482	0.006426	0.005013	0.003829	0.005498	0.006078	0.00606	0.004358
				0.19538	0.0581125	0.153398	0.0804738	0.0903601	0.115608	0.101663	0.123207		0.19538	0.002218	0.005855	0.003072	0.003449	0.004413	0.003881	0.004703
				0.19593	0.180647	0.0533004	0.099004	0.167398	0.186226	0.156005	0.129225		0.19593	0.006935	0.002046	0.003801	0.006426	0.007149	0.005989	0.004961
				0.19649	0.217915	0.0759521	0.145209	0.0584547	0.0983053	0.109473	0.142153		0.19649	0.008413	0.002932	0.005606	0.002257	0.003795	0.004227	0.005488
				0.19705	0.172548	0.193993	0.159361	0.152604	0.14962	0.101535	0.0714522		0.19705	0.0067	0.007532	0.006188	0.005925	0.005809	0.003942	0.002774
				0.19761	0.132997	0.205567	0.136836	0.0808964	0.155337	0.134173	0.129959		0.19761	0.005193	0.008027	0.005343	0.003159	0.006066	0.005239	0.005075
				0.19816	0.100024	0.123173	0.10827	0.187951	0.104825	0.123628	0.117638		0.19816	0.003928	0.004837	0.004252	0.007381	0.004116	0.004855	0.004619
				0.19872	0.169597	0.0587071	0.0892242	0.0871323	0.10925	0.130305	0.154176		0.19872	0.006697	0.002318	0.003523	0.003441	0.004314	0.005146	0.006088
				0.19928	0.153893	0.132116	0.0874154	0.111415	0.131033	0.0672746	0.17903		0.19928	0.006111	0.005247	0.003471	0.004424	0.005204	0.002672	0.00711
				0.19984	0.126112	0.17603	0.101372	0.0771369	0.0793879	0.111609	0.112211		0.19984	0.005036	0.00703	0.004048	0.00308	0.00317	0.004457	0.004481
				0.20039	0.18212	0.125605	0.0819187	0.104392	0.125194	0.0918489	0.107989		0.20039	0.007313	0.005044	0.00329	0.004192	0.005027	0.003688	0.004337
				0.20095	0.122238	0.136731	0.128429	0.0536611	0.143827	0.0576575	0.12074		0.20095	0.004936	0.005521	0.005186	0.002167	0.005808	0.002328	0.004876
				0.20151	0.0883587	0.10348	0.127207	0.115461	0.058085	0.095947	0.152152		0.20151	0.003588	0.004202	0.005165	0.004688	0.002359	0.003896	0.006178
				0.20207	0.15998	0.122118	0.0886471	0.119822	0.139181	0.13158	0.120654		0.20207	0.006532	0.004986	0.003619	0.004892	0.005683	0.005372	0.004926
				0.20262	0.127318	0.209617	0.10791	0.14118	0.123467	0.0730882	0.09539		0.20262	0.005227	0.008606	0.00443	0.005796	0.005069	0.003001	0.003916
				0.20318	0.073628	0.094195	0.123018	0.152346	0.112764	0.0793539	0.153796		0.20318	0.003039	0.003889	0.005078	0.006289	0.004655	0.003276	0.006349
				0.20374	0.113958	0.126859	0.0603524	0.0826224	0.105315	0.0949969	0.129075		0.20374	0.00473	0.005266	0.002505	0.00343	0.004371	0.003943	0.005358
				0.20429	0.0968557	0.0805646	0.155647	0.0868925	0.111318	0.122894	0.0940878		0.20429	0.004042	0.003362	0.006496	0.003627	0.004646	0.005129	0.003927
				0.20485	0.131033	0.119864	0.102757	0.103301	0.158745	0.0716101	0.0985684		0.20485	0.005499	0.00503	0.004312	0.004335	0.006662	0.003005	0.004136
				0.20541	0.0888573	0.0620828	0.103402	0.133906	0.10858	0.133099	0.117498		0.20541	0.003749	0.002619	0.004363	0.00565	0.004581	0.005616	0.004958
				0.20597	0.115059	0.102947	0.0331269	0.122804	0.127602	0.10673	0.148933		0.20597	0.004881	0.004367	0.001405	0.00521	0.005413	0.004528	0.006318
				0.20652	0.107248	0.151055	0.121201	0.167795	0.0959601	0.113533	0.132093		0.20652	0.004574	0.006443	0.005169	0.007157	0.004093	0.004842	0.005634
				0.20708	0.0780127	0.139659	0.0697065	0.0860778	0.127719	0.146018	0.096877		0.20708	0.003345	0.005989	0.002989	0.003691	0.005477	0.006262	0.004154
				0.20764	0.0856454	0.0924983	0.0904303	0.0689483	0.141437	0.0463292	0.0973476		0.20764	0.003692	0.003988	0.003899	0.002973	0.006098	0.001997	0.004197
				0.2082	0.075386	0.05811	0.0458723	0.0900897	0.0925436	0.0472908	0.114097		0.2082	0.003268	0.002519	0.001988	0.003905	0.004011	0.00205	0.004946
				0.20875	0.0939449	0.0733918	0.104974	0.168696	0.0695397	0.127905	0.0817816		0.20875	0.004094	0.003198	0.004575	0.007351	0.00303	0.005574	0.003564
				0.20931	0.0850842	0.120223	0.0849296	0.0753534	0.0965169	0.0970911	0.0753942		0.20931	0.003728	0.005267	0.003721	0.003301	0.004228	0.004254	0.003303
				0.20987	0.0220343	0.0547808	0.169502	0.121749	0.118869	0.150746	0.102813		0.20987	0.00097	0.002413	0.007466	0.005362	0.005236	0.00664	0.004528
				0.21043	0.0624548	0.12507	0.0922311	0.129882	0.146245	0.104807	0.0974773		0.21043	0.002765	0.005538	0.004084	0.005751	0.006476	0.004641	0.004316
				0.21098	0.0916453	0.0978242	0.148453	0.165042	0.110187	0.064774	0.122909		0.21098	0.004079	0.004354	0.006608	0.007347	0.004905	0.002883	0.005471
				0.21154	0.0827995	0.0897012	0.103035	0.0728349	0.169419	0.0866554	0.0386439		0.21154	0.003705	0.004014	0.004611	0.003259	0.007581	0.003878	0.001729
				0.2121	0.0947506	0.0968739	0.0470979	0.0637078	0.145419	0.100473	0.0893151		0.2121	0.004262	0.004358	0.002119	0.002866	0.006542	0.00452	0.004018
				0.21265	0.0738082	0.0978489	0.0593652	0.108039	0.110491	0.0874569	0.128524		0.21265	0.003338	0.004425	0.002685	0.004886	0.004997	0.003955	0.005812
				0.21321	0.0615023	0.0766209	0.0647797	0.0418818	0.184088	0.0954816	0.144669		0.21321	0.002796	0.003483	0.002945	0.001904	0.008369	0.004341	0.006577
				0.21377	0.14016	0.0630636	0.101595	0.120636	0.0230221	0.116664	0.02455		0.21377	0.006405	0.002882	0.004643	0.005513	0.001052	0.005331	0.001122
				0.21433	0.0982233	0.0925554	0.0910789	0.108682	0.116631	0.0862013	0.118465		0.21433	0.004512	0.004252	0.004184	0.004992	0.005358	0.00396	0.005442
				0.21488	0.130621	0.0695767	0.0824928	0.038884	0.0908442	0.0739986	0.0579783		0.21488	0.006031	0.003213	0.003809	0.001795	0.004195	0.003417	0.002677
				0.21544	0.0652571	0.0860379	0.025898	0.0761034	0.0857666	0.0607107	0.0469179		0.21544	0.003029	0.003993	0.001202	0.003532	0.003981	0.002818	0.002178
				0.216	0.0905153	0.0493553	0.0484485	0.115183	0.104937	0.157761	0.0624925		0.216	0.004223	0.002303	0.00226	0.005374	0.004896	0.00736	0.002916
				0.21656	0.151986	0.0373578	0.136293	0.123705	0.074731	0.0979732	0.0962285		0.21656	0.007128	0.001752	0.006392	0.005801	0.003505	0.004595	0.004513
				0.21711	0.094476	0.104697	0.0822359	0.0717242	0.0862905	0.0867139	0.0906995		0.21711	0.004453	0.004935	0.003876	0.003381	0.004068	0.004088	0.004275
				0.21767	0.0869507	0.0458306	0.11883	0.10554	0.0817205	0.129748	0.0319703		0.21767	0.00412	0.002171	0.00563	0.005001	0.003872	0.006148	0.001515
				0.21823	0.142495	0.147159	0.118074	0.0564148	0.124679	0.0618729	0.0454296		0.21823	0.006786	0.007008	0.005623	0.002687	0.005938	0.002947	0.002164
				0.21879	0.0623966	0.102985	0.112423	0.114816	0.0910031	0.0902741	0.0729237		0.21879	0.002987	0.00493	0.005381	0.005496	0.004356	0.004321	0.003491
				0.21934	0.0504749	0.0650565	0.112143	0.0141232	0.0474	0.0990832	0.0718519		0.21934	0.002428	0.00313	0.005395	0.000679	0.00228	0.004767	0.003457
				0.2199	0.119857	0.0207907	0.0921659	0.0719213	0.0694394	0.0561648	0.127945		0.2199	0.005796	0.001005	0.004457	0.003478	0.003358	0.002716	0.006187
				0.22046	0.140889	0.115622	0.106853	0.0947568	0.0427079	0.0730006	0.157619		0.22046	0.006847	0.005619	0.005193	0.004605	0.002076	0.003548	0.00766
				0.22102	0.119114	0.0627614	0.0400636	0.0624354	0.0874693	0.0364228	0.117859		0.22102	0.005818	0.003066	0.001957	0.00305	0.004273	0.001779	0.005757
				0.22157	0.0905667	0.0939881	0.085835	0.101137	0.0892687	0.0814809	0.105025		0.22157	0.004446	0.004614	0.004214	0.004965	0.004383	0.004	0.005156
				0.22213	0.0863408	0.0687978	0.063485	0.0485892	0.0908661	0.0754844	0.0566397		0.22213	0.00426	0.003395	0.003132	0.002397	0.004483	0.003724	0.002795
				0.22269	0.0800374	0.0415663	0.0897639	0.0773171	0.122487	0.0648381	0.0858326		0.22269	0.003969	0.002061	0.004451	0.003834	0.006074	0.003215	0.004256
				0.22324	0.08089	0.0677925	0.076699	0.0713956	0.0427524	0.131787	0.115648		0.22324	0.004031	0.003379	0.003823	0.003558	0.002131	0.006568	0.005764
				0.2238	0.109356	0.0733722	0.140584	0.0502421	0.153618	0.105293	0.125668		0.2238	0.005477	0.003675	0.007041	0.002516	0.007694	0.005274	0.006294
				0.22436	0.0402281	0.0726762	0.0809201	0.116648	0.0800179	0.077654	0.111052		0.22436	0.002025	0.003658	0.004073	0.005872	0.004028	0.003909	0.00559
				0.22492	0.114987	0.0798288	0.0414752	0.0440872	0.139103	0.128931	0.111922		0.22492	0.005817	0.004038	0.002098	0.00223	0.007037	0.006522	0.005662
				0.22547	0.0438302	0.116794	0.085567	0.0242807	0.00487364	0.105866	0.087148		0.22547	0.002228	0.005938	0.00435	0.001234	0.000248	0.005382	0.00443
				0.22603	0.0923066	0.0416971	0.0569493	0.102556	0.0868535	0.0593631	0.087657		0.22603	0.004716	0.00213	0.00291	0.00524	0.004437	0.003033	0.004478
				0.22659	0.0385086	0.0569604	0.0779945	0.112607	0.109966	0.075241	0.0580896		0.22659	0.001977	0.002924	0.004004	0.005781	0.005646	0.003863	0.002982
				0.22715	0.0418324	0.0823715	0.0859017	0.0543357	0.0690295	0.0976278	0.108448		0.22715	0.002158	0.00425	0.004432	0.002803	0.003562	0.005037	0.005595
				0.2277	0.101048	0.127959	0.0617286	0.0521227	0.105722	0.069932	0.0652887		0.2277	0.005239	0.006635	0.003201	0.002702	0.005482	0.003626	0.003385
				0.22826	0.184628	0.0216796	0.0865263	0.0914829	0.0682716	0.0953299	0.0535104		0.22826	0.00962	0.00113	0.004508	0.004766	0.003557	0.004967	0.002788
				0.22882	0.130311	0.0667579	0.0711806	0.0967745	0.0620434	0.0693177	0.106966		0.22882	0.006823	0.003495	0.003727	0.005067	0.003248	0.003629	0.0056
				0.22938	0.056056	0.108095	0.0306247	0.0872407	0.0783262	0.0859085	0.0859947		0.22938	0.002949	0.005687	0.001611	0.00459	0.004121	0.00452	0.004524
				0.22993	0.0873592	0.0434722	0.0338014	0.10913	0.0713211	0.0381938	0.0777525		0.22993	0.004619	0.002298	0.001787	0.00577	0.003771	0.002019	0.004111
				0.23049	0.0566936	0.1059	0.109072	0.0722477	0.0551384	0.0229889	0.108986		0.23049	0.003012	0.005626	0.005794	0.003838	0.002929	0.001221	0.00579
				0.23105	0.0630827	0.0855648	0.0838583	0.0132665	0.0571397	0.0877361	0.0041408		0.23105	0.003368	0.004568	0.004477	0.000708	0.00305	0.004684	0.000221
				0.2316	0.0232314	0.0378908	0.0870148	0.0877686	0.082724	0.0550245	0.0833937		0.2316	0.001246	0.002032	0.004668	0.004708	0.004437	0.002952	0.004473
				0.23216	0.0633837	0.0939077	0.130829	0.105647	0.0633194	0.0785014	0.116177		0.23216	0.003416	0.005062	0.007052	0.005694	0.003413	0.004231	0.006262
				0.23272	0.100544	0.059833	-0.00518555	0.104776	0.0857695	0.040047	0.057707		0.23272	0.005445	0.00324	-0.00028	0.005674	0.004645	0.002169	0.003125
				0.23328	0.137349	0.0374273	0.0892303	0.113573	0.0624209	0.0293469	0.0660776		0.23328	0.007474	0.002037	0.004856	0.00618	0.003397	0.001597	0.003596
				0.23383	0.0283912	-0.0138753	0.0390493	0.102544	0.133181	0.0785541	0.113591		0.23383	0.001552	-0.00076	0.002135	0.005607	0.007282	0.004295	0.006211
				0.23439	0.0931411	0.0710877	0.039073	0.0737195	0.035349	0.0462352	0.0376558		0.23439	0.005117	0.003905	0.002147	0.00405	0.001942	0.00254	0.002069
				0.23495	0.042296	0.0830743	0.0632545	0.130331	0.0269918	0.0538736	0.111281		0.23495	0.002335	0.004586	0.003492	0.007194	0.00149	0.002974	0.006143
				0.23551	0.0984305	0.113738	0.0838923	0.0473151	0.0468193	0.0335289	0.0533588		0.23551	0.005459	0.006308	0.004653	0.002624	0.002597	0.00186	0.002959
				0.23606	0.062698	0.0512614	0.0828277	0.0809241	0.013694	0.057343	0.138029		0.23606	0.003494	0.002857	0.004616	0.00451	0.000763	0.003195	0.007692
				0.23662	0.110634	0.108899	0.0781851	0.0186386	0.0538524	0.0113146	0.0798038		0.23662	0.006194	0.006097	0.004378	0.001044	0.003015	0.000633	0.004468
				0.23718	0.0501296	0.0941643	0.109284	0.115589	0.0335563	0.0684232	0.0399153		0.23718	0.00282	0.005297	0.006148	0.006502	0.001888	0.003849	0.002245
				0.23774	0.111762	0.0649641	0.0891473	0.0442026	0.11369	0.0640602	0.0730163		0.23774	0.006317	0.003672	0.005038	0.002498	0.006426	0.003621	0.004127
				0.23829	0.0506148	0.0978726	0.118986	0.088631	0.0426354	0.05747	0.0977617		0.23829	0.002874	0.005558	0.006756	0.005033	0.002421	0.003263	0.005551
				0.23885	-0.00621089	0.0559835	0.0578775	0.119632	0.030773	0.106547	0.0584516		0.23885	-0.00035	0.003194	0.003302	0.006825	0.001756	0.006078	0.003335
				0.23941	0.0565353	0.0345786	0.0949459	0.0983321	0.0724777	0.0535598	0.106548		0.23941	0.00324	0.001982	0.005442	0.005636	0.004154	0.00307	0.006107
				0.23996	0.107796	0.103083	0.101403	0.0577659	0.103847	0.017911	0.0928998		0.23996	0.006207	0.005936	0.005839	0.003326	0.00598	0.001031	0.005349
				0.24052	0.0527057	0.0614154	0.0724198	0.0472305	-0.0224906	0.0910056	0.0581578		0.24052	0.003049	0.003553	0.00419	0.002732	-0.0013	0.005265	0.003364
				0.24108	0.0670806	0.0488805	0.122096	0.0952406	0.0719526	0.0436212	0.131372		0.24108	0.003899	0.002841	0.007096	0.005535	0.004182	0.002535	0.007635
				0.24164	0.0913288	0.0773999	0.0894234	0.0525332	0.067643	0.0441238	0.0141615		0.24164	0.005332	0.004519	0.005221	0.003067	0.00395	0.002576	0.000827
				0.24219	0.0892117	0.0945881	0.0498155	0.0862102	0.0794391	0.0391466	0.0686945		0.24219	0.005233	0.005548	0.002922	0.005057	0.00466	0.002296	0.004029
				0.24275	0.0559684	0.0851556	0.0307809	0.0893397	0.0457886	0.066739	0.0458665		0.24275	0.003298	0.005018	0.001814	0.005265	0.002698	0.003933	0.002703
				0.24331	0.0438498	0.0641576	0.172952	0.0643001	0.0485765	0.0820623	0.0730469		0.24331	0.002596	0.003798	0.010239	0.003806	0.002876	0.004858	0.004324
				0.24387	0.0884717	0.104384	0.0776285	0.076413	0.0660051	0.0218331	0.0773125		0.24387	0.005261	0.006208	0.004617	0.004544	0.003925	0.001298	0.004598
				0.24442	0.0256377	0.0822726	0.0882902	0.0769264	0.116304	0.0974074	0.0922741		0.24442	0.001532	0.004915	0.005275	0.004596	0.006948	0.005819	0.005513
				0.24498	0.117945	0.0589703	0.0628013	0.0845129	0.0931604	0.00114105	-0.0113739		0.24498	0.007078	0.003539	0.003769	0.005072	0.005591	6.85e-05	-0.00068
				0.24554	0.0754612	0.0705543	0.103547	0.0351855	0.120518	0.082584	0.0320264		0.24554	0.004549	0.004254	0.006243	0.002121	0.007266	0.004979	0.001931
				0.24609	0.0761507	0.102055	0.100018	0.0510884	0.100218	0.0280582	0.0854267		0.24609	0.004612	0.006181	0.006057	0.003094	0.006069	0.001699	0.005174
				0.24665	0.0626581	0.0789912	0.0791763	0.138879	0.0725007	0.0253087	0.0798295		0.24665	0.003812	0.004806	0.004817	0.008449	0.004411	0.00154	0.004857
				0.24721	0.110906	0.0923286	0.0483851	0.136229	0.0214081	0.120722	0.0721012		0.24721	0.006778	0.005642	0.002957	0.008325	0.001308	0.007378	0.004406
				0.24777	0.0526287	0.0430534	0.0592726	0.116383	0.0984226	0.074484	0.0476561		0.24777	0.003231	0.002643	0.003639	0.007145	0.006042	0.004572	0.002926
				0.24832	0.0739733	0.0791455	0.0698804	0.0809284	0.0532522	0.0250031	0.0105773		0.24832	0.004562	0.00488	0.004309	0.00499	0.003284	0.001542	0.000652
				0.24888	0.0909432	0.107568	0.015234	0.074316	0.120369	0.0387508	0.106329		0.24888	0.005633	0.006663	0.000944	0.004603	0.007456	0.0024	0.006586
				0.24944	0.0266634	0.0457306	0.0430693	0.043942	0.0666831	0.0704592	0.0921604		0.24944	0.001659	0.002845	0.00268	0.002734	0.004149	0.004384	0.005734
				0.25	0.117451	0.0669299	0.0457868	0.0517132	0.106414	0.0906235	0.0624003		0.25	0.00734	0.004183	0.002862	0.003232	0.006651	0.005664	0.0039
				0.25055	0.0727338	0.0398488	0.0613777	0.0386834	0.122539	-0.0054468	0.0763481		0.25055	0.004566	0.002502	0.003853	0.002428	0.007693	-0.00034	0.004793
				0.25111	0.0406291	0.0513691	0.01852	0.0664989	0.0759644	0.0973641	0.0800061		0.25111	0.002562	0.003239	0.001168	0.004193	0.00479	0.006139	0.005045
				0.25167	0.0527707	0.102772	0.0616724	0.0381917	0.114791	0.0882821	0.0562724		0.25167	0.003342	0.006509	0.003906	0.002419	0.00727	0.005591	0.003564
				0.25223	0.0679259	0.0643223	0.0211808	0.116931	0.0648492	0.0539094	0.162714		0.25223	0.004321	0.004092	0.001347	0.007439	0.004126	0.00343	0.010351
				0.25278	0.0475799	0.0902786	0.05419	0.0937857	0.0984392	0.0282094	0.0778906		0.25278	0.00304	0.005769	0.003463	0.005993	0.00629	0.001803	0.004977
				0.25334	0.0645183	0.112765	0.0664248	0.0568131	0.0757957	0.118333	0.0737743		0.25334	0.004141	0.007237	0.004263	0.003646	0.004865	0.007595	0.004735
				0.2539	0.0605069	0.067825	0.029321	0.0711334	0.0535779	0.0737473	0.100699		0.2539	0.0039	0.004372	0.00189	0.004586	0.003454	0.004754	0.006491
				0.25445	0.101032	0.066561	0.0864953	0.0796139	0.0706681	0.0717022	0.0664519		0.25445	0.006542	0.00431	0.0056	0.005155	0.004576	0.004642	0.004303
				0.25501	0.054738	0.0325554	0.143359	0.0815852	0.0977292	0.11136	0.0935132		0.25501	0.00356	0.002117	0.009323	0.005306	0.006355	0.007242	0.006081
				0.25557	0.119366	0.055573	0.0850873	0.0554564	0.0975522	0.0766506	0.084895		0.25557	0.007796	0.00363	0.005558	0.003622	0.006372	0.005006	0.005545
				0.25613	0.0851933	0.10742	0.0446746	0.0478964	0.0700106	0.0539699	0.10157		0.25613	0.005589	0.007047	0.002931	0.003142	0.004593	0.00354	0.006663
				0.25668	0.0613503	0.0845604	0.0310361	0.0585058	0.0613618	0.0740288	0.0923471		0.25668	0.004042	0.005571	0.002045	0.003855	0.004043	0.004877	0.006084
				0.25724	0.0699112	0.0496359	0.114832	0.046093	0.0559339	0.10589	0.0504646		0.25724	0.004626	0.003285	0.007599	0.00305	0.003701	0.007007	0.003339
				0.2578	0.0955801	0.0734293	0.109653	0.114712	0.0612577	0.0972275	0.135003		0.2578	0.006352	0.00488	0.007288	0.007624	0.004071	0.006462	0.008972
				0.25836	0.0903801	0.0922601	0.0457863	0.0498906	0.098898	0.103241	0.106095		0.25836	0.006033	0.006158	0.003056	0.00333	0.006601	0.006891	0.007082
				0.25891	0.0747124	0.101037	0.0880716	0.0823358	0.0651711	0.0458677	0.0538404		0.25891	0.005008	0.006773	0.005904	0.005519	0.004369	0.003075	0.003609
				0.25947	0.130723	0.0896339	0.0450168	0.0824077	0.0948431	0.0203662	0.0234263		0.25947	0.008801	0.006035	0.003031	0.005548	0.006385	0.001371	0.001577
				0.26003	0.0654943	0.077815	0.0461854	0.0885469	0.0666284	0.0863063	0.0360726		0.26003	0.004428	0.005261	0.003123	0.005987	0.004505	0.005836	0.002439
				0.26058	0.0491234	0.0805316	0.0503308	0.0958767	0.105343	0.0773707	0.089663		0.26058	0.003336	0.005468	0.003418	0.00651	0.007153	0.005254	0.006088
				0.26114	0.0858701	0.080095	0.0968301	0.0552934	0.106409	0.0845874	0.0537784		0.26114	0.005856	0.005462	0.006603	0.003771	0.007257	0.005768	0.003667
				0.2617	0.164202	0.0821355	0.0962686	0.109703	0.0826256	0.00695118	0.0931118		0.2617	0.011246	0.005625	0.006593	0.007513	0.005659	0.000476	0.006377
				0.26226	0.110757	0.0700451	0.0936423	0.051486	0.0672447	0.0714713	0.0253295		0.26226	0.007618	0.004818	0.006441	0.003541	0.004625	0.004916	0.001742
				0.26281	0.0833344	0.116486	0.0909628	0.0559133	0.0570455	0.0964	0.107619		0.26281	0.005756	0.008046	0.006283	0.003862	0.00394	0.006658	0.007433
				0.26337	0.0551862	0.119905	0.0887937	0.0313627	0.112106	0.0654031	0.0958787		0.26337	0.003828	0.008317	0.006159	0.002175	0.007776	0.004537	0.006651
				0.26393	0.1089	0.0430903	0.0639516	0.0869761	0.0709249	0.11649	0.0379322		0.26393	0.007586	0.003002	0.004455	0.006059	0.00494	0.008114	0.002642
				0.26449	0.0648353	0.0535628	0.0903673	0.127769	0.0714827	0.0285417	0.135438		0.26449	0.004535	0.003747	0.006321	0.008938	0.005	0.001997	0.009474
				0.26504	0.100785	0.126869	0.105262	0.122745	0.0534868	0.0970937	0.107113		0.26504	0.00708	0.008912	0.007394	0.008623	0.003757	0.006821	0.007524
				0.2656	0.104362	0.0874282	0.0843318	0.0885768	0.112155	0.0685303	0.069842		0.2656	0.007362	0.006167	0.005949	0.006249	0.007912	0.004834	0.004927
				0.26616	0.118102	0.0824319	0.124803	0.0807568	0.0513995	0.0403141	0.0516676		0.26616	0.008366	0.005839	0.008841	0.005721	0.003641	0.002856	0.00366
				0.26672	0.107862	0.0970139	0.108445	0.0788307	0.115623	0.0831814	0.112346		0.26672	0.007673	0.006901	0.007714	0.005608	0.008225	0.005917	0.007992
				0.26727	0.0839906	0.100507	0.0667548	0.0691478	0.0989336	0.100557	0.048481		0.26727	0.006	0.00718	0.004769	0.00494	0.007067	0.007183	0.003463
				0.26783	0.102872	0.0837136	0.0536801	0.0989475	0.135729	0.0566868	0.122055		0.26783	0.007379	0.006005	0.003851	0.007098	0.009736	0.004066	0.008755
				0.26839	0.072149	0.126792	0.0568702	0.0866952	0.110847	0.073124	0.0914438		0.26839	0.005197	0.009133	0.004096	0.006245	0.007984	0.005267	0.006587
				0.26894	0.10727	0.0590527	0.0786671	0.0998485	0.0380658	0.0774506	0.0936124		0.26894	0.007759	0.004271	0.00569	0.007222	0.002753	0.005602	0.006771
				0.2695	0.131199	0.0353707	0.103855	0.0927293	0.119393	0.0972669	0.114066		0.2695	0.009529	0.002569	0.007543	0.006735	0.008672	0.007065	0.008285
				0.27006	0.0896548	0.0844517	0.088111	0.105068	0.116651	0.0112853	0.0369101		0.27006	0.006539	0.006159	0.006426	0.007663	0.008508	0.000823	0.002692
				0.27062	0.0430391	0.11455	0.0874929	0.109402	0.101145	0.0597899	0.105903		0.27062	0.003152	0.008389	0.006407	0.008012	0.007407	0.004379	0.007756
				0.27117	0.069201	0.0894951	0.053652	0.0714965	0.126286	0.0482933	0.0756414		0.27117	0.005089	0.006581	0.003945	0.005257	0.009286	0.003551	0.005562
				0.27173	0.124181	0.105645	0.0574767	0.0330501	0.0474904	0.118808	0.0841598		0.27173	0.009169	0.007801	0.004244	0.00244	0.003507	0.008772	0.006214
				0.27229	0.0932269	0.0950437	0.0475762	0.0827569	0.060214	0.0373859	0.0974864		0.27229	0.006912	0.007047	0.003527	0.006136	0.004464	0.002772	0.007228
				0.27285	0.0720265	0.114888	0.045603	0.0962204	0.143195	0.0914679	0.0745944		0.27285	0.005362	0.008553	0.003395	0.007163	0.01066	0.006809	0.005553
				0.2734	0.02809	0.059528	0.128542	0.124843	0.0871623	0.109155	0.0526674		0.2734	0.0021	0.00445	0.009608	0.009332	0.006515	0.008159	0.003937
				0.27396	0.077557	0.108332	0.111003	0.133661	0.0375091	0.0839085	0.0654884		0.27396	0.005821	0.008131	0.008331	0.010032	0.002815	0.006298	0.004915
				0.27452	0.0285025	0.084776	0.0725204	0.0881218	0.104804	0.111026	0.0563534		0.27452	0.002148	0.006389	0.005465	0.006641	0.007898	0.008367	0.004247
				0.27507	0.0368431	0.0844785	0.0414241	0.0310393	0.0447746	0.121306	0.053245		0.27507	0.002788	0.006392	0.003134	0.002349	0.003388	0.009179	0.004029
				0.27563	0.0623168	0.0880311	0.0162286	0.0898443	0.0736436	0.0604572	0.0898232		0.27563	0.004734	0.006688	0.001233	0.006826	0.005595	0.004593	0.006824
				0.27619	0.0899542	0.121638	0.0814888	0.065668	0.0926497	0.0647241	0.0935877		0.27619	0.006862	0.009279	0.006216	0.005009	0.007067	0.004937	0.007139
				0.27675	0.132833	0.00300024	0.0823985	0.105744	0.095475	0.0860833	0.0477896		0.27675	0.010173	0.00023	0.006311	0.008099	0.007312	0.006593	0.00366
				0.2773	0.153522	0.0549569	0.0607103	0.0780034	0.0858346	0.0404277	0.0922324		0.2773	0.011805	0.004226	0.004668	0.005998	0.0066	0.003109	0.007092
				0.27786	0.0609492	0.147391	0.020741	0.0490212	0.0939794	0.14389	0.0746064		0.27786	0.004706	0.011379	0.001601	0.003785	0.007256	0.011109	0.00576
				0.27842	0.0318873	0.08357	0.100102	0.105295	0.103561	0.0888716	0.0340382		0.27842	0.002472	0.006478	0.00776	0.008162	0.008028	0.006889	0.002639
				0.27898	0.103445	0.0804801	0.0453375	0.093335	0.0961071	0.0895839	0.0609053		0.27898	0.008051	0.006264	0.003528	0.007264	0.00748	0.006972	0.00474
				0.27953	0.150932	0.0920049	0.0523863	0.115439	0.0608304	0.0789204	0.0448516		0.27953	0.011794	0.007189	0.004093	0.00902	0.004753	0.006167	0.003505
				0.28009	0.0928732	0.0698597	0.088276	0.103142	0.100957	0.0816632	0.0501274		0.28009	0.007286	0.00548	0.006925	0.008091	0.00792	0.006406	0.003932
				0.28065	0.0920402	0.060253	0.0238893	0.0460158	0.105744	0.0961556	0.0993197		0.28065	0.007249	0.004746	0.001882	0.003624	0.008329	0.007573	0.007823
				0.2812	0.0777706	0.105978	0.0769505	0.09706	0.121201	0.14031	0.121089		0.2812	0.00615	0.00838	0.006085	0.007675	0.009584	0.011095	0.009575
				0.28176	0.0453086	0.146746	0.0939577	0.042495	0.0355206	0.0405286	0.103051		0.28176	0.003597	0.01165	0.007459	0.003374	0.00282	0.003218	0.008181
				0.28232	0.07437	0.123308	0.0889468	0.0461171	0.0598747	0.0448571	0.113235		0.28232	0.005928	0.009828	0.007089	0.003676	0.004772	0.003575	0.009025
				0.28288	0.0995557	0.0716858	0.0475407	0.0865103	0.107072	0.132904	0.0615992		0.28288	0.007966	0.005736	0.003804	0.006922	0.008568	0.010635	0.004929
				0.28343	0.163434	0.0290039	0.0976378	0.0887091	0.14393	0.0818532	0.103276		0.28343	0.013129	0.00233	0.007844	0.007126	0.011563	0.006576	0.008297
				0.28399	0.128	0.0483992	0.0831267	0.0483613	0.0530537	0.114981	0.101018		0.28399	0.010323	0.003903	0.006704	0.0039	0.004279	0.009273	0.008147
				0.28455	0.139226	0.0623247	0.0978733	0.0584248	0.15174	0.128376	0.105175		0.28455	0.011273	0.005046	0.007925	0.004731	0.012286	0.010394	0.008516
				0.28511	0.0487458	0.0508868	0.131699	0.119563	0.0913463	0.0632026	0.0824022		0.28511	0.003962	0.004136	0.010705	0.009719	0.007425	0.005137	0.006698
				0.28566	0.0635065	0.115478	0.0581319	0.0919428	0.0852194	0.0960141	0.0666829		0.28566	0.005182	0.009423	0.004744	0.007503	0.006954	0.007835	0.005442
				0.28622	0.102628	0.142348	0.121849	0.0970111	0.0940474	0.106913	0.115881		0.28622	0.008407	0.011661	0.009982	0.007947	0.007704	0.008758	0.009493
				0.28678	0.110964	0.10676	0.0710285	0.0685099	0.0941409	0.127939	0.0969639		0.28678	0.009126	0.00878	0.005841	0.005634	0.007742	0.010522	0.007974
				0.28733	0.0219781	0.0669264	0.0394275	0.0498667	0.0595733	0.051899	0.080252		0.28733	0.001815	0.005526	0.003255	0.004117	0.004918	0.004285	0.006626
				0.28789	0.105888	0.0916076	0.0940316	0.0707173	0.103843	0.0340206	0.0817861		0.28789	0.008776	0.007593	0.007793	0.005861	0.008607	0.00282	0.006779
				0.28845	0.0875719	0.063168	0.107227	0.0712088	0.0886982	0.0729998	0.0754187		0.28845	0.007286	0.005256	0.008922	0.005925	0.00738	0.006074	0.006275
				0.28901	0.0474733	0.0836889	0.0563604	0.0845529	0.123749	0.101983	0.0872742		0.28901	0.003965	0.00699	0.004707	0.007062	0.010336	0.008518	0.00729
				0.28956	0.0878034	0.0818281	0.111899	0.110622	0.118759	0.0525074	0.12619		0.28956	0.007362	0.006861	0.009382	0.009275	0.009958	0.004403	0.010581
				0.29012	0.107047	0.0558697	0.0866489	0.105628	0.0618596	0.101895	0.0644494		0.29012	0.00901	0.004703	0.007293	0.008891	0.005207	0.008576	0.005425
				0.29068	0.126138	0.141963	0.113861	0.154999	0.136567	0.10499	0.0813794		0.29068	0.010658	0.011995	0.009621	0.013096	0.011539	0.008871	0.006876
				0.29124	0.0354642	0.0677402	0.0543001	0.0761039	0.0768232	0.0855686	0.0825694		0.29124	0.003008	0.005746	0.004606	0.006455	0.006516	0.007258	0.007003
				0.29179	0.0592892	0.132603	0.0915307	0.0727785	0.0721244	0.0538664	0.192361		0.29179	0.005048	0.01129	0.007793	0.006197	0.006141	0.004586	0.016378
				0.29235	0.0564071	0.0616347	0.0669122	0.0950617	0.0906299	0.133677	0.136347		0.29235	0.004821	0.005268	0.005719	0.008125	0.007746	0.011425	0.011653
				0.29291	0.079233	0.130068	0.123608	0.12388	0.0952389	0.0262141	0.0854892		0.29291	0.006798	0.011159	0.010605	0.010628	0.008171	0.002249	0.007334
				0.29346	0.0654624	0.0928507	0.0953836	0.100451	0.0391506	0.0649023	0.113097		0.29346	0.005638	0.007996	0.008215	0.008651	0.003372	0.005589	0.00974
				0.29402	0.0803398	0.0857931	0.0766617	0.0811376	0.046336	0.0426211	0.100282		0.29402	0.006945	0.007417	0.006627	0.007014	0.004006	0.003685	0.008669
				0.29458	0.0843182	0.0570785	0.0749658	0.0933827	0.114401	0.105754	0.0850157		0.29458	0.007317	0.004953	0.006505	0.008103	0.009927	0.009177	0.007377
				0.29514	0.0883148	0.0892019	0.0532648	0.0914615	0.0924035	0.0776584	0.0794871		0.29514	0.007693	0.00777	0.00464	0.007967	0.008049	0.006764	0.006924
				0.29569	0.0950733	0.130105	0.132884	0.108792	0.085271	0.151002	0.155857		0.29569	0.008313	0.011376	0.011619	0.009512	0.007456	0.013203	0.013627
				0.29625	0.0582325	0.0746321	0.132494	0.0798664	0.116132	0.0363813	0.149691		0.29625	0.005111	0.00655	0.011628	0.007009	0.010192	0.003193	0.013138
				0.29681	0.0787152	0.0408501	0.121314	0.0896272	0.0948266	0.108994	0.0803978		0.29681	0.006934	0.003599	0.010687	0.007896	0.008354	0.009602	0.007083
				0.29737	0.0869561	0.0631939	0.11548	0.0958072	0.108598	0.0759836	0.105425		0.29737	0.007689	0.005588	0.010211	0.008472	0.009603	0.006719	0.009322
				0.29792	0.0526318	0.0760211	0.0904638	0.0526081	0.0705193	0.0957358	0.0740289		0.29792	0.004671	0.006747	0.008029	0.004669	0.006259	0.008497	0.006571
				0.29848	0.140766	0.0526207	0.107475	0.125997	0.080535	0.0893905	0.0752377		0.29848	0.012541	0.004688	0.009575	0.011225	0.007175	0.007964	0.006703
				0.29904	0.0742618	0.0994175	0.139268	0.139021	0.103303	0.123788	0.111929		0.29904	0.006641	0.00889	0.012454	0.012432	0.009238	0.011069	0.010009
				0.29959	0.11215	0.0881376	0.103373	0.12136	0.0927393	0.0619658	0.0448124		0.29959	0.010066	0.007911	0.009278	0.010893	0.008324	0.005562	0.004022
				0.30015	0.060671	0.091293	0.0876605	0.139596	0.0531121	0.0869586	0.100914		0.30015	0.005466	0.008225	0.007897	0.012576	0.004785	0.007834	0.009091
				0.30071	0.0418899	0.0738453	0.0815486	0.103358	0.117094	0.0659563	0.105405		0.30071	0.003788	0.006677	0.007374	0.009346	0.010588	0.005964	0.009531
				0.30127	0.0591243	0.0612795	0.0804191	0.0938031	0.0865782	0.0819386	0.0793195		0.30127	0.005366	0.005562	0.007299	0.008514	0.007858	0.007437	0.007199
				0.30182	0.0873646	0.0715633	0.0761277	0.0458577	0.110582	0.0595782	0.0966225		0.30182	0.007959	0.006519	0.006935	0.004178	0.010074	0.005427	0.008802
				0.30238	0.062377	0.0895269	0.0731601	0.120659	0.0692345	0.100338	0.0600393		0.30238	0.005703	0.008186	0.006689	0.011032	0.00633	0.009174	0.00549
				0.30294	0.142623	0.0894334	0.0860991	0.068889	0.105971	0.0913783	0.0555809		0.30294	0.013089	0.008207	0.007901	0.006322	0.009725	0.008386	0.005101
				0.30349	0.0585742	0.0903187	0.122907	0.047628	0.131395	0.135723	0.0740914		0.30349	0.005395	0.008319	0.011321	0.004387	0.012103	0.012501	0.006824
				0.30405	0.0857593	0.100018	0.0536362	0.0748454	0.0591891	0.0753423	0.0854158		0.30405	0.007928	0.009246	0.004959	0.006919	0.005472	0.006965	0.007896
				0.30461	0.127179	0.0759171	0.0510049	0.0964105	0.0922201	0.0575937	0.0332302		0.30461	0.011801	0.007044	0.004733	0.008946	0.008557	0.005344	0.003083
				0.30517	0.115828	0.0754437	0.093025	0.0584256	0.131096	0.0649942	0.0868942		0.30517	0.010787	0.007026	0.008663	0.005441	0.012208	0.006053	0.008092
				0.30572	0.0932896	0.127088	0.106026	0.0876896	0.0932736	0.11798	0.124539		0.30572	0.008719	0.011879	0.00991	0.008196	0.008718	0.011027	0.01164
				0.30628	0.0962213	0.0244707	0.0720659	0.0861996	0.120175	0.05432	0.0839573		0.30628	0.009026	0.002296	0.00676	0.008086	0.011273	0.005096	0.007876
				0.30684	0.101113	0.0839215	0.0882426	0.105193	0.0810384	0.121069	0.10743		0.30684	0.00952	0.007901	0.008308	0.009904	0.00763	0.011399	0.010114
				0.3074	0.108766	0.101679	0.0320835	0.116897	0.0522829	0.0568937	0.0762221		0.3074	0.010277	0.009608	0.003032	0.011046	0.00494	0.005376	0.007202
				0.30795	0.128788	0.0795958	0.123058	0.0912213	0.102321	0.0559131	0.0620472		0.30795	0.012214	0.007548	0.01167	0.008651	0.009704	0.005302	0.005884
				0.30851	0.0839751	0.0942778	0.133834	0.0647065	0.105929	0.0908791	0.143681		0.30851	0.007993	0.008973	0.012738	0.006159	0.010082	0.00865	0.013675
				0.30907	0.108634	0.0792246	0.0940984	0.0857407	0.0760587	0.0476936	0.0634858		0.30907	0.010377	0.007568	0.008989	0.00819	0.007265	0.004556	0.006064
				0.30962	0.104153	0.0781503	0.101484	0.0605042	0.0823556	0.0616095	0.0546872		0.30962	0.009985	0.007492	0.009729	0.0058	0.007895	0.005906	0.005243
				0.31018	0.151638	0.0888477	0.0196671	0.0771803	0.069493	0.09868	0.0872026		0.31018	0.014589	0.008548	0.001892	0.007426	0.006686	0.009494	0.00839
				0.31074	0.0762605	0.0660511	0.0520422	0.0810548	0.0777506	0.085315	0.0665266		0.31074	0.007364	0.006378	0.005025	0.007826	0.007507	0.008238	0.006424
				0.3113	0.0428633	0.0399759	0.113799	0.0851302	0.0632461	0.0777479	0.0518972		0.3113	0.004154	0.003874	0.011028	0.00825	0.006129	0.007534	0.005029
				0.31185	0.129127	0.0690016	0.0758583	0.0559574	0.0924737	0.0737272	0.0554941		0.31185	0.012558	0.006711	0.007377	0.005442	0.008993	0.00717	0.005397
				0.31241	0.0769347	0.0920974	0.0722763	0.0963026	0.115863	0.0752237	0.138454		0.31241	0.007509	0.008989	0.007054	0.009399	0.011308	0.007342	0.013513
				0.31297	0.0272507	0.133528	0.0956245	0.111507	0.0942652	0.0402019	0.0909937		0.31297	0.002669	0.013079	0.009366	0.010922	0.009233	0.003938	0.008913
				0.31353	0.0620801	0.0837734	0.0831981	0.114627	0.0946842	0.0691022	0.109946		0.31353	0.006102	0.008235	0.008178	0.011268	0.009307	0.006793	0.010807
				0.31408	0.0679669	0.0670051	0.0897827	0.0991686	0.0991022	0.0939938	0.101061		0.31408	0.006705	0.00661	0.008857	0.009783	0.009776	0.009272	0.009969
				0.31464	0.0794248	0.0383945	0.053019	0.0901434	0.0738797	0.0814284	0.0698187		0.31464	0.007863	0.003801	0.005249	0.008924	0.007314	0.008061	0.006912
				0.3152	0.0559774	0.0797104	0.0919048	0.0917087	0.0755655	0.0615949	0.0674015		0.3152	0.005561	0.007919	0.009131	0.009111	0.007507	0.006119	0.006696
				0.31575	0.0884609	0.0816908	0.0765402	0.0574368	0.126807	0.0649273	0.113663		0.31575	0.00882	0.008145	0.007631	0.005726	0.012643	0.006473	0.011332
				0.31631	0.0152917	0.0777644	0.0746483	0.0486051	0.110838	0.048947	0.079688		0.31631	0.00153	0.007781	0.007469	0.004863	0.01109	0.004897	0.007973
				0.31687	0.0672103	0.122607	0.0769013	0.075553	0.0866515	0.0450757	0.0652261		0.31687	0.006748	0.01231	0.007721	0.007586	0.0087	0.004526	0.006549
				0.31743	0.125834	0.0874665	0.0721186	0.0619596	0.0960633	0.075335	0.0739098		0.31743	0.012679	0.008813	0.007267	0.006243	0.009679	0.007591	0.007447
				0.31798	0.0832402	0.110354	0.0961583	0.0928283	0.0814724	0.0506396	0.0340152		0.31798	0.008417	0.011158	0.009723	0.009386	0.008238	0.00512	0.003439
				0.31854	0.0605605	0.0971987	0.0618255	0.0583293	0.0337877	0.0480679	0.0524356		0.31854	0.006145	0.009863	0.006273	0.005919	0.003428	0.004877	0.005321
				0.3191	0.0642194	0.114402	0.141178	0.100322	0.139814	0.0901896	0.106415		0.3191	0.006539	0.011649	0.014375	0.010215	0.014236	0.009183	0.010835
				0.31965	0.0567261	0.0733738	0.0584528	0.0994524	0.0843421	0.0203198	0.0908891		0.31965	0.005796	0.007497	0.005973	0.010162	0.008618	0.002076	0.009287
				0.32021	0.0873804	0.111489	0.0345174	0.0502712	0.0359464	0.0539852	0.0857355		0.32021	0.00896	0.011432	0.003539	0.005155	0.003686	0.005535	0.008791
				0.32077	0.106409	0.0542638	0.0870744	0.0758313	0.0842799	0.0566653	0.111146		0.32077	0.010949	0.005583	0.008959	0.007802	0.008672	0.00583	0.011436
				0.32133	0.110613	0.0400536	0.029325	0.113864	0.110486	0.104828	0.0708311		0.32133	0.011421	0.004136	0.003028	0.011756	0.011408	0.010824	0.007313
				0.32188	0.089807	0.0317751	0.0729021	0.0985395	0.102864	0.076699	0.137061		0.32188	0.009305	0.003292	0.007553	0.01021	0.010658	0.007947	0.014201
				0.32244	0.134799	0.0514023	0.0577265	0.0803597	0.0556305	0.119129	0.07263		0.32244	0.014015	0.005344	0.006002	0.008355	0.005784	0.012386	0.007551
				0.323	0.108395	0.0960306	0.0869808	0.0694076	0.07115	0.0448491	0.107353		0.323	0.011309	0.010019	0.009074	0.007241	0.007423	0.004679	0.0112
				0.32356	0.118872	0.0742643	0.0690959	0.0606787	0.0715559	0.123008	0.119616		0.32356	0.012444	0.007775	0.007234	0.006352	0.007491	0.012877	0.012522
				0.32411	0.0640906	0.0761076	0.0812739	0.086606	0.0623613	0.105617	0.0929849		0.32411	0.006733	0.007995	0.008538	0.009098	0.006551	0.011095	0.009768
				0.32467	0.120435	0.119368	0.0730024	0.074034	0.0615378	0.101869	0.0734009		0.32467	0.012695	0.012583	0.007695	0.007804	0.006487	0.010738	0.007737
				0.32523	0.104251	0.115554	0.0562647	0.0633148	0.0389688	0.0814072	0.0786139		0.32523	0.011027	0.012222	0.005951	0.006697	0.004122	0.008611	0.008315
				0.32578	0.0713781	0.0860948	0.0865519	0.0905523	0.100029	0.020914	0.0973011		0.32578	0.007576	0.009138	0.009186	0.009611	0.010617	0.00222	0.010327
				0.32634	0.0935915	0.10416	0.111332	0.0468223	0.113554	0.0872992	0.0742556		0.32634	0.009967	0.011093	0.011857	0.004987	0.012093	0.009297	0.007908
				0.3269	0.0518891	0.04432	0.0791092	0.0422255	0.102763	0.0434222	0.0653491		0.3269	0.005545	0.004736	0.008454	0.004512	0.010981	0.00464	0.006983
				0.32746	0.10671	0.0861431	0.116969	0.0980127	0.0887916	0.0702907	0.0885012		0.32746	0.011442	0.009237	0.012542	0.01051	0.009521	0.007537	0.00949
				0.32801	0.0581099	0.0637531	0.0780961	0.0542001	0.0661584	0.0599952	0.0772529		0.32801	0.006252	0.006859	0.008403	0.005831	0.007118	0.006455	0.008312
				0.32857	0.097997	0.0850907	0.0454058	0.0626497	0.0875011	0.105945	0.115395		0.32857	0.01058	0.009186	0.004902	0.006764	0.009446	0.011438	0.012458
				0.32913	0.0104509	0.070603	0.0960255	0.0873799	0.0588498	0.0486802	0.0512429		0.32913	0.001132	0.007648	0.010402	0.009465	0.006375	0.005273	0.005551
				0.32968	0.104662	0.101894	0.0557037	0.0485349	0.0926018	0.0125059	0.101444		0.32968	0.011376	0.011075	0.006055	0.005275	0.010065	0.001359	0.011026
				0.33024	0.0603037	0.0801172	0.00440361	0.080585	0.085936	0.0607412	0.0637855		0.33024	0.006577	0.008738	0.00048	0.008789	0.009372	0.006624	0.006956
				0.3308	0.0602941	0.0409468	0.133366	0.0884832	0.0513741	0.0603523	0.0609029		0.3308	0.006598	0.004481	0.014594	0.009682	0.005622	0.006604	0.006664
				0.33136	0.074726	0.116089	0.0630608	0.0822142	0.0449933	0.0919024	0.0311216		0.33136	0.008205	0.012746	0.006924	0.009027	0.00494	0.010091	0.003417
				0.33191	0.10174	0.0552916	0.0533968	0.104474	0.0902592	0.114728	0.0750163		0.33191	0.011208	0.006091	0.005883	0.011509	0.009944	0.012639	0.008264
				0.33247	0.0634738	0.0862954	0.0297523	0.0634811	0.0936156	0.0555672	0.0522451		0.33247	0.007016	0.009539	0.003289	0.007017	0.010348	0.006142	0.005775
				0.33303	0.0563196	0.0325457	0.102132	0.0613173	0.0604658	0.0781105	0.0854075		0.33303	0.006246	0.00361	0.011327	0.006801	0.006706	0.008663	0.009472
				0.33358	0.10208	0.0907601	0.0648496	0.0695511	0.0582281	0.00673675	0.121552		0.33358	0.011359	0.0101	0.007216	0.00774	0.00648	0.00075	0.013526
				0.33414	0.0798047	0.0553028	0.099731	0.0603506	0.0557523	0.107253	0.0611374		0.33414	0.00891	0.006175	0.011135	0.006738	0.006225	0.011975	0.006826
				0.3347	0.0738336	0.0649081	0.0478257	0.0879523	0.0692686	0.0579318	0.0641789		0.3347	0.008271	0.007271	0.005358	0.009853	0.00776	0.00649	0.00719
				0.33526	0.0971384	0.0599631	0.0675537	0.0729739	0.0711895	0.107569	0.0878053		0.33526	0.010918	0.00674	0.007593	0.008202	0.008001	0.01209	0.009869
				0.33581	0.0486608	0.0778631	0.100505	0.0587621	0.0736977	0.0756505	0.0828661		0.33581	0.005487	0.008781	0.011334	0.006627	0.008311	0.008531	0.009345
				0.33637	0.105161	0.084297	0.0854416	0.0517611	0.0847716	0.0973439	0.0588017		0.33637	0.011898	0.009538	0.009667	0.005856	0.009591	0.011014	0.006653
				0.33693	0.0724862	0.0478386	0.07803	0.054207	0.0514819	0.0766315	0.0709688		0.33693	0.008229	0.005431	0.008858	0.006154	0.005844	0.008699	0.008056
				0.33749	0.0246755	0.103574	0.0638526	0.0095842	0.0991515	0.0582433	0.0694336		0.33749	0.00281	0.011797	0.007273	0.001092	0.011293	0.006634	0.007908
				0.33804	0.0660554	0.112754	0.0562127	0.0849616	0.0758265	0.0633248	0.0341245		0.33804	0.007548	0.012885	0.006424	0.009709	0.008665	0.007236	0.003899
				0.3386	0.0487232	0.0808215	0.0684425	0.108435	0.0841647	0.0383805	0.0599389		0.3386	0.005586	0.009266	0.007847	0.012432	0.009649	0.0044	0.006872
				0.33916	0.073784	0.0544463	0.0641226	0.0770698	0.0520963	0.0770807	0.0830691		0.33916	0.008487	0.006263	0.007376	0.008865	0.005992	0.008866	0.009555
				0.33971	0.0824428	0.10087	0.0674728	0.0494445	0.129893	0.102588	0.0845389		0.33971	0.009514	0.011641	0.007787	0.005706	0.01499	0.011839	0.009756
				0.34027	0.0507477	0.0745212	0.00100406	0.0319875	0.0960647	0.0609598	0.0784741		0.34027	0.005876	0.008628	0.000116	0.003704	0.011123	0.007058	0.009086
				0.34083	0.0687764	0.0543704	0.0661169	0.0755919	0.0873308	0.100994	0.056673		0.34083	0.007989	0.006316	0.00768	0.008781	0.010145	0.011732	0.006583
				0.34139	0.0831877	0.0800871	0.0690338	0.0619492	0.0344035	0.0224717	0.0652207		0.34139	0.009695	0.009334	0.008045	0.00722	0.00401	0.002619	0.007601
				0.34194	0.033772	0.0744568	0.038877	0.051718	0.0205857	0.069317	0.0541001		0.34194	0.003949	0.008706	0.004546	0.006047	0.002407	0.008105	0.006326
				0.3425	0.0578266	0.0662394	0.0883517	0.0641897	0.0698003	0.0947524	0.0460153		0.3425	0.006783	0.00777	0.010364	0.00753	0.008188	0.011115	0.005398
				0.34306	0.0628377	0.0624105	0.107063	0.0344301	0.058551	0.0767637	0.0827538		0.34306	0.007395	0.007345	0.0126	0.004052	0.006891	0.009034	0.009739
				0.34361	0.043935	0.0970676	0.0619276	0.0781402	0.043148	0.0889109	0.0473807		0.34361	0.005187	0.011461	0.007312	0.009226	0.005095	0.010498	0.005594
				0.34417	0.0472386	0.0173536	0.0661996	0.0885808	0.0822154	0.0808638	0.100432		0.34417	0.005596	0.002056	0.007842	0.010493	0.009739	0.009579	0.011897
				0.34473	0.0840902	0.0419728	0.066679	0.131056	0.0618881	0.0749118	0.0536858		0.34473	0.009993	0.004988	0.007924	0.015574	0.007355	0.008902	0.00638
				0.34529	0.0469604	0.0833015	0.0424657	0.0545055	0.0609925	0.0499056	0.0493502		0.34529	0.005599	0.009931	0.005063	0.006498	0.007272	0.00595	0.005884
				0.34584	0.0660576	0.0576655	0.0794768	0.0609729	0.0391223	0.0824862	0.0757717		0.34584	0.007901	0.006897	0.009506	0.007293	0.004679	0.009866	0.009063
				0.3464	0.0988632	0.0822698	0.0760776	0.0739211	0.0501384	0.0401267	0.0879641		0.3464	0.011863	0.009872	0.009129	0.00887	0.006016	0.004815	0.010555
				0.34696	0.0776676	0.0623914	0.0935343	0.0667708	0.0762098	0.0725024	0.0640419		0.34696	0.00935	0.007511	0.01126	0.008038	0.009174	0.008728	0.007709
				0.34751	0.0345702	0.0717617	0.0344964	0.0837594	0.0756257	0.0444262	0.0738413		0.34751	0.004175	0.008666	0.004166	0.010115	0.009133	0.005365	0.008918
				0.34807	0.0958734	0.0609936	0.0704724	0.0690433	0.0539345	0.0577452	0.0641191		0.34807	0.011615	0.00739	0.008538	0.008365	0.006534	0.006996	0.007768
				0.34863	0.0791473	0.0509779	0.089969	0.104184	0.0562709	0.0463771	0.0967713		0.34863	0.00962	0.006196	0.010935	0.012663	0.006839	0.005637	0.011762
				0.34919	0.0967784	0.103887	0.0656703	0.0653143	0.0832316	0.108492	0.0884126		0.34919	0.0118	0.012667	0.008007	0.007964	0.010149	0.013228	0.01078
				0.34974	0.0754843	0.0787348	0.0351578	0.0502253	0.114736	0.0521694	0.0698152		0.34974	0.009233	0.009631	0.004301	0.006144	0.014035	0.006381	0.00854
				0.3503	0.0724665	0.0025377	0.100842	0.109902	0.0719793	0.0714445	0.0842119		0.3503	0.008892	0.000311	0.012374	0.013486	0.008833	0.008767	0.010334
				0.35086	0.0919863	0.0627908	0.0687163	0.0480774	0.0964856	0.119426	0.104369		0.35086	0.011324	0.00773	0.008459	0.005918	0.011877	0.014701	0.012848
				0.35141	0.0824192	0.0202315	0.0384813	0.0823691	0.139293	0.0621683	0.08196		0.35141	0.010178	0.002498	0.004752	0.010172	0.017202	0.007677	0.010121
				0.35197	0.0982928	0.055606	0.0864972	0.0911423	0.115823	0.101398	0.042595		0.35197	0.012177	0.006889	0.010716	0.011291	0.014349	0.012562	0.005277
				0.35253	0.0808888	0.100981	0.037174	0.0705842	0.0521706	0.0535346	0.0913959		0.35253	0.010053	0.01255	0.00462	0.008772	0.006484	0.006653	0.011358
				0.35309	0.0393856	0.0897975	0.124837	0.0825735	0.0635901	0.074076	0.103138		0.35309	0.00491	0.011195	0.015563	0.010294	0.007928	0.009235	0.012858
				0.35364	0.0870413	0.0676987	0.0607541	0.0106288	0.147524	0.0618604	0.0745297		0.35364	0.010886	0.008467	0.007598	0.001329	0.01845	0.007736	0.009321
				0.3542	0.0723981	0.102605	0.0609568	0.0338229	0.039228	0.095902	0.0799063		0.3542	0.009083	0.012873	0.007647	0.004243	0.004921	0.012032	0.010025
				0.35476	0.0438533	0.110086	0.095729	0.0648658	0.0374858	0.0643854	0.0929606		0.35476	0.005519	0.013855	0.012048	0.008164	0.004718	0.008103	0.011699
				0.35531	0.0884934	0.0939836	0.029394	0.0487936	0.0538524	0.067329	0.10604		0.35531	0.011172	0.011865	0.003711	0.00616	0.006799	0.0085	0.013387
				0.35587	0.070057	0.049053	0.010091	0.0589772	0.0817451	0.0792053	0.0324063		0.35587	0.008872	0.006212	0.001278	0.007469	0.010353	0.010031	0.004104
				0.35643	0.0673178	0.0516813	0.0574515	0.0187553	0.0373466	0.047364	0.107741		0.35643	0.008552	0.006566	0.007299	0.002383	0.004745	0.006017	0.013688
				0.35699	0.061743	0.0826792	0.0784344	0.0864954	0.0718183	0.0789685	0.0809284		0.35699	0.007868	0.010537	0.009996	0.011023	0.009152	0.010064	0.010313
				0.35754	0.077193	0.0614979	0.0640376	0.0378122	0.0650461	0.0726642	0.0808853		0.35754	0.009868	0.007862	0.008186	0.004834	0.008315	0.009289	0.01034
				0.3581	0.0533331	0.0679175	0.0212108	0.0785259	0.0966261	0.119846	0.119622		0.3581	0.006839	0.008709	0.00272	0.01007	0.012391	0.015368	0.01534
				0.35866	0.0855217	0.0762346	0.0693226	0.0502506	0.0643533	0.11569	0.0762101		0.35866	0.011001	0.009806	0.008917	0.006464	0.008278	0.014882	0.009803
				0.35922	0.0934692	0.0551669	0.0323589	0.0561632	0.0924305	0.0604748	0.0692206		0.35922	0.012061	0.007118	0.004175	0.007247	0.011927	0.007803	0.008932
				0.35977	0.0414747	0.0751924	0.0122008	0.0865818	0.0954618	0.0814874	0.0481397		0.35977	0.005368	0.009733	0.001579	0.011207	0.012356	0.010547	0.006231
				0.36033	0.0678111	0.0663245	0.087355	0.0692068	0.0751212	0.0436335	0.152533		0.36033	0.008804	0.008611	0.011342	0.008986	0.009754	0.005665	0.019804
				0.36089	0.0719111	0.0999391	0.0537376	0.0950962	0.0698494	0.0616867	0.0371997		0.36089	0.009366	0.013016	0.006999	0.012385	0.009097	0.008034	0.004845
				0.36144	0.0523094	0.0533146	0.0467961	0.0457442	0.0731458	0.0914696	0.0628556		0.36144	0.006834	0.006965	0.006113	0.005976	0.009556	0.01195	0.008212
				0.362	0.101945	0.0955085	0.0156617	0.0501155	0.0285573	0.0528912	0.0949627		0.362	0.013359	0.012516	0.002052	0.006567	0.003742	0.006931	0.012444
				0.36256	0.0728878	0.0492766	0.071191	0.0755642	0.0886081	0.062214	0.0956887		0.36256	0.009581	0.006477	0.009358	0.009933	0.011647	0.008178	0.012578
				0.36312	0.0631008	0.0755165	0.0752776	0.0306718	0.0723998	0.0326815	0.0935547		0.36312	0.00832	0.009957	0.009926	0.004044	0.009546	0.004309	0.012335
				0.36367	0.0754534	0.017215	0.0655484	0.0545485	0.0735232	0.0473705	0.0945482		0.36367	0.009979	0.002277	0.008669	0.007214	0.009724	0.006265	0.012505
				0.36423	0.10811	0.0581281	0.0498479	0.0746651	0.0990917	0.0617251	0.0295024		0.36423	0.014342	0.007711	0.006613	0.009905	0.013146	0.008189	0.003914
				0.36479	0.0984528	0.0752702	0.0866329	0.106587	0.0979984	0.0898315	0.0599847		0.36479	0.013101	0.010016	0.011528	0.014183	0.013041	0.011954	0.007982
				0.36534	0.0243398	0.0516965	0.0759318	0.0312893	0.0420888	0.0953303	0.0729219		0.36534	0.003249	0.0069	0.010135	0.004176	0.005618	0.012724	0.009733
				0.3659	0.0703382	0.094323	0.0159929	0.0780236	0.0647401	0.0652612	0.103744		0.3659	0.009417	0.012628	0.002141	0.010446	0.008668	0.008737	0.01389
				0.36646	0.0869827	0.0973445	0.0485223	0.0955973	0.0607443	0.105037	0.0660918		0.36646	0.011681	0.013073	0.006516	0.012838	0.008157	0.014106	0.008876
				0.36702	0.0215849	0.0919368	0.0644491	0.0673048	0.0837303	0.0811551	0.0129089		0.36702	0.002907	0.012384	0.008681	0.009066	0.011278	0.010932	0.001739
				0.36757	0.0673629	0.100545	0.0677775	0.0139529	0.0984457	0.0991149	0.0373329		0.36757	0.009101	0.013585	0.009157	0.001885	0.013301	0.013391	0.005044
				0.36813	0.110343	0.0800869	0.0652853	0.0676223	0.125624	0.105215	0.0634009		0.36813	0.014954	0.010853	0.008847	0.009164	0.017024	0.014259	0.008592
				0.36869	0.0894062	0.105165	0.0518436	0.0606926	0.074618	0.0353345	0.0789059		0.36869	0.012153	0.014295	0.007047	0.00825	0.010143	0.004803	0.010726
				0.36924	0.108354	0.0921782	0.072646	0.0824093	0.0674454	0.0641787	0.0549158		0.36924	0.014773	0.012568	0.009905	0.011236	0.009196	0.00875	0.007487
				0.3698	0.109798	0.0520808	0.0177747	0.0792891	0.124716	0.027344	0.0897258		0.3698	0.015015	0.007122	0.002431	0.010843	0.017055	0.003739	0.01227
				0.37036	0.0237815	0.0495392	0.0902038	0.0162949	0.0708231	0.0659211	0.0503919		0.37036	0.003262	0.006795	0.012373	0.002235	0.009714	0.009042	0.006912
				0.37092	0.0574233	0.0672452	0.0615863	0.120586	0.0757332	0.0114653	0.0411538		0.37092	0.0079	0.009251	0.008473	0.01659	0.010419	0.001577	0.005662
				0.37147	0.0402302	0.0488886	0.0360387	0.0505506	0.0501706	0.0630932	0.0580694		0.37147	0.005551	0.006746	0.004973	0.006976	0.006923	0.008706	0.008013
				0.37203	0.0348438	0.07578	0.067792	0.0685997	0.0790689	0.0423248	0.0946446		0.37203	0.004823	0.010488	0.009383	0.009495	0.010944	0.005858	0.013099
				0.37259	0.0398589	0.0791976	0.0551346	0.0552398	0.0611762	0.0195356	0.0632107		0.37259	0.005533	0.010994	0.007654	0.007668	0.008493	0.002712	0.008775
				0.37314	0.0711603	0.0967309	0.0233996	0.0718148	0.0576017	0.0839743	0.0629366		0.37314	0.009908	0.013468	0.003258	0.009999	0.00802	0.011692	0.008763
				0.3737	0.0643381	0.0399742	0.099748	0.0459591	0.104737	0.049248	0.0985443		0.3737	0.008985	0.005582	0.01393	0.006418	0.014627	0.006878	0.013762
				0.37426	0.0768179	0.0906979	0.00732341	0.0486365	0.0691138	0.0623729	0.0695648		0.37426	0.01076	0.012704	0.001026	0.006812	0.009681	0.008737	0.009744
				0.37482	0.059273	0.0514885	0.0692186	0.0548003	0.0717548	0.0825121	0.0658976		0.37482	0.008327	0.007233	0.009724	0.007699	0.010081	0.011592	0.009258
				0.37537	0.0474639	0.0430388	0.0719173	0.0680686	0.0581059	0.0676949	0.0697113		0.37537	0.006688	0.006064	0.010133	0.009591	0.008187	0.009538	0.009823
				0.37593	0.0300635	0.0686838	0.00740457	0.0645105	0.0475978	0.0527044	0.0891437		0.37593	0.004249	0.009707	0.001046	0.009117	0.006727	0.007448	0.012598
				0.37649	0.0830676	0.102724	0.0428998	0.104148	0.081675	0.0409789	0.0292493		0.37649	0.011774	0.01456	0.006081	0.014762	0.011577	0.005808	0.004146
				0.37704	0.019278	0.0242239	0.0411719	0.0106639	0.0719659	0.0586292	1.00421e-05		0.37704	0.002741	0.003444	0.005853	0.001516	0.010231	0.008335	1.43e-06
				0.3776	0.12486	0.0824236	0.0530845	0.0325226	0.0960862	0.0943368	0.0645814		0.3776	0.017803	0.011752	0.007569	0.004637	0.0137	0.013451	0.009208
				0.37816	0.0670978	0.0904618	0.0465444	0.0761914	0.0673046	0.0787212	0.0675431		0.37816	0.009595	0.012936	0.006656	0.010896	0.009625	0.011257	0.009659
				0.37872	0.0801299	0.0787036	0.0774055	0.0695195	0.0534857	0.0621352	0.0722698		0.37872	0.011493	0.011288	0.011102	0.009971	0.007671	0.008912	0.010365
				0.37927	0.0755516	0.0952706	0.0522607	0.0896748	0.111497	0.0347758	0.0588759		0.37927	0.010868	0.013704	0.007518	0.012899	0.016039	0.005002	0.008469
				0.37983	0.0757514	0.059138	0.0628913	0.0854495	0.0582766	0.0534095	0.0793726		0.37983	0.010929	0.008532	0.009073	0.012328	0.008408	0.007705	0.011451
				0.38039	0.0718263	0.0354528	0.0806386	0.0775369	0.095349	0.101408	0.0881518		0.38039	0.010393	0.00513	0.011668	0.011219	0.013796	0.014673	0.012755
				0.38094	0.0541928	0.0573947	0.0744617	0.0499331	0.0217216	0.0293519	0.0604529		0.38094	0.007864	0.008329	0.010806	0.007246	0.003152	0.004259	0.008773
				0.3815	0.0801908	0.0704781	0.0825647	0.0732697	0.0524646	0.0636027	0.0861779		0.3815	0.011671	0.010258	0.012017	0.010664	0.007636	0.009257	0.012543
				0.38206	0.093212	0.08608	0.0707572	0.00616445	0.128238	0.133226	0.0476243		0.38206	0.013606	0.012565	0.010328	0.0009	0.018719	0.019447	0.006952
				0.38262	0.0762713	0.0431225	0.0193141	0.0728438	0.0892874	0.0687403	0.0731461		0.38262	0.011166	0.006313	0.002827	0.010664	0.013071	0.010063	0.010708
				0.38317	0.0437866	0.0641315	0.125408	0.0169018	0.072927	0.0471573	0.077859		0.38317	0.006429	0.009416	0.018413	0.002482	0.010707	0.006924	0.011431
				0.38373	0.063867	0.0557497	0.0506853	0.0513759	0.0726102	0.0265692	0.0664573		0.38373	0.009404	0.008209	0.007463	0.007565	0.010692	0.003912	0.009786
				0.38429	0.0710799	0.0723052	0.0753602	0.0730387	0.058486	0.0974347	0.0104714		0.38429	0.010497	0.010678	0.011129	0.010786	0.008637	0.014389	0.001546
				0.38484	0.0429539	0.0796839	0.0782444	0.0694453	0.0797359	0.0504885	0.0173459		0.38484	0.006362	0.011802	0.011588	0.010285	0.011809	0.007478	0.002569
				0.3854	0.0362687	0.0365699	0.00262057	0.0464497	0.110363	0.0335703	0.0649114		0.3854	0.005387	0.005432	0.000389	0.006899	0.016393	0.004986	0.009641
				0.38596	0.0428133	0.0839499	0.0824439	0.0364547	0.114979	0.0418361	0.0754286		0.38596	0.006378	0.012505	0.012281	0.00543	0.017128	0.006232	0.011236
				0.38651	0.0916195	0.077719	0.0486282	0.0818876	0.0816048	0.059989	0.0685954		0.38651	0.013687	0.011611	0.007265	0.012233	0.012191	0.008962	0.010248
				0.38707	0.060732	0.0259537	0.0476999	0.0363061	0.0666941	0.0611357	0.0489886		0.38707	0.009099	0.003889	0.007147	0.00544	0.009992	0.00916	0.00734
				0.38763	0.0806926	0.0259191	0.0539728	0.0513572	0.0922623	0.0665128	-0.0079247		0.38763	0.012125	0.003895	0.00811	0.007717	0.013863	0.009994	-0.00119
				0.38819	0.0851476	0.0788381	0.0150936	0.0988968	0.0552957	0.0738737	0.0606575		0.38819	0.012831	0.01188	0.002274	0.014903	0.008332	0.011132	0.00914
				0.38874	0.0547022	0.0527801	0.0776045	0.0747644	0.0814134	0.0922265	0.0492286		0.38874	0.008267	0.007976	0.011728	0.011298	0.012303	0.013937	0.007439
				0.3893	0.121723	0.018251	0.0416419	0.0284843	0.0390018	0.0808723	0.0528349		0.3893	0.018448	0.002766	0.006311	0.004317	0.005911	0.012257	0.008007
				0.38986	0.0919933	0.0660934	0.0695699	0.040397	0.0198869	0.0984147	0.115516		0.38986	0.013982	0.010045	0.010574	0.00614	0.003023	0.014958	0.017557
				0.39041	0.029268	0.0906452	0.042822	0.0982715	0.0935205	0.0492932	0.0867089		0.39041	0.004461	0.013816	0.006527	0.014979	0.014255	0.007513	0.013216
				0.39097	0.0392863	0.0704803	0.107906	0.106139	0.0613249	0.0491291	0.0419955		0.39097	0.006005	0.010773	0.016494	0.016224	0.009374	0.00751	0.006419
				0.39153	0.0739596	0.0377208	0.0886076	0.0406693	0.100727	0.0472152	0.0234465		0.39153	0.011338	0.005782	0.013583	0.006234	0.015441	0.007238	0.003594
				0.39209	0.045291	0.0245015	0.109115	0.0679298	0.0596067	0.0875684	0.046421		0.39209	0.006963	0.003767	0.016774	0.010443	0.009163	0.013462	0.007136
				0.39264	0.0252255	0.116212	0.046166	0.0631867	0.0983147	0.0160826	0.0714984		0.39264	0.003889	0.017916	0.007117	0.009741	0.015157	0.002479	0.011023
				0.3932	0.0541198	0.0773253	0.0636441	0.0784843	0.113442	0.0654794	0.0612989		0.3932	0.008367	0.011955	0.00984	0.012134	0.017539	0.010124	0.009477
				0.39376	0.067992	0.058015	0.0879664	-0.000517484	0.068059	0.0381431	0.051841		0.39376	0.010542	0.008995	0.013639	-8e-05	0.010552	0.005914	0.008038
				0.39431	0.048722	0.0646574	0.017018	0.0844994	0.00267807	0.0446634	0.0787462		0.39431	0.007575	0.010053	0.002646	0.013138	0.000416	0.006944	0.012244
				0.39487	0.0695862	0.0791537	0.0882851	0.0727872	0.0209932	0.0306037	0.0479979		0.39487	0.01085	0.012342	0.013766	0.011349	0.003273	0.004772	0.007484
				0.39543	0.0371819	0.0687515	0.0672825	0.0712903	0.0590949	0.0743868	0.0804916		0.39543	0.005814	0.01075	0.010521	0.011147	0.00924	0.011631	0.012586
				0.39599	0.0703269	0.0743435	0.0441486	-0.00384751	0.0868769	0.0690939	0.103276		0.39599	0.011028	0.011657	0.006923	-0.0006	0.013623	0.010834	0.016194
				0.39654	0.0336531	0.0462834	0.0515512	0.101062	0.0533344	0.0746053	0.0424554		0.39654	0.005292	0.007278	0.008106	0.015892	0.008387	0.011731	0.006676
				0.3971	0.048311	0.0487143	0.0940259	0.0367082	0.0307216	0.06314	0.0593072		0.3971	0.007618	0.007682	0.014827	0.005788	0.004844	0.009956	0.009352
				0.39766	0.094145	0.0763037	0.0590035	0.0611368	0.0660756	0.0412834	0.0971996		0.39766	0.014887	0.012066	0.00933	0.009668	0.010449	0.006528	0.01537
				0.39821	0.0541713	0.0616121	0.0523517	0.0926368	0.0878678	0.0621103	0.0956353		0.39821	0.00859	0.00977	0.008302	0.01469	0.013934	0.009849	0.015165
				0.39877	0.109493	0.0146156	0.0323187	0.0912095	0.112946	0.097124	0.0250221		0.39877	0.017411	0.002324	0.005139	0.014504	0.01796	0.015444	0.003979
				0.39933	-0.00303399	0.0926004	0.0405383	0.0801502	0.032169	0.0702298	0.0597215		0.39933	-0.00048	0.014766	0.006464	0.012781	0.00513	0.011199	0.009523
				0.39989	0.0517266	0.0417997	0.0363413	0.0648554	0.0569528	0.0361517	0.0610011		0.39989	0.008271	0.006684	0.005811	0.010371	0.009107	0.005781	0.009755
				0.40044	0.074003	0.0794325	0.0632614	0.0264449	0.0433452	0.0783766	0.0672809		0.40044	0.011867	0.012737	0.010144	0.004241	0.006951	0.012568	0.010789
				0.401	0.019215	0.0830979	0.0523844	0.0792415	0.0614408	0.0133338	0.0504774		0.401	0.00309	0.013362	0.008423	0.012742	0.00988	0.002144	0.008117
				0.40156	0.0675683	0.0419579	0.0350992	0.062201	0.0799786	0.0642407	0.0208313		0.40156	0.010895	0.006766	0.00566	0.01003	0.012896	0.010359	0.003359
				0.40211	0.0519679	0.0617367	0.0833996	-0.00876023	0.0408118	0.0893674	0.0197812		0.40211	0.008403	0.009983	0.013485	-0.00142	0.006599	0.01445	0.003199
				0.40267	0.10586	0.0476435	0.058747	0.0453101	0.0609441	0.0408287	-0.00341765		0.40267	0.017164	0.007725	0.009525	0.007347	0.009882	0.00662	-0.00055
				0.40323	0.0148747	0.0459505	0.0573183	0.0953918	0.0805576	0.0616755	0.0332209		0.40323	0.002419	0.007471	0.009319	0.01551	0.013098	0.010028	0.005401
				0.40379	0.101085	0.0664362	0.0863006	0.0537531	0.107656	0.0558269	0.0481634		0.40379	0.016481	0.010832	0.014071	0.008764	0.017553	0.009102	0.007853
				0.40434	0.0680239	0.0536838	0.0706794	0.051271	0.0883107	0.0375463	0.0273312		0.40434	0.011121	0.008777	0.011556	0.008382	0.014438	0.006139	0.004468
				0.4049	0.0342641	0.058804	0.0642084	0.00456785	0.0213485	0.0314688	0.079611		0.4049	0.005617	0.009641	0.010527	0.000749	0.0035	0.005159	0.013052
				0.40546	0.0383523	0.0707683	0.0710859	0.0674614	0.063033	0.135324	0.0381808		0.40546	0.006305	0.011634	0.011686	0.01109	0.010362	0.022247	0.006277
				0.40601	0.0498225	0.0697344	0.0522336	0.0273639	0.0188892	0.068561	0.0228006		0.40601	0.008213	0.011495	0.008611	0.004511	0.003114	0.011302	0.003759
				0.40657	0.0170993	0.13557	0.101993	0.0501447	0.0806581	0.0618936	0.0896816		0.40657	0.002827	0.02241	0.016859	0.008289	0.013333	0.010231	0.014824
				0.40713	0.0318785	0.108282	0.0317866	0.0406327	0.0520237	0.0172775	0.0370357		0.40713	0.005284	0.017948	0.005269	0.006735	0.008623	0.002864	0.006139
				0.40768	0.0336248	0.047405	0.0261783	0.0733873	0.0803695	0.043323	0.0387166		0.40768	0.005589	0.007879	0.004351	0.012197	0.013358	0.007201	0.006435
				0.40824	0.0555276	0.0769867	0.107645	0.0863429	0.0996535	0.0311347	0.0443699		0.40824	0.009254	0.012831	0.01794	0.01439	0.016608	0.005189	0.007395
				0.4088	0.104905	0.108954	0.0536479	0.0614644	0.0626075	0.0787379	0.0556089		0.4088	0.017531	0.018208	0.008965	0.010272	0.010463	0.013158	0.009293
				0.40936	0.108432	0.022994	0.0926175	0.0559329	0.0341036	0.0470127	0.0138517		0.40936	0.01817	0.003853	0.01552	0.009373	0.005715	0.007878	0.002321
				0.40991	0.128493	0.0568468	0.00766705	0.0176411	0.0589983	0.0378995	0.0827393		0.40991	0.02159	0.009552	0.001288	0.002964	0.009913	0.006368	0.013903
				0.41047	0.100634	-0.00730988	0.0187815	0.065799	0.155197	0.133064	0.0665879		0.41047	0.016955	-0.00123	0.003164	0.011086	0.026148	0.022419	0.011219
				0.41103	0.0517236	0.0694928	0.101642	0.0711523	0.0193375	0.00763998	0.0417138		0.41103	0.008738	0.01174	0.017172	0.012021	0.003267	0.001291	0.007047
				0.41158	0.0541535	-0.0137317	0.103104	0.0706818	0.0827682	0.0664816	0.0880359		0.41158	0.009174	-0.00233	0.017466	0.011974	0.014021	0.011262	0.014913
				0.41214	0.0689593	0.0451271	0.0676337	0.0827967	0.0905758	0.0687789	0.0664936		0.41214	0.011713	0.007665	0.011488	0.014064	0.015385	0.011683	0.011295
				0.4127	0.0563078	0.0871088	0.0437144	0.0517628	0.0850394	0.0804863	0.00470218		0.4127	0.00959	0.014836	0.007445	0.008816	0.014484	0.013708	0.000801
				0.41326	0.0216806	0.0594503	0.0800109	0.08624	0.0203036	0.0699608	0.166319		0.41326	0.003703	0.010153	0.013664	0.014728	0.003467	0.011948	0.028404
				0.41381	0.0573308	0.0995552	0.111832	0.0594479	0.0873618	0.0337385	0.0912413		0.41381	0.009817	0.017048	0.01915	0.01018	0.01496	0.005777	0.015624
				0.41437	0.0134462	0.0468949	0.0491001	0.0580004	0.0738101	0.0535589	0.0243217		0.41437	0.002309	0.008052	0.008431	0.009959	0.012673	0.009196	0.004176
				0.41493	0.0328471	0.0248812	0.0843508	0.0417497	0.0608978	0.0944733	0.0786138		0.41493	0.005655	0.004284	0.014522	0.007188	0.010484	0.016265	0.013534
				0.41548	0.00167315	0.0248643	0.0874463	0.0466292	0.0452187	0.0443436	0.018909		0.41548	0.000289	0.004292	0.015096	0.008049	0.007806	0.007655	0.003264
				0.41604	0.0214373	0.0700236	0.0280263	0.0563844	0.0310061	0.0191597	0.103263		0.41604	0.003711	0.01212	0.004851	0.00976	0.005367	0.003316	0.017874
				0.4166	-0.0122668	0.0138344	0.05463	0.0572188	0.0317103	0.0264323	0.0788565		0.4166	-0.00213	0.002401	0.009481	0.00993	0.005503	0.004587	0.013686
				0.41715	0.0905619	0.0752602	0.0144614	0.0230966	0.0376402	0.0103966	0.0574479		0.41715	0.015759	0.013097	0.002517	0.004019	0.00655	0.001809	0.009997
				0.41771	0.0431008	0.064845	0.0763059	0.0741249	0.0555258	0.0325863	0.0692575		0.41771	0.00752	0.011314	0.013314	0.012933	0.009688	0.005686	0.012084
				0.41827	0.0191589	0.0551125	0.0469352	0.0498462	0.02622	-0.0335579	0.0167943		0.41827	0.003352	0.009642	0.008211	0.008721	0.004587	-0.00587	0.002938
				0.41883	0.0614296	0.0133602	0.105846	0.0653828	0.0550429	0.0569099	0.0719986		0.41883	0.010776	0.002344	0.018567	0.011469	0.009655	0.009983	0.01263
				0.41938	0.0588855	0.0708323	0.053179	0.045445	0.0526455	0.0473503	-0.00368752		0.41938	0.010357	0.012458	0.009353	0.007993	0.009259	0.008328	-0.00065
				0.41994	0.0905394	0.0397953	0.0253677	0.130827	0.0683191	0.0313076	0.080037		0.41994	0.015967	0.007018	0.004474	0.023071	0.012048	0.005521	0.014114
				0.4205	0.0569935	0.0955751	0.0990645	0.0734198	0.0478998	0.0796831	0.0632847		0.4205	0.010077	0.016899	0.017516	0.012982	0.00847	0.014089	0.01119
				0.42105	0.0410016	0.0396978	0.00891917	0.0133977	0.0931041	0.131717	0.0523523		0.42105	0.007269	0.007038	0.001581	0.002375	0.016506	0.023352	0.009281
				0.42161	0.0398891	0.045776	0.0408852	0.0703954	0.0649652	0.0135419	0.00821976		0.42161	0.007091	0.008137	0.007268	0.012513	0.011548	0.002407	0.001461
				0.42217	0.0452517	0.0689421	0.0770554	0.0428202	0.0167749	-0.00437333	0.0396128		0.42217	0.008065	0.012287	0.013733	0.007632	0.00299	-0.00078	0.00706
				0.42273	0.00824412	0.0888799	0.0329953	0.0290431	0.0422103	0.0738957	0.0726365		0.42273	0.001473	0.015883	0.005896	0.00519	0.007543	0.013205	0.01298
				0.42328	0.081048	0.100006	0.0290381	0.012853	0.0425517	0.0404265	0.0703101		0.42328	0.014521	0.017918	0.005203	0.002303	0.007624	0.007243	0.012597
				0.42384	-0.016617	0.0219695	0.0411631	0.00372118	0.0459931	0.0562301	0.00264157		0.42384	-0.00299	0.003947	0.007395	0.000668	0.008262	0.010101	0.000475
				0.4244	0.0218086	0.146061	0.106866	0.0974383	0.0230021	0.0494704	0.0703189		0.4244	0.003928	0.026307	0.019248	0.01755	0.004143	0.00891	0.012665
				0.42495	0.0688955	0.0774427	0.082215	0.00419341	0.0618177	0.101411	0.123909		0.42495	0.012441	0.013985	0.014847	0.000757	0.011163	0.018313	0.022376
				0.42551	0.083364	0.0650969	0.075421	0.0506978	0.054656	-0.00931703	0.0246011		0.42551	0.015094	0.011786	0.013656	0.009179	0.009896	-0.00169	0.004454
				0.42607	0.0997625	0.0458538	0.0346096	0.0861253	0.0680056	0.0318375	0.051456		0.42607	0.01811	0.008324	0.006283	0.015635	0.012345	0.00578	0.009341
				0.42662	0.00455729	0.0419123	0.0468589	0.0671136	0.00793045	0.0552193	0.119265		0.42662	0.000829	0.007628	0.008529	0.012215	0.001443	0.01005	0.021707
				0.42718	0.0534023	0.0443766	0.0454396	0.0494846	0.00469656	0.0920523	0.0299359		0.42718	0.009745	0.008098	0.008292	0.00903	0.000857	0.016798	0.005463
				0.42774	0.0962469	0.0883286	0.0708413	0.00154733	0.0465297	0.0736932	0.116757		0.42774	0.017609	0.016161	0.012961	0.000283	0.008513	0.013483	0.021362
				0.4283	0.0312077	0.0606689	0.0816715	0.0401847	0.0696301	0.0824178	0.054892		0.4283	0.005725	0.011129	0.014982	0.007371	0.012773	0.015118	0.010069
				0.42885	0.0180145	0.0441366	0.0571961	0.0701762	0.0915066	0.0213892	0.00635822		0.42885	0.003313	0.008117	0.010519	0.012906	0.016829	0.003934	0.001169
				0.42941	0.0713541	0.0717465	0.0240197	0.0818628	0.0343092	0.0523678	0.0723535		0.42941	0.013157	0.013229	0.004429	0.015095	0.006326	0.009656	0.013341
				0.42997	0.0655658	0.0637955	0.0681907	0.0186034	0.0475475	0.0455601	-0.0129643		0.42997	0.012121	0.011794	0.012606	0.003439	0.00879	0.008423	-0.0024
				0.43052	0.024832	0.0281522	0.0355043	0.0636009	0.0944644	0.0436664	0.0952046		0.43052	0.004603	0.005218	0.006581	0.011788	0.017509	0.008094	0.017646
[truncated: 196 more rows]

## Sheet: Guinier
Source Data Supplementary Figure 6
[truncated: 29 more rows]
