# Supplementary material for: Chemical screening by time-resolved X-ray scattering to discover allosteric probes
Source: Nat Chem Biol. Author manuscript; Available in PMC 2024 Sep 1. (PMC11358040; doi:10.1038/s41589-024-01609-1)
Supplement: Supplementary Data 8 [file NIHMS2003799-supplement-Supplementary_Data_8.xlsx]

## Sheet: Time-resolved-VR
Source Data Supplementary Figure 7
SAXS kVR exponential fits for CX1 and CX2 chemotypes
VR calculated for q-range 0.015 - 0.15 A-1 against the time-related AIF-NADH-DMSO reference
	CX1 VR			CX2 VR
Time (min)	C12	D1	D3	C9	C10	C11	D7	D8	D12	E2	E3
0.3	7.025	7.709	7.776	8.143	8.206	8.001	7.634	7.932	8.25	8.518	7.519
0.6	4.284	5.032	4.592	5.825	7.056	6.152	5.664	6.94	7.436	7.021	6.38
0.9	2.263	2.766	2.443	4.097	5.475	4.549	4.221	5.119	5.291	6.392	6.24
1.2	1.885	2.537	2.699	3.377	4.698	3.663	3.485	4.691	4.014	5.45	4.932
1.5	1.979	1.421	1.909	3.161	3.621	3.557	3.141	3.497	3.459	4.17	4.618
1.8	2.534	2.386	2.425	2.406	3.452	2.701	2.291	2.945	3.69	3.965	3.71
2.1	2.262	2.619	2.384	2.634	2.833	3.019	2.38	2.771	4.068	3.65	4.158
2.4	2.287	1.557	1.796	1.796	2.041	3.058	2.019	2.497	3.264	2.995	3.471
2.7	2.108	2.191	1.939	2.21	2.199	1.66	1.412	1.962	2.691	2.321	3.741
3	2.656	3.116	2.274	2.109	2.502	2.862	1.583	2.261	3.523	2.696	3.504

## Sheet: Exponential-Fits
Source Data Supplementary Figure 7
SAXS kVR exponential fits for CX1 and CX2 chemotypes - GraphPad Analysis
	CX1 VR			CX2 VR
	C12	D1	D3	C9	C10	C11	D7	D8	D12	E2	E3
One phase decay
Best-fit values
Y0	17.2	15.96	16.98	12.05	10.5	11.3	10.16	10.2	11.69	10.07	8.981
Plateau	2.197	2.17	2.091	2.015	1.447	2.39	1.35	1.399	3.032	1.097	2.99
K	3.72	2.962	3.181	1.645	0.8871	1.515	1.17	0.8952	1.475	0.639	0.8821
Half Life	0.1863	0.234	0.2179	0.4213	0.7813	0.4574	0.5924	0.7743	0.4698	1.085	0.7858
Tau	0.2688	0.3376	0.3144	0.6078	1.127	0.6599	0.8547	1.117	0.6778	1.565	1.134
Span	15.01	13.79	14.89	10.03	9.051	8.914	8.812	8.803	8.656	8.969	5.99
Std. Error
Y0	3.949	3.988	2.477	0.7149	0.5694	1.206	0.4854	0.5248	1.468	0.4552	0.6184
Plateau	0.1604	0.2739	0.1455	0.1573	0.4418	0.3116	0.2109	0.3994	0.3998	0.7151	0.4857
K	0.7933	0.8178	0.4803	0.1701	0.1473	0.318	0.1264	0.1394	0.3969	0.1295	0.2419
Span	3.891	3.885	2.423	0.6467	0.4356	1.069	0.3959	0.4011	1.292	0.512	0.4735
95% CI (profile likelihood)
Y0	11.44 to 32.72	9.997 to 33.28	12.55 to 25.26	10.49 to 13.97	9.286 to 11.91	8.883 to 14.87	9.062 to 11.45	9.075 to 11.50	8.939 to 15.84	9.069 to 11.21	7.724 to 10.59
Plateau	1.821 to 2.557	1.502 to 2.769	1.737 to 2.422	1.594 to 2.361	0.009755 to 2.244	1.365 to 3.017	0.7221 to 1.797	0.1222 to 2.132	1.634 to 3.782	-1.824 to 2.295	0.6987 to 3.771
K	2.446 to 6.049	1.657 to 5.622	2.257 to 4.566	1.267 to 2.095	0.5701 to 1.241	0.8509 to 2.424	0.8747 to 1.503	0.5920 to 1.231	0.7106 to 2.534	0.3469 to 0.9555	0.3743 to 1.488
Half Life	0.1146 to 0.2834	0.1233 to 0.4182	0.1518 to 0.3071	0.3309 to 0.5470	0.5586 to 1.216	0.2860 to 0.8146	0.4611 to 0.7924	0.5631 to 1.171	0.2735 to 0.9754	0.7255 to 1.998	0.4660 to 1.852
Tau	0.1653 to 0.4088	0.1779 to 0.6034	0.2190 to 0.4431	0.4774 to 0.7891	0.8058 to 1.754	0.4126 to 1.175	0.6653 to 1.143	0.8123 to 1.689	0.3946 to 1.407	1.047 to 2.883	0.6722 to 2.671
Goodness of Fit
Degrees of Freedom	7	7	7	7	7	7	7	7	7	7	7
R squared	0.9522	0.9147	0.9735	0.9883	0.9844	0.9561	0.9905	0.9861	0.9312	0.986	0.9588
Sum of Squares	1.09	2.742	0.8152	0.4177	0.6308	1.382	0.3332	0.5311	2.145	0.5307	0.7483
Sy.x	0.3945	0.6259	0.3413	0.2443	0.3002	0.4443	0.2182	0.2754	0.5535	0.2753	0.327
Constraints
K	K > 0	K > 0	K > 0	K > 0	K > 0	K > 0	K > 0	K > 0	K > 0	K > 0	K > 0
Number of points
# of X values	10	10	10	10	10	10	10	10	10	10	10
# Y values analyzed	10	10	10	10	10	10	10	10	10	10	10
