# Supplementary material for: Chemical screening by time-resolved X-ray scattering to discover allosteric probes
Source: Nat Chem Biol. Author manuscript; Available in PMC 2024 Sep 1. (PMC11358040; doi:10.1038/s41589-024-01609-1)
Supplement: Supplementary Data 9 [file NIHMS2003799-supplement-Supplementary_Data_9.xlsx]

## Sheet: DMSO
Source Data Supplementary Figure 9
TR-SAXS characterization of AIF-W196A and the CX1 chemotype - DMSO
					Scattering Intensity I(q)																	Kratky Transform [I(q) * q2]																	Gunier Transform ln[I]
					Time(s)																	Time(s)																	Time (s)
	Time (s)	I(0)		q	0.2	0.4	0.6	0.8	1.0	1.2	1.4	1.6	1.8	2.0	2.2	2.4	2.6	2.8	3.0		q	0.2	0.4	0.6	0.8	1.0	1.2	1.4	1.6	1.8	2.0	2.2	2.4	2.6	2.8	3.0		q2	0.2	3
	0.2	31.11		0.008012	20.523	29.3088	27.5377	26.9261	26.7084	26.5352	33.0278	25.4872	33.2592	28.4253	32.0112	27.0223	29.1454	30.2886	34.3184		0.008012	0.001317	0.001881	0.001768	0.001728	0.001714	0.001703	0.00212	0.001636	0.002135	0.001825	0.002055	0.001735	0.001871	0.001944	0.002203		6.41921e-05	3.02155	3.53568
	0.4	31.83		0.008529	23.8135	27.3767	27.9313	24.3464	29.3415	30.2072	31.593	29.7006	27.2954	27.2158	32.0742	28.4862	28.2412	32.1819	30.6615		0.008529	0.001732	0.001991	0.002032	0.001771	0.002134	0.002197	0.002298	0.002161	0.001986	0.00198	0.002333	0.002072	0.002054	0.002341	0.00223		7.27438e-05	3.17025	3.42301
	0.6	32.32		0.009046	21.7109	23.6528	24.8498	29.8104	26.0968	28.0983	29.2319	28.7268	29.9778	31.4642	30.0105	30.0699	33.5358	30.841	34.4543		0.009046	0.001777	0.001936	0.002033	0.002439	0.002136	0.002299	0.002392	0.002351	0.002453	0.002575	0.002456	0.002461	0.002744	0.002524	0.002819		8.18301e-05	3.07782	3.53964
	0.8	32.86		0.009563	21.4663	24.0142	28.7859	26.6933	28.4251	28.5254	32.8976	28.2401	29.7354	29.2023	30.3655	31.8111	31.7418	32.74	32.2584		0.009563	0.001963	0.002196	0.002632	0.002441	0.002599	0.002609	0.003009	0.002583	0.002719	0.002671	0.002777	0.002909	0.002903	0.002994	0.00295		9.1451e-05	3.06649	3.47378
	1	33.29		0.01008	23.497	26.235	28.2926	26.4925	26.2805	27.1753	28.5501	27.8074	29.3775	28.5186	30.4024	31.7494	30.1265	30.9983	32.7329		0.01008	0.002387	0.002666	0.002875	0.002692	0.00267	0.002761	0.002901	0.002825	0.002985	0.002898	0.003089	0.003226	0.003061	0.00315	0.003326		0.000101606	3.15687	3.48838
	1.2	33.38		0.010597	22.9412	24.9933	25.0884	26.2644	25.6374	28.2401	28.1704	29.9495	29.3106	29.0063	29.6944	29.2733	29.9216	33.0107	32.6328		0.010597	0.002576	0.002807	0.002817	0.002949	0.002879	0.003171	0.003163	0.003363	0.003291	0.003257	0.003335	0.003287	0.00336	0.003707	0.003665		0.000112296	3.13293	3.48532
	1.4	33.6		0.011114	24.0242	23.7304	26.6516	26.9309	27.9995	30.3083	28.4034	27.9129	28.4151	29.893	27.5293	29.8042	29.8545	34.614	33.3797		0.011114	0.002967	0.002931	0.003292	0.003327	0.003459	0.003744	0.003508	0.003448	0.00351	0.003692	0.0034	0.003681	0.003688	0.004276	0.004123		0.000123521	3.17906	3.50795
	1.6	33.86		0.011631	23.5551	24.4916	26.1491	24.8269	27.8027	27.8632	29.8851	27.8358	29.1152	28.4349	29.6988	30.4281	29.8892	29.3589	32.3459		0.011631	0.003187	0.003313	0.003537	0.003359	0.003761	0.003769	0.004043	0.003766	0.003939	0.003847	0.004018	0.004116	0.004043	0.003972	0.004376		0.00013528	3.15934	3.47649
	1.8	33.76		0.012148	23.6329	25.0029	25.4436	26.3089	26.5276	28.4159	26.3547	28.3031	26.9679	28.4306	29.9296	28.1962	31.4788	29.7243	32.5757		0.012148	0.003488	0.00369	0.003755	0.003883	0.003915	0.004193	0.003889	0.004177	0.00398	0.004196	0.004417	0.004161	0.004645	0.004387	0.004807		0.000147574	3.16264	3.48357
	2	34.15		0.012665	22.5466	24.0359	25.9658	26.1116	26.6044	27.4753	28.6239	28.8694	28.9183	28.7621	29.8152	29.1695	29.1245	29.6984	29.9349		0.012665	0.003617	0.003855	0.004165	0.004188	0.004267	0.004407	0.004591	0.004631	0.004639	0.004614	0.004782	0.004679	0.004672	0.004764	0.004802		0.000160402	3.11558	3.39902
	2.2	34.22		0.013182	22.592	24.3846	23.136	26.3899	26.4205	27.8184	27.766	27.4925	28.4417	29.5235	27.9437	29.694	27.6055	32.7866	31.1529		0.013182	0.003926	0.004237	0.00402	0.004586	0.004591	0.004834	0.004825	0.004777	0.004942	0.00513	0.004856	0.00516	0.004797	0.005697	0.005413		0.000173765	3.1176	3.43891
	2.4	35.03		0.013698	22.5115	24.5267	25.8148	26.9399	26.5726	28.6315	26.7113	27.4838	27.0727	29.0416	29.5797	28.748	28.604	28.9107	30.3948		0.013698	0.004224	0.004602	0.004844	0.005055	0.004986	0.005372	0.005012	0.005157	0.00508	0.005449	0.00555	0.005394	0.005367	0.005425	0.005703		0.000187635	3.11403	3.41427
	2.6	34.03		0.014215	25.0343	23.787	24.2432	24.6049	25.7912	27.4525	27.9019	27.8326	28.7206	28.965	29.097	29.4997	28.2948	30.4113	29.8925		0.014215	0.005059	0.004807	0.004899	0.004972	0.005212	0.005547	0.005638	0.005624	0.005803	0.005853	0.00588	0.005961	0.005717	0.006145	0.00604		0.000202066	3.22025	3.39761
	2.8	34.55		0.014732	23.1027	24.6586	24.3387	26.0967	27.2454	26.0576	27.0866	28.8908	27.4843	27.7082	27.908	29.1713	29.798	30.2359	30.5469		0.014732	0.005014	0.005352	0.005282	0.005664	0.005913	0.005655	0.005879	0.00627	0.005965	0.006014	0.006057	0.006331	0.006467	0.006562	0.00663		0.000217032	3.13995	3.41926
	3	34.61		0.015249	23.2642	24.2871	25.249	25.5956	25.9053	26.6901	27.746	26.8044	27.8789	26.7652	28.3592	28.8693	30.0126	27.9263	29.5255		0.015249	0.00541	0.005648	0.005871	0.005952	0.006024	0.006206	0.006452	0.006233	0.006483	0.006224	0.006594	0.006713	0.006979	0.006494	0.006866		0.000232532	3.14692	3.38525
				0.015766	23.5207	23.6549	24.7258	25.1991	27.3057	26.547	27.8464	27.0891	27.5042	29.1301	27.9573	28.9505	28.1911	28.3863	29.5928		0.015766	0.005846	0.00588	0.006146	0.006264	0.006787	0.006599	0.006922	0.006733	0.006837	0.007241	0.006949	0.007196	0.007007	0.007056	0.007356		0.000248567	3.15788	3.38753
				0.016283	23.1548	23.6162	25.3283	25.0359	24.8276	26.0016	25.6254	27.6072	27.6336	27.206	27.6777	27.9449	27.8756	29.0972	29.8317		0.016283	0.006139	0.006261	0.006715	0.006638	0.006583	0.006894	0.006794	0.00732	0.007327	0.007213	0.007338	0.007409	0.007391	0.007715	0.007909		0.000265136	3.1422	3.39557
				0.0168	22.7637	23.69	25.4354	25.0209	24.8123	25.8519	26.5367	28.1569	26.5641	26.4603	27.1615	28.3733	27.3863	29.0875	28.3037		0.0168	0.006425	0.006686	0.007179	0.007062	0.007003	0.007296	0.00749	0.007947	0.007497	0.007468	0.007666	0.008008	0.007729	0.00821	0.007988		0.00028224	3.12517	3.34299
				0.017317	22.3012	24.1526	24.4389	25.0099	25.3616	27.2694	26.5442	27.3549	27.5803	27.5776	27.4506	28.4532	27.6953	29.0238	28.0998		0.017317	0.006688	0.007243	0.007329	0.0075	0.007605	0.008178	0.00796	0.008203	0.008271	0.00827	0.008232	0.008533	0.008305	0.008704	0.008427		0.000299878	3.10464	3.33576
				0.017834	23.342	23.7624	23.3842	24.9457	25.9507	25.9108	25.369	26.2272	26.6851	26.7814	27.0522	28.0092	27.5897	28.0636	28.6496		0.017834	0.007424	0.007558	0.007437	0.007934	0.008254	0.008241	0.008069	0.008342	0.008487	0.008518	0.008604	0.008908	0.008775	0.008926	0.009112		0.000318052	3.15025	3.35514
				0.018351	22.0535	23.0283	24.0685	24.4082	24.9631	25.1511	25.9253	26.2322	26.1822	26.3749	26.7228	27.8096	27.8938	28.5066	28.1171		0.018351	0.007427	0.007755	0.008105	0.00822	0.008407	0.00847	0.008731	0.008834	0.008817	0.008882	0.008999	0.009365	0.009393	0.0096	0.009469		0.000336759	3.09347	3.33638
				0.018868	21.2494	23.0519	24.3616	24.397	24.5729	25.3855	24.991	25.8678	27.3269	26.8592	26.8114	26.655	27.2457	27.1455	28.8773		0.018868	0.007565	0.008207	0.008673	0.008685	0.008748	0.009037	0.008897	0.009209	0.009728	0.009562	0.009545	0.009489	0.0097	0.009664	0.01028		0.000356001	3.05633	3.36306
				0.019385	21.4786	22.4314	23.3476	23.5605	24.3019	24.5201	25.352	25.8119	26.0379	26.5722	26.7679	26.8725	26.5387	27.8556	27.6182		0.019385	0.008071	0.008429	0.008774	0.008854	0.009132	0.009214	0.009527	0.0097	0.009784	0.009985	0.010059	0.010098	0.009973	0.010468	0.010378		0.000375778	3.06706	3.31847
				0.019901	21.9504	22.1844	22.7332	24.37	24.3406	25.0793	25.1056	26.2133	25.8977	25.5459	26.4275	26.9643	26.4894	27.1458	27.0357		0.019901	0.008693	0.008786	0.009003	0.009652	0.00964	0.009933	0.009943	0.010382	0.010257	0.010117	0.010467	0.010679	0.010491	0.010751	0.010707		0.00039605	3.08879	3.29716
				0.020418	21.3518	22.5427	23.1396	23.6786	24.3078	24.1699	24.5499	24.4665	25.9383	25.2164	26.0384	27.0619	26.4803	26.6504	27.1791		0.020418	0.008901	0.009398	0.009647	0.009872	0.010134	0.010076	0.010235	0.0102	0.010814	0.010513	0.010855	0.011282	0.011039	0.01111	0.011331		0.000416895	3.06114	3.30245
				0.020935	21.1708	22.1845	22.9097	23.6383	24.137	24.0332	24.9201	25.1824	24.99	25.971	25.9073	26.0653	26.2082	26.7786	26.1605		0.020935	0.009279	0.009723	0.010041	0.01036	0.010579	0.010533	0.010922	0.011037	0.010952	0.011382	0.011354	0.011424	0.011486	0.011736	0.011465		0.000438274	3.05262	3.26425
				0.021452	21.1035	21.5934	22.9861	22.9279	23.8597	23.491	24.3896	24.5505	24.8574	24.7325	24.9814	25.7827	25.8619	25.9825	26.5005		0.021452	0.009712	0.009937	0.010578	0.010551	0.01098	0.01081	0.011224	0.011298	0.011439	0.011382	0.011496	0.011865	0.011901	0.011957	0.012195		0.000460188	3.04944	3.27716
				0.021969	20.8122	21.6573	22.4503	23.0027	22.9215	23.5943	23.9174	24.2187	24.5807	24.8537	24.7697	25.3091	25.1223	25.2864	26.2229		0.021969	0.010045	0.010453	0.010835	0.011102	0.011063	0.011387	0.011543	0.011689	0.011864	0.011995	0.011955	0.012215	0.012125	0.012204	0.012656		0.000482637	3.03554	3.26663
				0.022486	20.1983	21.0172	22.3942	22.3458	23.0273	23.2491	23.5763	24.2485	24.1628	24.4689	24.7002	24.8979	25.5193	25.1961	25.8882		0.022486	0.010213	0.010627	0.011323	0.011298	0.011643	0.011755	0.011921	0.012261	0.012217	0.012372	0.012489	0.012589	0.012903	0.01274	0.01309		0.00050562	3.0056	3.25379
				0.023003	20.3193	21.0462	21.9952	22.1987	22.5248	22.6464	23.576	23.7204	24.0349	23.964	24.5732	25.5711	24.5781	25.498	25.4643		0.023003	0.010752	0.011136	0.011638	0.011746	0.011919	0.011983	0.012475	0.012551	0.012718	0.01268	0.013003	0.013531	0.013005	0.013492	0.013474		0.000529138	3.01157	3.23728
				0.02352	20.8697	20.6688	21.8504	21.6092	22.55	22.4521	23.5597	23.415	23.7332	23.8991	24.1257	24.3776	24.1691	24.8895	24.7961		0.02352	0.011545	0.011434	0.012087	0.011954	0.012474	0.01242	0.013033	0.012953	0.013129	0.013221	0.013346	0.013485	0.01337	0.013769	0.013717		0.00055319	3.0383	3.21069
				0.024037	19.9306	20.6626	21.1338	21.9748	22.2649	22.2718	22.8926	23.5347	23.3222	24.0948	23.8842	24.3679	24.1785	24.5433	24.4671		0.024037	0.011515	0.011938	0.012211	0.012697	0.012864	0.012868	0.013227	0.013598	0.013475	0.013921	0.0138	0.014079	0.01397	0.014181	0.014137		0.000577777	2.99226	3.19733
				0.024554	19.5838	20.0836	21.274	21.3801	21.8986	22.0476	22.9708	22.8657	22.9022	22.6084	23.1525	23.2326	24.036	23.7808	24.4979		0.024554	0.011807	0.012108	0.012826	0.01289	0.013203	0.013292	0.013849	0.013786	0.013808	0.013631	0.013959	0.014007	0.014491	0.014337	0.01477		0.000602899	2.9747	3.19859
				0.025071	19.4957	20.2878	20.8129	21.616	21.6667	22.1152	22.7596	22.8485	23.1504	23.0693	23.0822	23.1626	23.374	23.7162	23.9064		0.025071	0.012254	0.012752	0.013082	0.013587	0.013619	0.013901	0.014306	0.014362	0.014551	0.0145	0.014508	0.014559	0.014692	0.014907	0.015026		0.000628555	2.97019	3.17415
				0.025588	19.4436	20.1828	20.7364	21.0359	21.4563	21.8796	22.281	22.2482	22.3709	22.9419	23.29	22.5183	23.1172	23.1363	23.6747		0.025588	0.012731	0.013215	0.013577	0.013773	0.014048	0.014326	0.014588	0.014567	0.014647	0.015021	0.015249	0.014744	0.015136	0.015148	0.015501		0.000654746	2.96752	3.16441
				0.026105	19.2294	19.8109	21.2022	20.5674	21.112	21.2091	21.9441	21.9868	22.2701	22.2591	22.3201	22.7904	22.4798	22.9172	23.3597		0.026105	0.013104	0.013501	0.014449	0.014016	0.014387	0.014453	0.014954	0.014983	0.015176	0.015169	0.015211	0.015531	0.015319	0.015617	0.015919		0.000681471	2.95644	3.15101
				0.026621	18.9656	19.6175	20.1388	20.3527	20.8911	21.0996	21.6157	21.8154	21.7	22.1429	22.4615	22.6135	22.3629	22.9551	22.9135		0.026621	0.01344	0.013902	0.014272	0.014424	0.014805	0.014953	0.015319	0.01546	0.015378	0.015692	0.015918	0.016026	0.015848	0.016268	0.016238		0.000708678	2.94262	3.13172
				0.027138	18.8677	19.1475	20.2086	20.3518	20.9355	21.5461	21.3971	21.1733	21.7366	21.5609	21.8623	22.1719	22.123	22.6467	22.8303		0.027138	0.013895	0.014102	0.014883	0.014989	0.015418	0.015868	0.015758	0.015593	0.016008	0.015879	0.016101	0.016329	0.016293	0.016679	0.016814		0.000736471	2.93745	3.12809
				0.027655	18.4257	19.1262	19.6504	19.7656	20.6493	20.6854	21.0102	21.6063	21.5922	21.6429	21.7846	21.9199	21.7481	21.8843	22.0877		0.027655	0.014092	0.014628	0.015029	0.015117	0.015793	0.01582	0.016069	0.016524	0.016514	0.016552	0.016661	0.016764	0.016633	0.016737	0.016893		0.000764799	2.91374	3.09502
				0.028172	18.4542	18.8953	19.2523	20.1321	19.9519	20.3452	20.9862	20.6965	21.3652	21.0568	21.4123	21.585	21.5199	22.1283	21.7979		0.028172	0.014646	0.014996	0.01528	0.015978	0.015835	0.016147	0.016656	0.016426	0.016957	0.016712	0.016994	0.017131	0.01708	0.017562	0.0173		0.000793662	2.91529	3.08181
				0.028689	17.9049	19.3215	19.1007	19.3897	19.8031	19.7992	19.5077	20.5357	20.5881	20.6652	21.2483	21.3614	21.0281	21.3743	21.2436		0.028689	0.014737	0.015903	0.015721	0.015959	0.016299	0.016296	0.016056	0.016902	0.016945	0.017009	0.017489	0.017582	0.017307	0.017592	0.017485		0.000823059	2.88507	3.05606
				0.029206	17.9583	18.7149	19.0286	19.2206	19.6854	19.5906	19.8926	20.2481	20.7712	20.5935	20.7006	20.9059	21.1348	21.2824	21.2179		0.029206	0.015318	0.015964	0.016231	0.016395	0.016791	0.016711	0.016968	0.017271	0.017718	0.017566	0.017657	0.017833	0.018028	0.018154	0.018099		0.00085299	2.88805	3.05485
				0.029723	18.0374	18.4622	18.8516	18.9066	19.3978	19.4993	20.0418	19.7538	19.5375	20.324	20.4105	20.6763	20.6395	20.4888	20.7072		0.029723	0.015935	0.016311	0.016655	0.016703	0.017137	0.017227	0.017706	0.017452	0.017261	0.017955	0.018032	0.018267	0.018234	0.018101	0.018294		0.000883457	2.89245	3.03048
				0.03024	17.6131	18.2718	18.2461	18.9354	18.5986	19.3916	19.5989	19.7477	19.5951	20.327	19.8764	20.2275	20.54	20.6269	20.8496		0.03024	0.016106	0.016709	0.016685	0.017316	0.017008	0.017733	0.017922	0.018058	0.017919	0.018588	0.018176	0.018497	0.018783	0.018862	0.019066		0.000914458	2.86864	3.03734
				0.030757	17.3011	17.9421	18.0594	18.7275	19.0677	19.0526	19.1446	19.3223	19.9328	19.5044	19.9232	19.8932	20.0375	20.3848	20.4806		0.030757	0.016367	0.016973	0.017084	0.017716	0.018038	0.018024	0.018111	0.018279	0.018856	0.018451	0.018847	0.018819	0.018955	0.019284	0.019375		0.000945993	2.85077	3.01948
				0.031274	17.1607	17.9966	17.8322	18.1429	18.6673	18.7195	18.9345	19.5592	19.4735	19.3849	19.5975	19.8484	19.9628	19.7269	20.1616		0.031274	0.016784	0.017602	0.017441	0.017745	0.018258	0.018309	0.018519	0.01913	0.019046	0.01896	0.019168	0.019413	0.019525	0.019294	0.019719		0.000978063	2.84262	3.00378
				0.031791	16.7549	17.5638	17.4766	18.4637	18.4436	18.5636	18.8721	19.0902	18.8713	19.0617	19.3852	19.3025	19.036	20.0316	19.8646		0.031791	0.016934	0.017751	0.017663	0.018661	0.01864	0.018762	0.019073	0.019294	0.019073	0.019265	0.019592	0.019508	0.019239	0.020245	0.020077		0.00101067	2.81869	2.98894
				0.032308	16.3337	17.1288	17.4634	17.982	18.2273	17.9609	18.5138	18.5397	18.8756	18.747	18.7956	19.1553	19.4438	19.4893	19.2526		0.032308	0.017049	0.017879	0.018228	0.01877	0.019026	0.018748	0.019325	0.019352	0.019703	0.019568	0.019619	0.019994	0.020296	0.020343	0.020096		0.00104381	2.79323	2.95764
				0.032824	16.9287	16.8341	17.5316	17.7129	17.5093	18.3514	18.2115	18.3418	18.3009	18.4831	18.4813	18.7682	19.0572	18.8911	19.448		0.032824	0.018239	0.018137	0.018889	0.019084	0.018865	0.019772	0.019621	0.019762	0.019718	0.019914	0.019912	0.020221	0.020532	0.020354	0.020954		0.00107741	2.82901	2.96774
				0.033341	16.4005	16.7018	17.3529	16.9189	17.7361	17.7646	17.9528	18.1735	18.1717	18.4664	18.3927	18.2009	18.7637	18.3956	18.4466		0.033341	0.018231	0.018566	0.01929	0.018807	0.019716	0.019748	0.019957	0.020202	0.0202	0.020528	0.020446	0.020233	0.020858	0.020449	0.020506		0.00111162	2.79731	2.91488
				0.033858	16.043	16.9324	16.8875	17.3319	17.319	17.7289	17.4297	17.8306	18.242	17.9642	18.193	18.6012	18.0407	18.5329	18.5127		0.033858	0.018391	0.019411	0.019359	0.019869	0.019854	0.020324	0.019981	0.02044	0.020912	0.020593	0.020856	0.021324	0.020681	0.021245	0.021222		0.00114636	2.77528	2.91846
				0.034375	15.8123	16.5154	16.5653	17.3256	17.1276	17.342	17.6576	17.4574	17.7378	17.8064	18.2092	18.0516	17.9471	17.9328	18.3531		0.034375	0.018684	0.019515	0.019574	0.020473	0.020239	0.020492	0.020865	0.020628	0.02096	0.021041	0.021517	0.02133	0.021207	0.02119	0.021687		0.00118164	2.76078	2.9098
				0.034892	16.0449	16.0229	16.3176	16.6603	16.9462	17.0387	17.3743	17.3652	17.6858	17.5995	17.5765	17.4748	17.9383	17.7795	17.585		0.034892	0.019534	0.019507	0.019866	0.020283	0.020631	0.020744	0.021152	0.021141	0.021532	0.021427	0.021398	0.021275	0.021839	0.021646	0.021409		0.00121745	2.77539	2.86705
				0.035409	15.3218	16.0788	16.1854	16.5081	16.9016	16.6367	16.9397	17.0204	17.1938	17.3475	17.4911	17.697	17.5315	17.184	17.7211		0.035409	0.01921	0.02016	0.020293	0.020698	0.021191	0.020859	0.021239	0.02134	0.021557	0.02175	0.02193	0.022188	0.021981	0.021545	0.022219		0.0012538	2.72928	2.87475
				0.035926	15.3782	15.6984	15.7904	15.9334	16.5321	16.4504	16.8783	17.0918	16.8641	16.8109	17.024	16.7414	17.1541	17.1668	17.5696		0.035926	0.019848	0.020262	0.02038	0.020565	0.021338	0.021232	0.021784	0.02206	0.021766	0.021697	0.021972	0.021608	0.02214	0.022157	0.022677		0.00129068	2.73295	2.86617
				0.036443	15.2584	15.3268	15.9062	15.9201	16.0097	16.4734	16.3823	16.9694	16.7471	16.4832	16.7546	16.915	16.8273	16.9656	16.896		0.036443	0.020265	0.020355	0.021125	0.021143	0.021262	0.021878	0.021757	0.022537	0.022242	0.021891	0.022252	0.022465	0.022348	0.022532	0.022439		0.00132809	2.72513	2.82708
				0.03696	15.2388	15.1143	15.6798	15.8567	15.9854	15.8706	16.2436	16.2289	16.3271	15.9806	16.3249	16.6349	16.4182	16.6619	16.7919		0.03696	0.020817	0.020647	0.021419	0.021661	0.021837	0.02168	0.022189	0.022169	0.022303	0.02183	0.0223	0.022724	0.022428	0.022761	0.022938		0.00136604	2.72385	2.8209
				0.037477	14.4519	15.0192	15.4386	15.4974	15.7451	15.6624	15.7641	15.8127	15.9204	15.883	16.1715	16.1147	16.455	16.0884	16.7671		0.037477	0.020298	0.021095	0.021684	0.021766	0.022114	0.021998	0.022141	0.022209	0.022361	0.022308	0.022713	0.022634	0.023111	0.022597	0.02355		0.00140453	2.67083	2.81942
				0.037994	14.3569	14.5766	15.2524	15.1779	15.6766	15.3377	15.6838	15.7117	15.9467	15.6539	15.728	16.1022	15.7722	15.9214	15.843		0.037994	0.020725	0.021042	0.022018	0.02191	0.02263	0.022141	0.02264	0.022681	0.02302	0.022597	0.022704	0.023244	0.022768	0.022983	0.02287		0.00144354	2.66423	2.76273
				0.038511	14.2928	14.5566	14.6369	14.7298	15.0793	15.2616	15.2518	15.6096	15.4175	15.6858	16.0018	15.6046	15.7973	15.7162	15.9594		0.038511	0.021198	0.021589	0.021708	0.021846	0.022364	0.022634	0.02262	0.023151	0.022866	0.023264	0.023732	0.023143	0.023429	0.023309	0.023669		0.0014831	2.65975	2.77005
				0.039028	14.2307	14.4319	14.6635	14.7783	14.8513	14.9343	15.0131	15.0494	15.2539	15.1337	15.3583	15.3403	15.3138	15.4022	15.3384		0.039028	0.021676	0.021982	0.022335	0.02251	0.022621	0.022748	0.022868	0.022923	0.023234	0.023051	0.023394	0.023366	0.023326	0.02346	0.023363		0.00152319	2.6554	2.73036
				0.039544	13.8526	14.083	14.6978	14.7338	14.7224	14.9645	14.8155	14.9024	15.2227	14.8362	15.2219	15.4946	15.2902	15.2769	15.276		0.039544	0.021662	0.022022	0.022983	0.02304	0.023022	0.0234	0.023167	0.023303	0.023804	0.0232	0.023803	0.024229	0.02391	0.023889	0.023888		0.00156373	2.62848	2.72628
				0.040061	13.5807	14.1295	14.3388	14.261	14.1674	14.5985	14.5176	14.8983	14.6871	15.1793	14.8008	15.0051	14.914	15.0442	15.1794		0.040061	0.021796	0.022676	0.023012	0.022887	0.022737	0.023429	0.023299	0.02391	0.023571	0.024361	0.023754	0.024081	0.023935	0.024144	0.024361		0.00160488	2.60865	2.71994
				0.040578	13.593	13.6164	13.9823	14.0458	14.0728	14.5592	14.2024	14.5428	14.2848	14.3099	14.4685	14.5752	15.041	14.5432	14.4391		0.040578	0.022382	0.02242	0.023023	0.023127	0.023172	0.023973	0.023385	0.023946	0.023521	0.023562	0.023824	0.023999	0.024766	0.023946	0.023775
				0.041095	13.2974	13.5939	13.6446	13.8809	13.8243	14.2461	14.0817	14.343	14.116	13.9697	14.2318	14.6112	14.3646	14.356	14.5119		0.041095	0.022457	0.022957	0.023043	0.023442	0.023347	0.024059	0.023781	0.024222	0.023839	0.023592	0.024035	0.024675	0.024259	0.024244	0.024508
				0.041612	13.1171	13.5848	13.423	13.8156	13.6633	13.8866	13.9185	13.9251	13.832	13.9223	13.9542	14.0297	14.5421	14.1172	13.9415		0.041612	0.022713	0.023523	0.023243	0.023923	0.023659	0.024045	0.024101	0.024112	0.023951	0.024107	0.024162	0.024293	0.02518	0.024445	0.024141
				0.042129	12.6971	13.0659	13.2211	13.3686	13.7106	13.6426	14.0149	13.9101	13.4889	13.9615	13.6204	13.6646	14.0627	13.6862	13.9245		0.042129	0.022535	0.02319	0.023465	0.023727	0.024334	0.024214	0.024874	0.024688	0.023941	0.02478	0.024174	0.024253	0.024959	0.024291	0.024714
				0.042646	12.5146	12.855	13.0828	13.3707	13.2016	13.4356	13.4048	13.3526	13.3169	13.5847	13.6033	13.5627	13.7788	13.5255	13.6069		0.042646	0.02276	0.023379	0.023793	0.024317	0.024009	0.024435	0.024379	0.024284	0.024219	0.024706	0.02474	0.024666	0.025059	0.024599	0.024747
				0.043163	12.2455	12.805	13.0003	13.1796	12.9279	13.0663	12.9091	13.2103	13.2811	13.1915	13.1026	13.3195	13.3844	13.3504	13.5666		0.043163	0.022814	0.023856	0.02422	0.024554	0.024085	0.024343	0.02405	0.024611	0.024743	0.024576	0.024411	0.024815	0.024936	0.024872	0.025275
				0.04368	12.156	12.5763	12.526	12.6141	12.8469	12.7139	12.8084	12.9432	13.109	12.9756	12.925	13.2172	13.0669	13.2921	13.1384		0.04368	0.023193	0.023995	0.023899	0.024067	0.024511	0.024257	0.024438	0.024695	0.025011	0.024757	0.02466	0.025218	0.024931	0.025361	0.025067
				0.044197	11.9739	12.3791	12.5731	12.6849	12.663	12.5477	12.5301	12.6579	12.4469	12.651	13.1234	12.8156	12.6978	12.8697	12.9987		0.044197	0.023389	0.024181	0.02456	0.024778	0.024736	0.02451	0.024476	0.024726	0.024314	0.024712	0.025635	0.025034	0.024804	0.025139	0.025391
				0.044714	12.0543	12.0328	12.3652	11.9823	12.351	12.4215	12.6625	12.5774	12.4285	12.5359	12.4735	12.5084	12.5582	12.6593	12.455		0.044714	0.024101	0.024058	0.024722	0.023957	0.024694	0.024835	0.025317	0.025147	0.024849	0.025064	0.024939	0.025009	0.025108	0.02531	0.024902
				0.045231	12.0284	12.0222	12.0133	11.7454	12.177	12.2175	12.2658	11.986	12.3647	12.3919	12.4508	12.2482	12.5137	12.3497	12.213		0.045231	0.024608	0.024595	0.024577	0.024029	0.024912	0.024995	0.025094	0.024521	0.025296	0.025352	0.025472	0.025058	0.025601	0.025266	0.024986
				0.045747	11.6765	11.6189	11.6888	11.8623	11.7709	11.9003	12.1769	12.2874	11.8032	11.9285	11.9951	11.9976	12.2695	11.914	11.9876		0.045747	0.024437	0.024316	0.024462	0.024825	0.024634	0.024905	0.025484	0.025715	0.024702	0.024964	0.025103	0.025108	0.025677	0.024933	0.025087
				0.046264	11.2276	11.2664	11.7495	11.6584	11.6584	11.7484	11.8747	11.6931	11.8796	11.6926	11.9416	11.6231	12.0763	11.7833	11.8622		0.046264	0.024031	0.024114	0.025148	0.024953	0.024953	0.025146	0.025416	0.025027	0.025427	0.025026	0.025559	0.024878	0.025848	0.025221	0.025389
				0.046781	11.2745	11.1259	11.1632	11.6998	11.4571	11.462	11.5068	11.4048	11.4852	11.3465	11.4223	11.7013	11.5439	11.7191	11.4445		0.046781	0.024674	0.024349	0.02443	0.025605	0.025073	0.025084	0.025182	0.024959	0.025135	0.024831	0.024997	0.025608	0.025263	0.025647	0.025046
				0.047298	11.1781	11.148	10.9942	11.1821	11.1382	11.4414	11.2202	11.1848	11.3919	11.365	11.3863	11.3301	11.2404	11.3205	11.2671		0.047298	0.025006	0.024939	0.024595	0.025015	0.024917	0.025596	0.025101	0.025022	0.025485	0.025425	0.025472	0.025347	0.025146	0.025325	0.025206
				0.047815	10.7759	10.9853	10.7631	11.1658	11.0181	11.2423	10.8252	10.96	11.4042	11.0742	11.2956	11.0416	10.9842	10.9223	11.1674		0.047815	0.024637	0.025115	0.024607	0.025528	0.02519	0.025703	0.024749	0.025058	0.026073	0.025319	0.025825	0.025244	0.025113	0.024971	0.025532
				0.048332	10.8471	10.9539	10.7939	10.7948	11.0568	10.9594	10.9056	10.9597	10.6774	10.8436	11.0067	10.7399	10.8993	11.0583	10.9834		0.048332	0.025339	0.025588	0.025214	0.025216	0.025828	0.025601	0.025475	0.025602	0.024942	0.02533	0.025711	0.025088	0.025461	0.025832	0.025657
				0.048849	10.3732	10.6135	10.6524	10.5817	10.7127	10.4873	10.5447	10.8415	10.7493	10.782	10.6373	10.79	10.7292	10.5038	10.7844		0.048849	0.024753	0.025326	0.025419	0.02525	0.025563	0.025025	0.025162	0.02587	0.02565	0.025728	0.025383	0.025747	0.025602	0.025064	0.025734
				0.049366	10.2008	10.5038	10.3729	10.3476	10.4017	10.6795	10.548	10.498	10.4577	10.6822	10.2761	10.5143	10.7192	10.4879	10.4673		0.049366	0.024859	0.025598	0.025279	0.025217	0.025349	0.026026	0.025705	0.025584	0.025485	0.026033	0.025043	0.025623	0.026123	0.025559	0.025509
				0.049883	10.1129	10.1863	10.2913	9.98376	10.224	10.4166	10.343	10.2982	10.0903	10.3486	10.3725	9.92783	10.5249	10.3728	10.4579		0.049883	0.025164	0.025347	0.025608	0.024843	0.025441	0.02592	0.025737	0.025625	0.025108	0.025751	0.02581	0.024704	0.026189	0.025811	0.026023
				0.0504	10.1038	9.9567	10.0068	10.2686	9.92261	10.0397	10.2059	10.053	10.0435	10.1855	10.2474	10.0888	10.3813	10.292	10.14		0.0504	0.025665	0.025292	0.025419	0.026084	0.025205	0.025502	0.025925	0.025536	0.025512	0.025873	0.02603	0.025627	0.02637	0.026143	0.025757
				0.050917	9.71912	9.74614	10.0686	10.0503	9.95694	9.90706	9.90221	9.77205	10.0845	9.85644	9.92377	9.81901	10.0965	9.78045	9.97739		0.050917	0.025197	0.025267	0.026103	0.026056	0.025814	0.025684	0.025672	0.025334	0.026144	0.025553	0.025728	0.025456	0.026176	0.025356	0.025867
				0.051434	9.73592	9.43963	9.72152	9.8884	9.77225	9.4918	9.90662	9.69453	9.80573	9.6361	9.77441	9.69393	9.5609	9.75019	9.46037		0.051434	0.025756	0.024972	0.025718	0.026159	0.025852	0.02511	0.026208	0.025646	0.025941	0.025492	0.025858	0.025645	0.025293	0.025794	0.025027
				0.05195	9.57553	9.38706	9.24616	9.28801	9.65576	9.41977	9.46523	9.57762	9.61988	9.47215	9.59625	9.5407	9.3379	9.55383	9.39677		0.05195	0.025842	0.025334	0.024954	0.025066	0.026059	0.025422	0.025545	0.025848	0.025962	0.025563	0.025898	0.025748	0.025201	0.025784	0.02536
				0.052467	9.13885	9.3248	9.50313	9.264	9.47204	9.15548	9.16283	9.48702	9.32773	9.12511	9.10707	9.20385	9.26836	9.07593	9.08704		0.052467	0.025157	0.025669	0.02616	0.025502	0.026075	0.025203	0.025223	0.026116	0.025677	0.025119	0.02507	0.025336	0.025514	0.024984	0.025015
				0.052984	8.96845	9.10467	9.09042	9.05067	9.11948	9.09941	9.15687	9.17998	9.02399	9.08208	9.08214	9.32893	9.20535	8.95223	8.95477		0.052984	0.025177	0.02556	0.02552	0.025408	0.025601	0.025545	0.025706	0.025771	0.025333	0.025496	0.025496	0.026189	0.025842	0.025132	0.025139
				0.053501	8.98054	8.89552	8.91962	8.86223	8.87831	9.09891	8.86919	8.97593	8.93792	8.92187	8.77697	8.76513	8.81646	8.75765	8.87063		0.053501	0.025706	0.025462	0.025531	0.025367	0.025413	0.026044	0.025387	0.025692	0.025584	0.025538	0.025123	0.025089	0.025236	0.025068	0.025391
				0.054018	8.84487	8.52459	8.81278	8.72672	8.60497	8.90261	8.57191	8.81831	8.81034	8.84539	8.59965	8.63826	8.75031	8.7239	8.57811		0.054018	0.025809	0.024874	0.025715	0.025464	0.025109	0.025977	0.025012	0.025731	0.025708	0.02581	0.025093	0.025206	0.025533	0.025456	0.02503
				0.054535	8.7505	8.72338	8.63638	8.69457	8.66405	8.49526	8.50222	8.51551	8.47874	8.49915	8.33788	8.57893	8.51891	8.45792	8.36059		0.054535	0.026025	0.025944	0.025685	0.025858	0.025767	0.025265	0.025286	0.025326	0.025216	0.025277	0.024797	0.025514	0.025336	0.025154	0.024865
				0.055052	8.37973	8.48358	8.34018	8.38071	8.24904	8.44197	8.24221	8.35408	8.3983	8.2904	8.27286	8.40292	8.52775	8.37776	8.12141		0.055052	0.025397	0.025711	0.025277	0.0254	0.025001	0.025585	0.02498	0.025319	0.025453	0.025126	0.025073	0.025467	0.025845	0.025391	0.024614
				0.055569	8.4282	8.36256	8.44327	8.29191	8.10657	8.14723	8.19127	8.15702	8.2131	8.0482	8.24922	8.17236	8.05816	8.24308	8.11777		0.055569	0.026026	0.025823	0.026072	0.025605	0.025032	0.025158	0.025294	0.025188	0.025361	0.024852	0.025473	0.025236	0.024883	0.025454	0.025067
				0.056086	8.257	8.02156	8.005	8.22376	8.07566	8.15209	8.0256	7.91675	7.97344	8.13209	7.95197	7.95994	7.96002	7.96646	7.78006		0.056086	0.025974	0.025233	0.025181	0.025869	0.025403	0.025644	0.025246	0.024903	0.025082	0.025581	0.025014	0.025039	0.025039	0.02506	0.024473
				0.056603	7.99701	7.93683	7.95194	7.74061	8.01975	7.93692	7.75242	7.80429	7.88143	7.67946	7.93354	7.82018	7.72398	7.77085	7.74772		0.056603	0.025622	0.025429	0.025477	0.0248	0.025694	0.025429	0.024838	0.025004	0.025251	0.024604	0.025418	0.025055	0.024747	0.024897	0.024823
				0.05712	7.85012	7.86245	7.7652	7.70546	7.67379	7.87232	7.63298	7.80769	7.78808	7.60264	7.55769	7.66261	7.39472	7.64808	7.52888		0.05712	0.025613	0.025653	0.025335	0.025141	0.025037	0.025685	0.024904	0.025474	0.02541	0.024805	0.024658	0.025001	0.024127	0.024953	0.024564
				0.057636	7.8171	7.68397	7.62868	7.56259	7.63564	7.70212	7.51744	7.80657	7.41531	7.54296	7.35991	7.44586	7.29388	7.48672	7.46944		0.057636	0.025968	0.025525	0.025342	0.025122	0.025365	0.025586	0.024972	0.025933	0.024633	0.025057	0.024449	0.024734	0.02423	0.02487	0.024813
				0.058153	7.62867	7.70407	7.52029	7.5748	7.61968	7.29551	7.37544	7.53337	7.49083	7.31822	7.28343	7.28766	7.28858	7.23265	7.45002		0.058153	0.025798	0.026053	0.025432	0.025616	0.025768	0.024672	0.024942	0.025476	0.025332	0.024749	0.024631	0.024645	0.024648	0.024459	0.025194
				0.05867	7.68651	7.30149	7.46686	7.46923	7.34346	7.32867	7.27126	7.15366	7.14832	7.2464	7.05545	7.37934	7.44112	6.962	7.16107		0.05867	0.026458	0.025133	0.025702	0.02571	0.025277	0.025227	0.025029	0.024624	0.024606	0.024943	0.024286	0.025401	0.025614	0.023964	0.02465
				0.059187	7.40649	7.24381	7.34998	7.17423	6.95745	7.28637	7.01813	7.06149	7.11372	7.22544	7.00378	7.0079	7.08335	7.04739	6.89827		0.059187	0.025946	0.025376	0.025748	0.025132	0.024373	0.025525	0.024585	0.024737	0.02492	0.025311	0.024535	0.024549	0.024814	0.024688	0.024165
				0.059704	7.21705	7.19853	7.03719	7.08769	7.09102	6.83827	7.02187	6.91387	6.94022	7.04952	6.95033	6.91299	6.76538	6.83265	6.79895		0.059704	0.025726	0.02566	0.025085	0.025265	0.025276	0.024375	0.02503	0.024645	0.024739	0.025128	0.024775	0.024642	0.024116	0.024355	0.024235
				0.060221	6.98167	6.94178	6.95521	7.08673	6.98571	6.63784	6.72081	6.74465	6.80068	6.89542	6.77435	6.68797	6.7721	6.74963	6.57992		0.060221	0.02532	0.025175	0.025224	0.025701	0.025334	0.024073	0.024373	0.02446	0.024663	0.025007	0.024568	0.024254	0.024559	0.024478	0.023863
				0.060738	6.76331	7.03783	6.87963	6.84558	6.75919	6.61568	6.72577	6.65614	6.63403	6.52133	6.56056	6.37751	6.71463	6.45381	6.43626		0.060738	0.024951	0.025963	0.02538	0.025254	0.024935	0.024406	0.024812	0.024555	0.024474	0.024058	0.024203	0.023527	0.024771	0.023809	0.023744
				0.061255	6.63964	6.68313	6.5608	6.58825	6.57532	6.40154	6.55005	6.52114	6.37558	6.35227	6.43744	6.29483	6.37651	6.38869	6.36123		0.061255	0.024913	0.025076	0.024617	0.02472	0.024672	0.02402	0.024577	0.024468	0.023922	0.023835	0.024154	0.023619	0.023926	0.023971	0.023868
				0.061772	6.86296	6.53596	6.49001	6.44159	6.42922	6.34856	6.66534	6.27542	6.268	6.33467	6.40517	6.29379	6.22686	6.20941	6.16171		0.061772	0.026188	0.02494	0.024764	0.02458	0.024532	0.024225	0.025433	0.023946	0.023917	0.024172	0.024441	0.024016	0.02376	0.023694	0.023512
				0.062289	6.44051	6.54878	6.51979	6.27341	6.24643	6.26044	6.43388	6.28313	6.39931	6.3164	6.06647	6.14908	6.17098	6.17476	6.19098		0.062289	0.024989	0.025409	0.025296	0.02434	0.024236	0.02429	0.024963	0.024378	0.024829	0.024507	0.023537	0.023858	0.023943	0.023958	0.024021
				0.062806	6.48621	6.29203	6.33533	6.26204	6.17905	6.1224	6.14599	6.15098	6.27698	6.17264	6.07622	6.1612	6.04533	5.97637	6.04502		0.062806	0.025585	0.02482	0.02499	0.024701	0.024374	0.02415	0.024243	0.024263	0.02476	0.024349	0.023968	0.024303	0.023846	0.023574	0.023845
				0.063323	6.26524	6.20662	6.15372	6.10965	6.12657	5.98748	5.89948	5.90963	5.92206	5.88601	5.83704	5.87655	6.0282	5.84908	5.76695		0.063323	0.025122	0.024887	0.024675	0.024498	0.024566	0.024009	0.023656	0.023696	0.023746	0.023602	0.023405	0.023564	0.024172	0.023454	0.023124
				0.063839	6.22687	6.17528	6.09921	5.84256	6.02834	5.93469	5.92906	5.89434	5.83404	5.83515	5.88345	5.79544	5.84947	5.55461	5.55252		0.063839	0.025377	0.025167	0.024857	0.023811	0.024568	0.024186	0.024163	0.024022	0.023776	0.023781	0.023978	0.023619	0.023839	0.022637	0.022629
				0.064356	5.95975	5.85315	5.85157	6.07398	5.74378	5.59696	5.73058	5.60666	5.77365	5.71549	5.63043	5.6809	5.57037	5.78054	5.71092		0.064356	0.024683	0.024242	0.024235	0.025157	0.023789	0.023181	0.023734	0.023221	0.023913	0.023672	0.02332	0.023529	0.023071	0.023941	0.023653
				0.064873	5.90306	5.9648	6.03365	5.73274	5.73954	5.56209	5.6852	5.66184	5.43693	5.56474	5.62447	5.48078	5.59453	5.47178	5.47544		0.064873	0.024843	0.025103	0.025393	0.024126	0.024155	0.023408	0.023926	0.023828	0.022881	0.023419	0.023671	0.023066	0.023545	0.023028	0.023043
				0.06539	5.92834	5.69562	5.74594	5.66765	5.49149	5.55808	5.58267	5.45717	5.45841	5.43775	5.4888	5.39116	5.40862	5.44538	5.33617		0.06539	0.025349	0.024354	0.024569	0.024234	0.023481	0.023766	0.023871	0.023334	0.023339	0.023251	0.023469	0.023052	0.023126	0.023284	0.022817
				0.065907	5.69231	5.75876	5.65182	5.60911	5.6255	5.39203	5.69337	5.47434	5.38161	5.19081	5.19099	5.36163	5.28285	5.16808	5.16391		0.065907	0.024726	0.025015	0.02455	0.024364	0.024436	0.023422	0.02473	0.023779	0.023376	0.022548	0.022548	0.023289	0.022947	0.022449	0.022431
				0.066424	5.87793	5.47379	5.3544	5.52805	5.38559	5.4233	5.13728	5.23447	5.25584	5.4852	5.15155	5.25075	5.36199	4.97753	5.1636		0.066424	0.025934	0.024151	0.023624	0.024391	0.023762	0.023928	0.022666	0.023095	0.02319	0.024202	0.022729	0.023167	0.023658	0.021962	0.022783
				0.066941	5.4835	5.54394	5.29169	5.22222	5.2827	5.28489	5.16967	5.23765	5.01568	4.98712	5.10715	5.04264	4.98865	5.1287	4.95527		0.066941	0.024572	0.024843	0.023713	0.023401	0.023672	0.023682	0.023166	0.02347	0.022476	0.022348	0.022886	0.022597	0.022355	0.022982	0.022205
				0.067458	5.45814	5.6559	5.21237	5.25707	5.12223	5.21961	5.0819	4.95751	5.15852	5.08818	5.11673	4.99221	5.22358	4.88444	4.92729		0.067458	0.024838	0.025738	0.023719	0.023923	0.023309	0.023752	0.023126	0.02256	0.023474	0.023154	0.023284	0.022717	0.02377	0.022227	0.022422
				0.067975	5.29435	5.2675	5.23307	5.19893	5.11879	5.20871	5.13046	4.92861	5.10374	5.06542	4.84155	4.76482	4.8401	4.7575	4.84031		0.067975	0.024463	0.024339	0.02418	0.024022	0.023652	0.024067	0.023706	0.022773	0.023582	0.023405	0.022371	0.022016	0.022364	0.021983	0.022365
				0.068492	5.13283	4.9183	5.03905	4.9781	5.08668	5.09518	4.98173	4.71643	4.90649	4.92632	4.68147	4.65672	4.81583	4.7696	4.72205		0.068492	0.024079	0.023073	0.023639	0.023353	0.023862	0.023902	0.02337	0.022125	0.023017	0.02311	0.021961	0.021845	0.022592	0.022375	0.022152
				0.069009	5.13979	5.0448	4.88512	5.08881	4.90448	4.93998	4.66137	4.78751	4.77482	4.82211	4.76872	4.67154	4.57048	4.86511	4.6059		0.069009	0.024477	0.024025	0.023264	0.024234	0.023356	0.023525	0.022199	0.022799	0.022739	0.022964	0.02271	0.022247	0.021766	0.023169	0.021934
				0.069525	5.1454	4.98555	4.99479	4.84452	4.73623	4.66408	4.82294	4.55753	4.71418	4.67879	4.37003	4.49616	4.6748	4.68496	4.53418		0.069525	0.024871	0.024099	0.024143	0.023417	0.022894	0.022545	0.023313	0.02203	0.022787	0.022616	0.021124	0.021733	0.022597	0.022646	0.021917
				0.070042	5.01644	4.8945	4.89077	4.83295	4.80512	4.60789	4.64691	4.70777	4.67103	4.71535	4.70472	4.53123	4.45776	4.33562	4.53726		0.070042	0.02461	0.024012	0.023994	0.02371	0.023573	0.022606	0.022797	0.023096	0.022916	0.023133	0.023081	0.02223	0.021869	0.02127	0.022259
				0.070559	4.98186	4.7689	4.7586	4.62807	4.62012	4.58158	4.38176	4.47264	4.6323	4.48028	4.45746	4.49661	4.53735	4.42508	4.16165		0.070559	0.024803	0.023742	0.023691	0.023041	0.023002	0.02281	0.021815	0.022267	0.023062	0.022305	0.022192	0.022387	0.02259	0.022031	0.020719
				0.071076	4.90541	4.78465	4.61075	4.58374	4.64896	4.47872	4.44194	4.4417	4.41093	4.2472	4.29348	4.30473	4.20977	4.09801	4.41792		0.071076	0.024781	0.024171	0.023293	0.023156	0.023486	0.022626	0.02244	0.022439	0.022283	0.021456	0.02169	0.021747	0.021267	0.020702	0.022318
				0.071593	4.71937	4.68116	4.61976	4.41601	4.56879	4.40948	4.42449	4.37261	4.32353	4.23218	4.23715	4.27494	4.02076	4.24113	4.08116		0.071593	0.024189	0.023994	0.023679	0.022635	0.023418	0.022601	0.022678	0.022412	0.02216	0.021692	0.021718	0.021911	0.020609	0.021738	0.020918
				0.07211	4.53324	4.59179	4.48407	4.3391	4.427	4.15792	4.1264	4.21146	4.31888	4.21585	4.16488	4.21361	4.3249	3.9402	4.1611		0.07211	0.023572	0.023877	0.023317	0.022563	0.02302	0.021621	0.021457	0.021899	0.022458	0.021922	0.021657	0.02191	0.022489	0.020488	0.021637
				0.072627	4.52931	4.58005	4.40055	4.39184	4.38609	4.27755	4.02491	4.11916	4.1648	4.15556	4.08425	4.12271	3.86761	3.89375	4.0679		0.072627	0.023891	0.024158	0.023212	0.023166	0.023135	0.022563	0.02123	0.021727	0.021968	0.021919	0.021543	0.021746	0.0204	0.020538	0.021457
				0.073144	4.39253	4.33663	4.29789	4.2928	4.14747	4.11183	4.09812	4.12615	3.90019	4.0813	4.04915	3.90189	3.94785	3.85303	3.98342		0.073144	0.0235	0.023201	0.022994	0.022967	0.022189	0.021998	0.021925	0.022075	0.020866	0.021835	0.021663	0.020875	0.021121	0.020614	0.021311
				0.073661	4.37484	4.10043	4.10736	4.09094	4.05333	4.02773	4.00151	3.92982	4.07858	3.7803	3.95172	3.92018	3.7648	3.86054	3.84668		0.073661	0.023738	0.022249	0.022286	0.022197	0.021993	0.021854	0.021712	0.021323	0.02213	0.020512	0.021442	0.021271	0.020428	0.020947	0.020872
				0.074178	4.30648	4.07205	4.15484	4.04783	3.92963	3.94744	3.94272	4.08817	3.90894	3.94707	3.95599	3.77485	3.79495	3.77562	3.94227		0.074178	0.023696	0.022406	0.022861	0.022273	0.021622	0.02172	0.021694	0.022495	0.021508	0.021718	0.021767	0.020771	0.020881	0.020775	0.021692
				0.074695	4.21333	4.05512	3.99452	4.01981	3.97508	3.86804	3.91573	3.9083	3.72121	3.72155	3.70316	3.74221	3.74348	3.77042	3.67558		0.074695	0.023508	0.022625	0.022287	0.022428	0.022178	0.021581	0.021847	0.021806	0.020762	0.020764	0.020661	0.020879	0.020886	0.021036	0.020507
				0.075211	4.20613	4.21562	4.0148	4.03549	3.95958	3.87497	3.83576	3.83679	3.6413	3.69253	3.73306	3.63002	3.66522	3.6702	3.65946		0.075211	0.023793	0.023846	0.02271	0.022828	0.022398	0.02192	0.021698	0.021704	0.020598	0.020888	0.021117	0.020534	0.020733	0.020761	0.0207
				0.075728	4.2382	3.94997	3.79828	3.82999	3.60872	3.80697	3.61046	3.72901	3.70359	3.68236	3.5479	3.59234	3.55322	3.59689	3.46053		0.075728	0.024305	0.022652	0.021782	0.021964	0.020695	0.021832	0.020705	0.021385	0.021239	0.021117	0.020346	0.020601	0.020377	0.020627	0.019845
				0.076245	3.94028	3.78453	3.75131	3.67507	3.79166	3.57455	3.61217	3.59461	3.55218	3.58361	3.48442	3.45883	3.38945	3.49695	3.39032		0.076245	0.022906	0.022001	0.021807	0.021364	0.022042	0.02078	0.020999	0.020897	0.02065	0.020833	0.020256	0.020107	0.019704	0.020329	0.019709
				0.076762	4.01955	3.87698	3.75341	3.66178	3.70108	3.73698	3.66753	3.55898	3.31508	3.56757	3.31261	3.42384	3.52096	3.44932	3.36719		0.076762	0.023685	0.022845	0.022117	0.021577	0.021808	0.02202	0.021611	0.020971	0.019534	0.021022	0.019519	0.020175	0.020747	0.020325	0.019841
				0.077279	3.88593	3.72955	3.55514	3.64292	3.61381	3.54909	3.62912	3.38781	3.48014	3.31843	3.311	3.40685	3.28956	3.32006	3.26493		0.077279	0.023207	0.022273	0.021231	0.021756	0.021582	0.021195	0.021673	0.020232	0.020784	0.019818	0.019773	0.020346	0.019645	0.019828	0.019498
				0.077796	3.90501	3.76015	3.61019	3.57111	3.53258	3.486	3.52071	3.53865	3.32953	3.33291	3.27649	3.36032	3.14656	3.32668	3.16598		0.077796	0.023634	0.022757	0.02185	0.021613	0.02138	0.021098	0.021308	0.021417	0.020151	0.020171	0.01983	0.020337	0.019044	0.020134	0.019161
				0.078313	3.69885	3.54501	3.38197	3.44135	3.38307	3.44889	3.31943	3.3576	3.30469	3.28406	3.1426	3.12662	3.23406	3.17445	3.17352		0.078313	0.022685	0.021741	0.020741	0.021106	0.020748	0.021152	0.020358	0.020592	0.020267	0.020141	0.019273	0.019175	0.019834	0.019469	0.019463
				0.07883	3.55559	3.67916	3.37802	3.44343	3.4005	3.46515	3.21788	3.10903	3.34974	3.16489	3.19662	3.13075	3.10824	3.08049	3.13277		0.07883	0.022095	0.022863	0.020992	0.021398	0.021131	0.021533	0.019996	0.01932	0.020816	0.019667	0.019864	0.019455	0.019315	0.019143	0.019468
				0.079347	3.36314	3.4887	3.50773	3.43088	3.26595	3.31656	3.19195	3.22813	3.11898	3.17629	3.11306	3.05874	3.06812	3.04169	3.02882		0.079347	0.021174	0.021965	0.022085	0.021601	0.020562	0.020881	0.020096	0.020324	0.019637	0.019998	0.0196	0.019258	0.019317	0.01915	0.019069
				0.079864	3.48364	3.35042	3.3827	3.28553	3.28125	3.28042	3.26883	3.14086	3.17153	3.05622	3.19443	3.08806	2.97462	3.0794	3.0468		0.079864	0.02222	0.02137	0.021576	0.020956	0.020929	0.020923	0.020849	0.020033	0.020229	0.019493	0.020375	0.019696	0.018973	0.019641	0.019433
				0.080381	3.46202	3.3343	3.20045	3.12773	3.21579	3.11455	3.10106	3.06658	3.01625	3.05854	3.17497	2.918	2.98103	3.03051	2.93907		0.080381	0.022368	0.021543	0.020678	0.020209	0.020778	0.020123	0.020036	0.019814	0.019488	0.019762	0.020514	0.018854	0.019261	0.01958	0.01899
				0.080897	3.40325	3.25719	3.14045	3.09881	3.08131	3.17078	3.07124	2.8884	3.01075	3.01645	2.93399	2.98629	2.84855	2.91955	2.822		0.080897	0.022272	0.021316	0.020552	0.02028	0.020165	0.020751	0.020099	0.018903	0.019703	0.019741	0.019201	0.019543	0.018642	0.019106	0.018468
				0.081414	3.37765	3.22898	3.12973	3.05436	2.99718	3.0739	2.98591	3.08681	2.91908	2.95931	2.91019	2.76072	2.89364	2.78621	2.74572		0.081414	0.022388	0.021402	0.020745	0.020245	0.019866	0.020375	0.019791	0.02046	0.019348	0.019615	0.019289	0.018299	0.01918	0.018468	0.018199
				0.081931	3.3229	3.14291	2.94937	3.12596	2.98865	3.09436	2.86944	2.87313	2.77192	2.7254	2.83712	2.96652	2.75585	2.87629	2.74766		0.081931	0.022306	0.021097	0.019798	0.020984	0.020062	0.020771	0.019262	0.019286	0.018607	0.018295	0.019045	0.019913	0.018499	0.019308	0.018444
				0.082448	3.16922	3.03926	3.02918	2.86693	2.86846	3.03278	2.95197	2.9247	2.8267	2.86508	2.82174	2.70148	2.65576	2.69919	2.76379		0.082448	0.021543	0.02066	0.020591	0.019488	0.019499	0.020616	0.020066	0.019881	0.019215	0.019476	0.019181	0.018364	0.018053	0.018348	0.018787
				0.082965	3.10173	3.09778	3.09528	3.01	3.01545	2.81474	2.79643	2.85294	2.89712	2.71583	2.75415	2.73376	2.67475	2.58599	2.65643		0.082965	0.02135	0.021323	0.021305	0.020718	0.020756	0.019374	0.019248	0.019637	0.019941	0.018694	0.018957	0.018817	0.018411	0.0178	0.018285
				0.083482	3.10608	3.00091	3.00663	2.87297	2.78074	2.9104	2.70635	2.77722	2.73363	2.71432	2.66252	2.72428	2.6767	2.55312	2.68983		0.083482	0.021647	0.020914	0.020954	0.020022	0.01938	0.020283	0.018861	0.019355	0.019051	0.018917	0.018556	0.018986	0.018655	0.017793	0.018746
				0.083999	2.89872	2.90374	2.833	2.81921	2.73603	2.83395	2.7817	2.72577	2.75395	2.73987	2.65075	2.56158	2.6241	2.68614	2.63566		0.083999	0.020453	0.020488	0.019989	0.019892	0.019305	0.019996	0.019627	0.019233	0.019431	0.019332	0.018703	0.018074	0.018515	0.018953	0.018597
				0.084516	3.0425	2.97715	2.83304	2.89464	2.69193	2.61247	2.73134	2.73718	2.86719	2.61224	2.60119	2.66302	2.518	2.65569	2.47243		0.084516	0.021732	0.021266	0.020236	0.020676	0.019228	0.018661	0.01951	0.019552	0.02048	0.018659	0.01858	0.019022	0.017986	0.018969	0.01766
				0.085033	2.9669	2.81702	2.79176	2.70023	2.64286	2.5593	2.6756	2.55817	2.50929	2.63737	2.46285	2.45882	2.52893	2.33909	2.42556		0.085033	0.021453	0.020369	0.020186	0.019524	0.01911	0.018505	0.019346	0.018497	0.018144	0.01907	0.017808	0.017779	0.018286	0.016913	0.017538
				0.08555	2.74728	2.7417	2.69897	2.63478	2.65832	2.69874	2.64196	2.48597	2.48663	2.48306	2.50988	2.39675	2.44502	2.38847	2.47024		0.08555	0.020107	0.020066	0.019753	0.019283	0.019456	0.019752	0.019336	0.018194	0.018199	0.018173	0.018369	0.017541	0.017895	0.017481	0.018079
				0.086066	2.76908	2.75052	2.52016	2.71364	2.4931	2.47505	2.56778	2.48811	2.63452	2.45995	2.41965	2.37609	2.44657	2.53735	2.34889		0.086066	0.020512	0.020374	0.018668	0.020101	0.018467	0.018334	0.01902	0.01843	0.019515	0.018222	0.017923	0.017601	0.018123	0.018795	0.017399
				0.086583	2.74071	2.69606	2.61264	2.50531	2.5724	2.58694	2.62017	2.35083	2.28709	2.47824	2.40346	2.44183	2.34613	2.39936	2.40853		0.086583	0.020546	0.020211	0.019586	0.018781	0.019284	0.019393	0.019642	0.017623	0.017145	0.018578	0.018018	0.018305	0.017588	0.017987	0.018056
				0.0871	2.7172	2.64782	2.64667	2.37714	2.56318	2.39283	2.36775	2.39615	2.39771	2.40704	2.23833	2.26432	2.39103	2.35663	2.34654		0.0871	0.020614	0.020087	0.020079	0.018034	0.019445	0.018153	0.017963	0.018178	0.01819	0.018261	0.016981	0.017178	0.018139	0.017878	0.017802
				0.087617	2.5613	2.504	2.43107	2.4934	2.43085	2.50254	2.43192	2.27633	2.39081	2.25058	2.43211	2.22726	2.30383	2.2843	2.31884		0.087617	0.019662	0.019223	0.018663	0.019141	0.018661	0.019211	0.018669	0.017475	0.018354	0.017277	0.018671	0.017098	0.017686	0.017536	0.017801
				0.088134	2.62914	2.60833	2.37161	2.36184	2.4039	2.37804	2.38239	2.29557	2.23617	2.30457	2.32992	2.33903	2.13597	2.20004	2.23184		0.088134	0.020422	0.02026	0.018422	0.018346	0.018673	0.018472	0.018505	0.017831	0.01737	0.017901	0.018098	0.018169	0.016591	0.017089	0.017336
				0.088651	2.45599	2.4972	2.417	2.29965	2.29588	2.26564	2.20927	2.30897	2.19849	2.27549	2.11589	2.3264	2.14207	2.1569	2.06436		0.088651	0.019302	0.019625	0.018995	0.018073	0.018043	0.017806	0.017363	0.018146	0.017278	0.017883	0.016629	0.018283	0.016834	0.016951	0.016224
				0.089168	2.48635	2.43749	2.28737	2.40558	2.25602	2.27122	2.15934	2.19013	2.18539	2.2354	2.21012	2.18695	2.05075	2.25772	2.1088		0.089168	0.019769	0.01938	0.018187	0.019127	0.017937	0.018058	0.017169	0.017414	0.017376	0.017774	0.017573	0.017388	0.016305	0.017951	0.016767
				0.089685	2.36977	2.39898	2.3662	2.34249	2.18651	2.16031	2.15551	2.34246	2.21217	2.19191	2.10394	2.13686	2.11519	2.02186	2.14561		0.089685	0.019061	0.019296	0.019032	0.018842	0.017587	0.017376	0.017338	0.018841	0.017793	0.01763	0.016923	0.017188	0.017013	0.016263	0.017258
				0.090202	2.312	2.37601	2.36385	2.3357	2.28541	2.16121	2.14235	2.19125	2.12196	2.11678	2.1354	2.09647	1.99762	2.12432	2.11996		0.090202	0.018811	0.019332	0.019233	0.019004	0.018595	0.017584	0.017431	0.017829	0.017265	0.017223	0.017375	0.017058	0.016253	0.017284	0.017249
				0.090719	2.39059	2.32703	2.2703	2.17454	2.08388	2.17606	2.17386	2.14862	2.22907	2.24292	2.15058	2.06613	2.03727	2.03104	2.05588		0.090719	0.019674	0.019151	0.018684	0.017896	0.01715	0.017909	0.017891	0.017683	0.018345	0.018459	0.017699	0.017004	0.016767	0.016715	0.01692
				0.091236	2.28696	2.32009	2.29966	2.1399	2.11579	2.25667	2.04261	2.02856	2.12828	1.98284	1.94111	1.98545	2.00582	2.00441	1.97548		0.091236	0.019037	0.019312	0.019142	0.017813	0.017612	0.018785	0.017003	0.016886	0.017716	0.016505	0.016158	0.016527	0.016696	0.016685	0.016444
				0.091752	2.23769	2.22452	2.18773	2.10087	2.18073	2.09049	2.10486	2.02066	1.97653	1.97549	1.95858	1.9276	2.06851	2.02694	1.97314		0.091752	0.018838	0.018727	0.018417	0.017686	0.018358	0.017599	0.01772	0.017011	0.016639	0.016631	0.016488	0.016227	0.017414	0.017064	0.016611
				0.092269	2.1133	2.15254	2.16844	2.10776	2.01485	2.09105	2.04397	1.99373	2.03633	1.97868	1.97385	2.00275	1.78548	1.98488	1.95483		0.092269	0.017992	0.018326	0.018461	0.017945	0.017154	0.017802	0.017401	0.016974	0.017336	0.016846	0.016804	0.017051	0.015201	0.016898	0.016643
				0.092786	2.12822	2.14864	2.16174	2.0121	2.02233	2.10312	2.09618	1.96903	2.04205	1.95351	1.91591	1.99937	1.78459	2.0208	1.80723		0.092786	0.018322	0.018498	0.018611	0.017323	0.017411	0.018106	0.018046	0.016952	0.017581	0.016818	0.016495	0.017213	0.015364	0.017398	0.015559
				0.093303	2.23572	1.99341	2.10739	2.18042	1.96602	1.96419	2.0597	1.98494	2.09209	1.9516	1.96141	1.9372	1.94274	1.81876	1.79963		0.093303	0.019463	0.017354	0.018346	0.018982	0.017115	0.017099	0.017931	0.01728	0.018213	0.01699	0.017075	0.016864	0.016912	0.015833	0.015667
				0.09382	2.21414	2.15098	1.98833	2.06119	1.96715	1.81962	1.93098	1.99057	1.87957	1.85889	1.92583	1.9592	1.9898	1.81482	1.82561		0.09382	0.019489	0.018933	0.017502	0.018143	0.017315	0.016017	0.016997	0.017521	0.016544	0.016362	0.016952	0.017245	0.017515	0.015974	0.016069
				0.094337	2.11532	1.9313	1.95713	1.99378	1.95323	1.88753	1.84474	1.83121	1.88609	1.86691	1.84375	1.78613	1.82136	1.75634	1.83932		0.094337	0.018825	0.017188	0.017417	0.017744	0.017383	0.016798	0.016417	0.016297	0.016785	0.016614	0.016408	0.015896	0.016209	0.01563	0.016369
				0.094854	2.04204	1.91686	1.98076	1.81318	1.85922	1.85219	1.88821	1.92978	1.64226	1.77356	1.67937	1.88007	1.89876	1.69249	1.87917		0.094854	0.018373	0.017247	0.017821	0.016314	0.016728	0.016665	0.016989	0.017363	0.014776	0.015957	0.01511	0.016915	0.017084	0.015228	0.016907
				0.095371	1.98681	1.99701	1.9172	1.84058	1.85105	1.85405	1.88309	1.80289	1.81872	1.64897	1.72929	1.78101	1.87166	1.73342	1.76743		0.095371	0.018071	0.018164	0.017438	0.016741	0.016836	0.016864	0.017128	0.016398	0.016542	0.014998	0.015729	0.016199	0.017024	0.015767	0.016076
				0.095888	1.92416	1.90532	1.94443	1.86473	1.94931	1.84386	1.80324	1.81314	1.75163	1.76415	1.79498	1.75076	1.72814	1.57422	1.78502		0.095888	0.017692	0.017519	0.017878	0.017145	0.017923	0.016953	0.01658	0.016671	0.016105	0.01622	0.016504	0.016097	0.015889	0.014474	0.016412
				0.096405	2.0429	1.95126	1.79517	1.91329	1.74746	1.68199	1.90742	1.70264	1.60139	1.72887	1.81056	1.7698	1.7859	1.69703	1.61302		0.096405	0.018987	0.018135	0.016684	0.017782	0.016241	0.015632	0.017727	0.015824	0.014883	0.016068	0.016827	0.016448	0.016598	0.015772	0.014991
				0.096921	1.83062	1.91268	1.79316	1.65865	1.71137	1.80601	1.75903	1.84901	1.76305	1.6753	1.80471	1.66312	1.58601	1.71047	1.69174		0.096921	0.017196	0.017967	0.016844	0.015581	0.016076	0.016965	0.016524	0.017369	0.016562	0.015737	0.016953	0.015623	0.014898	0.016068	0.015892
				0.097438	1.81062	1.79501	1.74839	1.68337	1.71199	1.74977	1.73186	1.67044	1.52878	1.65273	1.81476	1.62396	1.63884	1.57601	1.7283		0.097438	0.01719	0.017042	0.016599	0.015982	0.016254	0.016613	0.016443	0.015859	0.014515	0.015691	0.01723	0.015418	0.015559	0.014963	0.016409
				0.097955	1.79534	1.6987	1.75419	1.6539	1.66551	1.73063	1.62144	1.69224	1.65208	1.62756	1.57873	1.45809	1.68073	1.64101	1.5837		0.097955	0.017227	0.016299	0.016832	0.015869	0.015981	0.016606	0.015558	0.016237	0.015852	0.015617	0.015148	0.013991	0.016127	0.015746	0.015196
				0.098472	1.80243	1.65148	1.7858	1.6281	1.66858	1.5876	1.59296	1.63461	1.65384	1.58252	1.7393	1.55798	1.5652	1.49853	1.43997		0.098472	0.017478	0.016014	0.017316	0.015787	0.01618	0.015395	0.015447	0.01585	0.016037	0.015345	0.016865	0.015107	0.015177	0.014531	0.013963
				0.098989	1.72064	1.70259	1.71762	1.67107	1.57645	1.51741	1.65999	1.66623	1.56439	1.62813	1.69264	1.60965	1.65024	1.45264	1.58796		0.098989	0.01686	0.016683	0.016831	0.016374	0.015447	0.014869	0.016266	0.016327	0.015329	0.015954	0.016586	0.015773	0.01617	0.014234	0.01556
				0.099506	1.71363	1.71419	1.7243	1.65244	1.6104	1.52025	1.59207	1.66863	1.55111	1.5674	1.55193	1.48821	1.53235	1.55314	1.45574		0.099506	0.016967	0.016973	0.017073	0.016362	0.015945	0.015053	0.015764	0.016522	0.015358	0.015519	0.015366	0.014735	0.015173	0.015378	0.014414
				0.100023	1.70482	1.56956	1.61747	1.52744	1.62814	1.49496	1.51866	1.54308	1.48315	1.5687	1.49385	1.59285	1.45674	1.44067	1.45815		0.100023	0.017056	0.015703	0.016182	0.015281	0.016289	0.014956	0.015194	0.015438	0.014838	0.015694	0.014945	0.015936	0.014574	0.014413	0.014588
				0.10054	1.63207	1.5693	1.6471	1.4907	1.5912	1.594	1.47364	1.5937	1.61904	1.57577	1.51458	1.51211	1.50108	1.40821	1.47957		0.10054	0.016497	0.015863	0.016649	0.015068	0.016084	0.016113	0.014896	0.01611	0.016366	0.015928	0.01531	0.015285	0.015173	0.014235	0.014956
				0.101057	1.61308	1.63785	1.4866	1.5749	1.53465	1.59326	1.47567	1.47475	1.46792	1.55445	1.53799	1.41042	1.46287	1.49783	1.36947		0.101057	0.016474	0.016727	0.015182	0.016084	0.015673	0.016271	0.01507	0.015061	0.014991	0.015875	0.015707	0.014404	0.01494	0.015297	0.013986
				0.101574	1.59913	1.56057	1.38197	1.46955	1.54228	1.48165	1.50724	1.45269	1.43149	1.48399	1.4998	1.44549	1.46014	1.39621	1.46238		0.101574	0.016499	0.016101	0.014258	0.015162	0.015912	0.015287	0.015551	0.014988	0.014769	0.015311	0.015474	0.014913	0.015065	0.014405	0.015088
				0.10209	1.57455	1.53468	1.44721	1.51672	1.43309	1.39939	1.50746	1.46861	1.40938	1.42375	1.40025	1.43568	1.40034	1.32774	1.31016		0.10209	0.016411	0.015995	0.015083	0.015808	0.014936	0.014585	0.015711	0.015306	0.014689	0.014839	0.014594	0.014963	0.014595	0.013838	0.013655
				0.102607	1.54504	1.4905	1.49168	1.50069	1.36735	1.43479	1.45388	1.4923	1.43008	1.4405	1.34082	1.40088	1.38182	1.3183	1.40377		0.102607	0.016266	0.015692	0.015705	0.0158	0.014396	0.015106	0.015307	0.015711	0.015056	0.015166	0.014116	0.014749	0.014548	0.013879	0.014779
				0.103124	1.46503	1.43249	1.45575	1.37607	1.35945	1.54147	1.43742	1.40176	1.34732	1.36088	1.4225	1.36267	1.37558	1.25429	1.4058		0.103124	0.01558	0.015234	0.015481	0.014634	0.014457	0.016393	0.015286	0.014907	0.014328	0.014472	0.015128	0.014491	0.014629	0.013339	0.01495
				0.103641	1.52591	1.42308	1.53486	1.39102	1.48706	1.34952	1.37004	1.39356	1.38801	1.30883	1.36607	1.32684	1.3673	1.28784	1.24056		0.103641	0.01639	0.015286	0.016487	0.014942	0.015973	0.014496	0.014716	0.014969	0.014909	0.014059	0.014674	0.014252	0.014687	0.013833	0.013325
				0.104158	1.40846	1.42523	1.3413	1.21416	1.38615	1.3829	1.41993	1.36938	1.345	1.23046	1.22955	1.30445	1.20418	1.28135	1.25707		0.104158	0.01528	0.015462	0.014552	0.013172	0.015038	0.015003	0.015405	0.014856	0.014592	0.013349	0.013339	0.014152	0.013064	0.013901	0.013638
				0.104675	1.46394	1.42777	1.51964	1.36631	1.42056	1.46631	1.34939	1.3814	1.30419	1.30783	1.31957	1.29164	1.26657	1.23528	1.32596		0.104675	0.01604	0.015644	0.01665	0.01497	0.015565	0.016066	0.014785	0.015136	0.01429	0.01433	0.014458	0.014152	0.013878	0.013535	0.014528
				0.105192	1.4051	1.33069	1.39107	1.40209	1.46083	1.32185	1.30435	1.3135	1.42745	1.30396	1.31623	1.23252	1.23874	1.32325	1.22192		0.105192	0.015548	0.014725	0.015393	0.015515	0.016165	0.014627	0.014433	0.014534	0.015795	0.014429	0.014565	0.013638	0.013707	0.014642	0.013521
				0.105709	1.35992	1.3954	1.39664	1.39351	1.21429	1.2458	1.28752	1.23668	1.25379	1.22589	1.2702	1.25362	1.29335	1.16119	1.20987		0.105709	0.015196	0.015593	0.015607	0.015572	0.013569	0.013921	0.014387	0.013819	0.01401	0.013699	0.014194	0.014008	0.014452	0.012976	0.01352
				0.106226	1.38183	1.33801	1.2557	1.36369	1.25215	1.23656	1.26354	1.30403	1.24536	1.22247	1.29066	1.22722	1.24769	1.29729	1.32282		0.106226	0.015593	0.015098	0.014169	0.015388	0.014129	0.013953	0.014258	0.014715	0.014053	0.013794	0.014564	0.013848	0.014079	0.014639	0.014927
				0.106742	1.32094	1.25699	1.3555	1.30602	1.32964	1.21259	1.27738	1.23424	1.27398	1.30606	1.21498	1.22887	1.19711	1.1335	1.2758		0.106742	0.015051	0.014322	0.015444	0.014881	0.01515	0.013816	0.014554	0.014063	0.014516	0.014881	0.013843	0.014002	0.01364	0.012915	0.014536
				0.107259	1.24555	1.23751	1.38697	1.30326	1.08201	1.27504	1.23059	1.21986	1.18105	1.15158	1.20782	1.12657	1.21632	1.17069	1.13583		0.107259	0.014329	0.014237	0.015956	0.014993	0.012448	0.014669	0.014157	0.014034	0.013587	0.013248	0.013895	0.012961	0.013993	0.013468	0.013067
				0.107776	1.16575	1.35116	1.30319	1.20513	1.28119	1.20967	1.20584	1.21129	1.23793	1.17829	1.22196	1.22553	1.22717	1.11955	1.21998		0.107776	0.013541	0.015695	0.015137	0.013998	0.014882	0.014051	0.014007	0.01407	0.014379	0.013687	0.014194	0.014235	0.014254	0.013004	0.014171
				0.108293	1.29833	1.15298	1.25168	1.2425	1.25556	1.1943	1.20652	1.19654	1.27893	1.17298	1.1644	1.15857	1.20464	1.13702	1.11595		0.108293	0.015226	0.013521	0.014679	0.014571	0.014724	0.014006	0.014149	0.014032	0.014999	0.013756	0.013655	0.013587	0.014127	0.013334	0.013087
				0.10881	1.16181	1.32343	1.17357	1.21822	1.20924	1.19968	1.07169	1.20535	1.12294	1.22877	1.09773	1.08573	1.19095	1.06503	1.05405		0.10881	0.013755	0.015669	0.013895	0.014423	0.014317	0.014204	0.012688	0.014271	0.013295	0.014548	0.012997	0.012855	0.0141	0.01261	0.01248
				0.109327	1.20982	1.20658	1.15233	1.14216	1.22853	1.11457	1.13661	1.10314	1.05185	1.14823	1.02751	1.15021	1.14209	1.20156	1.02007		0.109327	0.01446	0.014422	0.013773	0.013652	0.014684	0.013322	0.013585	0.013185	0.012572	0.013724	0.012281	0.013748	0.013651	0.014362	0.012192
				0.109844	1.19319	1.17989	1.18281	1.09062	1.20957	1.1758	1.23403	1.13096	1.07258	1.08928	1.10246	1.17465	1.11745	1.08166	1.11545		0.109844	0.014397	0.014236	0.014272	0.013159	0.014594	0.014187	0.014889	0.013646	0.012941	0.013143	0.013302	0.014173	0.013483	0.013051	0.013459
				0.110361	1.17904	1.14869	1.17944	1.20523	1.16609	1.05628	1.02444	1.18128	1.07673	1.13139	1.13466	1.08724	1.03923	1.07341	0.999284		0.110361	0.01436	0.01399	0.014365	0.014679	0.014203	0.012865	0.012477	0.014388	0.013114	0.01378	0.01382	0.013242	0.012657	0.013074	0.012171
				0.110878	1.19117	1.01517	1.0968	1.15887	1.06652	1.09144	1.07912	1.09785	0.987022	1.09623	1.06483	1.10076	1.10013	1.02541	1.13183		0.110878	0.014644	0.01248	0.013484	0.014247	0.013112	0.013418	0.013267	0.013497	0.012134	0.013477	0.013091	0.013533	0.013525	0.012606	0.013915
				0.111395	1.19652	1.09711	1.05753	0.996592	1.08337	1.13508	1.07622	1.06259	1.02981	1.13207	1.12011	1.03019	1.07267	1.07004	1.02349		0.111395	0.014847	0.013614	0.013123	0.012367	0.013443	0.014085	0.013355	0.013185	0.012779	0.014048	0.013899	0.012783	0.013311	0.013278	0.0127
				0.111911	1.07764	1.0094	1.01611	1.10222	1.08715	1.0299	0.9846	0.991295	1.07775	1.05675	0.968074	1.00334	0.98295	1.04311	1.13595		0.111911	0.013496	0.012642	0.012726	0.013804	0.013616	0.012899	0.012331	0.012415	0.013498	0.013235	0.012124	0.012566	0.012311	0.013064	0.014227
				0.112428	1.04083	1.05866	1.01625	0.991782	1.06533	1.01676	1.0178	0.937067	1.04263	0.956757	0.953361	0.980923	1.0851	0.912039	0.989714		0.112428	0.013156	0.013382	0.012846	0.012536	0.013466	0.012852	0.012865	0.011845	0.013179	0.012093	0.012051	0.012399	0.013716	0.011528	0.01251
				0.112945	1.06814	1.04981	1.0518	1.02096	1.01689	1.0385	1.01866	1.0658	0.988997	1.02436	0.986607	1.06718	1.00258	0.975808	0.998995		0.112945	0.013626	0.013392	0.013417	0.013024	0.012972	0.013248	0.012995	0.013596	0.012616	0.013067	0.012586	0.013614	0.012789	0.012448	0.012744
				0.113462	1.1479	0.985221	1.08987	0.975986	0.999343	1.07843	0.972682	0.934664	1.03762	0.928211	1.02957	1.01585	1.03648	0.977848	1.02578		0.113462	0.014778	0.012683	0.014031	0.012564	0.012865	0.013883	0.012522	0.012033	0.013358	0.011949	0.013254	0.013078	0.013343	0.012588	0.013206
				0.113979	1.01884	1.04402	1.08401	1.04497	1.08682	0.952523	0.968011	0.93272	1.00076	1.02952	0.941421	0.960379	0.929288	1.02445	0.906448		0.113979	0.013236	0.013563	0.014083	0.013575	0.014119	0.012374	0.012576	0.012117	0.013001	0.013375	0.01223	0.012476	0.012073	0.013309	0.011776
				0.114496	1.00953	1.03026	0.983198	0.976028	0.978153	0.901894	1.00712	0.920244	0.922564	0.952335	1.03059	0.895733	0.884891	0.978543	0.96532		0.114496	0.013234	0.013506	0.012889	0.012795	0.012823	0.011823	0.013203	0.012064	0.012094	0.012484	0.01351	0.011742	0.0116	0.012828	0.012655
				0.115013	1.00855	1.02803	0.991237	0.983686	0.981227	1.00967	0.959137	0.92057	0.921779	0.996561	0.954642	0.895664	0.940294	0.978783	0.803886		0.115013	0.013341	0.013599	0.013112	0.013012	0.01298	0.013356	0.012687	0.012177	0.012193	0.013182	0.012628	0.011848	0.012438	0.012947	0.010634
				0.11553	0.879487	0.858634	0.952052	0.92656	0.85392	0.940482	0.921159	0.87355	0.879589	1.01822	0.881813	0.885537	0.916309	0.892005	0.83386		0.11553	0.011739	0.01146	0.012707	0.012367	0.011397	0.012553	0.012295	0.011659	0.01174	0.01359	0.01177	0.011819	0.01223	0.011906	0.01113
				0.116047	0.972642	0.975021	0.902256	0.904116	0.959216	0.864617	0.875074	0.853606	0.977109	0.980588	0.842865	0.860394	0.837865	0.854031	0.869943		0.116047	0.013098	0.013131	0.012151	0.012176	0.012918	0.011644	0.011785	0.011495	0.013159	0.013205	0.011351	0.011587	0.011283	0.011501	0.011715
				0.116563	0.944916	0.935115	0.913734	0.941972	0.956769	0.94728	0.917609	0.806944	0.955107	0.931957	0.880583	0.871526	0.839645	0.832569	0.851303		0.116563	0.012839	0.012705	0.012415	0.012799	0.013	0.012871	0.012467	0.010964	0.012977	0.012662	0.011964	0.011841	0.011408	0.011312	0.011567
				0.11708	0.936138	0.945197	0.768852	0.897411	0.819186	0.820128	0.931213	0.869183	0.87256	0.895712	0.793452	0.916406	0.907631	0.848958	0.865823		0.11708	0.012832	0.012957	0.010539	0.012301	0.011229	0.011242	0.012765	0.011915	0.011961	0.012278	0.010876	0.012562	0.012442	0.011637	0.011868
				0.117597	0.946224	0.84497	0.911426	0.878896	0.909604	0.910089	0.82542	0.891066	0.836175	0.881888	0.961691	0.835437	0.830563	0.799624	0.864473		0.117597	0.013085	0.011685	0.012604	0.012154	0.012579	0.012586	0.011415	0.012323	0.011564	0.012196	0.013299	0.011553	0.011486	0.011058	0.011955
				0.118114	0.867061	0.947257	0.867278	0.82589	0.793209	0.785545	0.813883	0.851643	0.869102	0.858843	0.81477	0.846718	0.825973	0.769293	0.750843		0.118114	0.012096	0.013215	0.012099	0.011522	0.011066	0.010959	0.011354	0.011881	0.012125	0.011982	0.011367	0.011812	0.011523	0.010732	0.010475
				0.118631	0.91528	0.878655	0.837505	0.812466	0.851108	0.788593	0.767054	0.754769	0.808839	0.878595	0.802805	0.906706	0.779888	0.727701	0.795262		0.118631	0.012881	0.012366	0.011786	0.011434	0.011978	0.011098	0.010795	0.010622	0.011383	0.012365	0.011298	0.01276	0.010976	0.010241	0.011192
				0.119148	0.832134	0.756972	0.878981	0.838925	0.841834	0.690533	0.767686	0.819005	0.750044	0.75625	0.735437	0.813179	0.686801	0.701475	0.882337		0.119148	0.011813	0.010746	0.012478	0.01191	0.011951	0.009803	0.010898	0.011627	0.010648	0.010736	0.01044	0.011544	0.00975	0.009958	0.012526
				0.119665	0.77159	0.78305	0.820316	0.799037	0.758923	0.796849	0.792128	0.786164	0.740391	0.701233	0.749223	0.767248	0.883041	0.858139	0.706379		0.119665	0.011049	0.011213	0.011747	0.011442	0.010868	0.011411	0.011343	0.011258	0.010602	0.010041	0.010729	0.010987	0.012645	0.012288	0.010115
				0.120182	0.760827	0.832384	0.861692	0.804681	0.752039	0.775301	0.784905	0.795531	0.757315	0.800403	0.75059	0.685966	0.715749	0.791901	0.6719		0.120182	0.010989	0.012023	0.012446	0.011623	0.010862	0.011198	0.011337	0.01149	0.010938	0.011561	0.010841	0.009908	0.010338	0.011438	0.009705
				0.120699	0.813954	0.763367	0.832408	0.777932	0.823836	0.832873	0.799091	0.777596	0.688208	0.836501	0.732432	0.752587	0.777217	0.76938	0.780793		0.120699	0.011858	0.011121	0.012127	0.011333	0.012002	0.012134	0.011641	0.011328	0.010026	0.012186	0.01067	0.010964	0.011323	0.011209	0.011375
				0.121215	0.678119	0.748976	0.767807	0.75045	0.714935	0.746582	0.725798	0.813505	0.711982	0.69888	0.763222	0.719739	0.761331	0.691786	0.675047		0.121215	0.009964	0.011005	0.011281	0.011026	0.010505	0.01097	0.010664	0.011953	0.010461	0.010269	0.011214	0.010575	0.011186	0.010164	0.009919
				0.121732	0.850828	0.736258	0.793656	0.765731	0.808284	0.7822	0.692005	0.693064	0.805233	0.582707	0.676307	0.721589	0.762891	0.68116	0.748372		0.121732	0.012608	0.01091	0.011761	0.011347	0.011978	0.011591	0.010255	0.01027	0.011932	0.008635	0.010022	0.010693	0.011305	0.010094	0.01109
				0.122249	0.715246	0.726782	0.667161	0.749457	0.752844	0.667984	0.678416	0.672334	0.666144	0.721561	0.764433	0.627493	0.643707	0.620907	0.67957		0.122249	0.010689	0.010862	0.009971	0.0112	0.011251	0.009983	0.010139	0.010048	0.009955	0.010784	0.011424	0.009378	0.00962	0.009279	0.010156
				0.122766	0.689049	0.647379	0.651691	0.75535	0.773489	0.653953	0.722032	0.744247	0.715141	0.658332	0.674077	0.744237	0.65551	0.652859	0.78659		0.122766	0.010385	0.009757	0.009822	0.011384	0.011658	0.009856	0.010882	0.011217	0.010778	0.009922	0.010159	0.011217	0.00988	0.00984	0.011855
				0.123283	0.710398	0.668077	0.612008	0.744557	0.777495	0.735301	0.719885	0.721541	0.723205	0.640858	0.649626	0.759929	0.677021	0.629751	0.671734		0.123283	0.010797	0.010154	0.009302	0.011316	0.011817	0.011176	0.010941	0.010966	0.010992	0.00974	0.009873	0.01155	0.01029	0.009571	0.010209
				0.1238	0.742095	0.604038	0.705206	0.753942	0.664258	0.624909	0.639936	0.647506	0.733287	0.690889	0.678525	0.617804	0.664192	0.604829	0.624243		0.1238	0.011374	0.009258	0.010808	0.011555	0.010181	0.009578	0.009808	0.009924	0.011239	0.010589	0.010399	0.009469	0.01018	0.00927	0.009567
				0.124317	0.751263	0.691449	0.717195	0.680571	0.698786	0.656846	0.653726	0.609378	0.632484	0.694388	0.764199	0.648527	0.591869	0.717459	0.691808		0.124317	0.011611	0.010686	0.011084	0.010518	0.0108	0.010151	0.010103	0.009418	0.009775	0.010732	0.01181	0.010023	0.009147	0.011088	0.010692
				0.124834	0.743947	0.654533	0.737168	0.644851	0.671048	0.686397	0.671846	0.623844	0.67552	0.68013	0.65951	0.660596	0.669293	0.688545	0.636131		0.124834	0.011593	0.0102	0.011488	0.010049	0.010457	0.010696	0.01047	0.009722	0.010527	0.010599	0.010277	0.010294	0.01043	0.01073	0.009913
				0.12535	0.62473	0.702937	0.66011	0.615288	0.627748	0.693846	0.651348	0.656826	0.647224	0.539252	0.522915	0.623263	0.615323	0.661337	0.633415		0.12535	0.009816	0.011045	0.010372	0.009668	0.009864	0.010902	0.010234	0.01032	0.01017	0.008473	0.008216	0.009793	0.009668	0.010391	0.009953
				0.125867	0.680875	0.593416	0.706047	0.710092	0.608585	0.623687	0.561612	0.636807	0.650843	0.560332	0.627094	0.663147	0.633716	0.627454	0.625842		0.125867	0.010787	0.009401	0.011186	0.01125	0.009642	0.009881	0.008897	0.010089	0.010311	0.008877	0.009935	0.010506	0.01004	0.00994	0.009915
				0.126384	0.569615	0.53042	0.712501	0.625306	0.628987	0.680309	0.6209	0.562257	0.540978	0.699698	0.633106	0.55976	0.578175	0.685142	0.567164		0.126384	0.009098	0.008472	0.011381	0.009988	0.010047	0.010867	0.009918	0.008981	0.008641	0.011176	0.010113	0.008941	0.009235	0.010944	0.009059
				0.126901	0.611253	0.585566	0.670382	0.547657	0.669981	0.656155	0.625065	0.70119	0.600829	0.605057	0.600612	0.568188	0.678355	0.516366	0.616037		0.126901	0.009844	0.00943	0.010796	0.008819	0.010789	0.010567	0.010066	0.011292	0.009676	0.009744	0.009672	0.00915	0.010924	0.008315	0.009921
				0.127418	0.546485	0.638281	0.497154	0.602415	0.614972	0.560739	0.571906	0.580795	0.576941	0.680252	0.583851	0.684698	0.639377	0.596783	0.502074		0.127418	0.008872	0.010363	0.008071	0.00978	0.009984	0.009104	0.009285	0.009429	0.009367	0.011044	0.009479	0.011116	0.010381	0.009689	0.008151
				0.127935	0.644872	0.649008	0.683789	0.629931	0.692094	0.641557	0.628105	0.573543	0.555915	0.619244	0.613121	0.549728	0.59062	0.536931	0.615404		0.127935	0.010555	0.010623	0.011192	0.01031	0.011328	0.010501	0.01028	0.009387	0.009099	0.010135	0.010035	0.008998	0.009667	0.008788	0.010073
				0.128452	0.586144	0.595776	0.557982	0.667608	0.503199	0.595435	0.583789	0.578357	0.577532	0.635777	0.638653	0.616275	0.605331	0.610806	0.568557		0.128452	0.009671	0.00983	0.009207	0.011015	0.008303	0.009825	0.009632	0.009543	0.009529	0.01049	0.010538	0.010168	0.009988	0.010078	0.009381
				0.128969	0.557015	0.521901	0.543336	0.581581	0.501375	0.547075	0.599935	0.600419	0.620002	0.546337	0.559295	0.586646	0.562562	0.586847	0.605407		0.128969	0.009265	0.008681	0.009037	0.009673	0.008339	0.0091	0.009979	0.009987	0.010312	0.009087	0.009303	0.009758	0.009357	0.009761	0.01007
				0.129486	0.570797	0.577587	0.61985	0.616722	0.564137	0.60282	0.491445	0.628606	0.530154	0.514198	0.478277	0.611955	0.519246	0.568743	0.607295		0.129486	0.00957	0.009684	0.010393	0.01034	0.009459	0.010107	0.00824	0.01054	0.008889	0.008621	0.008019	0.01026	0.008706	0.009536	0.010182
				0.130002	0.535597	0.511307	0.55205	0.550369	0.640705	0.537089	0.495797	0.563492	0.618702	0.546763	0.468535	0.58898	0.515659	0.558601	0.528669		0.130002	0.009052	0.008641	0.00933	0.009302	0.010828	0.009077	0.008379	0.009523	0.010456	0.009241	0.007918	0.009954	0.008715	0.009441	0.008935
				0.130519	0.548461	0.557878	0.594587	0.557012	0.549247	0.490962	0.555807	0.605738	0.492706	0.527221	0.584502	0.554885	0.577207	0.521609	0.60979		0.130519	0.009343	0.009504	0.010129	0.009489	0.009357	0.008364	0.009468	0.010319	0.008393	0.008981	0.009957	0.009453	0.009833	0.008886	0.010388
				0.131036	0.52167	0.496494	0.561409	0.559479	0.525912	0.528182	0.541555	0.509392	0.5446	0.613692	0.52118	0.612191	0.52344	0.532121	0.553649		0.131036	0.008957	0.008525	0.00964	0.009606	0.00903	0.009069	0.009299	0.008746	0.009351	0.010537	0.008949	0.010512	0.008988	0.009137	0.009506
				0.131553	0.531569	0.540926	0.517862	0.479334	0.470375	0.491205	0.57522	0.46513	0.570588	0.548387	0.493776	0.491011	0.548205	0.501467	0.522094		0.131553	0.009199	0.009361	0.008962	0.008295	0.00814	0.008501	0.009955	0.00805	0.009875	0.00949	0.008545	0.008498	0.009487	0.008678	0.009035
				0.13207	0.494635	0.56454	0.557209	0.529883	0.525744	0.467793	0.543518	0.560004	0.565904	0.486687	0.532961	0.527819	0.505988	0.570618	0.512684		0.13207	0.008628	0.009847	0.009719	0.009242	0.00917	0.008159	0.00948	0.009768	0.009871	0.008489	0.009296	0.009206	0.008826	0.009953	0.008942
				0.132587	0.427214	0.517271	0.501087	0.544009	0.54491	0.583023	0.503816	0.478202	0.493405	0.474787	0.513948	0.489163	0.47583	0.536522	0.540309		0.132587	0.00751	0.009093	0.008809	0.009563	0.009579	0.010249	0.008857	0.008406	0.008674	0.008346	0.009035	0.008599	0.008365	0.009432	0.009498
				0.133104	0.474343	0.510883	0.494345	0.52424	0.478208	0.484993	0.475019	0.55214	0.557865	0.523947	0.466951	0.459178	0.490757	0.495131	0.544293		0.133104	0.008404	0.009051	0.008758	0.009288	0.008472	0.008592	0.008416	0.009782	0.009884	0.009283	0.008273	0.008135	0.008695	0.008772	0.009643
				0.133621	0.510748	0.468457	0.551206	0.438987	0.495946	0.515796	0.45792	0.511102	0.478798	0.480343	0.507842	0.474647	0.490039	0.397706	0.494251		0.133621	0.009119	0.008364	0.009842	0.007838	0.008855	0.009209	0.008176	0.009126	0.008549	0.008576	0.009067	0.008475	0.008749	0.007101	0.008825
				0.134137	0.494206	0.583772	0.523796	0.427081	0.571948	0.548964	0.413975	0.504626	0.485536	0.469785	0.477493	0.511056	0.483013	0.438894	0.50575		0.134137	0.008892	0.010504	0.009425	0.007684	0.010291	0.009877	0.007449	0.00908	0.008736	0.008453	0.008591	0.009195	0.008691	0.007897	0.0091
				0.134654	0.41653	0.492399	0.408093	0.521225	0.473633	0.465312	0.523605	0.457645	0.51628	0.48701	0.510422	0.547709	0.573308	0.499519	0.510576		0.134654	0.007552	0.008928	0.007399	0.009451	0.008588	0.008437	0.009494	0.008298	0.009361	0.00883	0.009255	0.009931	0.010395	0.009057	0.009258
				0.135171	0.487303	0.460718	0.490369	0.383768	0.500119	0.460086	0.429358	0.493887	0.50976	0.528612	0.41003	0.485551	0.452299	0.434522	0.531419		0.135171	0.008904	0.008418	0.00896	0.007012	0.009138	0.008406	0.007845	0.009024	0.009314	0.009658	0.007492	0.008872	0.008264	0.007939	0.00971
				0.135688	0.432581	0.515565	0.556926	0.463794	0.3749	0.501145	0.481467	0.502989	0.459163	0.371532	0.481515	0.485267	0.432906	0.435255	0.48843		0.135688	0.007964	0.009492	0.010254	0.008539	0.006902	0.009227	0.008864	0.009261	0.008454	0.00684	0.008865	0.008934	0.00797	0.008014	0.008993
				0.136205	0.403992	0.483692	0.472217	0.459685	0.399519	0.349406	0.461319	0.422505	0.494142	0.34285	0.426191	0.421811	0.423976	0.435788	0.416639		0.136205	0.007495	0.008973	0.00876	0.008528	0.007412	0.006482	0.008558	0.007838	0.009167	0.00636	0.007907	0.007825	0.007866	0.008085	0.007729
				0.136722	0.415994	0.440059	0.460313	0.40928	0.487419	0.46658	0.389649	0.538458	0.428087	0.368317	0.428557	0.445036	0.400595	0.372957	0.460971		0.136722	0.007776	0.008226	0.008605	0.007651	0.009111	0.008722	0.007284	0.010065	0.008002	0.006885	0.008011	0.008319	0.007488	0.006972	0.008617
				0.137239	0.405858	0.380096	0.326442	0.48841	0.461426	0.509258	0.407348	0.396547	0.499044	0.471682	0.455597	0.464028	0.416956	0.481463	0.444564		0.137239	0.007644	0.007159	0.006148	0.009199	0.008691	0.009592	0.007672	0.007469	0.009399	0.008884	0.008581	0.00874	0.007853	0.009068	0.008373
				0.137756	0.449826	0.355288	0.451263	0.429763	0.391054	0.401691	0.411449	0.554233	0.375901	0.376164	0.469138	0.414056	0.411847	0.315687	0.37632		0.137756	0.008536	0.006742	0.008563	0.008155	0.007421	0.007623	0.007808	0.010518	0.007133	0.007138	0.008903	0.007857	0.007815	0.005991	0.007141
				0.138272	0.490839	0.448643	0.469656	0.385316	0.450432	0.449341	0.365648	0.366451	0.485251	0.377926	0.358105	0.377563	0.437305	0.423461	0.368497		0.138272	0.009384	0.008578	0.008979	0.007367	0.008612	0.008591	0.006991	0.007006	0.009278	0.007226	0.006847	0.007219	0.008361	0.008096	0.007045
				0.138789	0.432167	0.347016	0.44927	0.361931	0.406379	0.398388	0.34354	0.409003	0.394654	0.436751	0.455865	0.436376	0.355131	0.383868	0.401626		0.138789	0.008325	0.006684	0.008654	0.006972	0.007828	0.007674	0.006617	0.007878	0.007602	0.008413	0.008781	0.008406	0.006841	0.007394	0.007736
				0.139306	0.418477	0.418553	0.36944	0.413016	0.478668	0.401166	0.395094	0.345702	0.398428	0.402084	0.325424	0.407007	0.471827	0.387667	0.497481		0.139306	0.008121	0.008123	0.007169	0.008015	0.009289	0.007785	0.007667	0.006709	0.007732	0.007803	0.006315	0.007898	0.009156	0.007523	0.009654
				0.139823	0.437984	0.319887	0.430574	0.356846	0.392814	0.405498	0.417073	0.319056	0.421482	0.430235	0.392174	0.385903	0.366108	0.332791	0.378156		0.139823	0.008563	0.006254	0.008418	0.006977	0.00768	0.007928	0.008154	0.006238	0.00824	0.008411	0.007667	0.007545	0.007158	0.006506	0.007393
				0.14034	0.373734	0.447693	0.418315	0.360813	0.356449	0.392672	0.432495	0.419868	0.335614	0.376608	0.402718	0.431119	0.371483	0.373232	0.386162		0.14034	0.007361	0.008817	0.008239	0.007106	0.00702	0.007734	0.008518	0.008269	0.00661	0.007417	0.007932	0.008491	0.007316	0.007351	0.007606
				0.140857	0.359451	0.366865	0.408541	0.437702	0.351298	0.356811	0.373981	0.484675	0.445484	0.419164	0.419807	0.523034	0.435914	0.370456	0.327576		0.140857	0.007132	0.007279	0.008106	0.008684	0.00697	0.007079	0.00742	0.009616	0.008839	0.008317	0.008329	0.010377	0.008649	0.00735	0.006499
				0.141374	0.367524	0.360136	0.436067	0.426198	0.402496	0.382303	0.325192	0.342989	0.357585	0.357155	0.400709	0.414486	0.315795	0.364641	0.336357		0.141374	0.007346	0.007198	0.008715	0.008518	0.008045	0.007641	0.006499	0.006855	0.007147	0.007138	0.008009	0.008284	0.006312	0.007288	0.006723
				0.141891	0.397274	0.387641	0.481789	0.364155	0.441418	0.348672	0.400859	0.30843	0.389944	0.399981	0.374227	0.348426	0.394952	0.36968	0.435904		0.141891	0.007998	0.007804	0.0097	0.007332	0.008887	0.00702	0.008071	0.00621	0.007851	0.008053	0.007534	0.007015	0.007952	0.007443	0.008776
				0.142407	0.332628	0.370602	0.35273	0.407687	0.405628	0.40765	0.449362	0.32065	0.316788	0.38659	0.26494	0.41044	0.315255	0.297795	0.352142		0.142407	0.006746	0.007516	0.007153	0.008268	0.008226	0.008267	0.009113	0.006503	0.006424	0.00784	0.005373	0.008324	0.006393	0.006039	0.007141
				0.142924	0.369143	0.379365	0.350413	0.399064	0.34013	0.425537	0.324079	0.358911	0.397301	0.443449	0.24398	0.373467	0.372027	0.377642	0.360416		0.142924	0.007541	0.007749	0.007158	0.008152	0.006948	0.008693	0.00662	0.007332	0.008116	0.009058	0.004984	0.007629	0.007599	0.007714	0.007362
				0.143441	0.361163	0.262854	0.37935	0.357672	0.360863	0.330952	0.372327	0.350378	0.296795	0.342973	0.35655	0.309797	0.388074	0.294365	0.354492		0.143441	0.007431	0.005408	0.007805	0.007359	0.007425	0.006809	0.007661	0.007209	0.006107	0.007057	0.007336	0.006374	0.007985	0.006057	0.007294
				0.143958	0.284074	0.295006	0.372777	0.38147	0.270459	0.385364	0.396008	0.271092	0.406973	0.262237	0.375411	0.366175	0.341011	0.315701	0.326292		0.143958	0.005887	0.006114	0.007725	0.007906	0.005605	0.007986	0.008207	0.005618	0.008434	0.005435	0.00778	0.007589	0.007067	0.006543	0.006762
				0.144475	0.323014	0.308693	0.346579	0.342853	0.352522	0.309961	0.298954	0.378565	0.3148	0.309799	0.341619	0.399545	0.312421	0.355312	0.371151		0.144475	0.006742	0.006443	0.007234	0.007156	0.007358	0.00647	0.00624	0.007902	0.006571	0.006466	0.007131	0.00834	0.006521	0.007416	0.007747
				0.144992	0.321755	0.390655	0.378056	0.368578	0.373197	0.360266	0.369761	0.257281	0.354965	0.324639	0.358035	0.316993	0.337565	0.280341	0.324381		0.144992	0.006764	0.008213	0.007948	0.007748	0.007846	0.007574	0.007773	0.005409	0.007462	0.006825	0.007527	0.006664	0.007097	0.005894	0.006819
				0.145509	0.335011	0.275575	0.328095	0.365818	0.387448	0.356784	0.341732	0.277327	0.30676	0.32657	0.324911	0.39327	0.311449	0.315658	0.293617		0.145509	0.007093	0.005835	0.006947	0.007745	0.008203	0.007554	0.007235	0.005872	0.006495	0.006914	0.006879	0.008327	0.006594	0.006683	0.006217
				0.146026	0.252691	0.317232	0.361621	0.311238	0.261969	0.282217	0.356669	0.290864	0.302429	0.321414	0.307128	0.331406	0.303132	0.392271	0.353942		0.146026	0.005388	0.006765	0.007711	0.006637	0.005586	0.006018	0.007605	0.006202	0.006449	0.006854	0.006549	0.007067	0.006464	0.008365	0.007547
				0.146542	0.370708	0.247257	0.324058	0.202108	0.195148	0.308645	0.269155	0.418708	0.425839	0.369692	0.288733	0.298963	0.369166	0.337376	0.3434		0.146542	0.007961	0.00531	0.006959	0.00434	0.004191	0.006628	0.00578	0.008992	0.009145	0.007939	0.0062	0.00642	0.007928	0.007245	0.007374
				0.147059	0.348902	0.24415	0.293678	0.365763	0.267518	0.36196	0.297068	0.353081	0.347306	0.276837	0.330921	0.373586	0.390634	0.325123	0.356389		0.147059	0.007545	0.00528	0.006351	0.00791	0.005785	0.007828	0.006424	0.007636	0.007511	0.005987	0.007157	0.008079	0.008448	0.007031	0.007707
				0.147576	0.274355	0.238207	0.337237	0.295984	0.325234	0.226136	0.365844	0.339057	0.285646	0.221441	0.303905	0.306944	0.250808	0.326397	0.337365		0.147576	0.005975	0.005188	0.007345	0.006446	0.007083	0.004925	0.007968	0.007384	0.006221	0.004823	0.006619	0.006685	0.005462	0.007109	0.007347
				0.148093	0.253732	0.333045	0.315775	0.261413	0.260142	0.269779	0.344874	0.294769	0.288642	0.30653	0.314124	0.385495	0.338981	0.335443	0.285161		0.148093	0.005565	0.007304	0.006925	0.005733	0.005705	0.005917	0.007564	0.006465	0.00633	0.006723	0.006889	0.008455	0.007434	0.007357	0.006254
				0.14861	0.318083	0.377306	0.248797	0.324619	0.318686	0.354255	0.329744	0.34883	0.342194	0.307364	0.272206	0.270603	0.319743	0.319687	0.298417		0.14861	0.007025	0.008333	0.005495	0.007169	0.007038	0.007824	0.007282	0.007704	0.007557	0.006788	0.006012	0.005976	0.007062	0.00706	0.006591
				0.149127	0.255199	0.24488	0.278942	0.261047	0.288688	0.336988	0.348979	0.284068	0.289055	0.312305	0.342841	0.294692	0.252218	0.334703	0.297066		0.149127	0.005675	0.005446	0.006203	0.005805	0.00642	0.007494	0.007761	0.006317	0.006428	0.006945	0.007624	0.006554	0.005609	0.007443	0.006606
				0.149644	0.263606	0.288591	0.30714	0.373239	0.316018	0.324946	0.264904	0.320227	0.224605	0.318429	0.314138	0.337597	0.306865	0.243306	0.345262		0.149644	0.005903	0.006463	0.006878	0.008358	0.007077	0.007277	0.005932	0.007171	0.00503	0.007131	0.007035	0.00756	0.006872	0.005448	0.007732
				0.150161	0.271165	0.338382	0.343171	0.375253	0.272647	0.202166	0.275309	0.29145	0.326178	0.258007	0.310532	0.373233	0.291347	0.256859	0.317753		0.150161	0.006114	0.00763	0.007738	0.008461	0.006148	0.004559	0.006208	0.006572	0.007355	0.005818	0.007002	0.008416	0.006569	0.005792	0.007165
				0.150677	0.296487	0.264931	0.256719	0.327531	0.278327	0.304489	0.349392	0.282892	0.293068	0.31188	0.162621	0.258281	0.193628	0.287651	0.260094		0.150677	0.006731	0.006015	0.005828	0.007436	0.006319	0.006913	0.007932	0.006423	0.006654	0.007081	0.003692	0.005864	0.004396	0.006531	0.005905
				0.151194	0.291122	0.241164	0.234693	0.26116	0.323927	0.286177	0.210054	0.28918	0.323986	0.220091	0.367134	0.234449	0.263162	0.310186	0.251349		0.151194	0.006655	0.005513	0.005365	0.00597	0.007405	0.006542	0.004802	0.006611	0.007406	0.005031	0.008393	0.005359	0.006016	0.007091	0.005746
				0.151711	0.265384	0.196983	0.233792	0.273163	0.276471	0.300417	0.331264	0.214489	0.293677	0.246459	0.217328	0.33784	0.273829	0.271302	0.242538		0.151711	0.006108	0.004534	0.005381	0.006287	0.006363	0.006914	0.007624	0.004937	0.006759	0.005673	0.005002	0.007776	0.006303	0.006244	0.005582
				0.152228	0.321407	0.277635	0.239474	0.302968	0.308425	0.215028	0.303995	0.221563	0.27395	0.341673	0.334895	0.25438	0.176197	0.241621	0.303542		0.152228	0.007448	0.006434	0.005549	0.007021	0.007147	0.004983	0.007045	0.005134	0.006348	0.007918	0.007761	0.005895	0.004083	0.005599	0.007034
				0.152745	0.233547	0.336648	0.256895	0.275544	0.191342	0.204085	0.274617	0.262079	0.2038	0.31462	0.225485	0.289691	0.281882	0.2993	0.224065		0.152745	0.005449	0.007854	0.005994	0.006429	0.004464	0.004762	0.006407	0.006115	0.004755	0.00734	0.005261	0.006759	0.006577	0.006983	0.005228
				0.153262	0.233403	0.272331	0.186778	0.254816	0.331007	0.257735	0.27085	0.238318	0.273583	0.240602	0.313717	0.214424	0.30626	0.274406	0.307792		0.153262	0.005482	0.006397	0.004387	0.005985	0.007775	0.006054	0.006362	0.005598	0.006426	0.005652	0.007369	0.005037	0.007194	0.006446	0.00723
				0.153779	0.236253	0.20907	0.274071	0.296859	0.324081	0.273122	0.32336	0.261095	0.252557	0.271834	0.248255	0.272388	0.344182	0.147904	0.268827		0.153779	0.005587	0.004944	0.006481	0.00702	0.007664	0.006459	0.007647	0.006174	0.005972	0.006428	0.005871	0.006441	0.008139	0.003498	0.006357
				0.154295	0.263021	0.239379	0.220497	0.294353	0.2729	0.264151	0.258014	0.247981	0.265488	0.256893	0.199854	0.281346	0.267375	0.258352	0.307814		0.154295	0.006262	0.005699	0.005249	0.007008	0.006497	0.006289	0.006143	0.005904	0.00632	0.006116	0.004758	0.006698	0.006365	0.006151	0.007328
				0.154812	0.232051	0.185443	0.285958	0.309742	0.251003	0.309512	0.234812	0.155779	0.230141	0.264712	0.273083	0.242396	0.262284	0.285252	0.223188		0.154812	0.005562	0.004444	0.006853	0.007424	0.006016	0.007418	0.005628	0.003734	0.005516	0.006344	0.006545	0.005809	0.006286	0.006837	0.005349
				0.155329	0.207999	0.253069	0.203636	0.258461	0.234759	0.203987	0.266326	0.22896	0.24873	0.203782	0.288891	0.231489	0.264588	0.268438	0.217335		0.155329	0.005018	0.006106	0.004913	0.006236	0.005664	0.004922	0.006426	0.005524	0.006001	0.004917	0.00697	0.005585	0.006384	0.006477	0.005244
				0.155846	0.269395	0.258098	0.320822	0.270945	0.228634	0.274409	0.20664	0.373937	0.199187	0.270098	0.243595	0.293891	0.280273	0.286993	0.239092		0.155846	0.006543	0.006269	0.007792	0.006581	0.005553	0.006665	0.005019	0.009082	0.004838	0.00656	0.005916	0.007138	0.006807	0.00697	0.005807
				0.156363	0.169717	0.298398	0.330515	0.229098	0.206637	0.2052	0.18142	0.266062	0.265319	0.251644	0.248457	0.22748	0.24581	0.221962	0.194362		0.156363	0.004149	0.007296	0.008081	0.005601	0.005052	0.005017	0.004436	0.006505	0.006487	0.006153	0.006075	0.005562	0.00601	0.005427	0.004752
				0.15688	0.279053	0.251114	0.260953	0.278158	0.195542	0.232199	0.254797	0.218805	0.23308	0.261559	0.252301	0.254241	0.202866	0.23531	0.227059		0.15688	0.006868	0.00618	0.006422	0.006846	0.004813	0.005715	0.006271	0.005385	0.005736	0.006437	0.006209	0.006257	0.004993	0.005791	0.005588
				0.157397	0.207265	0.2163	0.205741	0.199389	0.266864	0.143323	0.221868	0.283543	0.232076	0.235135	0.280055	0.24748	0.291242	0.195191	0.148092		0.157397	0.005135	0.005359	0.005097	0.00494	0.006611	0.003551	0.005497	0.007024	0.005749	0.005825	0.006938	0.006131	0.007215	0.004836	0.003669
				0.157913	0.257235	0.238046	0.21999	0.148714	0.298302	0.269621	0.266811	0.295426	0.253142	0.270473	0.288927	0.252959	0.231317	0.243315	0.293666		0.157913	0.006415	0.005936	0.005486	0.003708	0.007439	0.006723	0.006653	0.007367	0.006312	0.006745	0.007205	0.006308	0.005768	0.006067	0.007323
				0.15843	0.290223	0.242956	0.242074	0.341735	0.234124	0.144885	0.203807	0.256204	0.311765	0.194927	0.295879	0.245214	0.205013	0.251158	0.269737		0.15843	0.007285	0.006098	0.006076	0.008578	0.005877	0.003637	0.005116	0.006431	0.007825	0.004893	0.007427	0.006155	0.005146	0.006304	0.00677
				0.158947	0.262801	0.248656	0.282599	0.21882	0.255652	0.242996	0.226207	0.149518	0.184537	0.187082	0.21755	0.131185	0.228033	0.280097	0.250143		0.158947	0.006639	0.006282	0.00714	0.005528	0.006459	0.006139	0.005715	0.003777	0.004662	0.004726	0.005496	0.003314	0.005761	0.007076	0.00632
				0.159464	0.259262	0.218222	0.188113	0.154353	0.332938	0.201611	0.206261	0.256833	0.179046	0.24294	0.12843	0.271477	0.242941	0.203817	0.17901		0.159464	0.006593	0.005549	0.004783	0.003925	0.008466	0.005127	0.005245	0.006531	0.004553	0.006178	0.003266	0.006903	0.006178	0.005183	0.004552
				0.159981	0.165508	0.213352	0.252677	0.250041	0.195785	0.220499	0.297543	0.229219	0.267822	0.239829	0.243253	0.26243	0.225523	0.221824	0.216996		0.159981	0.004236	0.005461	0.006467	0.0064	0.005011	0.005643	0.007615	0.005867	0.006855	0.006138	0.006226	0.006717	0.005772	0.005677	0.005554
				0.160498	0.201333	0.174064	0.137256	0.181125	0.227769	0.216616	0.176364	0.212685	0.246582	0.231426	0.205872	0.258901	0.286286	0.291089	0.302508		0.160498	0.005186	0.004484	0.003536	0.004666	0.005867	0.00558	0.004543	0.005479	0.006352	0.005961	0.005303	0.006669	0.007375	0.007498	0.007792
				0.161015	0.217312	0.221311	0.223914	0.220953	0.155768	0.276295	0.253836	0.213712	0.217075	0.234971	0.265693	0.225436	0.182587	0.207211	0.194555		0.161015	0.005634	0.005738	0.005805	0.005728	0.004038	0.007163	0.006581	0.005541	0.005628	0.006092	0.006888	0.005845	0.004734	0.005372	0.005044
				0.161532	0.175867	0.189723	0.148299	0.221169	0.244142	0.237143	0.227725	0.237855	0.299829	0.245479	0.254258	0.220067	0.229181	0.231754	0.182034		0.161532	0.004589	0.00495	0.00387	0.005771	0.00637	0.006188	0.005942	0.006206	0.007823	0.006405	0.006634	0.005742	0.00598	0.006047	0.00475
				0.162048	0.191861	0.232182	0.16818	0.231672	0.193872	0.220763	0.275279	0.239718	0.166101	0.219917	0.198988	0.197154	0.222538	0.188183	0.300259		0.162048	0.005038	0.006097	0.004416	0.006084	0.005091	0.005797	0.007229	0.006295	0.004362	0.005775	0.005225	0.005177	0.005844	0.004942	0.007885
				0.162565	0.162132	0.253885	0.203847	0.216084	0.198847	0.184945	0.214004	0.225302	0.211474	0.219652	0.131607	0.215313	0.219889	0.165899	0.189613		0.162565	0.004285	0.00671	0.005387	0.005711	0.005255	0.004888	0.005656	0.005954	0.005589	0.005805	0.003478	0.00569	0.005811	0.004384	0.005011
				0.163082	0.301328	0.165134	0.162386	0.234454	0.203138	0.221443	0.216732	0.19136	0.161457	0.208207	0.218661	0.192823	0.233398	0.243433	0.212152		0.163082	0.008014	0.004392	0.004319	0.006235	0.005403	0.005889	0.005764	0.005089	0.004294	0.005537	0.005815	0.005128	0.006207	0.006474	0.005642
				0.163599	0.126025	0.258673	0.14915	0.176702	0.20108	0.156511	0.184119	0.150887	0.238814	0.157982	0.202877	0.180134	0.260589	0.23929	0.21761		0.163599	0.003373	0.006923	0.003992	0.004729	0.005382	0.004189	0.004928	0.004038	0.006392	0.004228	0.00543	0.004821	0.006975	0.006405	0.005824
				0.164116	0.145481	0.194711	0.189191	0.165904	0.201455	0.228554	0.238554	0.21265	0.133409	0.244759	0.235613	0.285407	0.186971	0.236266	0.164406		0.164116	0.003918	0.005244	0.005096	0.004468	0.005426	0.006156	0.006425	0.005728	0.003593	0.006592	0.006346	0.007687	0.005036	0.006364	0.004428
				0.164633	0.226484	0.222197	0.245045	0.20436	0.254883	0.170357	0.190047	0.207757	0.290789	0.189992	0.221072	0.098808	0.245122	0.201172	0.186616		0.164633	0.006139	0.006022	0.006642	0.005539	0.006908	0.004617	0.005151	0.005631	0.007882	0.00515	0.005992	0.002678	0.006644	0.005453	0.005058
				0.16515	0.180299	0.253502	0.199313	0.168549	0.174571	0.176832	0.187571	0.21177	0.174779	0.231045	0.21676	0.153547	0.30936	0.207563	0.200261		0.16515	0.004918	0.006914	0.005436	0.004597	0.004761	0.004823	0.005116	0.005776	0.004767	0.006302	0.005912	0.004188	0.008438	0.005661	0.005462
				0.165666	0.188453	0.195561	0.170796	0.182133	0.128785	0.229832	0.201701	0.202179	0.181222	0.239361	0.190095	0.191642	0.248223	0.295125	0.17979		0.165666	0.005172	0.005367	0.004688	0.004999	0.003535	0.006308	0.005536	0.005549	0.004974	0.006569	0.005217	0.00526	0.006813	0.0081	0.004934
				0.166183	0.184675	0.252718	0.161492	0.237519	0.169979	0.149724	0.274316	0.18573	0.16561	0.216867	0.161517	0.266358	0.198837	0.233289	0.19084		0.166183	0.0051	0.006979	0.00446	0.00656	0.004694	0.004135	0.007576	0.005129	0.004574	0.005989	0.004461	0.007356	0.005491	0.006443	0.00527
				0.1667	0.273883	0.186071	0.226682	0.202102	0.164458	0.195414	0.185897	0.150712	0.187053	0.252019	0.149704	0.190821	0.181081	0.223002	0.178226		0.1667	0.007611	0.005171	0.006299	0.005616	0.00457	0.00543	0.005166	0.004188	0.005198	0.007003	0.00416	0.005303	0.005032	0.006197	0.004953
				0.167217	0.186808	0.168563	0.17118	0.129993	0.255819	0.118157	0.158176	0.160326	0.206141	0.222584	0.240935	0.140793	0.263867	0.153066	0.167318		0.167217	0.005223	0.004713	0.004786	0.003635	0.007153	0.003304	0.004423	0.004483	0.005764	0.006224	0.006737	0.003937	0.007378	0.00428	0.004678
				0.167734	0.202216	0.135975	0.176411	0.143783	0.193354	0.263248	0.14916	0.134325	0.157169	0.246031	0.228795	0.169455	0.223561	0.16552	0.147366		0.167734	0.005689	0.003826	0.004963	0.004045	0.00544	0.007406	0.004197	0.003779	0.004422	0.006922	0.006437	0.004768	0.00629	0.004657	0.004146
				0.168251	0.247949	0.233912	0.220024	0.178735	0.218453	0.158679	0.21047	0.155156	0.190897	0.104004	0.154235	0.191338	0.212717	0.26278	0.254306		0.168251	0.007019	0.006622	0.006229	0.00506	0.006184	0.004492	0.005958	0.004392	0.005404	0.002944	0.004366	0.005416	0.006022	0.007439	0.007199
				0.168767	0.176408	0.14982	0.217099	0.183611	0.187005	0.167387	0.194932	0.220236	0.207273	0.221363	0.168768	0.226206	0.204703	0.209511	0.178523		0.168767	0.005024	0.004267	0.006183	0.00523	0.005326	0.004768	0.005552	0.006273	0.005904	0.006305	0.004807	0.006443	0.00583	0.005967	0.005085
				0.169284	0.198625	0.196237	0.202428	0.173192	0.199218	0.195848	0.155094	0.199079	0.180278	0.175605	0.148129	0.197598	0.208321	0.235404	0.235991		0.169284	0.005692	0.005624	0.005801	0.004963	0.005709	0.005612	0.004445	0.005705	0.005166	0.005032	0.004245	0.005663	0.00597	0.006746	0.006763
				0.169801	0.164218	0.145045	0.211996	0.138668	0.240608	0.159924	0.21757	0.16451	0.120762	0.233004	0.207081	0.119885	0.166303	0.197589	0.172334		0.169801	0.004735	0.004182	0.006112	0.003998	0.006937	0.004611	0.006273	0.004743	0.003482	0.006718	0.005971	0.003457	0.004795	0.005697	0.004969
				0.170318	0.159575	0.193403	0.216793	0.161224	0.191301	0.178413	0.250675	0.113357	0.122394	0.227622	0.200132	0.18513	0.213101	0.191107	0.224968		0.170318	0.004629	0.00561	0.006289	0.004677	0.005549	0.005175	0.007272	0.003288	0.00355	0.006603	0.005805	0.00537	0.006182	0.005544	0.006526
				0.170835	0.184892	0.147481	0.106465	0.121146	0.156304	0.143127	0.199166	0.164473	0.169047	0.228336	0.167843	0.20644	0.126157	0.194577	0.168086		0.170835	0.005396	0.004304	0.003107	0.003536	0.004562	0.004177	0.005813	0.0048	0.004934	0.006664	0.004898	0.006025	0.003682	0.005679	0.004906
				0.171352	0.141124	0.15308	0.240761	0.212715	0.125604	0.186391	0.083222	0.236251	0.151824	0.175976	0.107306	0.146044	0.227471	0.206981	0.130128		0.171352	0.004144	0.004495	0.007069	0.006246	0.003688	0.005473	0.002444	0.006937	0.004458	0.005167	0.003151	0.004288	0.006679	0.006077	0.003821
				0.171869	0.188467	0.147	0.167776	0.187023	0.125534	0.158905	0.195048	0.194584	0.131365	0.154873	0.170749	0.210487	0.189057	0.227213	0.132761		0.171869	0.005567	0.004342	0.004956	0.005524	0.003708	0.004694	0.005762	0.005748	0.00388	0.004575	0.005044	0.006218	0.005585	0.006712	0.003922
				0.172385	0.181007	0.097173	0.196719	0.17815	0.111238	0.194471	0.210878	0.153267	0.179684	0.165784	0.204079	0.169274	0.154378	0.146113	0.067555		0.172385	0.005379	0.002888	0.005846	0.005294	0.003306	0.005779	0.006267	0.004555	0.00534	0.004927	0.006065	0.00503	0.004588	0.004342	0.002008
				0.172902	0.101945	0.154455	0.177758	0.199061	0.096412	0.227088	0.23294	0.220018	0.15319	0.179051	0.171497	0.215938	0.275917	0.214046	0.17116		0.172902	0.003048	0.004617	0.005314	0.005951	0.002882	0.006789	0.006964	0.006577	0.00458	0.005353	0.005127	0.006455	0.008249	0.006399	0.005117
				0.173419	0.178757	0.098413	0.145482	0.186547	0.183317	0.16456	0.152866	0.112444	0.17108	0.161222	0.130544	0.193523	0.139221	0.163948	0.120373		0.173419	0.005376	0.00296	0.004375	0.00561	0.005513	0.004949	0.004597	0.003382	0.005145	0.004849	0.003926	0.00582	0.004187	0.004931	0.00362
				0.173936	0.147905	0.190752	0.153701	0.16399	0.186481	0.243985	0.170886	0.189349	0.217928	0.149956	0.189037	0.134846	0.188053	0.195876	0.152975		0.173936	0.004475	0.005771	0.00465	0.004961	0.005642	0.007381	0.00517	0.005729	0.006593	0.004537	0.005719	0.00408	0.005689	0.005926	0.004628
				0.174453	0.291803	0.16242	0.171642	0.118387	0.204845	0.175211	0.164177	0.157822	0.224905	0.142107	0.167552	0.168379	0.157561	0.195586	0.236715		0.174453	0.008881	0.004943	0.005224	0.003603	0.006234	0.005332	0.004997	0.004803	0.006845	0.004325	0.005099	0.005124	0.004795	0.005952	0.007204
				0.17497	0.157862	0.204796	0.203603	0.167745	0.1225	0.214439	0.17287	0.209015	0.106222	0.143699	0.232857	0.115381	0.20371	0.103755	0.126597		0.17497	0.004833	0.00627	0.006233	0.005135	0.00375	0.006565	0.005292	0.006399	0.003252	0.004399	0.007129	0.003532	0.006236	0.003176	0.003876
				0.175487	0.186171	0.159506	0.190151	0.149408	0.143376	0.204754	0.17209	0.134191	0.195019	0.101704	0.197684	0.151752	0.15093	0.116797	0.197643		0.175487	0.005733	0.004912	0.005856	0.004601	0.004415	0.006306	0.0053	0.004133	0.006006	0.003132	0.006088	0.004673	0.004648	0.003597	0.006087
				0.176003	0.160244	0.153689	0.200958	0.106002	0.191612	0.189652	0.11528	0.134256	0.165764	0.205545	0.179172	0.187488	0.137117	0.167489	0.222135		0.176003	0.004964	0.004761	0.006225	0.003284	0.005936	0.005875	0.003571	0.004159	0.005135	0.006367	0.00555	0.005808	0.004247	0.005188	0.006881
				0.17652	0.060437	0.075691	0.100454	0.066733	0.120659	0.12032	0.205402	0.211616	0.232081	0.148538	0.194927	0.190105	0.146231	0.188811	0.151078		0.17652	0.001883	0.002358	0.00313	0.002079	0.00376	0.003749	0.0064	0.006594	0.007231	0.004628	0.006074	0.005924	0.004556	0.005883	0.004707
				0.177037	0.175619	0.079695	0.158047	0.127003	0.240339	0.138117	0.159035	0.201973	0.217046	0.198489	0.212619	0.221957	0.13957	0.186027	0.185555		0.177037	0.005504	0.002498	0.004954	0.003981	0.007533	0.004329	0.004984	0.00633	0.006803	0.006221	0.006664	0.006957	0.004374	0.00583	0.005816
				0.177554	0.128664	0.147989	0.151626	0.215435	0.165687	0.183277	0.094051	0.183847	0.145295	0.121781	0.115716	0.180424	0.193738	0.262649	0.179823		0.177554	0.004056	0.004665	0.00478	0.006792	0.005223	0.005778	0.002965	0.005796	0.00458	0.003839	0.003648	0.005688	0.006108	0.00828	0.005669
				0.178071	0.163097	0.159401	0.166829	0.210625	0.126969	0.214851	0.146366	0.146552	0.144624	0.13333	0.144629	0.135147	0.136076	0.209655	0.124613		0.178071	0.005172	0.005054	0.00529	0.006679	0.004026	0.006813	0.004641	0.004647	0.004586	0.004228	0.004586	0.004285	0.004315	0.006648	0.003951
				0.178588	0.140873	0.173674	0.122077	0.07945	0.1235	0.181775	0.206503	0.175927	0.19855	0.075252	0.125708	0.1873	0.163151	0.190077	0.145457		0.178588	0.004493	0.005539	0.003893	0.002534	0.003939	0.005797	0.006586	0.005611	0.006332	0.0024	0.004009	0.005974	0.005203	0.006062	0.004639
				0.179104	0.173953	0.138469	0.166857	0.164422	0.068452	0.216126	0.168734	0.16911	0.167018	0.167579	0.184655	0.180898	0.224634	0.14822	0.140137		0.179104	0.00558	0.004442	0.005352	0.005274	0.002196	0.006933	0.005413	0.005425	0.005358	0.005376	0.005923	0.005803	0.007206	0.004755	0.004495
				0.179621	0.168345	0.144469	0.195538	0.117795	0.196119	0.173658	0.121249	0.19089	0.121124	0.178412	0.1158	0.154727	0.19986	0.142095	0.13649		0.179621	0.005431	0.004661	0.006309	0.0038	0.006328	0.005603	0.003912	0.006159	0.003908	0.005756	0.003736	0.004992	0.006448	0.004585	0.004404
				0.180138	0.140301	0.115671	0.141994	0.0917	0.080061	0.119298	0.159925	0.144375	0.151835	0.207245	0.081391	0.166209	0.15564	0.22027	0.090943		0.180138	0.004553	0.003753	0.004608	0.002976	0.002598	0.003871	0.00519	0.004685	0.004927	0.006725	0.002641	0.005393	0.00505	0.007148	0.002951
				0.180655	0.163397	0.164703	0.15344	0.145563	0.158926	0.20638	0.174464	0.155957	0.164624	0.144745	0.155841	0.158264	0.131854	0.200512	0.135942		0.180655	0.005333	0.005375	0.005008	0.004751	0.005187	0.006735	0.005694	0.00509	0.005373	0.004724	0.005086	0.005165	0.004303	0.006544	0.004437
				0.181172	0.166766	0.158606	0.195148	0.103734	0.118873	0.184024	0.203408	0.149768	0.181028	0.104384	0.172837	0.220617	0.132357	0.144777	0.164982		0.181172	0.005474	0.005206	0.006405	0.003405	0.003902	0.00604	0.006677	0.004916	0.005942	0.003426	0.005673	0.007241	0.004344	0.004752	0.005415
				0.181689	0.219411	0.116219	0.114138	0.199131	0.083697	0.227056	0.174328	0.17451	0.103624	0.181495	0.128264	0.124687	0.193464	0.204747	0.165634		0.181689	0.007243	0.003837	0.003768	0.006573	0.002763	0.007495	0.005755	0.005761	0.003421	0.005991	0.004234	0.004116	0.006386	0.006759	0.005468
				0.182206	0.12215	0.140451	0.1084	0.08514	0.116182	0.090864	0.165991	0.126554	0.203292	0.191446	0.106661	0.081968	0.174021	0.217355	0.100547		0.182206	0.004055	0.004663	0.003599	0.002827	0.003857	0.003017	0.005511	0.004201	0.006749	0.006356	0.003541	0.002721	0.005777	0.007216	0.003338
				0.182722	0.127266	0.126904	0.176757	0.119544	0.162749	0.094205	0.149045	0.176589	0.048805	0.08845	0.099971	0.128704	0.140497	0.12981	0.189405		0.182722	0.004249	0.004237	0.005901	0.003991	0.005434	0.003145	0.004976	0.005896	0.001629	0.002953	0.003338	0.004297	0.004691	0.004334	0.006324
				0.183239	0.139382	0.186385	0.124699	0.073158	0.126564	0.142694	0.154936	0.07447	0.234831	0.244139	0.207888	0.146992	0.138595	0.176759	0.170963		0.183239	0.00468	0.006258	0.004187	0.002456	0.00425	0.004791	0.005202	0.0025	0.007885	0.008197	0.00698	0.004935	0.004654	0.005935	0.00574
				0.183756	0.090058	0.172927	0.188911	0.092965	0.124077	0.082902	0.181383	0.16735	0.078598	0.203722	0.120717	0.199557	0.150409	0.175659	0.176674		0.183756	0.003041	0.005839	0.006379	0.003139	0.00419	0.002799	0.006125	0.005651	0.002654	0.006879	0.004076	0.006738	0.005079	0.005931	0.005966
				0.184273	0.075978	0.115968	0.139992	0.075113	0.12013	0.190333	0.136609	0.219653	0.150714	0.063648	0.147312	0.167021	0.159805	0.225417	0.058567		0.184273	0.00258	0.003938	0.004754	0.002551	0.004079	0.006463	0.004639	0.007459	0.005118	0.002161	0.005002	0.005671	0.005426	0.007654	0.001989
				0.18479	0.127716	0.071262	0.081342	0.163286	0.18858	0.123419	0.161535	0.040189	0.143387	0.187125	0.123297	0.11817	0.188279	0.111797	0.150476		0.18479	0.004361	0.002433	0.002778	0.005576	0.006439	0.004214	0.005516	0.001372	0.004896	0.00639	0.00421	0.004035	0.006429	0.003818	0.005138
				0.185307	0.129194	0.119838	0.134607	0.214023	0.127324	0.089906	0.17969	0.168986	0.132975	0.153713	0.237196	0.103341	0.176502	0.107243	0.077265		0.185307	0.004436	0.004115	0.004622	0.007349	0.004372	0.003087	0.00617	0.005803	0.004566	0.005278	0.008145	0.003549	0.006061	0.003683	0.002653
				0.185823	0.108858	0.191228	0.164249	0.169243	0.056131	0.09315	0.169585	0.137696	0.16328	0.069618	0.137342	0.192232	0.19326	0.099007	0.138685		0.185823	0.003759	0.006603	0.005672	0.005844	0.001938	0.003216	0.005856	0.004755	0.005638	0.002404	0.004742	0.006638	0.006673	0.003419	0.004789
				0.18634	0.12833	0.145817	0.124106	0.131668	0.190332	0.133892	0.166451	0.133975	0.134119	0.140067	0.118271	0.068348	0.169967	0.171684	0.106316		0.18634	0.004456	0.005063	0.004309	0.004572	0.006609	0.004649	0.00578	0.004652	0.004657	0.004864	0.004107	0.002373	0.005902	0.005961	0.003692
				0.186857	0.188489	0.151792	0.067636	0.184041	0.150298	0.14759	0.175408	0.176557	0.131138	0.133938	0.127919	0.222267	0.108222	0.132121	0.137222		0.186857	0.006581	0.0053	0.002362	0.006426	0.005248	0.005153	0.006124	0.006165	0.004579	0.004677	0.004466	0.007761	0.003779	0.004613	0.004791
				0.187374	0.151174	0.100102	0.121393	0.139336	0.126868	0.10762	0.134531	0.181785	0.212291	0.157733	0.178545	0.178642	0.108581	0.15644	0.132569		0.187374	0.005308	0.003514	0.004262	0.004892	0.004454	0.003778	0.004723	0.006382	0.007453	0.005538	0.006269	0.006272	0.003812	0.005492	0.004654
				0.187891	0.158496	0.135544	0.146438	0.05469	0.107178	0.115071	0.169966	0.135356	0.182863	0.137087	0.132879	0.161094	0.137145	0.03175	0.069451		0.187891	0.005595	0.004785	0.00517	0.001931	0.003784	0.004062	0.006	0.004778	0.006456	0.00484	0.004691	0.005687	0.004842	0.001121	0.002452
				0.188408	0.209204	0.1679	0.11106	0.174986	0.12038	0.091927	0.175699	0.190874	0.063212	0.186475	0.066602	0.120242	0.092528	0.129523	0.103941		0.188408	0.007426	0.00596	0.003942	0.006212	0.004273	0.003263	0.006237	0.006776	0.002244	0.006619	0.002364	0.004268	0.003285	0.004598	0.00369
				0.188924	0.154087	0.170508	0.118571	0.021116	0.096291	0.181729	0.191202	0.107643	0.135856	0.109012	0.176945	0.086651	0.085217	0.118309	0.142505		0.188924	0.0055	0.006086	0.004232	0.000754	0.003437	0.006486	0.006824	0.003842	0.004849	0.003891	0.006316	0.003093	0.003042	0.004223	0.005086
				0.189441	0.1087	0.088541	0.140597	0.137136	0.116286	0.109818	0.167723	0.122797	0.07626	0.102483	0.076811	0.1196	0.165415	0.13292	0.115056		0.189441	0.003901	0.003178	0.005046	0.004922	0.004173	0.003941	0.006019	0.004407	0.002737	0.003678	0.002757	0.004292	0.005936	0.00477	0.004129
				0.189958	0.146989	0.099481	0.176416	0.133743	0.13853	0.081251	0.164504	0.140996	0.182252	0.11335	0.118841	0.20631	0.185832	0.048226	0.135965		0.189958	0.005304	0.00359	0.006366	0.004826	0.004999	0.002932	0.005936	0.005088	0.006576	0.00409	0.004288	0.007445	0.006706	0.00174	0.004906
				0.190475	0.141701	0.067365	0.063578	0.081639	0.078416	0.044695	0.16035	0.097067	0.14206	0.080723	0.121233	0.086778	0.129519	0.112192	0.096088		0.190475	0.005141	0.002444	0.002307	0.002962	0.002845	0.001622	0.005818	0.003522	0.005154	0.002929	0.004398	0.003148	0.004699	0.00407	0.003486
				0.190992	0.151291	0.130067	0.157133	0.098166	0.11906	0.050067	0.082116	0.160549	0.111392	0.125856	0.132074	0.091577	0.126635	0.159052	0.169732		0.190992	0.005519	0.004745	0.005732	0.003581	0.004343	0.001826	0.002995	0.005857	0.004063	0.004591	0.004818	0.003341	0.004619	0.005802	0.006191
				0.191509	0.037859	0.130637	0.073971	0.103859	0.189241	0.113377	0.023437	0.071804	0.104309	0.045939	0.138841	0.051934	0.193367	0.096107	0.193682		0.191509	0.001388	0.004791	0.002713	0.003809	0.006941	0.004158	0.00086	0.002633	0.003826	0.001685	0.005092	0.001905	0.007092	0.003525	0.007103
				0.192025	0.082634	0.063236	0.101407	0.101832	0.064911	0.058331	0.099491	0.260734	0.092634	0.099405	0.076696	0.112999	0.098671	0.087502	0.163894		0.192025	0.003047	0.002332	0.003739	0.003755	0.002393	0.002151	0.003669	0.009614	0.003416	0.003665	0.002828	0.004167	0.003638	0.003227	0.006043
				0.192542	0.031612	0.165704	0.063517	0.087813	0.010758	0.163844	0.08484	0.146517	0.071154	0.145307	0.086707	0.122969	0.083009	0.078291	0.127326		0.192542	0.001172	0.006143	0.002355	0.003255	0.000399	0.006074	0.003145	0.005432	0.002638	0.005387	0.003214	0.004559	0.003077	0.002902	0.00472
				0.193059	0.111721	0.090621	0.060199	0.113859	0.114781	0.164518	0.072197	0.115448	0.07663	0.076283	0.10093	0.160842	0.126798	0.094141	0.121252		0.193059	0.004164	0.003378	0.002244	0.004244	0.004278	0.006132	0.002691	0.004303	0.002856	0.002843	0.003762	0.005995	0.004726	0.003509	0.004519
				0.193576	0.150634	0.076888	0.215058	0.050272	0.11692	0.108756	0.141261	0.129544	0.102592	0.167939	0.099857	0.089263	0.08504	0.077688	0.167071		0.193576	0.005645	0.002881	0.008059	0.001884	0.004381	0.004075	0.005293	0.004854	0.003844	0.006293	0.003742	0.003345	0.003187	0.002911	0.00626
				0.194093	0.134264	0.066998	0.133494	0.067926	0.092634	0.075026	0.111501	0.124127	0.07757	0.120221	0.143186	0.08557	0.120131	0.15019	0.066826		0.194093	0.005058	0.002524	0.005029	0.002559	0.00349	0.002826	0.0042	0.004676	0.002922	0.004529	0.005394	0.003224	0.004526	0.005658	0.002517
				0.19461	0.047058	0.120105	0.094817	0.086206	0.114668	0.086654	0.054085	0.170847	0.093247	0.05936	0.071916	0.105204	0.082511	0.123306	0.108683		0.19461	0.001782	0.004549	0.003591	0.003265	0.004343	0.003282	0.002048	0.00647	0.003532	0.002248	0.002724	0.003984	0.003125	0.00467	0.004116
				0.195126	0.11167	0.167016	0.043177	0.018721	0.135358	0.130048	0.047082	0.13077	0.107337	0.069926	0.141894	0.041476	0.157541	0.128777	0.135762		0.195126	0.004252	0.006359	0.001644	0.000713	0.005154	0.004951	0.001793	0.004979	0.004087	0.002662	0.005402	0.001579	0.005998	0.004903	0.005169
				0.195643	0.122437	0.120555	0.062781	0.130094	0.106059	0.126145	0.072388	0.147221	0.100581	0.10348	0.05825	0.108559	0.103525	0.127597	0.049241		0.195643	0.004686	0.004614	0.002403	0.00498	0.00406	0.004828	0.002771	0.005635	0.00385	0.003961	0.00223	0.004155	0.003963	0.004884	0.001885
				0.19616	0.108222	0.096857	0.107182	0.053197	0.124562	0.134782	0.134394	0.127099	0.17	0.162207	0.145169	0.10143	0.126422	0.073606	0.111822		0.19616	0.004164	0.003727	0.004124	0.002047	0.004793	0.005186	0.005171	0.004891	0.006541	0.006242	0.005586	0.003903	0.004865	0.002832	0.004303
				0.196677	0.061144	0.09786	0.072132	0.137926	0.110182	0.143084	0.115644	0.037669	0.089417	0.100846	0.10076	0.113422	0.110143	0.109721	0.131838		0.196677	0.002365	0.003785	0.00279	0.005335	0.004262	0.005535	0.004473	0.001457	0.003459	0.003901	0.003898	0.004387	0.004261	0.004244	0.0051
				0.197194	0.056981	0.083389	0.093005	0.119931	0.063338	0.134164	0.062237	0.148245	0.058649	0.0938	0.125557	0.133747	0.159373	0.112917	0.134728		0.197194	0.002216	0.003243	0.003617	0.004664	0.002463	0.005217	0.00242	0.005765	0.002281	0.003647	0.004882	0.005201	0.006197	0.004391	0.005239
				0.197711	0.102461	0.098979	0.0786	0.083631	0.128961	0.10914	0.162062	0.132458	0.098667	0.123536	0.081143	0.131053	0.177171	0.059724	0.126786		0.197711	0.004005	0.003869	0.003072	0.003269	0.005041	0.004266	0.006335	0.005178	0.003857	0.004829	0.003172	0.005123	0.006926	0.002335	0.004956
				0.198227	0.120895	0.076129	0.162065	0.071577	0.157408	0.103569	0.135865	0.097612	0.077738	0.195305	0.107111	0.100379	0.113652	0.135639	0.111825		0.198227	0.00475	0.002991	0.006368	0.002813	0.006185	0.00407	0.005339	0.003836	0.003055	0.007674	0.004209	0.003944	0.004466	0.00533	0.004394
				0.198744	0.112014	0.111904	0.037183	0.093365	0.109654	0.102155	0.210881	0.125515	0.118333	0.130573	0.093129	0.105767	0.13484	0.062218	0.129818		0.198744	0.004424	0.00442	0.001469	0.003688	0.004331	0.004035	0.00833	0.004958	0.004674	0.005158	0.003679	0.004178	0.005326	0.002458	0.005128
				0.199261	0.080794	0.100445	0.071659	0.051312	0.108368	0.158631	0.000583	0.125049	0.144413	0.129947	0.068887	0.050451	0.124291	0.077463	0.054465		0.199261	0.003208	0.003988	0.002845	0.002037	0.004303	0.006298	2.31e-05	0.004965	0.005734	0.00516	0.002735	0.002003	0.004935	0.003076	0.002163
				0.199778	0.054411	0.083765	0.112687	0.076382	0.084738	0.055887	0.120787	0.148676	0.090051	0.185251	0.056343	0.025293	0.078326	0.112478	0.069625		0.199778	0.002172	0.003343	0.004497	0.003049	0.003382	0.002231	0.004821	0.005934	0.003594	0.007394	0.002249	0.001009	0.003126	0.004489	0.002779
				0.200295	0.104348	0.12003	0.091848	0.084803	0.1054	0.105678	0.154742	0.062511	0.111946	0.087299	0.119168	0.129109	0.104505	0.089198	0.066387		0.200295	0.004186	0.004815	0.003685	0.003402	0.004228	0.00424	0.006208	0.002508	0.004491	0.003502	0.004781	0.00518	0.004193	0.003578	0.002663
				0.200812	0.064338	0.02738	0.17661	0.143884	0.134811	0.126482	0.053807	0.067382	0.141671	0.013687	0.093234	0.131181	0.125466	0.071475	0.177463		0.200812	0.002594	0.001104	0.007122	0.005802	0.005436	0.0051	0.00217	0.002717	0.005713	0.000552	0.00376	0.00529	0.005059	0.002882	0.007156
				0.201328	0.087308	0.013518	0.123042	0.112373	0.05893	0.154234	0.024593	0.121137	0.134795	0.051966	0.06795	0.077466	0.072473	0.040021	0.108082		0.201328	0.003539	0.000548	0.004987	0.004555	0.002389	0.006252	0.000997	0.00491	0.005464	0.002106	0.002754	0.00314	0.002938	0.001622	0.004381
				0.201845	0.089018	0.152076	0.059511	0.0899	0.062811	0.068021	0.082383	0.148307	0.038388	0.101987	0.084197	0.136705	0.170736	0.06344	0.118325		0.201845	0.003627	0.006196	0.002425	0.003663	0.002559	0.002771	0.003356	0.006042	0.001564	0.004155	0.00343	0.00557	0.006956	0.002585	0.004821
				0.202362	0.081474	0.017698	0.078198	0.053673	0.055089	0.126133	0.223888	0.112944	0.081243	0.121886	0.104444	0.079027	0.063483	0.15823	0.052344		0.202362	0.003336	0.000725	0.003202	0.002198	0.002256	0.005165	0.009168	0.004625	0.003327	0.004991	0.004277	0.003236	0.0026	0.00648	0.002144
				0.202879	0.089121	0.111767	0.085717	0.014433	0.145471	0.1757	0.055463	0.122475	0.102687	0.123865	0.121287	0.13282	0.081067	0.174261	0.134131		0.202879	0.003668	0.0046	0.003528	0.000594	0.005988	0.007232	0.002283	0.005041	0.004227	0.005098	0.004992	0.005467	0.003337	0.007173	0.005521
				0.203396	0.112871	0.1162	0.062611	0.143563	0.09226	0.180385	0.064682	0.028738	0.18133	0.090419	0.106321	0.106951	0.041363	0.082772	0.069043		0.203396	0.004669	0.004807	0.00259	0.005939	0.003817	0.007463	0.002676	0.001189	0.007502	0.003741	0.004399	0.004425	0.001711	0.003424	0.002856
				0.203912	0.135565	0.07727	0.145918	0.123027	0.165488	0.055088	0.051526	0.071916	0.064764	0.146812	0.135192	0.102839	0.10121	0.145109	0.111569		0.203912	0.005637	0.003213	0.006067	0.005115	0.006881	0.002291	0.002142	0.00299	0.002693	0.006104	0.005621	0.004276	0.004208	0.006034	0.004639
				0.204429	0.106643	0.075304	0.084081	0.09984	0.114974	0.071904	0.075906	0.014359	0.100335	0.074386	0.060689	0.106478	0.115979	0.070008	0.092098		0.204429	0.004457	0.003147	0.003514	0.004172	0.004805	0.003005	0.003172	0.0006	0.004193	0.003109	0.002536	0.00445	0.004847	0.002926	0.003849
				0.204946	0.08361	0.115377	0.063548	0.02923	0.046079	0.114694	0.10166	0.074018	0.068581	0.100187	-0.00417	0.086662	0.056586	0.117416	0.074767		0.204946	0.003512	0.004846	0.002669	0.001228	0.001935	0.004817	0.00427	0.003109	0.002881	0.004208	-0.00018	0.00364	0.002377	0.004932	0.00314
				0.205463	0.093744	0.014624	0.135094	0.039892	-0.01731	0.015415	0.068602	0.13402	0.115648	0.093511	0.046621	0.088943	0.044325	0.060725	0.08725		0.205463	0.003957	0.000617	0.005703	0.001684	-0.00073	0.000651	0.002896	0.005658	0.004882	0.003948	0.001968	0.003755	0.001871	0.002563	0.003683
				0.20598	0.130089	0.074579	0.052916	0.027482	0.042604	0.070471	0.075533	0.074363	0.028388	0.100495	0.101359	0.043922	0.09286	0.060904	0.07544		0.20598	0.005519	0.003164	0.002245	0.001166	0.001808	0.00299	0.003205	0.003155	0.001204	0.004264	0.0043	0.001864	0.00394	0.002584	0.003201
				0.206497	0.045241	0.024231	0.078116	0.078088	0.065067	0.076848	0.104191	0.105037	0.022134	0.061404	0.080343	0.143089	0.077937	0.023875	0.116674		0.206497	0.001929	0.001033	0.003331	0.00333	0.002775	0.003277	0.004443	0.004479	0.000944	0.002618	0.003426	0.006101	0.003323	0.001018	0.004975
				0.207013	0.051958	0.129322	0.088912	0.14874	0.05965	0.088208	0.135037	0.087448	0.074636	0.021696	0.105655	0.10351	0.060446	0.095197	0.10898		0.207013	0.002227	0.005542	0.00381	0.006374	0.002556	0.00378	0.005787	0.003748	0.003198	0.00093	0.004528	0.004436	0.00259	0.00408	0.00467
				0.20753	0.098802	0.06693	0.109122	0.073554	0.073984	0.065262	0.086531	0.064205	0.044957	0.061987	0.048337	0.053403	0.129497	0.088419	0.108837		0.20753	0.004255	0.002883	0.0047	0.003168	0.003186	0.002811	0.003727	0.002765	0.001936	0.00267	0.002082	0.0023	0.005577	0.003808	0.004687
				0.208047	0.07902	0.08317	0.053779	0.061178	0.137145	0.113919	0.155328	0.05705	0.089782	0.053286	0.111121	0.087488	0.060766	0.020722	0.045923		0.208047	0.00342	0.0036	0.002328	0.002648	0.005936	0.004931	0.006723	0.002469	0.003886	0.002306	0.00481	0.003787	0.00263	0.000897	0.001988
				0.208564	0.111356	0.030454	0.068182	0.134996	0.044694	0.08628	0.095	0.047846	0.096658	0.095416	0.094146	0.061534	0.092692	0.115075	0.124883		0.208564	0.004844	0.001325	0.002966	0.005872	0.001944	0.003753	0.004132	0.002081	0.004205	0.00415	0.004095	0.002677	0.004032	0.005006	0.005432
				0.209081	0.098682	0.096017	0.031348	0.068313	0.029094	0.145537	0.090589	0.089275	0.077608	0.073004	0.073907	0.040474	0.043335	0.101887	0.023199		0.209081	0.004314	0.004197	0.00137	0.002986	0.001272	0.006362	0.00396	0.003903	0.003393	0.003191	0.003231	0.001769	0.001894	0.004454	0.001014
				0.209597	0.082209	0.061318	0.084986	0.077697	0.066047	0.10121	0.117489	0.03024	0.057296	0.097832	-0.0029	0.078999	0.060839	0.092731	0.078194		0.209597	0.003612	0.002694	0.003734	0.003413	0.002902	0.004446	0.005161	0.001328	0.002517	0.004298	-0.00013	0.00347	0.002673	0.004074	0.003435
				0.210114	0.068129	0.104408	0.122123	0.069125	0.059327	0.119031	0.0446	0.100148	0.067839	0.046184	0.107811	0.109701	0.126087	0.109534	0.050873		0.210114	0.003008	0.004609	0.005391	0.003052	0.002619	0.005255	0.001969	0.004421	0.002995	0.002039	0.00476	0.004843	0.005566	0.004836	0.002246
				0.210631	0.083304	0.143326	0.09468	0.059269	0.103556	0.141302	0.035827	0.021702	0.059754	0.06899	0.069318	0.06954	0.112778	0.097311	0.083679		0.210631	0.003696	0.006359	0.004201	0.002629	0.004594	0.006269	0.001589	0.000963	0.002651	0.003061	0.003075	0.003085	0.005003	0.004317	0.003712
				0.211148	-0.01134	0.082721	0.091843	0.077278	0.078028	0.039339	0.080174	0.064277	0.13367	0.123941	0.06823	0.007707	0.104427	0.099139	0.063508		0.211148	-0.00051	0.003688	0.004095	0.003445	0.003479	0.001754	0.003574	0.002866	0.005959	0.005526	0.003042	0.000344	0.004656	0.00442	0.002831
				0.211665	0.105938	0.033507	0.086617	0.083256	0.092118	0.107524	0.104013	0.063726	0.091057	0.109351	0.110068	0.05399	0.02131	0.109148	0.089933		0.211665	0.004746	0.001501	0.003881	0.00373	0.004127	0.004817	0.00466	0.002855	0.00408	0.004899	0.004931	0.002419	0.000955	0.00489	0.004029
				0.212182	0.048475	0.081293	0.080696	0.059082	0.121747	0.072907	0.103437	0.044976	0.130663	0.091307	0.080596	0.035373	-0.01052	0.057724	0.099147		0.212182	0.002182	0.00366	0.003633	0.00266	0.005481	0.003282	0.004657	0.002025	0.005883	0.004111	0.003629	0.001593	-0.00047	0.002599	0.004464
				0.212698	0.077544	0.074895	0.10155	0.150839	0.097248	0.052592	0.126968	0.025107	0.031646	0.079092	0.031712	0.056245	0.115622	0.102567	0.069666		0.212698	0.003508	0.003388	0.004594	0.006824	0.0044	0.002379	0.005744	0.001136	0.001432	0.003578	0.001435	0.002545	0.005231	0.00464	0.003152
				0.213215	0.05725	0.047486	0.096063	0.047075	0.034878	0.006165	0.054825	0.04682	0.106269	0.083646	0.115481	0.087929	0.073577	0.123362	0.044623		0.213215	0.002603	0.002159	0.004367	0.00214	0.001586	0.00028	0.002492	0.002128	0.004831	0.003803	0.00525	0.003997	0.003345	0.005608	0.002029
				0.213732	0.129539	0.048165	0.059835	0.100199	0.074255	0.115118	0.077727	0.080914	0.081851	0.054046	0.057021	0.067251	0.042625	0.134604	0.071181		0.213732	0.005918	0.0022	0.002733	0.004577	0.003392	0.005259	0.003551	0.003696	0.003739	0.002469	0.002605	0.003072	0.001947	0.006149	0.003252
				0.214249	0.108715	0.048776	0.057778	0.121548	0.127134	0.05592	0.070461	0.124984	0.076429	0.062656	0.098645	0.05281	0.111657	0.022859	0.060251		0.214249	0.00499	0.002239	0.002652	0.005579	0.005836	0.002567	0.003234	0.005737	0.003508	0.002876	0.004528	0.002424	0.005125	0.001049	0.002766
				0.214766	0.091262	0.058582	0.055722	0.09643	0.012723	0.067439	0.130163	-0.0156	0.103554	0.091186	0.111662	0.125317	0.069658	0.086718	0.004412		0.214766	0.004209	0.002702	0.00257	0.004448	0.000587	0.003111	0.006004	-0.00072	0.004776	0.004206	0.00515	0.00578	0.003213	0.004	0.000204
				0.215282	0.044002	0.084094	0.083225	0.13116	-0.00736	0.076104	0.036977	0.077559	0.104862	0.132131	0.055709	0.063327	0.057944	0.077234	0.073418		0.215282	0.002039	0.003897	0.003857	0.006079	-0.00034	0.003527	0.001714	0.003595	0.00486	0.006124	0.002582	0.002935	0.002686	0.00358	0.003403
				0.215799	0.05678	0.040956	0.07749	0.043373	0.068261	0.094007	0.101529	0.059865	0.098247	0.125991	0.065994	0.086123	0.121711	0.061271	0.067233		0.215799	0.002644	0.001907	0.003609	0.00202	0.003179	0.004378	0.004728	0.002788	0.004575	0.005867	0.003073	0.004011	0.005668	0.002853	0.003131
				0.216316	0.042185	0.125307	-0.01709	0.10055	0.022387	0.120786	0.060984	0.095286	0.071077	0.048132	0.020968	0.072588	0.097045	0.018751	0.066289		0.216316	0.001974	0.005863	-0.0008	0.004705	0.001048	0.005652	0.002854	0.004459	0.003326	0.002252	0.000981	0.003397	0.004541	0.000877	0.003102
				0.216833	0.077602	0.102743	0.030787	0.036044	0.052476	0.084757	0.080239	0.078966	0.113724	0.061603	0.105395	0.098119	0.069601	0.091053	0.161212		0.216833	0.003649	0.004831	0.001448	0.001695	0.002467	0.003985	0.003773	0.003713	0.005347	0.002896	0.004955	0.004613	0.003272	0.004281	0.00758
				0.21735	0.09711	0.036125	0.026059	0.037297	0.031346	0.084832	0.078372	0.016794	-0.00248	0.027144	0.11068	0.027081	0.028528	0.085257	0.069073		0.21735	0.004588	0.001707	0.001231	0.001762	0.001481	0.004008	0.003702	0.000793	-0.00012	0.001282	0.005229	0.001279	0.001348	0.004028	0.003263
				0.217866	0.095341	0.052984	0.104839	0.087006	0.004891	0.048462	0.143569	0.124817	0.020315	0.050341	0.049054	0.088209	0.068757	0.095589	0.085366		0.217866	0.004525	0.002515	0.004976	0.00413	0.000232	0.0023	0.006815	0.005925	0.000964	0.002389	0.002328	0.004187	0.003264	0.004537	0.004052
				0.218383	0.058626	0.098808	0.025901	0.05063	0.071019	0.079782	0.080778	0.057853	0.051352	0.0291	0.085267	0.115677	0.098637	0.070892	0.018615		0.218383	0.002796	0.004712	0.001235	0.002415	0.003387	0.003805	0.003852	0.002759	0.002449	0.001388	0.004066	0.005517	0.004704	0.003381	0.000888
				0.2189	0.06513	0.082897	0.07883	0.064236	0.061027	0.07885	0.03931	0.073952	0.128762	0.067357	0.087447	0.041836	0.023073	0.058518	0.103313		0.2189	0.003121	0.003972	0.003777	0.003078	0.002924	0.003778	0.001884	0.003544	0.00617	0.003228	0.00419	0.002005	0.001106	0.002804	0.00495
				0.219417	0.050777	0.058391	0.043096	0.040465	0.070066	0.048502	0.110599	0.010134	0.043905	0.076601	0.078278	0.073141	0.055893	0.033335	0.105933		0.219417	0.002445	0.002811	0.002075	0.001948	0.003373	0.002335	0.005325	0.000488	0.002114	0.003688	0.003769	0.003521	0.002691	0.001605	0.0051
				0.219934	0.046359	0.096906	0.041469	0.07096	0.094763	0.071351	0.057757	0.119185	0.088903	0.116626	0.040737	0.085929	0.05219	0.088893	0.095369		0.219934	0.002242	0.004687	0.002006	0.003432	0.004584	0.003451	0.002794	0.005765	0.0043	0.005641	0.00197	0.004156	0.002524	0.0043	0.004613
				0.22045	0.121622	0.062518	0.019812	0.086574	0.031335	0.063321	0.070327	0.033328	0.119612	0.019308	0.053104	-0.01111	0.068674	0.056159	0.025923		0.22045	0.005911	0.003038	0.000963	0.004207	0.001523	0.003077	0.003418	0.00162	0.005813	0.000938	0.002581	-0.00054	0.003337	0.002729	0.00126
				0.220967	0.112145	0.124262	0.07686	0.075209	0.038673	0.089054	0.030264	0.053228	0.087934	0.052452	0.087974	0.031948	0.060676	0.093011	0.067744		0.220967	0.005476	0.006067	0.003753	0.003672	0.001888	0.004348	0.001478	0.002599	0.004294	0.002561	0.004295	0.00156	0.002963	0.004541	0.003308
				0.221484	0.079861	0.055296	0.076114	0.108233	0.035528	0.016406	-0.01529	0.048218	0.10264	0.079292	0.097094	-0.01253	0.049004	0.089885	-0.02431		0.221484	0.003918	0.002713	0.003734	0.005309	0.001743	0.000805	-0.00075	0.002365	0.005035	0.00389	0.004763	-0.00061	0.002404	0.004409	-0.00119
				0.222001	0.03465	0.040706	0.088714	0.066143	0.033103	0.032962	0.109619	0.059633	0.056965	-0.05084	0.036244	0.067421	0.045522	-0.02309	0.096124		0.222001	0.001708	0.002006	0.004372	0.00326	0.001631	0.001625	0.005403	0.002939	0.002807	-0.00251	0.001786	0.003323	0.002244	-0.00114	0.004737
				0.222518	0.036044	0.011571	0.042527	0.100089	0.081803	0.066274	0.144582	0.058122	0.08219	0.071522	0.018235	0.058595	0.071499	0.058872	0.059495		0.222518	0.001785	0.000573	0.002106	0.004956	0.00405	0.003282	0.007159	0.002878	0.00407	0.003541	0.000903	0.002901	0.00354	0.002915	0.002946
				0.223034	0.076451	0.046771	0.104162	0.042515	0.115075	0.082003	0.125212	0.040923	0.147828	0.064777	0.005544	0.105141	0.115537	0.097026	0.072434		0.223034	0.003803	0.002327	0.005181	0.002115	0.005724	0.004079	0.006229	0.002036	0.007354	0.003222	0.000276	0.00523	0.005747	0.004826	0.003603
				0.223551	0.101827	0.007462	0.076479	0.063968	0.024822	0.056702	0.068404	0.012388	0.083004	0.038904	0.085467	0.053713	0.003801	0.06552	0.102935		0.223551	0.005089	0.000373	0.003822	0.003197	0.00124	0.002834	0.003418	0.000619	0.004148	0.001944	0.004271	0.002684	0.00019	0.003274	0.005144
				0.224068	0.040944	0.054619	0.035742	0.084688	0.095755	0.047458	0.107388	0.098627	0.087683	0.039896	0.080716	0.113005	0.031172	0.023825	0.015336		0.224068	0.002056	0.002742	0.001794	0.004252	0.004808	0.002383	0.005392	0.004952	0.004402	0.002003	0.004052	0.005674	0.001565	0.001196	0.00077
				0.224585	0.08281	0.031996	0.010166	0.040211	0.034651	0.044143	0.098089	0.116406	0.06862	-0.01255	0.110887	0.075411	0.046275	0.073733	0.05358		0.224585	0.004177	0.001614	0.000513	0.002028	0.001748	0.002227	0.004947	0.005871	0.003461	-0.00063	0.005593	0.003804	0.002334	0.003719	0.002702
				0.225102	0.055289	0.079389	0.064322	0.071994	0.032112	0.065348	0.05256	0.093172	0.038909	0.042253	0.05724	0.085225	0.103908	0.069272	0.005695		0.225102	0.002802	0.004023	0.003259	0.003648	0.001627	0.003311	0.002663	0.004721	0.001972	0.002141	0.0029	0.004318	0.005265	0.00351	0.000289
				0.225618	0.000297	0.070029	0.024121	0.045532	0.068051	0.110603	0.121032	0.081172	0.068007	0.106192	0.030407	0.077787	0.055176	0.061202	0.095141		0.225618	1.51e-05	0.003565	0.001228	0.002318	0.003464	0.00563	0.006161	0.004132	0.003462	0.005406	0.001548	0.00396	0.002809	0.003115	0.004843
				0.226135	0.069114	-0.01308	0.018135	-0.03861	0.046745	0.065394	0.080403	0.050912	0.089043	0.036027	0.090101	-0.0156	0.063565	0.043325	0.05795		0.226135	0.003534	-0.00067	0.000927	-0.00197	0.00239	0.003344	0.004112	0.002604	0.004553	0.001842	0.004607	-0.0008	0.003251	0.002216	0.002963
				0.226652	0.134111	0.071663	0.098457	0.033185	0.036157	0.14047	0.084107	0.061751	-0.00171	0.054466	0.023893	0.074448	0.042054	0.103003	0.036526		0.226652	0.006889	0.003681	0.005058	0.001705	0.001857	0.007216	0.004321	0.003172	-8.8e-05	0.002798	0.001227	0.003824	0.00216	0.005291	0.001876
				0.227169	0.0044	0.045988	0.108362	0.082581	0.149602	0.039258	0.08902	0.079881	0.05924	-0.01329	-0.00642	0.060543	0.035698	0.018722	0.122365		0.227169	0.000227	0.002373	0.005592	0.004262	0.00772	0.002026	0.004594	0.004122	0.003057	-0.00069	-0.00033	0.003124	0.001842	0.000966	0.006315
				0.227686	0.04314	0.070913	0.038696	0.056084	0.073185	-0.04044	0.042262	0.059868	0.064074	0.123913	0.074544	0.056146	0.07108	0.032204	0.053829		0.227686	0.002236	0.003676	0.002006	0.002907	0.003794	-0.0021	0.002191	0.003104	0.003322	0.006424	0.003864	0.002911	0.003685	0.001669	0.002791
				0.228202	0.071897	0.035232	0.075477	-0.00442	0.028027	0.093596	0.105243	0.099056	0.124421	0.117954	-0.02627	0.073872	0.124157	0.023292	0.109887		0.228202	0.003744	0.001835	0.003931	-0.00023	0.00146	0.004874	0.005481	0.005158	0.006479	0.006143	-0.00137	0.003847	0.006466	0.001213	0.005722
				0.228719	0.058923	0.023915	0.058493	0.048704	0.115019	0.111292	0.045275	0.13142	0.074592	0.056144	0.075753	0.082791	-0.0004	0.06736	0.099779		0.228719	0.003082	0.001251	0.00306	0.002548	0.006017	0.005822	0.002368	0.006875	0.003902	0.002937	0.003963	0.004331	-2.1e-05	0.003524	0.00522
				0.229236	0.04104	0.044517	0.00832	0.021511	0.027101	0.053952	0.014552	0.042731	-0.0046	0.079256	0.069446	0.070473	0.061762	0.031696	0.032374		0.229236	0.002157	0.002339	0.000437	0.00113	0.001424	0.002835	0.000765	0.002245	-0.00024	0.004165	0.003649	0.003703	0.003246	0.001666	0.001701
				0.229753	0.095637	0.013236	0.020242	0.085041	0.0823	0.031106	-0.00523	0.064377	0.118033	0.044763	0.055726	0.043583	0.06734	0.100785	0.102841		0.229753	0.005048	0.000699	0.001069	0.004489	0.004344	0.001642	-0.00028	0.003398	0.006231	0.002363	0.002942	0.002301	0.003555	0.00532	0.005429
				0.23027	0.016115	0.020323	0.013422	0.112805	0.037502	0.100572	0.122018	0.104409	0.031575	0.04673	-0.00704	0.089222	0.06942	0.005217	0.002854		0.23027	0.000854	0.001078	0.000712	0.005981	0.001989	0.005333	0.00647	0.005536	0.001674	0.002478	-0.00037	0.004731	0.003681	0.000277	0.000151
				0.230786	0.061893	0.106342	0.022754	0.061182	0.080318	0.069758	0.035703	0.046061	0.083362	0.021943	0.014967	0.063617	0.054005	0.056746	0.052998		0.230786	0.003297	0.005664	0.001212	0.003259	0.004278	0.003715	0.001902	0.002453	0.00444	0.001169	0.000797	0.003388	0.002876	0.003022	0.002823
				0.231303	0.020225	0.09294	0.021034	0.029963	0.046978	0.068961	0.097315	0.059785	0.059686	0.036154	0.053538	0.106978	0.059728	0.092417	0.036209		0.231303	0.001082	0.004972	0.001125	0.001603	0.002513	0.003689	0.005206	0.003199	0.003193	0.001934	0.002864	0.005723	0.003196	0.004944	0.001937
				0.23182	0.016869	0.079209	0.056591	0.069603	0.03942	0.08511	0.066842	0.038924	0.097779	0.009471	0.04075	0.064773	0.046015	0.09655	0.079044		0.23182	0.000907	0.004257	0.003041	0.003741	0.002118	0.004574	0.003592	0.002092	0.005255	0.000509	0.00219	0.003481	0.002473	0.005189	0.004248
				0.232337	0.078782	0.072038	0.050219	0.08055	0.064791	0.083584	0.097047	0.057023	0.061111	0.116369	0.112473	0.041876	0.05245	0.06922	0.101387		0.232337	0.004253	0.003889	0.002711	0.004348	0.003497	0.004512	0.005239	0.003078	0.003299	0.006282	0.006071	0.00226	0.002831	0.003737	0.005473
				0.232854	0.083459	0.123449	0.039724	0.001591	0.06722	0.112308	0.059919	0.047537	0.02311	0.061105	0.119062	0.095453	0.091506	0.020123	0.05164		0.232854	0.004525	0.006694	0.002154	8.63e-05	0.003645	0.006089	0.003249	0.002577	0.001253	0.003313	0.006456	0.005176	0.004962	0.001091	0.0028
				0.23337	0.081991	-0.0536	0.070127	0.057982	0.03027	0.051405	0.066656	0.040362	0.017879	0.097364	0.03664	0.045561	0.085161	0.039435	0.070835		0.23337	0.004465	-0.00292	0.003819	0.003158	0.001649	0.0028	0.00363	0.002198	0.000974	0.005303	0.001995	0.002481	0.004638	0.002148	0.003858
				0.233887	0.004731	0.017835	0.082294	0.08232	-0.01642	-0.0037	-0.00911	0.08154	0.076073	0.085508	0.062967	0.044175	0.052309	0.054142	0.106375		0.233887	0.000259	0.000976	0.004502	0.004503	-0.0009	-0.0002	-0.0005	0.00446	0.004161	0.004678	0.003444	0.002417	0.002861	0.002962	0.005819
				0.234404	0.073015	0.039893	0.077362	0.052639	0.054148	0.040797	0.045511	0.057662	0.117959	0.094227	-0.00237	0.066965	0.104336	0.003713	0.107789		0.234404	0.004012	0.002192	0.004251	0.002892	0.002975	0.002242	0.002501	0.003168	0.006481	0.005177	-0.00013	0.003679	0.005733	0.000204	0.005922
				0.234921	0.027171	0.087823	0.135279	0.106435	0.06248	0.072508	0.080423	0.027498	0.031457	0.043503	0.065973	0.074881	0.05491	0.037584	0.050646		0.234921	0.001499	0.004847	0.007466	0.005874	0.003448	0.004002	0.004438	0.001518	0.001736	0.002401	0.003641	0.004133	0.00303	0.002074	0.002795
				0.235438	0.067847	0.011822	0.082537	0.051344	0.017394	0.118169	0.005283	0.080386	0.040574	0.015984	0.060155	0.008036	0.065711	0.007453	0.040404		0.235438	0.003761	0.000655	0.004575	0.002846	0.000964	0.00655	0.000293	0.004456	0.002249	0.000886	0.003334	0.000445	0.003642	0.000413	0.00224
				0.235954	0.048502	0.089605	0.083088	0.045253	0.089993	0.042755	0.091797	0.099063	0.108667	0.106278	0.08204	0.043135	0.048475	0.060622	0.095222		0.235954	0.0027	0.004989	0.004626	0.002519	0.00501	0.00238	0.005111	0.005515	0.00605	0.005917	0.004568	0.002402	0.002699	0.003375	0.005301
				0.236471	0.061307	0.175068	0.074397	0.052486	0.019848	0.140321	0.058213	0.032961	-0.01395	-0.03946	0.06	0.048633	0.037246	0.075006	0.013496		0.236471	0.003428	0.00979	0.00416	0.002935	0.00111	0.007847	0.003255	0.001843	-0.00078	-0.00221	0.003355	0.002719	0.002083	0.004194	0.000755
				0.236988	0.041058	0.033052	0.001696	0.039199	0.015813	0.035121	-0.00252	0.080498	-0.03324	0.063886	0.027541	0.076429	0.059369	-0.02194	0.069039		0.236988	0.002306	0.001856	9.53e-05	0.002202	0.000888	0.001973	-0.00014	0.004521	-0.00187	0.003588	0.001547	0.004292	0.003334	-0.00123	0.003877
				0.237505	0.122962	0.090836	0.064929	0.133147	0.0663	0.089499	0.055429	0.076917	0.047344	0.067896	0.059083	0.089069	0.026715	0.024447	0.049414		0.237505	0.006936	0.005124	0.003663	0.007511	0.00374	0.005048	0.003127	0.004339	0.002671	0.00383	0.003333	0.005024	0.001507	0.001379	0.002787
				0.238021	0.001008	0.098462	0.086819	0.055482	-0.00541	0.028474	0.087358	0.098511	0.057965	0.02459	0.017076	0.090687	0.024862	0.040384	0.101032		0.238021	5.71e-05	0.005578	0.004919	0.003143	-0.00031	0.001613	0.004949	0.005581	0.003284	0.001393	0.000967	0.005138	0.001409	0.002288	0.005724
				0.238538	0.005391	0.062834	0.042817	0.097533	0.016011	0.059753	0.028312	0.099472	0.021145	0.043466	0.071951	0.024	-0.02212	0.036707	0.053133		0.238538	0.000307	0.003575	0.002436	0.00555	0.000911	0.0034	0.001611	0.00566	0.001203	0.002473	0.004094	0.001366	-0.00126	0.002089	0.003023
				0.239055	0.057792	0.036866	0.039975	0.053968	0.019557	0.022041	0.11578	0.082428	0.045174	0.060936	0.064628	0.069146	0.046632	0.064296	0.08943		0.239055	0.003303	0.002107	0.002284	0.003084	0.001118	0.00126	0.006617	0.004711	0.002582	0.003482	0.003693	0.003952	0.002665	0.003674	0.005111
				0.239572	0.056159	0.027351	0.073332	0.135517	0.088975	0.053461	0.080042	0.022263	0.052388	0.067124	0.052551	-0.02071	0.112297	0.014724	0.071685		0.239572	0.003223	0.00157	0.004209	0.007778	0.005107	0.003068	0.004594	0.001278	0.003007	0.003853	0.003016	-0.00119	0.006445	0.000845	0.004114
				0.240089	0.040395	0.120011	0.047452	0.019648	0.034356	0.066742	0.05757	0.084326	0.053009	0.098999	0.048979	0.036843	0.016982	0.020976	0.033325		0.240089	0.002328	0.006918	0.002735	0.001133	0.00198	0.003847	0.003318	0.004861	0.003056	0.005707	0.002823	0.002124	0.000979	0.001209	0.001921
				0.240605	-0.02481	-0.01818	0.090637	0.097644	0.086353	0.050747	0.004586	0.050975	0.079287	0.076189	0.126746	0.023388	-0.0237	0.074805	0.089955		0.240605	-0.00144	-0.00105	0.005247	0.005653	0.004999	0.002938	0.000265	0.002951	0.00459	0.004411	0.007337	0.001354	-0.00137	0.004331	0.005208
				0.241122	0.080126	0.056905	0.032762	0.010019	0.022006	-0.04863	0.010089	0.071124	0.058156	0.016579	0.028212	0.106817	0.137864	-0.01583	0.076648		0.241122	0.004658	0.003308	0.001905	0.000582	0.001279	-0.00283	0.000587	0.004135	0.003381	0.000964	0.00164	0.00621	0.008015	-0.00092	0.004456
				0.241639	0.041165	0.031565	0.077525	0.055383	0.043523	0.066673	0.056689	0.090806	0.025847	0.030855	0.014914	0.063236	0.110086	0.041477	0.115		0.241639	0.002404	0.001843	0.004527	0.003234	0.002541	0.003893	0.00331	0.005302	0.001509	0.001802	0.000871	0.003692	0.006428	0.002422	0.006715
				0.242156	0.072154	0.071567	0.066554	0.059352	0.066603	0.044289	0.110211	0.041144	0.064984	0.099887	0.074236	0.118082	0.103019	0.088655	0.039636		0.242156	0.004231	0.004197	0.003903	0.00348	0.003906	0.002597	0.006463	0.002413	0.003811	0.005857	0.004353	0.006924	0.006041	0.005199	0.002324
				0.242673	0.085876	-0.00498	0.020854	0.086873	0.080705	0.027947	0.060447	0.084246	0.072808	0.068184	-0.00721	0.070928	0.034941	0.100159	0.102164		0.242673	0.005057	-0.00029	0.001228	0.005116	0.004753	0.001646	0.00356	0.004961	0.004288	0.004015	-0.00042	0.004177	0.002058	0.005898	0.006016
				0.243189	-0.00218	0.049072	0.056389	0.073183	0.069419	0.044466	0.097669	0.046379	0.063464	0.022498	0.063521	0.05011	0.052787	0.086844	0.043255		0.243189	-0.00013	0.002902	0.003335	0.004328	0.004106	0.00263	0.005776	0.002743	0.003753	0.001331	0.003757	0.002964	0.003122	0.005136	0.002558
				0.243706	0.017648	0.064893	0.027385	0.030236	0.06516	0.113486	0.06738	0.056612	0.038023	0.070603	0.099923	0.028375	0.032772	0.066403	0.001189		0.243706	0.001048	0.003854	0.001626	0.001796	0.00387	0.00674	0.004002	0.003362	0.002258	0.004193	0.005935	0.001685	0.001946	0.003944	7.06e-05
				0.244223	0.004355	0.06477	0.099395	0.055639	-0.01787	0.06657	0.028356	0.062573	0.033547	0.03933	0.024368	0.032722	0.09102	0.039342	0.080435		0.244223	0.00026	0.003863	0.005928	0.003319	-0.00107	0.003971	0.001691	0.003732	0.002001	0.002346	0.001453	0.001952	0.005429	0.002347	0.004798
				0.24474	0.093719	0.054799	0.075035	0.038811	0.025879	0.096789	0.027089	0.033122	0.14776	0.008715	0.088926	0.071463	0.06178	0.02467	-0.0141		0.24474	0.005614	0.003282	0.004494	0.002325	0.00155	0.005797	0.001623	0.001984	0.00885	0.000522	0.005326	0.00428	0.0037	0.001478	-0.00084
				0.245256	0.079074	-0.01594	0.053273	0.078841	0.053154	0.065957	0.071313	0.1028	0.081371	0.022375	0.072702	0.057676	0.044021	0.039373	0.046377		0.245256	0.004756	-0.00096	0.003204	0.004742	0.003197	0.003967	0.00429	0.006183	0.004895	0.001346	0.004373	0.003469	0.002648	0.002368	0.00279
				0.245773	-0.0245	0.056993	0.03579	0.005286	0.086829	0.117773	0.08382	0.087926	0.04326	0.014647	0.026275	0.078558	0.096714	0.047427	0.123857		0.245773	-0.00148	0.003443	0.002162	0.000319	0.005245	0.007114	0.005063	0.005311	0.002613	0.000885	0.001587	0.004745	0.005842	0.002865	0.007482
				0.24629	0.046324	0.045464	0.052781	0.003842	0.047429	0.010389	0.032956	0.076547	0.041764	0.121654	0.005686	0.037186	0.0551	0.128629	0.068056		0.24629	0.00281	0.002758	0.003202	0.000233	0.002877	0.00063	0.001999	0.004643	0.002533	0.007379	0.000345	0.002256	0.003342	0.007802	0.004128
				0.246807	0.056088	0.095564	0.068364	0.036516	0.084258	0.065601	0.045634	0.115153	0.068603	0.076543	0.054843	0.097582	0.011761	0.111874	0.086297		0.246807	0.003417	0.005821	0.004164	0.002224	0.005132	0.003996	0.00278	0.007014	0.004179	0.004663	0.003341	0.005944	0.000716	0.006815	0.005257
				0.247324	0.090421	0.079867	0.002845	0.054986	0.066743	0.033024	0.026451	0.091205	0.03534	0.108485	0.093381	0.110298	0.078944	0.052609	-0.01263		0.247324	0.005531	0.004885	0.000174	0.003363	0.004083	0.00202	0.001618	0.005579	0.002162	0.006636	0.005712	0.006747	0.004829	0.003218	-0.00077
				0.24784	0.013099	0.056074	0.103943	0.040333	0.038948	0.0557	0.034314	0.055839	0.045929	0.106618	0.040143	0.040742	0.134421	0.074876	0.04087		0.24784	0.000805	0.003444	0.006385	0.002477	0.002392	0.003421	0.002108	0.00343	0.002821	0.006549	0.002466	0.002503	0.008257	0.004599	0.00251
				0.248357	0.099074	0.014113	0.064955	0.038918	0.083151	0.121378	0.076149	0.014968	-0.01705	0.044637	0.056831	0.124041	0.039853	0.060747	0.059632		0.248357	0.006111	0.000871	0.004007	0.0024	0.005129	0.007487	0.004697	0.000923	-0.00105	0.002753	0.003505	0.007651	0.002458	0.003747	0.003678
				0.248874	0.009185	0.083001	0.021258	0.081746	0.088367	0.044227	0.100064	0.087082	0.112059	0.064373	0.070772	0.028632	0.109603	0.018249	0.067509		0.248874	0.000569	0.005141	0.001317	0.005063	0.005473	0.002739	0.006198	0.005394	0.006941	0.003987	0.004384	0.001773	0.006789	0.00113	0.004181
				0.249391	0.032566	0.058956	0.061816	0.036387	0.071059	0.074501	0.087971	0.071536	0.069526	0.035775	0.071397	0.07482	0.098402	0.076824	0.027994		0.249391	0.002025	0.003667	0.003845	0.002263	0.00442	0.004634	0.005471	0.004449	0.004324	0.002225	0.004441	0.004653	0.00612	0.004778	0.001741
				0.249907	0.078739	0.084637	0.096515	0.058658	0.028744	0.043635	0.048795	0.083959	0.041639	0.025512	0.044106	0.074985	0.059822	0.060169	0.132031		0.249907	0.004918	0.005286	0.006028	0.003663	0.001795	0.002725	0.003047	0.005244	0.002601	0.001593	0.002755	0.004683	0.003736	0.003758	0.008246
				0.250424	0.074098	0.074504	0.045522	0.066166	0.043951	0.095005	0.062196	0.106011	0.034599	0.111181	0.078908	0.028443	0.051174	0.0695	0.086228		0.250424	0.004647	0.004672	0.002855	0.004149	0.002756	0.005958	0.0039	0.006648	0.00217	0.006972	0.004949	0.001784	0.003209	0.004358	0.005408
				0.250941	0.099009	0.083017	0.066722	0.008412	0.067924	0.080845	0.079046	0.043249	0.100183	0.047502	0.110351	0.128012	0.03858	0.084042	0.095405		0.250941	0.006235	0.005228	0.004202	0.00053	0.004277	0.005091	0.004978	0.002723	0.006309	0.002991	0.006949	0.008061	0.002429	0.005292	0.006008
				0.251458	0.01261	0.044514	0.058061	0.044895	0.067939	0.051199	0.078039	0.014272	0.059901	0.083904	0.066417	0.074318	0.003291	0.141799	0.088665		0.251458	0.000797	0.002815	0.003671	0.002839	0.004296	0.003237	0.004934	0.000902	0.003788	0.005305	0.0042	0.004699	0.000208	0.008966	0.005606
				0.251974	0.062083	0.061681	0.038919	0.050587	0.048097	0.001977	0.047089	0.067691	0.095008	0.110468	0.051889	0.086086	0.098217	0.05105	0.066441		0.251974	0.003942	0.003916	0.002471	0.003212	0.003054	0.000126	0.00299	0.004298	0.006032	0.007014	0.003295	0.005466	0.006236	0.003241	0.004218
				0.252491	0.075113	0.035554	-0.00121	0.083845	0.054851	0.069523	0.016609	0.074513	0.029539	0.035829	0.075646	0.072735	0.060931	0.109888	0.07289		0.252491	0.004789	0.002267	-7.7e-05	0.005345	0.003497	0.004432	0.001059	0.00475	0.001883	0.002284	0.004823	0.004637	0.003884	0.007006	0.004647
				0.253008	-0.00563	0.09163	-9.9e-05	0.011191	0.025498	0.112902	0.036024	0.033387	0.026524	0.078689	0.118023	0.06452	0.06423	0.02332	0.064818		0.253008	-0.00036	0.005865	-6.3e-06	0.000716	0.001632	0.007227	0.002306	0.002137	0.001698	0.005037	0.007555	0.00413	0.004112	0.001493	0.004149
				0.253525	0.006351	0.025779	0.038591	0.027932	0.043257	0.091826	0.036561	0.047956	0.095656	0.044442	0.098077	0.027353	0.070822	0.074976	0.074168		0.253525	0.000408	0.001657	0.00248	0.001795	0.00278	0.005902	0.00235	0.003082	0.006148	0.002856	0.006304	0.001758	0.004552	0.004819	0.004767
				0.254042	0.035599	-0.01486	0.066887	-0.01194	0.086061	0.061346	0.148253	0.040805	0.062013	0.12792	0.062247	0.067725	0.089061	-0.00322	0.115666		0.254042	0.002297	-0.00096	0.004317	-0.00077	0.005554	0.003959	0.009568	0.002633	0.004002	0.008256	0.004017	0.004371	0.005748	-0.00021	0.007465
				0.254558	0.014457	0.116698	0.033161	0.075725	0.046883	0.011652	0.055191	0.100141	0.052746	0.101513	0.063597	0.046221	0.092112	0.048329	0.058091		0.254558	0.000937	0.007562	0.002149	0.004907	0.003038	0.000755	0.003576	0.006489	0.003418	0.006578	0.004121	0.002995	0.005969	0.003132	0.003764
				0.255075	0.016773	0.025606	0.066589	0.097002	0.067214	0.02941	0.017741	0.030122	0.0969	0.071406	0.033116	0.028099	0.076383	0.089479	0.104264		0.255075	0.001091	0.001666	0.004333	0.006311	0.004373	0.001914	0.001154	0.00196	0.006305	0.004646	0.002155	0.001828	0.00497	0.005822	0.006784
				0.255592	0.030545	0.056091	0.064874	0.131889	0.021838	0.097143	0.078617	0.033413	0.037591	0.071462	0.094642	0.068851	0.114088	0.06323	0.060106		0.255592	0.001995	0.003664	0.004238	0.008616	0.001427	0.006346	0.005136	0.002183	0.002456	0.004668	0.006183	0.004498	0.007453	0.004131	0.003927
				0.256109	0.026234	0.050689	0.096189	0.06796	0.055125	0.115365	0.003215	0.057351	0.076841	0.049801	0.088626	0.084849	0.05456	0.010891	0.009201		0.256109	0.001721	0.003325	0.006309	0.004458	0.003616	0.007567	0.000211	0.003762	0.00504	0.003267	0.005813	0.005565	0.003579	0.000714	0.000604
				0.256625	0.082543	0.07363	0.059695	-0.01307	-0.0254	0.134391	0.054548	0.081805	0.061677	0.033896	0.066336	0.044644	0.085616	0.014984	0.066507		0.256625	0.005436	0.004849	0.003931	-0.00086	-0.00167	0.008851	0.003592	0.005387	0.004062	0.002232	0.004369	0.00294	0.005638	0.000987	0.00438
				0.257142	0.040093	0.061394	0.030579	-0.00109	0.06958	0.130307	0.074389	0.077649	0.098883	0.075575	0.039811	0.056953	0.068716	0.109078	0.042489		0.257142	0.002651	0.004059	0.002022	-7.2e-05	0.004601	0.008616	0.004919	0.005134	0.006538	0.004997	0.002632	0.003766	0.004544	0.007212	0.002809
				0.257659	0.081852	0.032624	0.032692	0.084658	0.056324	0.042187	0.060402	0.079654	0.030421	0.088674	0.05287	0.007212	0.057975	0.026044	0.058489		0.257659	0.005434	0.002166	0.00217	0.00562	0.003739	0.002801	0.00401	0.005288	0.00202	0.005887	0.00351	0.000479	0.003849	0.001729	0.003883
				0.258176	0.100414	0.019778	0.110284	0.045637	0.05042	0.076587	0.093585	0.123929	0.087444	0.021917	0.081239	0.095398	0.043295	0.013597	0.104168		0.258176	0.006693	0.001318	0.007351	0.003042	0.003361	0.005105	0.006238	0.00826	0.005829	0.001461	0.005415	0.006359	0.002886	0.000906	0.006943
				0.258692	0.045396	0.058817	0.114878	0.118123	0.084997	0.016813	0.059776	-0.01525	0.029959	0.083672	0.011488	0.091903	0.070488	0.052592	0.054262		0.258692	0.003038	0.003936	0.007688	0.007905	0.005688	0.001125	0.004	-0.00102	0.002005	0.005599	0.000769	0.00615	0.004717	0.00352	0.003631
				0.259209	0.112116	0.086899	0.07605	0.085515	0.023002	-0.01789	0.089987	0.054867	0.031209	0.021654	0.02943	0.090902	0.114058	0.061725	0.058548		0.259209	0.007533	0.005839	0.00511	0.005746	0.001545	-0.0012	0.006046	0.003686	0.002097	0.001455	0.001977	0.006108	0.007664	0.004147	0.003934
				0.259726	0.052172	0.04496	0.042572	0.031663	0.08225	0.06641	-0.00325	0.034715	0.065496	0.081393	0.096502	-0.00349	0.048456	0.086967	0.114939		0.259726	0.003519	0.003033	0.002872	0.002136	0.005548	0.00448	-0.00022	0.002342	0.004418	0.005491	0.00651	-0.00024	0.003269	0.005867	0.007753
				0.260243	0.027136	0.09304	0.117611	0.075923	0.077319	0.144677	0.075729	0.029133	0.035075	0.071507	0.041633	0.077235	0.073222	0.073765	0.041726		0.260243	0.001838	0.006301	0.007965	0.005142	0.005237	0.009798	0.005129	0.001973	0.002376	0.004843	0.00282	0.005231	0.004959	0.004996	0.002826
				0.260759	0.106655	0.08089	0.035157	0.121184	0.078593	0.064303	0.083301	0.035309	0.121489	0.048482	0.047955	0.071302	0.078653	0.065514	0.064018		0.260759	0.007252	0.0055	0.002391	0.00824	0.005344	0.004372	0.005664	0.002401	0.008261	0.003297	0.003261	0.004848	0.005348	0.004455	0.004353
				0.261276	0.107083	0.053872	0.059119	0.131944	0.052304	0.08881	0.014653	0.091831	0.042712	0.002266	0.023792	0.053356	0.06941	0.147931	0.105908		0.261276	0.00731	0.003678	0.004036	0.009007	0.003571	0.006063	0.001	0.006269	0.002916	0.000155	0.001624	0.003642	0.004738	0.010099	0.00723
				0.261793	0.114102	0.137084	0.080939	0.126801	0.109057	0.013053	0.056516	0.095663	0.053977	0.055272	0.029875	0.054579	0.100654	0.079175	0.03848		0.261793	0.00782	0.009395	0.005547	0.00869	0.007474	0.000895	0.003873	0.006556	0.003699	0.003788	0.002047	0.003741	0.006898	0.005426	0.002637
				0.26231	0.081189	-0.03344	0.094247	0.128222	0.058133	0.082893	0.045637	0.088466	0.118069	0.027565	0.059821	0.017638	0.073295	0.096441	0.097565		0.26231	0.005586	-0.0023	0.006485	0.008822	0.004	0.005704	0.00314	0.006087	0.008124	0.001897	0.004116	0.001214	0.005043	0.006636	0.006713
				0.262826	0.066424	0.047693	0.112983	0.014315	-0.02875	0.091073	0.081498	0.102277	0.072427	0.073041	0.021106	0.137083	0.009762	0.08161	0.049093		0.262826	0.004588	0.003295	0.007805	0.000989	-0.00199	0.006291	0.00563	0.007065	0.005003	0.005046	0.001458	0.009469	0.000674	0.005637	0.003391
				0.263343	0.010748	0.039496	0.106698	0.049239	0.054709	0.015531	0.085235	0.102755	0.11079	0.06854	0.058842	-0.01259	0.074765	0.027133	0.017238		0.263343	0.000745	0.002739	0.007399	0.003415	0.003794	0.001077	0.005911	0.007126	0.007683	0.004753	0.004081	-0.00087	0.005185	0.001882	0.001195
				0.26386	0.068487	-0.03446	0.054949	0.066725	0.060094	0.077323	0.097239	0.072632	0.050629	0.030257	0.024573	0.051425	0.035809	-0.01349	0.053531		0.26386	0.004768	-0.0024	0.003826	0.004646	0.004184	0.005383	0.00677	0.005057	0.003525	0.002107	0.001711	0.00358	0.002493	-0.00094	0.003727
				0.264377	0.04394	0.002847	0.016287	0.06076	0.047423	0.0339	0.095945	0.123138	0.064041	-0.02397	0.045317	0.055793	0.049843	0.036785	0.046638		0.264377	0.003071	0.000199	0.001138	0.004247	0.003315	0.002369	0.006706	0.008607	0.004476	-0.00168	0.003167	0.0039	0.003484	0.002571	0.00326
				0.264893	0.035759	0.101634	0.063639	0.060618	0.030902	0.088903	0.048304	0.023341	0.080595	0.175116	0.007651	0.058133	0.064245	0.053396	0.065763		0.264893	0.002509	0.007131	0.004465	0.004253	0.002168	0.006238	0.003389	0.001638	0.005655	0.012288	0.000537	0.004079	0.004508	0.003747	0.004615
				0.26541	0.018037	0.029362	0.066165	0.039274	0.080686	0.072412	0.057815	0.074798	0.076351	0.093351	0.065821	0.029215	0.14588	0.001602	0.104708		0.26541	0.001271	0.002068	0.004661	0.002767	0.005684	0.005101	0.004073	0.005269	0.005378	0.006576	0.004637	0.002058	0.010276	0.000113	0.007376
				0.265927	-0.006	0.026011	0.058902	0.062995	0.062043	0.023594	0.067721	0.086175	0.044877	0.060224	0.076098	0.100376	0.021763	0.018127	0.040486		0.265927	-0.00042	0.001839	0.004165	0.004455	0.004388	0.001669	0.004789	0.006094	0.003174	0.004259	0.005381	0.007098	0.001539	0.001282	0.002863
				0.266444	0.077073	0.140629	0.093296	0.041092	0.073818	0.067948	0.049716	0.036562	0.01575	0.127323	0.042219	0.053439	0.07388	0.064742	0.106448		0.266444	0.005472	0.009984	0.006623	0.002917	0.005241	0.004824	0.003529	0.002596	0.001118	0.009039	0.002997	0.003794	0.005245	0.004596	0.007557
				0.26696	0.078942	0.076323	0.065834	0.054927	0.084695	0.0555	0.007209	0.013231	0.07269	0.031327	0.050355	0.070092	0.086073	0.066841	0.006051		0.26696	0.005626	0.005439	0.004692	0.003915	0.006036	0.003955	0.000514	0.000943	0.00518	0.002233	0.003589	0.004995	0.006134	0.004764	0.000431
				0.267477	0.062642	0.017251	0.055812	-0.00333	0.00402	0.024457	0.002505	0.052233	0.042796	0.040993	0.041577	0.039377	0.074653	0.119314	0.094514		0.267477	0.004482	0.001234	0.003993	-0.00024	0.000288	0.00175	0.000179	0.003737	0.003062	0.002933	0.002975	0.002817	0.005341	0.008536	0.006762
				0.267994	0.122562	0.084855	0.036461	0.005341	0.085529	0.099888	0.068513	0.046009	0.05862	0.092507	0.024381	0.044535	0.06277	0.099709	0.102762		0.267994	0.008802	0.006094	0.002619	0.000384	0.006143	0.007174	0.004921	0.003304	0.00421	0.006644	0.001751	0.003199	0.004508	0.007161	0.00738
				0.268511	-0.00927	0.097739	0.103623	0.118197	0.02565	0.015113	0.070613	0.045828	0.037379	0.088303	0.038717	-0.02933	0.090125	0.075548	0.09215		0.268511	-0.00067	0.007047	0.007471	0.008522	0.001849	0.00109	0.005091	0.003304	0.002695	0.006366	0.002791	-0.00211	0.006498	0.005447	0.006644
				0.269027	0.098024	0.059275	0.021216	0.058009	0.049024	0.041762	0.067961	0.074837	0.084921	0.051732	0.082074	0.071101	0.028261	0.064455	0.066498		0.269027	0.007095	0.00429	0.001536	0.004198	0.003548	0.003023	0.004919	0.005416	0.006146	0.003744	0.00594	0.005146	0.002045	0.004665	0.004813
				0.269544	0.099068	0.061189	0.052324	0.117853	0.092831	0.086911	0.066086	0.095554	0.059109	0.043116	0.008529	0.083174	0.020078	0.050804	0.024788		0.269544	0.007198	0.004446	0.003802	0.008563	0.006745	0.006314	0.004801	0.006942	0.004295	0.003133	0.00062	0.006043	0.001459	0.003691	0.001801
				0.270061	0.04437	0.038941	0.047363	0.023864	0.068469	0.028234	0.111192	0.063032	0.034787	0.061498	0.005584	0.105978	0.090425	0.015337	0.135433		0.270061	0.003236	0.00284	0.003454	0.00174	0.004994	0.002059	0.00811	0.004597	0.002537	0.004485	0.000407	0.007729	0.006595	0.001119	0.009878
				0.270578	0.094777	0.084123	0.023249	0.017953	0.051805	0.01934	0.079713	0.052276	0.085056	0.073376	0.105766	0.06592	0.0097	0.113993	0.142152		0.270578	0.006939	0.006159	0.001702	0.001314	0.003793	0.001416	0.005836	0.003827	0.006227	0.005372	0.007743	0.004826	0.00071	0.008346	0.010407
				0.271094	0.085571	0.042629	0.09823	0.109643	0.014753	0.034899	0.054883	0.075164	0.110747	0.024242	0.111984	0.047227	0.121272	0.110957	0.079558		0.271094	0.006289	0.003133	0.007219	0.008058	0.001084	0.002565	0.004033	0.005524	0.008139	0.001782	0.00823	0.003471	0.008913	0.008154	0.005847
				0.271611	0.099005	0.101697	0.039897	0.074872	0.074838	0.176048	0.066191	0.031153	0.035369	0.033925	0.076083	0.069053	0.065979	0.107617	0.080062		0.271611	0.007304	0.007502	0.002943	0.005524	0.005521	0.012987	0.004883	0.002298	0.002609	0.002503	0.005613	0.005094	0.004867	0.007939	0.005906
				0.272128	0.070933	0.0745	0.165711	0.075429	0.063948	0.057925	-0.01539	0.073591	0.051212	0.087235	0.090748	0.063494	0.093688	0.137375	0.067509		0.272128	0.005253	0.005517	0.012272	0.005586	0.004736	0.00429	-0.00114	0.00545	0.003792	0.00646	0.00672	0.004702	0.006938	0.010173	0.004999
				0.272645	0.031089	0.04	0.09815	0.104752	0.03817	0.071134	0.082985	0.057993	0.067163	-0.00635	0.096203	-0.01453	0.11367	0.072218	0.083193		0.272645	0.002311	0.002973	0.007296	0.007787	0.002837	0.005288	0.006169	0.004311	0.004993	-0.00047	0.007151	-0.00108	0.00845	0.005368	0.006184
				0.273161	0.072627	0.07839	0.078926	0.000415	0.016014	0.018672	0.114994	0.088983	0.057015	0.069499	0.010488	0.122066	0.138632	0.053055	0.117317		0.273161	0.005419	0.005849	0.005889	3.1e-05	0.001195	0.001393	0.00858	0.00664	0.004254	0.005186	0.000783	0.009108	0.010344	0.003959	0.008754
				0.273678	0.022446	0.024741	0.044748	0.098485	0.008132	-0.03105	0.098792	0.130096	0.015813	0.06594	0.153781	0.130647	0.136629	0.145882	0.070017		0.273678	0.001681	0.001853	0.003352	0.007376	0.000609	-0.00233	0.0074	0.009744	0.001184	0.004939	0.011518	0.009785	0.010234	0.010927	0.005244
				0.274195	0.038658	0.107277	-0.0491	0.074333	0.095795	0.084578	0.110319	0.022556	0.127233	0.08207	0.036154	0.077959	0.096394	0.13688	0.100579		0.274195	0.002906	0.008065	-0.00369	0.005589	0.007202	0.006359	0.008294	0.001696	0.009566	0.00617	0.002718	0.005861	0.007247	0.010291	0.007562
				0.274712	0.107051	0.073999	0.012476	0.005161	0.04212	0.052606	0.052391	0.037346	0.05984	0.057054	0.054418	-0.03475	0.086666	0.011327	0.070496		0.274712	0.008079	0.005584	0.000941	0.00039	0.003179	0.00397	0.003954	0.002818	0.004516	0.004306	0.004107	-0.00262	0.00654	0.000855	0.00532
				0.275228	0.065518	0.012402	0.098811	0.049456	0.035955	0.031253	0.027335	0.08221	0.085282	0.146093	0.101077	0.05023	0.080041	0.118572	0.104061		0.275228	0.004963	0.000939	0.007485	0.003746	0.002724	0.002367	0.002071	0.006227	0.00646	0.011067	0.007657	0.003805	0.006063	0.008982	0.007883
				0.275745	0.067488	0.066016	0.02899	0.011366	0.008352	0.059606	0.095902	0.07167	0.136138	0.050134	0.126341	-0.03972	0.079933	0.000151	0.045289		0.275745	0.005131	0.00502	0.002204	0.000864	0.000635	0.004532	0.007292	0.005449	0.010351	0.003812	0.009606	-0.00302	0.006078	1.15e-05	0.003444
				0.276262	0.092968	0.022378	0.090336	0.111292	0.011195	0.123366	0.025893	0.045784	0.136768	0.028919	0.141221	0.029471	0.037947	0.074557	0.097322		0.276262	0.007095	0.001708	0.006895	0.008494	0.000854	0.009415	0.001976	0.003494	0.010438	0.002207	0.010778	0.002249	0.002896	0.00569	0.007428
				0.276779	0.050647	0.095709	0.071759	0.082843	0.059481	0.02872	0.090141	0.062296	0.142874	0.052152	0.026987	0.033754	0.088742	0.036469	0.042956		0.276779	0.00388	0.007332	0.005497	0.006346	0.004557	0.0022	0.006905	0.004772	0.010945	0.003995	0.002067	0.002586	0.006798	0.002794	0.003291
				0.277295	0.075021	0.134877	0.084294	0.114766	0.119342	0.103864	0.088867	0.057876	0.042019	0.059947	0.03668	0.054233	0.075734	0.025617	0.042973		0.277295	0.005769	0.010371	0.006482	0.008825	0.009177	0.007986	0.006833	0.00445	0.003231	0.004609	0.00282	0.00417	0.005823	0.00197	0.003304
				0.277812	0.077679	0.042571	0.086009	0.017766	0.108669	0.036419	0.030478	0.080457	0.067937	0.072594	0.066224	0.026256	0.049281	0.032254	0.09589		0.277812	0.005995	0.003286	0.006638	0.001371	0.008387	0.002811	0.002352	0.00621	0.005243	0.005603	0.005111	0.002026	0.003804	0.002489	0.007401
				0.278329	0.117014	0.057278	0.087607	0.057434	0.075529	0.121057	0.001459	0.07284	0.087241	0.068016	0.029641	0.031076	0.078584	0.117037	0.05991		0.278329	0.009065	0.004437	0.006787	0.004449	0.005851	0.009378	0.000113	0.005643	0.006758	0.005269	0.002296	0.002407	0.006088	0.009067	0.004641
				0.278846	0.11568	0.022979	0.074465	0.073732	0.067585	0.105862	0.055758	0.117392	0.099573	0.0753	0.010188	0.043353	0.132963	0.079453	0.092206		0.278846	0.008995	0.001787	0.00579	0.005733	0.005255	0.008231	0.004335	0.009128	0.007742	0.005855	0.000792	0.003371	0.010339	0.006178	0.007169
				0.279362	0.165774	0.077884	0.101408	0.048712	0.06278	0.037899	0.008296	0.151882	0.068983	0.177478	0.057976	0.042455	0.019356	0.105361	0.029049		0.279362	0.012938	0.006078	0.007914	0.003802	0.0049	0.002958	0.000647	0.011853	0.005384	0.013851	0.004525	0.003313	0.001511	0.008223	0.002267
				0.279879	0.06825	0.061114	0.057326	0.126765	0.07064	0.071226	0.011451	0.021677	0.086001	0.09581	0.111062	0.04035	0.048859	0.07447	0.075303		0.279879	0.005346	0.004787	0.00449	0.00993	0.005533	0.005579	0.000897	0.001698	0.006737	0.007505	0.0087	0.003161	0.003827	0.005833	0.005899
				0.280396	-0.00587	0.065924	0.066745	0.102929	0.087007	0.074908	0.01828	0.111773	0.038317	-0.00019	0.110841	0.048059	0.131439	0.105044	0.07104		0.280396	-0.00046	0.005183	0.005248	0.008093	0.006841	0.005889	0.001437	0.008788	0.003013	-1.5e-05	0.008715	0.003778	0.010334	0.008259	0.005585
				0.280912	0.10333	0.053007	0.017786	0.064756	0.046606	0.114654	0.044846	0.064609	0.013515	0.043482	0.06449	0.057062	0.074484	0.03624	0.084142		0.280912	0.008154	0.004183	0.001403	0.00511	0.003678	0.009047	0.003539	0.005098	0.001066	0.003431	0.005089	0.004503	0.005878	0.00286	0.00664
				0.281429	0.041216	0.023662	0.02798	0.084258	0.018271	0.055131	0.082773	0.006386	0.147117	0.038342	0.06644	0.039227	0.056017	0.090185	0.035164		0.281429	0.003264	0.001874	0.002216	0.006673	0.001447	0.004366	0.006556	0.000506	0.011652	0.003037	0.005262	0.003107	0.004437	0.007143	0.002785
				0.281946	0.086342	0.108573	0.076268	0.069312	0.038383	0.057527	0.069726	0.100115	0.095829	0.124943	0.085291	0.03256	0.111884	0.098163	0.037055		0.281946	0.006864	0.008631	0.006063	0.00551	0.003051	0.004573	0.005543	0.007959	0.007618	0.009932	0.00678	0.002588	0.008894	0.007803	0.002946
				0.282463	0.085135	0.144721	0.054492	0.046569	0.07926	0.013172	0.008147	0.095036	0.127127	0.119442	0.079178	0.041318	0.110807	0.081517	0.106208		0.282463	0.006793	0.011547	0.004348	0.003716	0.006324	0.001051	0.00065	0.007582	0.010143	0.00953	0.006317	0.003297	0.008841	0.006504	0.008474
				0.282979	0.073672	0.121372	0.098978	0.088021	0.035712	0.047367	0.052079	0.023325	0.084776	0.070715	0.083969	0.04897	0.110773	0.058781	0.117599		0.282979	0.005899	0.009719	0.007926	0.007048	0.00286	0.003793	0.00417	0.001868	0.006789	0.005663	0.006724	0.003921	0.00887	0.004707	0.009417
				0.283496	0.044018	0.039002	0.095026	0.067389	0.083437	0.000745	0.067813	0.074411	-0.03059	0.029405	0.11403	0.022737	0.074901	0.091091	0.062581		0.283496	0.003538	0.003135	0.007637	0.005416	0.006706	5.99e-05	0.00545	0.00598	-0.00246	0.002363	0.009165	0.001827	0.00602	0.007321	0.00503
				0.284013	0.049958	0.093772	0.098358	0.025588	0.08668	0.065609	0.105729	0.043696	0.079946	0.063989	0.078025	0.055634	0.017905	0.120711	0.041515		0.284013	0.00403	0.007564	0.007934	0.002064	0.006992	0.005292	0.008528	0.003525	0.006449	0.005162	0.006294	0.004488	0.001444	0.009737	0.003349
				0.28453	0.031597	0.010261	0.022001	0.052747	0.041044	0.045909	0.089433	0.074242	0.081417	0.152187	0.106812	0.125316	0.083968	0.040426	0.06522		0.28453	0.002558	0.000831	0.001781	0.00427	0.003323	0.003717	0.00724	0.00601	0.006591	0.012321	0.008647	0.010145	0.006798	0.003273	0.00528
				0.285046	0.087516	0.057005	0.07865	0.089029	0.090306	0.058352	0.032584	0.030965	0.028941	0.09631	0.090738	0.064543	0.087724	0.084907	0.038051		0.285046	0.007111	0.004632	0.00639	0.007234	0.007337	0.004741	0.002647	0.002516	0.002351	0.007825	0.007373	0.005244	0.007128	0.006899	0.003092
				0.285563	-0.04413	0.060916	0.050455	0.066556	0.059179	0.116915	0.057947	0.003412	0.045591	0.053262	-0.00239	0.084651	0.114329	0.040925	0.084347		0.285563	-0.0036	0.004968	0.004114	0.005427	0.004826	0.009534	0.004725	0.000278	0.003718	0.004343	-0.00019	0.006903	0.009323	0.003337	0.006878
				0.28608	0.014124	0.0339	0.088712	0.090253	0.066614	0.026918	0.113259	0.128634	0.067073	0.048203	0.059381	0.043394	0.023568	0.079609	0.102258		0.28608	0.001156	0.002774	0.00726	0.007386	0.005452	0.002203	0.009269	0.010528	0.005489	0.003945	0.00486	0.003551	0.001929	0.006515	0.008369
				0.286596	0.03302	0.066651	0.039533	0.010494	0.058568	0.057475	0.051589	0.119096	0.023869	0.027	0.100905	0.097382	0.066362	0.097253	0.088688		0.286596	0.002712	0.005475	0.003247	0.000862	0.004811	0.004721	0.004237	0.009782	0.001961	0.002218	0.008288	0.007999	0.005451	0.007988	0.007285
				0.287113	0.085148	0.125685	0.084945	0.11722	-0.03632	0.11499	0.089758	0.039455	0.156073	0.042705	0.099395	0.083615	0.078547	0.045855	0.063474		0.287113	0.007019	0.010361	0.007002	0.009663	-0.00299	0.009479	0.007399	0.003252	0.012866	0.00352	0.008194	0.006893	0.006475	0.00378	0.005232
				0.28763	0.003668	0.089033	0.145129	0.084216	0.106843	0.088073	0.105496	0.0661	0.133967	0.038605	0.076547	0.071312	0.072459	0.145099	0.120482		0.28763	0.000303	0.007366	0.012007	0.006967	0.008839	0.007286	0.008728	0.005469	0.011083	0.003194	0.006333	0.0059	0.005995	0.012004	0.009968
				0.288147	0.026264	0.061704	0.070895	0.015547	0.122059	0.094759	0.062592	0.020432	0.145769	0.097019	0.021872	0.091473	0.087614	0.017705	0.076797		0.288147	0.002181	0.005123	0.005886	0.001291	0.010134	0.007868	0.005197	0.001696	0.012103	0.008055	0.001816	0.007595	0.007275	0.00147	0.006376
				0.288663	0.113618	0.123943	0.046003	0.092477	0.116217	0.082153	0.101727	0.087576	0.034462	0.088082	0.081887	0.045815	0.101984	0.075932	0.130185		0.288663	0.009467	0.010328	0.003833	0.007706	0.009684	0.006846	0.008477	0.007297	0.002872	0.00734	0.006823	0.003818	0.008498	0.006327	0.010848
				0.28918	0.024172	0.076952	0.049118	0.097901	0.031117	0.110262	0.076649	0.089659	0.102273	0.010529	0.098872	0.061218	0.018491	0.047898	0.006543		0.28918	0.002021	0.006435	0.004107	0.008187	0.002602	0.009221	0.00641	0.007498	0.008553	0.00088	0.008268	0.005119	0.001546	0.004005	0.000547
				0.289697	0.061144	0.055624	0.038685	0.054963	0.097626	0.083836	0.068731	0.00118	0.000627	0.046398	0.039233	0.045801	0.013027	0.095334	0.081435		0.289697	0.005132	0.004668	0.003247	0.004613	0.008193	0.007036	0.005768	9.91e-05	5.26e-05	0.003894	0.003293	0.003844	0.001093	0.008001	0.006834
				0.290214	0.091322	0.065041	0.105168	0.149083	0.025838	0.11226	0.086468	0.086307	0.000192	0.028819	0.112827	-0.03132	0.08065	0.023966	0.039513		0.290214	0.007692	0.005478	0.008858	0.012556	0.002176	0.009455	0.007283	0.007269	1.62e-05	0.002427	0.009503	-0.00264	0.006793	0.002019	0.003328
				0.29073	0.063083	0.040763	0.042374	0.065114	0.11901	0.035596	0.005981	0.031875	0.008697	0.0327	0.055558	0.028325	0.079306	0.09714	0.065958		0.29073	0.005332	0.003445	0.003582	0.005504	0.010059	0.003009	0.000506	0.002694	0.000735	0.002764	0.004696	0.002394	0.006703	0.008211	0.005575
				0.291247	0.059648	0.097022	0.034929	0.077585	0.046858	0.03714	0.081025	0.050988	-0.00068	0.067063	0.061488	0.07922	0.143087	0.063567	0.019983		0.291247	0.00506	0.00823	0.002963	0.006581	0.003975	0.00315	0.006873	0.004325	-5.8e-05	0.005689	0.005216	0.00672	0.012137	0.005392	0.001695
				0.291764	0.047198	0.051519	0.103377	0.05274	0.070085	0.00633	0.112691	0.12644	0.127768	0.0174	0.122473	0.110232	0.010775	0.120838	0.033023		0.291764	0.004018	0.004386	0.0088	0.00449	0.005966	0.000539	0.009593	0.010763	0.010876	0.001481	0.010426	0.009384	0.000917	0.010286	0.002811
				0.29228	0.097225	0.067829	0.113	0.060651	0.08244	0.070529	0.112087	0.104241	0.070537	0.09309	0.179506	0.05639	0.125196	0.085093	0.069492		0.29228	0.008306	0.005794	0.009653	0.005181	0.007043	0.006025	0.009575	0.008905	0.006026	0.007952	0.015335	0.004817	0.010695	0.007269	0.005937
				0.292797	-0.0014	0.116696	0.087259	0.003074	0.050516	0.111913	-0.01057	0.102877	0.11858	0.050223	0.06682	0.054912	0.061795	0.056168	0.058044		0.292797	-0.00012	0.010004	0.007481	0.000264	0.004331	0.009594	-0.00091	0.00882	0.010166	0.004306	0.005728	0.004708	0.005298	0.004815	0.004976
				0.293314	0.035351	0.089882	0.054223	0.056049	0.120151	0.047838	0.071608	0.055493	0.056595	0.069676	0.10229	0.072298	0.075943	0.06165	0.065669		0.293314	0.003041	0.007733	0.004665	0.004822	0.010337	0.004116	0.006161	0.004774	0.004869	0.005994	0.0088	0.00622	0.006534	0.005304	0.00565
				0.293831	0.062336	0.0486	0.069275	0.108214	0.037347	0.079239	0.06257	0.056253	0.023592	0.033741	0.097368	0.055588	0.060466	0.094709	0.065256		0.293831	0.005382	0.004196	0.005981	0.009343	0.003224	0.006841	0.005402	0.004857	0.002037	0.002913	0.008406	0.004799	0.00522	0.008177	0.005634
				0.294347	0.01482	0.030859	0.088599	0.030409	-0.01598	0.072933	0.08991	0.051708	0.076739	0.058916	0.058488	0.087419	0.115933	0.091934	0.117781		0.294347	0.001284	0.002674	0.007676	0.002635	-0.00138	0.006319	0.00779	0.00448	0.006649	0.005104	0.005067	0.007574	0.010044	0.007965	0.010205
				0.294864	0.06996	0.045073	0.072323	0.046422	0.037259	0.078084	0.064697	-0.03121	0.019042	0.093959	0.074486	0.06687	0.084052	0.087575	0.076348		0.294864	0.006083	0.003919	0.006288	0.004036	0.003239	0.006789	0.005625	-0.00271	0.001656	0.008169	0.006476	0.005814	0.007308	0.007614	0.006638
				0.295381	0.028002	0.10565	0.09483	0.071601	0.00359	0.062521	0.147612	0.000517	0.080053	0.025715	0.046404	0.046711	0.102766	0.080437	0.083646		0.295381	0.002443	0.009218	0.008274	0.006247	0.000313	0.005455	0.012879	4.51e-05	0.006985	0.002244	0.004049	0.004076	0.008966	0.007018	0.007298
				0.295897	0.052384	0.10287	0.075825	-0.03008	0.03414	0.084855	0.038439	0.107898	0.073909	0.167936	0.044803	0.097689	0.09317	0.07588	0.053047		0.295897	0.004586	0.009007	0.006639	-0.00263	0.002989	0.007429	0.003366	0.009447	0.006471	0.014704	0.003923	0.008553	0.008158	0.006644	0.004645
				0.296414	0.066644	0.056172	0.024073	0.01504	0.033332	0.11514	0.050929	0.017243	0.089156	0.070382	0.047985	0.010152	0.062715	0.133019	0.024279		0.296414	0.005855	0.004935	0.002115	0.001321	0.002929	0.010116	0.004475	0.001515	0.007833	0.006184	0.004216	0.000892	0.00551	0.011687	0.002133
				0.296931	0.101445	0.088635	0.165634	0.005707	0.042261	0.092562	0.110103	0.023388	0.047818	0.043905	0.019963	-0.01069	0.077076	0.0643	0.065652		0.296931	0.008944	0.007815	0.014604	0.000503	0.003726	0.008161	0.009708	0.002062	0.004216	0.003871	0.00176	-0.00094	0.006796	0.005669	0.005788
				0.297447	0.033505	0.064179	0.017578	0.107064	0.085903	0.114631	0.067638	0.055423	0.014113	0.032441	0.056286	0.098119	0.062466	0.061081	0.030504		0.297447	0.002964	0.005678	0.001555	0.009472	0.0076	0.010142	0.005984	0.004904	0.001249	0.00287	0.00498	0.008681	0.005527	0.005404	0.002699
				0.297964	0.03076	-0.00828	0.094579	0.030071	0.074646	0.049986	0.1044	0.060712	0.082538	0.079966	0.056119	0.064405	0.025244	0.057679	0.120457		0.297964	0.002731	-0.00074	0.008397	0.00267	0.006627	0.004438	0.009269	0.00539	0.007328	0.0071	0.004982	0.005718	0.002241	0.005121	0.010695
				0.298481	0.123105	0.07418	0.074793	0.016235	0.069468	0.065721	0.002534	0.017877	-0.0134	0.049378	0.078787	0.120643	0.093513	0.051995	0.039849		0.298481	0.010967	0.006609	0.006663	0.001446	0.006189	0.005855	0.000226	0.001593	-0.00119	0.004399	0.007019	0.010748	0.008331	0.004632	0.00355
				0.298998	0.066623	0.012764	0.087414	0.027836	0.08513	0.023045	0.092759	0.027078	0.026854	0.041034	-0.05667	0.083945	0.025066	0.090209	0.039922		0.298998	0.005956	0.001141	0.007815	0.002489	0.007611	0.00206	0.008293	0.002421	0.002401	0.003668	-0.00507	0.007505	0.002241	0.008065	0.003569
				0.299514	0.027018	0.082811	0.037083	0.048348	0.133654	0.109176	0.071296	0.042152	0.033918	0.017551	0.062359	0.10921	-0.0129	0.044228	0.119682		0.299514	0.002424	0.007429	0.003327	0.004337	0.01199	0.009794	0.006396	0.003781	0.003043	0.001574	0.005594	0.009797	-0.00116	0.003968	0.010736
				0.300031	0.009582	0.118118	0.073253	0.023849	0.049067	0.076079	0.094727	0.065448	0.058445	0.071693	0.107631	0.108291	0.070329	0.036537	0.062858		0.300031	0.000863	0.010633	0.006594	0.002147	0.004417	0.006849	0.008527	0.005892	0.005261	0.006454	0.009689	0.009748	0.006331	0.003289	0.005658
				0.300548	0.054512	0.048505	0.069106	0.08906	0.062001	-0.00555	0.031111	0.101062	0.07091	0.134322	0.119667	0.079475	0.039166	0.076735	0.021525		0.300548	0.004924	0.004381	0.006242	0.008045	0.005601	-0.0005	0.00281	0.009129	0.006405	0.012133	0.010809	0.007179	0.003538	0.006931	0.001944
				0.301064	0.01915	0.099702	0.129368	0.092806	0.13065	0.043265	0.067246	0.064257	0.033755	0.091847	0.077593	0.099831	0.030755	0.09152	0.077699		0.301064	0.001736	0.009037	0.011726	0.008412	0.011842	0.003921	0.006095	0.005824	0.00306	0.008325	0.007033	0.009049	0.002788	0.008295	0.007043
				0.301581	0.049531	0.085639	0.030357	0.12679	0.072263	0.087173	0.061007	0.106502	-0.00525	0.05504	-8.3e-05	0.075208	0.045034	0.122858	0.03288		0.301581	0.004505	0.007789	0.002761	0.011532	0.006572	0.007929	0.005549	0.009686	-0.00048	0.005006	-7.5e-06	0.00684	0.004096	0.011174	0.00299
				0.302098	0.020366	-0.03518	-0.00435	0.060043	0.081172	0.0839	0.081477	0.082602	0.045405	0.094394	0.089074	0.02108	0.090918	0.030024	0.10106		0.302098	0.001859	-0.00321	-0.0004	0.00548	0.007408	0.007657	0.007436	0.007539	0.004144	0.008615	0.008129	0.001924	0.008297	0.00274	0.009223
				0.302615	0.136519	0.11193	0.021735	0.074948	0.112735	0.078938	0.05017	0.129286	0.054351	0.076238	0.080243	0.079882	0.072504	0.056454	0.032209		0.302615	0.012502	0.01025	0.00199	0.006863	0.010324	0.007229	0.004594	0.01184	0.004977	0.006982	0.007348	0.007315	0.00664	0.00517	0.00295
				0.303131	0.055682	0.008942	0.060191	0.056788	0.090051	0.065786	0.07869	-0.01047	0.077766	0.0718	0.040246	0.086205	0.078622	-0.00391	0.093024		0.303131	0.005116	0.000822	0.005531	0.005218	0.008275	0.006045	0.007231	-0.00096	0.007146	0.006598	0.003698	0.007921	0.007224	-0.00036	0.008548
				0.303648	0.110328	0.110023	-0.05227	0.049142	0.141419	0.094612	-0.00112	0.026082	0.089334	0.102261	0.046385	0.08092	0.052537	0.082161	0.073603		0.303648	0.010173	0.010144	-0.00482	0.004531	0.013039	0.008723	-0.0001	0.002405	0.008237	0.009429	0.004277	0.007461	0.004844	0.007575	0.006786
				0.304165	0.038211	0.131492	-0.00459	0.065788	0.084945	0.033072	0.016741	0.062021	0.039572	0.070823	0.110552	0.07101	0.119893	0.015947	0.065804		0.304165	0.003535	0.012165	-0.00042	0.006087	0.007859	0.00306	0.001549	0.005738	0.003661	0.006552	0.010228	0.00657	0.011092	0.001475	0.006088
				0.304681	0.09058	0.095286	0.029984	0.0523	0.077178	0.117089	-0.04465	0.080415	0.048409	0.089022	0.107717	0.063821	0.133393	0.050149	0.088955		0.304681	0.008409	0.008845	0.002783	0.004855	0.007164	0.010869	-0.00414	0.007465	0.004494	0.008264	0.009999	0.005925	0.012383	0.004655	0.008258
				0.305198	0.010963	0.060307	-0.0084	0.049029	-0.00966	0.009315	-0.03029	0.06856	0.049256	0.044837	0.09306	0.017176	0.103727	0.064473	0.080055		0.305198	0.001021	0.005617	-0.00078	0.004567	-0.0009	0.000868	-0.00282	0.006386	0.004588	0.004176	0.008668	0.0016	0.009662	0.006005	0.007457
				0.305715	0.052581	0.006208	0.066791	-0.03192	0.099328	0.108273	0.135177	0.069365	-0.00043	0.062105	0.034234	0.11318	0.067952	0.036266	0.087487		0.305715	0.004914	0.00058	0.006242	-0.00298	0.009283	0.010119	0.012634	0.006483	-4e-05	0.005804	0.0032	0.010578	0.006351	0.003389	0.008177
				0.306231	0.070995	0.082764	0.050552	0.073059	0.039111	0.053924	-0.02077	0.127278	0.053285	0.11442	0.053131	0.072614	0.094559	0.088328	0.05349		0.306231	0.006658	0.007761	0.004741	0.006851	0.003668	0.005057	-0.00195	0.011936	0.004997	0.01073	0.004982	0.00681	0.008867	0.008283	0.005016
				0.306748	0.001756	0.06373	0.097901	0.078232	0.099683	0.080271	0.085051	0.110691	0.048437	0.046168	-0.00126	-0.00362	0.061714	0.091032	0.005059		0.306748	0.000165	0.005997	0.009212	0.007361	0.00938	0.007553	0.008003	0.010415	0.004558	0.004344	-0.00012	-0.00034	0.005807	0.008566	0.000476
				0.307265	0.029923	0.019586	0.101025	0.085674	0.083637	0.006319	0.040247	-0.00621	0.007031	0.031178	0.053769	0.06444	0.025704	0.116662	-0.00977		0.307265	0.002825	0.001849	0.009538	0.008089	0.007896	0.000597	0.0038	-0.00059	0.000664	0.002944	0.005076	0.006084	0.002427	0.011014	-0.00092
				0.307781	0.069385	0.106205	0.077228	0.019588	0.063935	0.036014	0.153881	0.040021	0.071035	0.063026	0.084767	0.106487	0.090945	0.083007	0.009152		0.307781	0.006573	0.010061	0.007316	0.001856	0.006056	0.003412	0.014577	0.003791	0.006729	0.00597	0.00803	0.010087	0.008615	0.007863	0.000867
				0.308298	0.044028	0.089845	0.093766	-0.02439	0.01971	0.065934	0.103458	0.147569	0.105008	0.026421	0.11057	0.071015	0.091201	0.076581	0.087984		0.308298	0.004185	0.00854	0.008912	-0.00232	0.001873	0.006267	0.009833	0.014026	0.009981	0.002511	0.010509	0.00675	0.008668	0.007279	0.008363
				0.308815	0.077958	0.124291	0.075655	0.056926	0.019471	0.114369	0.095598	0.012455	0.083362	0.15406	0.061568	0.107224	0.056913	0.007725	0.017354		0.308815	0.007435	0.011853	0.007215	0.005429	0.001857	0.010907	0.009117	0.001188	0.00795	0.014692	0.005872	0.010226	0.005428	0.000737	0.001655
				0.309332	0.122063	0.017293	0.049464	0.043188	0.124837	-0.03467	0.114662	0.09328	0.019507	0.02661	0.032809	0.038886	0.071461	0.059683	0.056001		0.309332	0.01168	0.001655	0.004733	0.004133	0.011945	-0.00332	0.010972	0.008926	0.001867	0.002546	0.003139	0.003721	0.006838	0.005711	0.005359
				0.309848	0.052627	0.01965	0.11633	0.100475	0.077586	0.083311	0.068962	0.052622	0.097209	0.101402	0.084442	0.081033	0.061056	0.09505	0.146927		0.309848	0.005053	0.001886	0.011168	0.009646	0.007449	0.007998	0.006621	0.005052	0.009333	0.009735	0.008107	0.00778	0.005862	0.009125	0.014106
				0.310365	0.032008	0.083098	0.037681	0.073664	0.043885	0.073333	0.062346	0.036601	0.024651	0.052939	0.057025	0.048818	0.093728	0.076814	0.067822		0.310365	0.003083	0.008005	0.00363	0.007096	0.004227	0.007064	0.006006	0.003526	0.002375	0.005099	0.005493	0.004702	0.009029	0.007399	0.006533
				0.310882	0.037913	0.089704	0.063857	0.042862	0.077632	0.155573	0.01947	0.050384	0.097152	0.057387	0.063249	0.107005	0.000666	0.111948	0.067522		0.310882	0.003664	0.00867	0.006172	0.004142	0.007503	0.015036	0.001882	0.00487	0.00939	0.005546	0.006113	0.010342	6.43e-05	0.010819	0.006526
				0.311398	0.022812	0.090984	0.054223	0.05629	0.099681	0.048228	0.093301	0.073419	0.066154	0.033331	0.108567	0.079639	0.037897	-0.00148	0.043385		0.311398	0.002212	0.008823	0.005258	0.005458	0.009666	0.004677	0.009047	0.007119	0.006415	0.003232	0.010528	0.007722	0.003675	-0.00014	0.004207
				0.311915	0.04137	0.100631	0.067681	-0.03519	0.052709	0.065349	0.03771	0.121926	0.10612	0.060866	0.062154	0.052282	0.040577	0.094868	0.079477		0.311915	0.004025	0.009791	0.006585	-0.00342	0.005128	0.006358	0.003669	0.011862	0.010325	0.005922	0.006047	0.005087	0.003948	0.00923	0.007732
				0.312432	0.100382	0.114911	0.08384	0.07397	0.038206	0.057293	0.058887	0.035633	0.056069	0.090325	0.0412	0.062068	0.092503	0.057544	0.007046		0.312432	0.009799	0.011217	0.008184	0.00722	0.003729	0.005593	0.005748	0.003478	0.005473	0.008817	0.004022	0.006059	0.00903	0.005617	0.000688
				0.312948	0.129789	0.016848	0.095152	0.028024	0.072922	0.048854	0.037259	0.007713	0.003192	0.112274	0.045732	0.070233	0.088914	0.022447	0.029478		0.312948	0.012711	0.00165	0.009319	0.002745	0.007142	0.004785	0.003649	0.000755	0.000313	0.010996	0.004479	0.006878	0.008708	0.002198	0.002887
				0.313465	0.064501	0.050257	0.029198	0.051571	0.054854	0.061417	0.035849	0.010849	0.06283	0.096517	0.005441	0.108228	-0.03057	0.105389	0.069188		0.313465	0.006338	0.004938	0.002869	0.005067	0.00539	0.006035	0.003523	0.001066	0.006174	0.009484	0.000535	0.010635	-0.003	0.010356	0.006798
				0.313982	0.072657	0.198837	0.069821	0.055848	0.086071	0.07651	0.005844	0.117032	0.092798	0.033113	0.011762	0.0391	0.021151	0.072181	0.0338		0.313982	0.007163	0.019602	0.006883	0.005506	0.008485	0.007543	0.000576	0.011538	0.009148	0.003264	0.00116	0.003855	0.002085	0.007116	0.003332
				0.314498	0.068028	0.080674	0.034238	0.057104	0.020566	0.006756	0.117381	0.094106	0.016986	0.056021	0.103438	0.027633	0.051847	0.131713	0.068434		0.314498	0.006729	0.007979	0.003386	0.005648	0.002034	0.000668	0.01161	0.009308	0.00168	0.005541	0.010231	0.002733	0.005128	0.013028	0.006769
				0.315015	0.117134	0.065076	0.046272	0.036391	0.109675	0.027246	0.062875	0.059775	0.088651	0.058264	0.033441	0.03984	0.025	0.012353	0.059778		0.315015	0.011624	0.006458	0.004592	0.003611	0.010884	0.002704	0.006239	0.005932	0.008797	0.005782	0.003318	0.003953	0.002481	0.001226	0.005932
				0.315532	0.159124	0.116352	0.038636	0.076449	0.078411	0.006276	0.103907	0.10278	0.046545	0.064831	0.075604	0.094603	0.000194	0.060352	0.102032		0.315532	0.015842	0.011584	0.003847	0.007611	0.007807	0.000625	0.010345	0.010233	0.004634	0.006455	0.007527	0.009419	1.93e-05	0.006009	0.010158
				0.316048	0.047424	0.16037	0.062015	0.005328	0.040697	0.042394	-0.00434	0.069268	0.05789	0.018842	-0.04043	0.069367	-0.01359	0.039172	0.075193		0.316048	0.004737	0.016019	0.006194	0.000532	0.004065	0.004235	-0.00043	0.006919	0.005782	0.001882	-0.00404	0.006929	-0.00136	0.003913	0.007511
				0.316565	0.054677	0.141115	0.022689	0.04888	0.010181	0.027495	0.046525	0.09009	0.061128	0.053167	0.135174	0.007113	0.068579	0.093207	0.087997		0.316565	0.005479	0.014142	0.002274	0.004898	0.00102	0.002755	0.004662	0.009028	0.006126	0.005328	0.013546	0.000713	0.006873	0.009341	0.008818
				0.317082	0.132959	-0.03344	0.100376	0.097257	0.052745	0.016047	0.087204	-0.00607	0.132339	0.036657	0.056557	0.046537	0.03777	0.053253	0.083246		0.317082	0.013368	-0.00336	0.010092	0.009778	0.005303	0.001613	0.008768	-0.00061	0.013305	0.003686	0.005686	0.004679	0.003797	0.005354	0.00837
				0.317599	0.111223	0.13592	0.046211	0.082534	0.023192	0.08187	0.070321	0.075419	0.043439	0.074669	0.094892	0.061756	0.050958	0.067874	0.065999		0.317599	0.011219	0.01371	0.004661	0.008325	0.002339	0.008258	0.007093	0.007607	0.004382	0.007532	0.009572	0.006229	0.00514	0.006846	0.006657
				0.318115	0.017196	0.091499	0.103338	0.081993	0.147468	0.11883	0.093231	0.069832	0.066209	-0.01739	0.03519	0.057148	0.074912	0.119409	0.115346		0.318115	0.00174	0.009259	0.010457	0.008297	0.014923	0.012025	0.009435	0.007067	0.0067	-0.00176	0.003561	0.005783	0.007581	0.012084	0.011673
				0.318632	0.081412	0.031843	0.065299	0.083482	0.061959	0.148934	0.048424	0.112559	0.05898	0.101152	0.025994	0.071468	0.035039	0.047244	0.022657		0.318632	0.008265	0.003233	0.00663	0.008476	0.006291	0.015121	0.004916	0.011428	0.005988	0.01027	0.002639	0.007256	0.003557	0.004797	0.0023
				0.319149	-0.01921	-0.05031	0.032597	0.110694	0.051112	0.007039	0.038145	0.063813	0.107449	0.106531	0.138707	0.036071	0.181347	0.049426	0.033727		0.319149	-0.00196	-0.00512	0.00332	0.011275	0.005206	0.000717	0.003885	0.0065	0.010944	0.010851	0.014128	0.003674	0.018471	0.005034	0.003435
				0.319665	0.152961	0.080685	0.04459	0.014432	0.045661	-0.01046	0.047296	0.082887	0.049088	0.023192	-0.04959	0.065654	-0.006	0.000627	0.087706		0.319665	0.01563	0.008245	0.004556	0.001475	0.004666	-0.00107	0.004833	0.00847	0.005016	0.00237	-0.00507	0.006709	-0.00061	6.41e-05	0.008962
				0.320182	0.089888	0.082528	0.109939	0.072088	0.023118	0.073407	-0.03454	0.097423	0.059092	0.083548	0.078642	0.051681	0.091557	0.106097	0.105989		0.320182	0.009215	0.00846	0.011271	0.00739	0.00237	0.007525	-0.00354	0.009987	0.006058	0.008565	0.008062	0.005298	0.009386	0.010877	0.010866
				0.320699	0.024259	0.022791	0.074027	0.09938	0.063158	0.047449	0.092691	0.035098	0.018537	0.071838	0.071312	0.119895	0.043143	0.15878	0.045532		0.320699	0.002495	0.002344	0.007614	0.010221	0.006496	0.00488	0.009533	0.00361	0.001907	0.007388	0.007334	0.012331	0.004437	0.01633	0.004683
				0.321215	0.02434	0.013006	0.071296	0.023176	0.138584	0.080184	0.023953	0.086978	0.042369	0.053599	0.076916	0.037508	0.061923	0.051327	0.08208		0.321215	0.002511	0.001342	0.007356	0.002391	0.014299	0.008273	0.002471	0.008974	0.004372	0.00553	0.007936	0.00387	0.006389	0.005296	0.008469
				0.321732	0.114966	0.07161	0.119901	0.058981	0.104518	-0.05768	0.004455	0.053864	0.118859	0.073141	0.090955	0.175629	0.042707	0.071819	0.02083		0.321732	0.0119	0.007412	0.012411	0.006105	0.010819	-0.00597	0.000461	0.005575	0.012303	0.007571	0.009415	0.01818	0.004421	0.007434	0.002156
				0.322249	0.102699	0.084772	0.021256	0.053075	0.015521	0.097819	0.102144	0.056145	0.123609	0.048467	0.109465	0.041616	0.075271	0.054336	0.084264		0.322249	0.010665	0.008803	0.002207	0.005512	0.001612	0.010158	0.010607	0.00583	0.012836	0.005033	0.011367	0.004322	0.007817	0.005643	0.00875
				0.322765	0.027376	0.136159	-0.0013	0.039876	-0.06963	0.14981	0.061906	0.124127	0.136888	0.118769	0.083109	-0.00173	0.059362	0.159892	0.072951		0.322765	0.002852	0.014185	-0.00013	0.004154	-0.00725	0.015607	0.006449	0.012931	0.014261	0.012373	0.008658	-0.00018	0.006184	0.016657	0.0076
				0.323282	0.072646	0.012579	0.111808	0.034979	0.120222	0.019903	0.047598	0.027649	0.111237	0.078486	0.094964	0.100824	0.077537	0.06927	0.078729		0.323282	0.007592	0.001315	0.011685	0.003656	0.012565	0.00208	0.004975	0.00289	0.011626	0.008203	0.009925	0.010537	0.008103	0.00724	0.008228
				0.323799	0.022847	0.090221	0.026719	0.11882	-0.02152	0.050834	0.139471	0.054257	0.054579	0.112092	0.036985	0.078219	0.034032	0.111386	0.125564		0.323799	0.002395	0.009459	0.002801	0.012458	-0.00226	0.00533	0.014623	0.005689	0.005722	0.011752	0.003878	0.008201	0.003568	0.011678	0.013165
				0.324315	0.120639	0.054632	0.008345	0.065479	0.06414	0.114231	0.031021	0.062149	0.060431	0.016982	0.079168	0.081485	0.045358	0.036286	0.070346		0.324315	0.012689	0.005746	0.000878	0.006887	0.006746	0.012015	0.003263	0.006537	0.006356	0.001786	0.008327	0.008571	0.004771	0.003817	0.007399
				0.324832	0.084609	0.051101	0.07946	0.035193	0.054279	0.108847	0.062881	0.024286	0.057101	0.061137	0.052415	0.076091	0.003682	0.043225	0.023288		0.324832	0.008928	0.005392	0.008384	0.003713	0.005727	0.011485	0.006635	0.002563	0.006025	0.006451	0.005531	0.008029	0.000389	0.004561	0.002457
				0.325349	0.028718	0.076798	0.069267	0.040201	0.067727	0.049151	0.048382	0.127336	0.031159	0.042318	0.118595	0.082968	0.060435	0.081587	0.067202		0.325349	0.00304	0.008129	0.007332	0.004255	0.007169	0.005203	0.005121	0.013479	0.003298	0.004479	0.012553	0.008782	0.006397	0.008636	0.007113
				0.325865	0.051585	0.011329	0.021552	0.041971	0.100442	0.027127	0.088638	0.114738	0.061411	0.0791	0.115403	0.093545	0.083617	-0.03167	0.012908		0.325865	0.005478	0.001203	0.002289	0.004457	0.010666	0.002881	0.009412	0.012184	0.006521	0.008399	0.012254	0.009933	0.008879	-0.00336	0.001371
				0.326382	0.013323	0.024855	0.063126	0.11189	0.019341	0.028175	0.114317	0.171305	0.110333	0.093025	0.139683	0.011103	0.10913	0.085793	0.049422		0.326382	0.001419	0.002648	0.006725	0.011919	0.00206	0.003001	0.012178	0.018248	0.011753	0.009909	0.01488	0.001183	0.011625	0.009139	0.005265
				0.326899	-0.01234	0.08255	0.035819	0.093999	-0.05536	0.053135	0.103797	0.044959	0.103563	0.044183	0.136145	0.025321	0.073714	0.04042	0.031849		0.326899	-0.00132	0.008822	0.003828	0.010045	-0.00592	0.005678	0.011092	0.004804	0.011067	0.004722	0.014549	0.002706	0.007877	0.004319	0.003403
				0.327415	0.070383	-0.03386	0.026156	0.08672	0.057045	0.113345	0.085816	-0.00416	0.009583	-0.01347	0.008559	0.084999	0.035533	0.099146	0.109714		0.327415	0.007545	-0.00363	0.002804	0.009296	0.006115	0.012151	0.0092	-0.00045	0.001027	-0.00144	0.000918	0.009112	0.003809	0.010629	0.011761
				0.327932	0.067148	0.019501	-0.01799	0.032845	0.016305	0.071777	0.074609	0.066009	0.052055	0.005453	0.050454	0.091118	0.106134	-0.01486	0.075586		0.327932	0.007221	0.002097	-0.00193	0.003532	0.001753	0.007719	0.008023	0.007099	0.005598	0.000586	0.005426	0.009799	0.011414	-0.0016	0.008128
				0.328449	-0.02046	0.039103	0.123392	0.055765	-0.06492	0.069386	0.03843	0.163571	-0.03824	0.017106	0.014932	0.054344	0.11862	0.108828	-0.04717		0.328449	-0.00221	0.004218	0.013311	0.006016	-0.007	0.007485	0.004146	0.017646	-0.00412	0.001845	0.001611	0.005863	0.012797	0.01174	-0.00509
				0.328965	-0.02108	0.156196	0.098355	0.112897	0.111078	0.087589	0.065409	0.00353	0.066746	0.084032	0.080091	0.043138	0.056296	0.078156	0.037622		0.328965	-0.00228	0.016903	0.010644	0.012217	0.012021	0.009479	0.007078	0.000382	0.007223	0.009094	0.008667	0.004668	0.006092	0.008458	0.004071
				0.329482	0.023793	0.13937	0.056179	0.043102	0.1342	-0.0064	0.091215	0.006381	0.062583	0.098656	0.028753	-0.01522	0.037657	0.05423	0.051521		0.329482	0.002583	0.01513	0.006099	0.004679	0.014569	-0.00069	0.009902	0.000693	0.006794	0.01071	0.003121	-0.00165	0.004088	0.005887	0.005593
				0.329999	0.147481	-0.0613	0.067058	0.110653	0.15623	0.023752	0.019726	0.119393	0.05261	0.081649	0.089751	0.062348	-0.02208	-0.01566	0.063782		0.329999	0.016061	-0.00668	0.007303	0.01205	0.017013	0.002587	0.002148	0.013002	0.005729	0.008892	0.009774	0.00679	-0.0024	-0.00171	0.006946
				0.330515	0.082741	0.00501	0.020632	0.127082	0.030359	-0.05102	0.016784	0.050262	0.032519	0.022474	0.155875	0.056078	0.09189	0.061113	0.06879		0.330515	0.009039	0.000547	0.002254	0.013882	0.003316	-0.00557	0.001834	0.005491	0.003552	0.002455	0.017028	0.006126	0.010038	0.006676	0.007515
				0.331032	0.142916	0.023676	0.001526	-0.01975	0.022998	0.003093	-0.03086	0.096755	0.029769	0.05884	0.033864	0.101075	0.085466	0.077756	0.072747		0.331032	0.015661	0.002594	0.000167	-0.00216	0.00252	0.000339	-0.00338	0.010603	0.003262	0.006448	0.003711	0.011076	0.009366	0.008521	0.007972
				0.331549	0.111125	0.146329	0.122601	0.14619	0.015041	0.082507	0.06923	0.025912	0.128396	0.097879	-0.02814	0.16671	0.062632	-0.12003	0.121014		0.331549	0.012215	0.016085	0.013477	0.01607	0.001653	0.00907	0.00761	0.002848	0.014114	0.010759	-0.00309	0.018326	0.006885	-0.01319	0.013302
				0.332065	0.093991	0.036624	0.037447	0.128906	0.092864	0.043105	0.17566	0.040039	0.021993	-0.04664	0.11848	0.120739	-0.05691	0.069191	0.05261		0.332065	0.010364	0.004038	0.004129	0.014214	0.01024	0.004753	0.01937	0.004415	0.002425	-0.00514	0.013064	0.013314	-0.00627	0.007629	0.005801
				0.332582	0.061538	-0.01993	0.094816	0.05518	-0.00713	0.042353	0.002864	0.050412	0.118063	0.032909	-0.01025	0.078372	-0.01304	0.177265	0.127355		0.332582	0.006807	-0.0022	0.010488	0.006104	-0.00079	0.004685	0.000317	0.005576	0.013059	0.00364	-0.00113	0.008669	-0.00144	0.019607	0.014087
				0.333098	0.00186	0.022876	0.074192	0.056195	0.101097	0.047051	0.059388	0.026943	0.140043	0.062473	0.021548	-0.05783	0.041898	0.047304	0.095799		0.333098	0.000206	0.002538	0.008232	0.006235	0.011217	0.005221	0.006589	0.002989	0.015538	0.006932	0.002391	-0.00642	0.004649	0.005249	0.010629
				0.333615	0.041532	0.056153	0.016693	0.129579	0.084161	-0.03034	0.07392	-0.0361	0.087331	0.105274	0.04485	0.032839	0.054553	-0.03759	0.063189		0.333615	0.004622	0.00625	0.001858	0.014422	0.009367	-0.00338	0.008227	-0.00402	0.00972	0.011717	0.004992	0.003655	0.006072	-0.00418	0.007033
				0.334132	0.123957	0.192812	0.087322	0.085435	0.057256	0.003175	0.042365	0.028675	0.13883	0.096	0.10482	0.05525	0.13506	0.016969	0.055441		0.334132	0.013839	0.021526	0.009749	0.009538	0.006392	0.000354	0.00473	0.003201	0.0155	0.010718	0.011703	0.006168	0.015079	0.001894	0.00619
				0.334648	0.15444	0.0133	0.084776	0.048715	0.054093	0.071492	0.046914	0.127232	0.134446	0.050036	0.036484	0.052543	0.083898	0.098244	-0.00283		0.334648	0.017296	0.001489	0.009494	0.005456	0.006058	0.008006	0.005254	0.014249	0.015056	0.005603	0.004086	0.005884	0.009396	0.011002	-0.00032
				0.335165	0.079343	0.074701	0.010207	-0.00839	-0.00356	0.069055	0.081135	0.149094	0.027039	0.020921	0.107565	0.099474	0.001773	0.01339	0.067179		0.335165	0.008913	0.008392	0.001147	-0.00094	-0.0004	0.007757	0.009114	0.016749	0.003037	0.00235	0.012083	0.011174	0.000199	0.001504	0.007547
				0.335682	0.042419	0.104294	0.100773	0.041863	0.006215	0.082857	0.058436	0.096316	-0.04122	0.0538	-0.01611	0.118325	0.113585	-0.00731	-0.04181		0.335682	0.00478	0.011752	0.011355	0.004717	0.0007	0.009337	0.006585	0.010853	-0.00464	0.006062	-0.00182	0.013333	0.012799	-0.00082	-0.00471
				0.336198	0.031287	0.093291	0.045371	-0.00426	0.008471	0.132315	0.058588	-0.04653	0.136843	0.058377	0.056191	0.048641	0.094704	0.069058	0.15604		0.336198	0.003536	0.010545	0.005128	-0.00048	0.000957	0.014955	0.006622	-0.00526	0.015467	0.006598	0.006351	0.005498	0.010704	0.007806	0.017637
				0.336715	0.094221	0.034257	-0.07031	0.126421	-0.00563	0.060619	0.046364	0.090834	0.041929	-0.07713	0.149827	0.101434	0.092798	0.07544	0.177248		0.336715	0.010682	0.003884	-0.00797	0.014333	-0.00064	0.006873	0.005257	0.010298	0.004754	-0.00874	0.016987	0.0115	0.010521	0.008553	0.020096
				0.337232	0.057901	0.082771	0.018879	0.028357	0.036646	0.114567	-0.00869	0.037814	0.139996	0.035609	0.08302	0.133315	0.111321	0.041023	0.012626		0.337232	0.006585	0.009413	0.002147	0.003225	0.004168	0.013029	-0.00099	0.0043	0.015921	0.00405	0.009441	0.015161	0.01266	0.004665	0.001436
				0.337748	0.065596	0.076755	0.027868	0.096496	0.003096	0.086099	0.023533	0.096355	0.011983	0.134941	0.136775	0.143907	0.033194	0.089187	0.181403		0.337748	0.007483	0.008756	0.003179	0.011008	0.000353	0.009822	0.002685	0.010992	0.001367	0.015393	0.015602	0.016416	0.003787	0.010174	0.020693
				0.338265	0.077701	-0.00874	0.043293	0.065186	0.062435	0.057156	0.041494	0.177201	0.026531	0.206157	0.125673	0.006025	0.067736	0.124135	0.04304		0.338265	0.008891	-0.001	0.004954	0.007459	0.007144	0.00654	0.004748	0.020276	0.003036	0.023589	0.01438	0.000689	0.007751	0.014204	0.004925
				0.338782	0.186959	0.157317	0.150313	0.082955	0.093266	-0.03295	0.096856	0.031977	0.04333	0.067571	0.082718	0.035489	0.03779	0.090034	0.143339		0.338782	0.021458	0.018056	0.017252	0.009521	0.010704	-0.00378	0.011116	0.00367	0.004973	0.007755	0.009494	0.004073	0.004337	0.010334	0.016451
				0.339298	0.155984	0.23163	0.133289	0.175256	-0.00612	0.078351	0.019655	7.57e-05	0.027294	0.058879	0.056371	0.004005	-0.0176	0.016756	0.086688		0.339298	0.017957	0.026666	0.015345	0.020176	-0.0007	0.00902	0.002263	8.71e-06	0.003142	0.006778	0.00649	0.000461	-0.00203	0.001929	0.00998
				0.339815	0.163996	0.006507	-0.0698	0.001629	0.104794	-0.00263	0.068763	0.190778	0.175242	0.032023	0.037919	0.088906	0.124785	0.144088	0.107575		0.339815	0.018937	0.000751	-0.00806	0.000188	0.012101	-0.0003	0.00794	0.02203	0.020236	0.003698	0.004379	0.010266	0.014409	0.016638	0.012422
				0.340332	0.076514	0.133977	0.12663	0.112963	-0.00343	0.005688	0.110182	-0.0651	0.120397	0.040711	0.107564	0.101346	0.138425	0.120692	0.028214		0.340332	0.008862	0.015518	0.014667	0.013084	-0.0004	0.000659	0.012762	-0.00754	0.013945	0.004715	0.012459	0.011738	0.016033	0.013979	0.003268
				0.340848	0.044343	0.168455	0.135564	0.005972	0.022431	0.031776	-0.02848	0.04804	0.05666	0.073081	0.052023	0.051997	-0.04546	0.03748	0.13023		0.340848	0.005152	0.019571	0.015749	0.000694	0.002606	0.003692	-0.00331	0.005581	0.006583	0.00849	0.006044	0.006041	-0.00528	0.004354	0.01513
				0.341365	0.0562	0.112357	-0.00855	-0.09031	0.065579	0.049807	0.11207	0.089215	0.068825	0.043848	-2.4e-05	0.081757	0.028829	0.086362	0.114079		0.341365	0.006549	0.013093	-0.001	-0.01052	0.007642	0.005804	0.01306	0.010396	0.00802	0.00511	-2.8e-06	0.009527	0.003359	0.010064	0.013294
				0.341881	0.029349	0.118557	0.023441	0.076308	-0.03191	0.050796	0.197376	-0.03309	0.016597	0.048106	0.040534	-0.0545	0.16851	0.039794	0.055259		0.341881	0.00343	0.013857	0.00274	0.008919	-0.00373	0.005937	0.02307	-0.00387	0.00194	0.005623	0.004738	-0.00637	0.019696	0.004651	0.006459
				0.342398	0.144137	0.139692	0.130474	0.063272	0.109091	0.057806	-0.02044	0.04702	0.237456	0.147153	-0.01889	0.071467	0.072316	0.111026	-0.03856		0.342398	0.016898	0.016377	0.015296	0.007418	0.012789	0.006777	-0.0024	0.005512	0.027838	0.017252	-0.00221	0.008379	0.008478	0.013016	-0.00452
				0.342915	0.066039	-0.04345	0.026374	0.107704	-0.02363	0.111033	-0.00205	0.013391	-0.03062	0.030913	0.070288	0.021202	0.117262	0.143632	0.037845		0.342915	0.007766	-0.00511	0.003101	0.012665	-0.00278	0.013056	-0.00024	0.001575	-0.0036	0.003635	0.008265	0.002493	0.013789	0.01689	0.00445
				0.343431	0.220712	0.008683	0.094605	0.042123	0.011005	0.019809	0.121083	0.039361	0.086017	0.077158	0.04823	0.127659	0.071062	0.122359	0.094575		0.343431	0.026032	0.001024	0.011158	0.004968	0.001298	0.002336	0.014281	0.004642	0.010145	0.0091	0.005689	0.015057	0.008381	0.014432	0.011155
				0.343948	0.140495	0.048332	0.022718	0.140202	0.083563	0.031259	-0.02874	0.138087	-0.04707	0.069291	0.077945	0.098509	-0.04852	0.135236	0.104746		0.343948	0.016621	0.005718	0.002688	0.016586	0.009886	0.003698	-0.0034	0.016336	-0.00557	0.008197	0.009221	0.011654	-0.00574	0.015998	0.012391
				0.344465	0.084236	0.046012	0.27454	0.143154	0.074144	-0.10686	0.066207	0.094132	0.094905	0.055713	0.052078	0.056199	0.101094	-0.03772	-0.02772		0.344465	0.009995	0.00546	0.032576	0.016986	0.008798	-0.01268	0.007856	0.011169	0.011261	0.006611	0.006179	0.006668	0.011995	-0.00448	-0.00329
				0.344981	-0.04785	0.083936	0.120753	0.04324	0.074521	0.047829	0.12392	0.113665	0.128121	-0.01954	0.118145	0.092898	0.134675	0.053871	0.235556		0.344981	-0.00569	0.009989	0.014371	0.005146	0.008869	0.005692	0.014748	0.013528	0.015248	-0.00233	0.014061	0.011056	0.016028	0.006411	0.028034
				0.345498	0.020486	-0.01841	4.37e-05	0.053983	0.036051	-0.00097	0.041792	-0.04533	0.052806	0.021767	0.019894	0.032417	0.13084	0.016677	-0.05061		0.345498	0.002445	-0.0022	5.22e-06	0.006444	0.004303	-0.00012	0.004989	-0.00541	0.006303	0.002598	0.002375	0.00387	0.015618	0.001991	-0.00604
				0.346015	0.146315	0.004896	0.114118	0.103215	0.061109	-0.0244	-0.0816	0.077904	-0.09118	0.003928	0.053572	-0.05621	0.075051	0.070613	-0.05884		0.346015	0.017518	0.000586	0.013663	0.012358	0.007316	-0.00292	-0.00977	0.009327	-0.01092	0.00047	0.006414	-0.00673	0.008986	0.008454	-0.00704
				0.346531	0.044427	0.05397	0.052438	-0.00374	0.004872	0.110919	-0.01442	0.049187	0.005348	0.057315	0.039871	-0.00515	0.040731	-0.07994	0.003658		0.346531	0.005335	0.006481	0.006297	-0.00045	0.000585	0.01332	-0.00173	0.005907	0.000642	0.006883	0.004788	-0.00062	0.004891	-0.0096	0.000439
				0.347048	0.099064	0.038599	0.133569	0.067618	0.109568	-0.05155	0.151405	0.021302	0.142838	0.101014	0.004389	0.16741	-0.00032	-0.00817	-0.02959		0.347048	0.011932	0.004649	0.016087	0.008144	0.013197	-0.00621	0.018236	0.002566	0.017204	0.012166	0.000529	0.020163	-3.8e-05	-0.00098	-0.00356
				0.347564	0.164066	0.017314	-0.06725	-0.07389	-0.02494	-0.07482	-0.00396	0.170674	-0.06624	0.129664	0.040131	0.137789	0.077687	0.088783	0.035596		0.347564	0.019819	0.002092	-0.00812	-0.00893	-0.00301	-0.00904	-0.00048	0.020618	-0.008	0.015663	0.004848	0.016645	0.009385	0.010725	0.0043
				0.348081	-0.04966	0.047678	0.008141	0.167399	0.002605	0.037089	0.053779	0.200202	0.10501	0.071449	0.024414	0.087515	0.102433	0.101142	0.048259		0.348081	-0.00602	0.005777	0.000986	0.020282	0.000316	0.004494	0.006516	0.024257	0.012723	0.008657	0.002958	0.010603	0.012411	0.012254	0.005847
				0.348598	-0.08416	0.121148	0.136143	0.140836	-0.02561	0.039407	0.008655	0.22522	0.053783	0.031826	0.080548	0.0887	0.202876	0.013297	-0.08589		0.348598	-0.01023	0.014722	0.016544	0.017114	-0.00311	0.004789	0.001052	0.027369	0.006536	0.003867	0.009788	0.010779	0.024654	0.001616	-0.01044
				0.349114	0.078031	0.073297	0.062499	0.151139	0.00672	0.112878	0.105914	0.145854	0.067757	0.022119	0.083388	0.070574	0.09436	-0.02703	0.11379		0.349114	0.009511	0.008933	0.007617	0.018421	0.000819	0.013758	0.012909	0.017777	0.008258	0.002696	0.010163	0.008602	0.011501	-0.00329	0.013869
				0.349631	-0.05699	0.096931	-0.00082	0.039974	0.039276	-0.05449	0.085473	0.005474	0.135952	0.057428	-0.00431	0.067792	0.088896	0.122167	0.066243		0.349631	-0.00697	0.011849	-0.0001	0.004886	0.004801	-0.00666	0.010448	0.000669	0.016619	0.00702	-0.00053	0.008287	0.010867	0.014934	0.008098
				0.350148	0.164774	-0.02174	0.125221	0.177758	-0.05528	0.089143	0.100868	-0.14781	0.116706	0.04731	0.023839	0.005584	0.147976	0.113512	0.158947		0.350148	0.020202	-0.00267	0.015353	0.021794	-0.00678	0.010929	0.012367	-0.01812	0.014309	0.0058	0.002923	0.000685	0.018142	0.013917	0.019487
				0.350664	-0.08227	0.196717	0.1524	0.104144	0.058994	0.144158	0.159824	0.091941	0.022921	0.081857	0.02527	0.105586	0.016396	-0.01929	0.10888		0.350664	-0.01012	0.024189	0.01874	0.012806	0.007254	0.017726	0.019653	0.011306	0.002818	0.010066	0.003107	0.012983	0.002016	-0.00237	0.013388
				0.351181	0.1321	-0.0317	0.17775	0.153787	0.073998	0.047232	-0.01073	0.017688	0.021538	0.158479	0.058106	0.122059	0.136118	0.075307	0.114338		0.351181	0.016292	-0.00391	0.021922	0.018966	0.009126	0.005825	-0.00132	0.002181	0.002656	0.019545	0.007166	0.015053	0.016787	0.009287	0.014101
				0.351697	0.041323	0.000445	0.005058	0.120583	-0.06127	0.085371	0.089427	-0.00341	0.055582	-0.00448	0.120972	0.042101	0.04612	0.038134	0.113717		0.351697	0.005111	5.5e-05	0.000626	0.014915	-0.00758	0.01056	0.011061	-0.00042	0.006875	-0.00055	0.014963	0.005208	0.005705	0.004717	0.014066
				0.352214	0.075137	0.113283	0.129531	0.017091	0.170294	-0.06208	0.113592	0.113157	-0.01102	0.123199	0.111578	0.172122	-0.02903	-0.04548	0.011053		0.352214	0.009321	0.014053	0.016069	0.00212	0.021126	-0.0077	0.014092	0.014038	-0.00137	0.015283	0.013842	0.021353	-0.0036	-0.00564	0.001371
				0.352731	0.112935	0.012095	0.153692	-0.06696	0.003116	-0.00157	-0.0932	-0.04155	0.040308	0.013906	0.00322	0.154051	0.018617	0.118535	-0.09505		0.352731	0.014051	0.001505	0.019122	-0.00833	0.000388	-0.0002	-0.0116	-0.00517	0.005015	0.00173	0.000401	0.019167	0.002316	0.014748	-0.01183
				0.353247	0.013827	0.064453	0.146781	0.203816	-0.00121	0.161674	0.039419	0.112232	0.010517	0.0581	0.095587	-0.03105	0.131672	0.069478	0.003589		0.353247	0.001725	0.008043	0.018316	0.025433	-0.00015	0.020174	0.004919	0.014005	0.001312	0.00725	0.011928	-0.00387	0.016431	0.00867	0.000448
				0.353764	0.167637	0.029933	0.205366	0.081746	0.06519	0.211801	0.002477	0.113615	0.096648	0.169831	0.165073	-0.05592	0.082225	0.172118	-0.10355		0.353764	0.02098	0.003746	0.025701	0.01023	0.008158	0.026507	0.00031	0.014219	0.012095	0.021254	0.020659	-0.007	0.01029	0.02154	-0.01296
				0.354281	-0.01957	-0.01311	-0.01287	0.108472	0.046651	-0.06282	-0.02777	0.13065	0.073644	-0.00231	0.099256	-0.0411	0.161785	-0.02933	0.053655		0.354281	-0.00246	-0.00165	-0.00162	0.013615	0.005855	-0.00788	-0.00349	0.016399	0.009243	-0.00029	0.012458	-0.00516	0.020306	-0.00368	0.006734
				0.354797	0.005502	0.067363	0.166761	0.12057	0.114396	0.129219	0.066283	0.020654	-0.05691	0.06138	-0.01533	-0.01458	0.150073	0.115617	0.073348		0.354797	0.000693	0.00848	0.020992	0.015177	0.0144	0.016266	0.008344	0.0026	-0.00716	0.007727	-0.00193	-0.00184	0.018891	0.014554	0.009233
				0.355314	-0.02073	0.074618	-0.07552	0.109196	0.105686	0.137441	0.134462	-0.01832	0.005835	-0.00463	0.081773	0.068743	0.078871	0.027033	0.025649		0.355314	-0.00262	0.00942	-0.00953	0.013786	0.013343	0.017352	0.016976	-0.00231	0.000737	-0.00059	0.010324	0.008679	0.009957	0.003413	0.003238
				0.35583	0.079473	0.049032	-0.01322	0.060662	0.01556	0.185226	0.13596	0.002231	-0.02143	0.042604	0.076882	0.030863	0.027015	-0.01843	0.039169		0.35583	0.010063	0.006208	-0.00167	0.007681	0.00197	0.023452	0.017215	0.000282	-0.00271	0.005394	0.009734	0.003908	0.00342	-0.00233	0.004959
				0.356347	0.151289	0.025597	-0.00928	0.057945	0.036888	0.019504	-0.01029	0.105283	0.058826	0.051302	0.137718	0.170948	0.063073	0.041074	-0.02185		0.356347	0.019211	0.00325	-0.00118	0.007358	0.004684	0.002477	-0.00131	0.013369	0.00747	0.006514	0.017488	0.021708	0.008009	0.005216	-0.00277
				0.356864	0.167455	-0.03106	-0.08925	0.077773	0.083456	0.143988	-0.10743	0.056598	-0.05558	0.019037	-0.00576	0.19599	0.060945	0.124918	-0.02469		0.356864	0.021326	-0.00396	-0.01137	0.009905	0.010628	0.018337	-0.01368	0.007208	-0.00708	0.002424	-0.00073	0.02496	0.007761	0.015908	-0.00314
				0.35738	0.062135	0.084933	1.04e-05	-0.14354	0.189461	0.100617	-0.02433	0.058102	-0.02893	-0.08978	0.06579	0.002599	0.181867	0.058093	0.024126		0.35738	0.007936	0.010848	1.32e-06	-0.01833	0.024198	0.012851	-0.00311	0.007421	-0.00369	-0.01147	0.008403	0.000332	0.023228	0.00742	0.003081
				0.357897	0.163697	0.067	-0.03768	0.120283	0.209005	-0.05674	0.172248	0.138397	0.156956	0.032544	-0.11401	0.040043	0.080386	0.046039	0.010448		0.357897	0.020968	0.008582	-0.00483	0.015407	0.026772	-0.00727	0.022063	0.017727	0.020105	0.004169	-0.0146	0.005129	0.010297	0.005897	0.001338
				0.358413	0.096463	-0.07026	0.011303	0.043667	0.176148	-0.033	0.040386	0.143625	0.286513	0.001794	-0.05646	0.116685	0.075795	0.102459	0.130997		0.358413	0.012392	-0.00903	0.001452	0.005609	0.022628	-0.00424	0.005188	0.01845	0.036805	0.00023	-0.00725	0.014989	0.009737	0.013162	0.016828
				0.35893	0.13366	-0.07619	0.044622	0.03377	0.119431	0.034269	0.154893	-0.00795	0.120486	-0.05594	0.14099	0.094399	0.050418	-0.01703	0.164899		0.35893	0.01722	-0.00982	0.005749	0.004351	0.015386	0.004415	0.019955	-0.00102	0.015522	-0.00721	0.018164	0.012161	0.006495	-0.00219	0.021244
				0.359447	-0.06315	-0.08687	0.156248	-0.0012	0.054465	-0.05441	0.004364	-0.01112	0.003159	-0.10736	-0.06708	0.003044	0.20233	0.105404	0.134532		0.359447	-0.00816	-0.01122	0.020188	-0.00016	0.007037	-0.00703	0.000564	-0.00144	0.000408	-0.01387	-0.00867	0.000393	0.026141	0.013618	0.017382
				0.359963	0.176638	0.13733	-0.01921	0.102313	0.020108	-0.03882	0.034538	-0.11836	-0.04074	0.020854	-0.09485	0.02165	0.137622	0.024083	0.054952		0.359963	0.022888	0.017794	-0.00249	0.013257	0.002605	-0.00503	0.004475	-0.01534	-0.00528	0.002702	-0.01229	0.002805	0.017832	0.003121	0.00712
				0.36048	0.222037	0.129853	0.042775	0.095494	0.023124	-0.0127	0.16103	0.01601	0.078415	0.018825	-0.05372	0.043566	-0.0755	0.075075	0.06233		0.36048	0.028853	0.016874	0.005558	0.012409	0.003005	-0.00165	0.020925	0.00208	0.01019	0.002446	-0.00698	0.005661	-0.00981	0.009756	0.0081
				0.360997	0.08115	0.179643	0.013103	0.017431	-0.02348	0.14365	-0.03913	0.041748	0.300827	0.0708	0.040259	0.19059	0.114267	-0.08021	-0.15557		0.360997	0.010575	0.023411	0.001708	0.002272	-0.00306	0.01872	-0.0051	0.00544	0.039203	0.009227	0.005246	0.024837	0.014891	-0.01045	-0.02027
				0.361513	-0.03604	-0.04244	0.215692	0.04894	0.067443	0.114031	0.085235	0.09177	0.099308	0.037785	0.111769	0.093389	0.033429	0.040063	0.111565		0.361513	-0.00471	-0.00555	0.028189	0.006396	0.008814	0.014903	0.011139	0.011994	0.012979	0.004938	0.014607	0.012205	0.004369	0.005236	0.014581
				0.36203	-0.04077	0.013654	-0.06412	0.139242	0.102372	-0.02261	0.133337	0.118604	0.110361	0.002622	0.077747	0.004992	0.149792	0.073742	-0.05846		0.36203	-0.00534	0.00179	-0.0084	0.01825	0.013417	-0.00296	0.017476	0.015545	0.014465	0.000344	0.01019	0.000654	0.019633	0.009665	-0.00766
				0.362546	0.198937	0.188713	0.0825	0.005668	0.298703	0.036764	0.03066	-0.01179	0.054311	0.083357	-0.08149	0.069871	-0.11777	0.034142	0.074109		0.362546	0.026148	0.024804	0.010844	0.000745	0.039261	0.004832	0.00403	-0.00155	0.007139	0.010956	-0.01071	0.009184	-0.01548	0.004488	0.009741
				0.363063	0.166782	-0.13598	0.096412	0.206249	0.188938	0.210613	0.187969	0.167187	0.129465	0.077988	0.048977	0.05005	0.047734	0.142828	0.054954		0.363063	0.021984	-0.01792	0.012709	0.027187	0.024905	0.027762	0.024777	0.022038	0.017065	0.01028	0.006456	0.006597	0.006292	0.018827	0.007244
				0.36358	0.124498	0.016614	0.041389	0.08596	0.119083	0.054174	0.055446	-0.04644	0.194306	0.078672	-0.07865	-0.00424	0.103217	0.075194	0.02398		0.36358	0.016458	0.002196	0.005471	0.011363	0.015742	0.007161	0.007329	-0.00614	0.025685	0.0104	-0.0104	-0.00056	0.013644	0.00994	0.00317
				0.364096	0.203187	0.099351	0.066459	0.013075	0.123887	0.179761	0.06485	0.1038	0.085818	0.02011	0.045123	0.000346	0.150877	0.108449	0.137814		0.364096	0.026936	0.013171	0.00881	0.001733	0.016423	0.02383	0.008597	0.01376	0.011376	0.002666	0.005982	4.58e-05	0.020001	0.014377	0.018269
				0.364613	-0.00695	-0.05827	0.179939	-0.05278	0.033329	0.073351	0.019426	0.001009	0.142889	0.122615	0.192758	-0.05693	-0.03181	0.189267	-0.04857		0.364613	-0.00092	-0.00775	0.023922	-0.00702	0.004431	0.009751	0.002583	0.000134	0.018996	0.016301	0.025626	-0.00757	-0.00423	0.025162	-0.00646
				0.365129	0.013656	0.082687	0.015136	-0.0833	0.162007	0.222088	0.123469	0.028035	-0.02216	-0.06319	-0.06428	0.072411	-0.05389	-0.01479	-0.14516		0.365129	0.001821	0.011024	0.002018	-0.01111	0.021599	0.029609	0.016461	0.003738	-0.00295	-0.00843	-0.00857	0.009654	-0.00718	-0.00197	-0.01935
				0.365646	0.110024	-0.02835	0.042954	0.136938	0.18612	0.213612	0.141226	-0.15372	-0.03698	0.101431	0.143762	0.007842	0.141309	-0.01439	0.0694		0.365646	0.01471	-0.00379	0.005743	0.018308	0.024884	0.028559	0.018882	-0.02055	-0.00494	0.013561	0.019221	0.001048	0.018893	-0.00192	0.009279
				0.366163	0.080235	0.038439	0.155606	0.106552	-0.02729	0.124822	0.010286	0.178649	0.036766	0.106822	-0.15353	-0.02994	0.064634	0.216329	0.206243		0.366163	0.010757	0.005154	0.020863	0.014286	-0.00366	0.016736	0.001379	0.023952	0.004929	0.014322	-0.02058	-0.00401	0.008666	0.029004	0.027652
				0.366679	-0.08644	0.186487	0.055446	0.138615	-0.00513	0.029374	0.154014	-0.05525	0.186092	-0.12361	0.03562	0.037075	0.188651	-0.08272	0.060787		0.366679	-0.01162	0.025074	0.007455	0.018637	-0.00069	0.00395	0.020708	-0.00743	0.025021	-0.01662	0.004789	0.004985	0.025365	-0.01112	0.008173
				0.367196	0.133006	0.200123	0.019302	0.094797	0.207306	0.12157	0.051509	0.082285	0.204997	-0.05895	0.16043	0.081229	-0.01932	0.173713	0.119946		0.367196	0.017934	0.026983	0.002603	0.012782	0.027952	0.016392	0.006945	0.011095	0.02764	-0.00795	0.021631	0.010952	-0.0026	0.023422	0.016173
				0.367712	0.09975	-0.0211	-0.0275	0.051908	-0.01121	0.128801	-0.13349	0.004775	-0.0031	0.045847	-0.08303	-0.12494	-0.0075	0.00798	-0.11762		0.367712	0.013487	-0.00285	-0.00372	0.007019	-0.00152	0.017415	-0.01805	0.000646	-0.00042	0.006199	-0.01123	-0.01689	-0.00101	0.001079	-0.0159
				0.368229	0.13634	-0.1475	-0.0102	0.166854	-0.04349	0.040172	0.059984	-0.15732	0.056522	0.075669	0.185328	0.043032	0.168413	-0.02992	0.081947		0.368229	0.018487	-0.02	-0.00138	0.022624	-0.0059	0.005447	0.008133	-0.02133	0.007664	0.01026	0.025129	0.005835	0.022836	-0.00406	0.011111
				0.368746	0.249381	0.124408	-0.1278	-0.08465	-0.1134	0.015081	0.100874	0.023711	-0.03873	0.088693	0.113514	0.189846	-0.02564	-0.06775	-0.01369		0.368746	0.033909	0.016916	-0.01738	-0.01151	-0.01542	0.002051	0.013716	0.003224	-0.00527	0.01206	0.015435	0.025814	-0.00349	-0.00921	-0.00186
				0.369262	-0.1587	-0.19319	0.158239	0.083245	0.022157	-0.04551	0.087439	-0.02051	-0.03429	0.024852	0.069805	-0.00606	0.042218	0.287154	0.16656		0.369262	-0.02164	-0.02634	0.021577	0.011351	0.003021	-0.00621	0.011923	-0.0028	-0.00468	0.003389	0.009518	-0.00083	0.005757	0.039155	0.022711
				0.369779	0.115843	0.069571	-0.10193	0.176998	-0.14872	-0.06409	0.013935	-0.01204	0.15446	-0.06516	0.080368	0.13418	-0.03005	0.121821	0.188456		0.369779	0.01584	0.009513	-0.01394	0.024202	-0.02034	-0.00876	0.001905	-0.00165	0.02112	-0.00891	0.010989	0.018347	-0.00411	0.016657	0.025769
				0.370295	0.207543	-0.0224	0.138541	0.039705	0.122139	-0.03661	0.135996	0.128827	-0.085	-0.1121	0.120178	-0.05798	-0.01681	-0.17304	0.046819		0.370295	0.028458	-0.00307	0.018997	0.005444	0.016747	-0.00502	0.018647	0.017665	-0.01165	-0.01537	0.016479	-0.00795	-0.00231	-0.02373	0.00642
				0.370812	0.265461	-0.02147	-0.00446	0.016847	0.083718	-0.12431	-0.03981	0.134004	-0.07902	0.069561	0.038421	0.140108	0.072929	-0.04772	0.100257		0.370812	0.036501	-0.00295	-0.00061	0.002317	0.011511	-0.01709	-0.00547	0.018426	-0.01087	0.009565	0.005283	0.019265	0.010028	-0.00656	0.013785
				0.371328	0.037895	-0.012	-0.06554	-0.15766	0.258462	0.202837	0.154349	0.043362	-0.20749	-0.12965	-0.14198	-0.02343	0.004817	0.136698	-0.10522		0.371328	0.005225	-0.00165	-0.00904	-0.02174	0.035638	0.027968	0.021282	0.005979	-0.02861	-0.01788	-0.01958	-0.00323	0.000664	0.018849	-0.01451
				0.371845	0.12395	0.153335	0.356528	0.077717	0.018634	-0.14338	0.07073	0.138437	0.214596	0.094551	0.086597	0.298837	0.059665	0.309729	0.13297		0.371845	0.017138	0.021201	0.049297	0.010746	0.002576	-0.01983	0.00978	0.019142	0.029672	0.013073	0.011974	0.04132	0.00825	0.042826	0.018386
				0.372362	0.339577	-0.15574	0.233448	0.181729	0.151543	0.040545	-0.10039	0.182091	0.055849	-0.00082	0.185863	0.103914	0.087933	-0.11819	0.357799		0.372362	0.047083	-0.02159	0.032368	0.025197	0.021012	0.005622	-0.01392	0.025248	0.007744	-0.00011	0.025771	0.014408	0.012192	-0.01639	0.04961
				0.372878	0.230005	-0.09154	-0.03745	0.016178	-0.13379	0.355354	0.088878	-0.20479	0.238711	0.224502	0.251837	0.287411	0.169723	-0.17088	0.216094		0.372878	0.031979	-0.01273	-0.00521	0.002249	-0.0186	0.049408	0.012357	-0.02847	0.03319	0.031214	0.035015	0.039961	0.023598	-0.02376	0.030045
				0.373395	0.027218	0.091803	-0.22948	0.199003	0.384142	-0.25587	0.271851	0.443819	0.360363	-0.05227	-0.05935	0.3299	0.062171	-0.13966	0.227414		0.373395	0.003795	0.0128	-0.03199	0.027746	0.053559	-0.03567	0.037903	0.061879	0.050243	-0.00729	-0.00827	0.045996	0.008668	-0.01947	0.031707
				0.373911	0.775201	0.11819	0.219652	0.02402	0.720297	0.200904	-0.53205	-0.63692	0.412026	-0.06005	0.056989	0.749159	0.140859	0.827731	-1.24574		0.373911	0.10838	0.016524	0.030709	0.003358	0.100704	0.028088	-0.07439	-0.08905	0.057605	-0.0084	0.007968	0.104739	0.019693	0.115725	-0.17417

## Sheet: C12
Source Data Supplementary Figure 9
TR-SAXS characterization of AIF-W196A and the CX1 chemotype - C12
					Scattering Intensity I(q)																	Kratky Transform [I(q) * q2]																	Gunier Transform ln[I]
					Time(s)																	Time(s)																	Time (s)
	Time (s)	I(0)		q	0.2	0.4	0.6	0.8	1.0	1.2	1.4	1.6	1.8	2.0	2.2	2.4	2.6	2.8	3.0		q	0.2	0.4	0.6	0.8	1.0	1.2	1.4	1.6	1.8	2.0	2.2	2.4	2.6	2.8	3.0		q2	0.2	3
	0.2	36.16		0.008012	35.2446	35.6047	37.8553	37.6955	36.5879	37.555	40.1214	36.288	37.1601	38.0732	39.6804	33.8192	38.3316	38.2382	34.258		0.008012	0.002262	0.002286	0.00243	0.00242	0.002349	0.002411	0.002575	0.002329	0.002385	0.002444	0.002547	0.002171	0.002461	0.002455	0.002199		6.41921e-05	3.56231	3.53392
	0.4	36.79		0.008529	32.3101	34.3641	39.1887	36.7353	39.0488	34.8792	36.6508	36.1249	40.0279	37.105	37.0357	37.6893	37.5941	37.7906	38.2071		0.008529	0.00235	0.0025	0.002851	0.002672	0.002841	0.002537	0.002666	0.002628	0.002912	0.002699	0.002694	0.002742	0.002735	0.002749	0.002779		7.27438e-05	3.47538	3.64302
	0.6	38.72		0.009046	36.1773	38.2068	38.6356	36.0161	37.7612	38.6124	38.7511	38.2045	39.0237	39.4898	36.0044	37.3685	38.7083	38.0883	37.9402		0.009046	0.00296	0.003126	0.003162	0.002947	0.00309	0.00316	0.003171	0.003126	0.003193	0.003231	0.002946	0.003058	0.003168	0.003117	0.003105		8.18301e-05	3.58843	3.63601
	0.8	38.46		0.009563	34.9628	34.5592	33.9694	34.9112	35.922	36.8591	35.8987	36.6842	36.7936	36.0113	34.369	39.0797	38.8265	36.5481	35.2621		0.009563	0.003197	0.00316	0.003107	0.003193	0.003285	0.003371	0.003283	0.003355	0.003365	0.003293	0.003143	0.003574	0.003551	0.003342	0.003225		9.1451e-05	3.55428	3.56281
	1	39.15		0.01008	31.2786	36.5848	35.9975	35.9742	37.1027	34.7873	37.0346	35.4842	36.8702	36.9946	36.2198	36.6099	36.0083	37.1235	35.1493		0.01008	0.003178	0.003717	0.003658	0.003655	0.00377	0.003535	0.003763	0.003605	0.003746	0.003759	0.00368	0.00372	0.003659	0.003772	0.003571		0.000101606	3.44293	3.5596
	1.2	38.98		0.010597	32.3086	36.6193	36.7925	37.0417	37.1192	36.2163	36.0258	36.9374	36.5915	37.6708	36.6371	37.1596	35.7021	37.9087	38.2678		0.010597	0.003628	0.004112	0.004132	0.00416	0.004168	0.004067	0.004046	0.004148	0.004109	0.00423	0.004114	0.004173	0.004009	0.004257	0.004297		0.000112296	3.47533	3.64461
	1.4	38.37		0.011114	33.5728	34.6654	35.8488	34.3827	36.4204	36.4646	36.577	34.7392	37.1824	37.1704	37.7731	37.5602	35.5314	37.6267	37.7727		0.011114	0.004147	0.004282	0.004428	0.004247	0.004499	0.004504	0.004518	0.004291	0.004593	0.004591	0.004666	0.004639	0.004389	0.004648	0.004666		0.000123521	3.51372	3.63159
	1.6	39.45		0.011631	33.691	33.5189	36.1722	36.6496	35.2898	36.0813	37.7213	36.7243	36.0121	36.0736	35.6423	35.5921	38.0083	36.0715	36.9765		0.011631	0.004558	0.004534	0.004893	0.004958	0.004774	0.004881	0.005103	0.004968	0.004872	0.00488	0.004822	0.004815	0.005142	0.00488	0.005002		0.00013528	3.51723	3.61028
	1.8	39.07		0.012148	33.243	34.5216	35.6449	35.6163	35.9902	35.4717	35.1289	33.9578	36.1081	34.4281	34.5177	35.534	35.4735	36.0941	35.8429		0.012148	0.004906	0.005094	0.00526	0.005256	0.005311	0.005235	0.005184	0.005011	0.005329	0.005081	0.005094	0.005244	0.005235	0.005327	0.005289		0.000147574	3.50385	3.57914
	2	39.31		0.012665	31.5955	32.4545	34.978	36.9983	35.7677	37.3261	34.3891	35.2951	37.3612	36.2486	35.6169	36.1784	36.6223	37.0293	36.2903		0.012665	0.005068	0.005206	0.005611	0.005935	0.005737	0.005987	0.005516	0.005661	0.005993	0.005814	0.005713	0.005803	0.005874	0.00594	0.005821		0.000160402	3.45302	3.59155
	2.2	38.59		0.013182	31.9779	33.3047	34.2726	34.2715	36.5302	35.5301	35.3948	35.5919	36.2005	35.4186	34.1131	33.8873	35.09	35.9615	35.4713		0.013182	0.005557	0.005787	0.005955	0.005955	0.006348	0.006174	0.00615	0.006185	0.00629	0.006155	0.005928	0.005888	0.006097	0.006249	0.006164		0.000173765	3.46505	3.56872
	2.4	39		0.013698	32.6792	32.6092	34.8962	32.8486	35.9142	34.9526	33.7166	35.5179	33.7955	35.6512	34.4274	37.0276	35.7144	34.5964	36.1265		0.013698	0.006132	0.006119	0.006548	0.006164	0.006739	0.006558	0.006326	0.006664	0.006341	0.006689	0.00646	0.006948	0.006701	0.006491	0.006779		0.000187635	3.48674	3.58703
	2.6	39.69		0.014215	30.8205	32.9006	34.3153	32.8217	34.4601	36.8029	34.9455	34.493	33.2607	35.3004	33.7666	34.7527	35.7418	35.2014	36.7525		0.014215	0.006228	0.006648	0.006934	0.006632	0.006963	0.007437	0.007061	0.00697	0.006721	0.007133	0.006823	0.007022	0.007222	0.007113	0.007426		0.000202066	3.42818	3.60421
	2.8	39.21		0.014732	32.6238	33.3052	32.5862	33.8912	35.1895	34.396	34.1762	34.7416	35.5638	34.2989	35.6237	34.2936	34.6241	34.3573	35.52		0.014732	0.00708	0.007228	0.007072	0.007355	0.007637	0.007465	0.007417	0.00754	0.007718	0.007444	0.007731	0.007443	0.007515	0.007457	0.007709		0.000217032	3.48504	3.5701
	3	40.1		0.015249	32.7576	33.0068	34.197	34.0662	34.4787	34.3573	33.8064	33.9796	34.1703	33.9141	34.1445	35.2986	33.1368	34.2877	34.3693		0.015249	0.007617	0.007675	0.007952	0.007921	0.008017	0.007989	0.007861	0.007901	0.007946	0.007886	0.00794	0.008208	0.007705	0.007973	0.007992		0.000232532	3.48914	3.53716
				0.015766	30.7598	33.0161	34.1769	33.4239	33.7485	34.6848	33.9561	34.5552	33.1332	34.1855	34.444	33.8293	34.3945	33.8693	35.1327		0.015766	0.007646	0.008207	0.008495	0.008308	0.008389	0.008621	0.00844	0.008589	0.008236	0.008497	0.008562	0.008409	0.008549	0.008419	0.008733		0.000248567	3.42621	3.55913
				0.016283	31.5398	31.5429	33.1359	33.3364	33.5281	33.7936	34.2952	34.6768	33.9569	34.4616	32.8481	33.5269	34.3437	34.2078	34.3505		0.016283	0.008362	0.008363	0.008786	0.008839	0.008889	0.00896	0.009093	0.009194	0.009003	0.009137	0.008709	0.008889	0.009106	0.00907	0.009108		0.000265136	3.45125	3.53662
				0.0168	31.0314	31.522	32.0732	33.504	32.605	33.5475	34.049	31.8015	34.3107	32.4669	33.55	32.4439	33.4576	34.3666	33.9071		0.0168	0.008758	0.008897	0.009052	0.009456	0.009202	0.009468	0.00961	0.008976	0.009684	0.009163	0.009469	0.009157	0.009443	0.0097	0.00957		0.00028224	3.435	3.52363
				0.017317	30.655	31.533	31.3684	31.9097	33.8989	33.2257	32.3912	33.2298	32.6061	32.4907	33.9131	33.3195	33.1968	33.2566	33.8862		0.017317	0.009193	0.009456	0.009407	0.009569	0.010166	0.009964	0.009713	0.009965	0.009778	0.009743	0.01017	0.009992	0.009955	0.009973	0.010162		0.000299878	3.42279	3.52301
				0.017834	31.6735	30.7284	32.4511	32.5534	32.4133	33.0104	32.8916	32.0607	31.7004	33.0184	32.428	33.575	33.4258	33.4837	32.77		0.017834	0.010074	0.009773	0.010321	0.010354	0.010309	0.010499	0.010461	0.010197	0.010082	0.010502	0.010314	0.010679	0.010631	0.01065	0.010423		0.000318052	3.45548	3.48951
				0.018351	30.2085	30.5995	32.0773	32.1574	31.7536	32.75	31.9682	32.1665	31.8567	32.9321	32.8719	32.6557	32.7213	32.9494	33.1471		0.018351	0.010173	0.010305	0.010802	0.010829	0.010693	0.011029	0.010766	0.010832	0.010728	0.01109	0.01107	0.010997	0.011019	0.011096	0.011163		0.000336759	3.40813	3.50095
				0.018868	29.2994	30.6871	31.399	31.5708	32.0992	31.0775	32.2533	32.423	32.0896	31.7991	32.6164	31.9432	32.585	31.8586	32.3315		0.018868	0.010431	0.010925	0.011178	0.011239	0.011427	0.011064	0.011482	0.011543	0.011424	0.011321	0.011611	0.011372	0.0116	0.011342	0.01151		0.000356001	3.37757	3.47604
				0.019385	29.8365	30.6948	31.4964	31.3717	32.4145	32.3933	31.7369	31.589	30.9035	31.858	32.276	31.7254	32.1318	31.6143	31.9727		0.019385	0.011212	0.011534	0.011836	0.011789	0.012181	0.012173	0.011926	0.01187	0.011613	0.011972	0.012129	0.011922	0.012074	0.01188	0.012015		0.000375778	3.39573	3.46488
				0.019901	29.8953	30.203	31.0061	30.6782	31.011	31.3064	30.9833	32.2412	31.3511	31.6966	31.4421	31.7914	31.1021	31.0132	31.4741		0.019901	0.01184	0.011962	0.01228	0.01215	0.012282	0.012399	0.012271	0.012769	0.012417	0.012553	0.012453	0.012591	0.012318	0.012283	0.012465		0.00039605	3.3977	3.44917
				0.020418	29.3595	29.9389	30.7392	30.4128	30.7642	30.7484	30.8607	31.3495	30.6816	30.8305	30.984	31.4518	31.9922	30.8031	31.5049		0.020418	0.01224	0.012481	0.012815	0.012679	0.012825	0.012819	0.012866	0.013069	0.012791	0.012853	0.012917	0.013112	0.013337	0.012842	0.013134		0.000416895	3.37962	3.45014
				0.020935	28.7397	28.501	29.964	30.3926	30.8471	30.5746	30.3449	30.8928	30.8712	31.7341	30.8906	30.7905	30.5297	30.9456	31.3844		0.020935	0.012596	0.012491	0.013132	0.01332	0.013519	0.0134	0.013299	0.01354	0.01353	0.013908	0.013539	0.013495	0.01338	0.013563	0.013755		0.000438274	3.35828	3.44631
				0.021452	28.416	29.3065	29.79	29.6349	30.3761	30.5711	30.7142	30.5773	30.6454	30.0481	30.4195	30.3363	30.1308	30.8602	30.237		0.021452	0.013077	0.013487	0.013709	0.013638	0.013979	0.014068	0.014134	0.014071	0.014103	0.013828	0.013999	0.01396	0.013866	0.014202	0.013915		0.000460188	3.34695	3.40907
				0.021969	27.8806	28.9213	29.4095	28.9609	29.2737	30.3082	29.0576	29.9833	30.2141	30.2127	30.4359	30.2137	30.3578	29.2032	29.8948		0.021969	0.013456	0.013958	0.014194	0.013978	0.014129	0.014628	0.014024	0.014471	0.014582	0.014582	0.014689	0.014582	0.014652	0.014095	0.014428		0.000482637	3.32793	3.39768
				0.022486	27.254	28.2693	28.2	29.1806	29.3697	29.2069	29.3697	29.2306	28.9599	29.6598	29.199	29.2698	29.4595	29.821	29.7891		0.022486	0.01378	0.014294	0.014259	0.014754	0.01485	0.014768	0.01485	0.01478	0.014643	0.014997	0.014764	0.014799	0.014895	0.015078	0.015062		0.00050562	3.3052	3.39414
				0.023003	26.8813	27.7286	28.6983	28.9128	28.7968	28.8278	29.0393	28.9042	28.2116	29.0677	29.7788	28.8646	29.3642	29.0083	29.6077		0.023003	0.014224	0.014672	0.015185	0.015299	0.015237	0.015254	0.015366	0.015294	0.014928	0.015381	0.015757	0.015273	0.015538	0.015349	0.015667		0.000529138	3.29143	3.38803
				0.02352	26.6846	28.0609	28.1376	27.9046	28.0388	28.6234	28.825	28.8282	28.8675	27.9523	28.8302	28.7958	28.4535	28.8886	28.4334		0.02352	0.014762	0.015523	0.015565	0.015437	0.015511	0.015834	0.015946	0.015947	0.015969	0.015463	0.015949	0.01593	0.01574	0.015981	0.015729		0.00055319	3.28409	3.34756
				0.024037	26.5554	27.5951	27.8938	27.8397	27.9836	27.6813	28.257	28.3243	28.1016	28.4519	28.7146	28.1535	27.8912	28.3705	28.3488		0.024037	0.015343	0.015944	0.016116	0.016085	0.016168	0.015994	0.016326	0.016365	0.016236	0.016439	0.016591	0.016266	0.016115	0.016392	0.016379		0.000577777	3.27923	3.34458
				0.024554	26.62	26.8012	26.8519	27.1649	27.6596	27.7168	28.1194	28.0033	27.5544	27.8304	27.7069	27.7837	27.8213	27.7727	27.8132		0.024554	0.016049	0.016158	0.016189	0.016378	0.016676	0.01671	0.016953	0.016883	0.016613	0.016779	0.016704	0.016751	0.016773	0.016744	0.016769		0.000602899	3.28166	3.32551
				0.025071	25.4809	26.5266	26.4465	26.6589	27.1908	27.3136	27.0406	26.9372	27.4927	26.9054	27.25	27.6154	27.515	27.2251	27.6044		0.025071	0.016016	0.016673	0.016623	0.016757	0.017091	0.017168	0.016997	0.016931	0.017281	0.016912	0.017128	0.017358	0.017295	0.017112	0.017351		0.000628555	3.23793	3.31797
				0.025588	25.3416	25.6614	26.2203	26.4985	26.5983	27.188	27.0156	26.8395	26.4509	27.3037	26.7376	26.9775	26.7984	26.9058	27.4836		0.025588	0.016592	0.016802	0.017168	0.01735	0.017415	0.017801	0.017688	0.017573	0.017319	0.017877	0.017506	0.017663	0.017546	0.017616	0.017995		0.000654746	3.23245	3.31359
				0.026105	25.617	25.6824	26.3536	26.5225	26.317	26.288	26.6504	26.3792	26.2047	26.6015	26.4973	26.557	26.5661	26.4819	27.0022		0.026105	0.017457	0.017502	0.017959	0.018074	0.017934	0.017915	0.018161	0.017977	0.017858	0.018128	0.018057	0.018098	0.018104	0.018047	0.018401		0.000681471	3.24326	3.29592
				0.026621	24.6069	25.3724	26.2322	26.0067	26.0722	26.2165	26.344	26.1214	26.412	25.7723	26.1026	26.1671	26.3941	25.439	26.2137		0.026621	0.017438	0.017981	0.01859	0.01843	0.018477	0.018579	0.018669	0.018512	0.018718	0.018264	0.018498	0.018544	0.018705	0.018028	0.018577		0.000708678	3.20302	3.26628
				0.027138	24.912	25.5905	25.4271	25.5996	25.7771	25.4585	25.6775	26.1486	25.5544	25.5604	25.7751	25.7601	25.8067	26.0167	25.9006		0.027138	0.018347	0.018847	0.018726	0.018853	0.018984	0.018749	0.018911	0.019258	0.01882	0.018825	0.018983	0.018972	0.019006	0.019161	0.019075		0.000736471	3.21535	3.25427
				0.027655	23.2829	24.5407	25.2835	25.0653	25.0388	25.5879	25.5077	25.2846	25.1174	25.2848	25.4699	25.3004	25.3615	25.1659	25.7257		0.027655	0.017807	0.018769	0.019337	0.01917	0.01915	0.01957	0.019508	0.019338	0.01921	0.019338	0.019479	0.01935	0.019396	0.019247	0.019675		0.000764799	3.14772	3.24749
				0.028172	23.6253	23.7874	24.4303	24.8716	25.0323	25.2026	25.4636	25.078	25.0517	25.2187	24.9458	24.9904	24.6018	25.0296	24.9306		0.028172	0.01875	0.018879	0.019389	0.01974	0.019867	0.020002	0.020209	0.019903	0.019883	0.020015	0.019799	0.019834	0.019525	0.019865	0.019786		0.000793662	3.16232	3.2161
				0.028689	22.713	23.8084	23.9665	24.2182	24.6434	24.1121	24.56	24.4805	24.4666	24.9507	24.7043	24.8531	24.7435	24.6943	24.5255		0.028689	0.018694	0.019596	0.019726	0.019933	0.020283	0.019846	0.020214	0.020149	0.020137	0.020536	0.020333	0.020456	0.020365	0.020325	0.020186		0.000823059	3.12294	3.19971
				0.029206	23.04	23.1828	23.8656	23.794	24.3554	23.9473	24.067	24.1633	24.2442	24.3317	24.6885	24.0595	24.2694	24.3855	24.2188		0.029206	0.019653	0.019775	0.020357	0.020296	0.020775	0.020427	0.020529	0.020611	0.02068	0.020755	0.021059	0.020523	0.020702	0.020801	0.020658		0.00085299	3.13723	3.18713
				0.029723	22.7246	23.3323	23.444	23.7608	23.6459	23.923	23.7019	23.7572	24.0414	23.5757	23.4858	23.9815	23.4977	24.0941	23.9863		0.029723	0.020076	0.020613	0.020712	0.020992	0.02089	0.021135	0.02094	0.020988	0.02124	0.020828	0.020749	0.021187	0.020759	0.021286	0.021191		0.000883457	3.12345	3.17748
				0.03024	22.1724	22.7492	23.1623	23.3141	23.6419	23.3176	23.3661	23.2049	23.2277	23.3847	23.7509	23.0013	23.408	23.9259	23.2414		0.03024	0.020276	0.020803	0.021181	0.02132	0.02162	0.021323	0.021367	0.02122	0.021241	0.021384	0.021719	0.021034	0.021406	0.021879	0.021253		0.000914458	3.09885	3.14594
				0.030757	22.0474	22.0753	22.4813	23.2104	22.9031	22.7449	23.164	23.6817	22.7291	23.1703	23.0879	23.5409	23.0607	23.1109	23.3261		0.030757	0.020857	0.020883	0.021267	0.021957	0.021666	0.021516	0.021913	0.022403	0.021502	0.021919	0.021841	0.02227	0.021815	0.021863	0.022066		0.000945993	3.0932	3.14957
				0.031274	21.1747	22.2687	22.5214	22.6468	22.6336	22.686	22.7562	22.3306	22.8017	22.8487	22.9036	22.8104	23.3949	22.6897	22.6807		0.031274	0.02071	0.02178	0.022027	0.02215	0.022137	0.022188	0.022257	0.021841	0.022301	0.022347	0.022401	0.02231	0.022882	0.022192	0.022183		0.000978063	3.05281	3.12152
				0.031791	21.1369	21.8899	21.8209	21.867	22.1066	22.0588	22.4788	22.3504	22.222	22.4345	22.8287	22.2462	22.2779	22.1747	22.3961		0.031791	0.021362	0.022123	0.022054	0.0221	0.022342	0.022294	0.022719	0.022589	0.022459	0.022674	0.023072	0.022484	0.022516	0.022411	0.022635		0.00101067	3.05102	3.10889
				0.032308	20.8119	21.5752	21.5304	21.3931	21.6811	21.7393	22.0793	22.1917	21.7065	21.693	21.9642	22.2286	22.3683	22.069	22.0653		0.032308	0.021724	0.02252	0.022474	0.02233	0.022631	0.022692	0.023047	0.023164	0.022657	0.022643	0.022926	0.023202	0.023348	0.023036	0.023032		0.00104381	3.03553	3.09401
				0.032824	20.7138	21.0258	21.5904	21.198	21.5271	21.5631	21.3893	21.3719	21.9162	21.8736	21.9742	21.8671	21.6265	21.4634	21.2671		0.032824	0.022317	0.022654	0.023262	0.022839	0.023194	0.023232	0.023045	0.023026	0.023613	0.023567	0.023675	0.02356	0.023301	0.023125	0.022913		0.00107741	3.0308	3.05716
				0.033341	20.2649	20.3661	21.1158	21.038	21.1985	21.0533	21.4438	21.4724	21.2751	20.8976	21.162	21.3052	20.9343	21.2724	21.1118		0.033341	0.022527	0.022639	0.023473	0.023386	0.023565	0.023403	0.023837	0.023869	0.02365	0.02323	0.023524	0.023683	0.023271	0.023647	0.023468		0.00111162	3.00889	3.04983
				0.033858	19.7628	20.4153	20.2083	20.6115	20.8302	20.6928	21.1363	20.792	20.6507	20.9592	20.7579	20.377	20.7073	20.8267	20.9233		0.033858	0.022655	0.023403	0.023166	0.023628	0.023879	0.023722	0.02423	0.023835	0.023673	0.024027	0.023796	0.02336	0.023738	0.023875	0.023986		0.00114636	2.9838	3.04087
				0.034375	18.9783	19.5936	20.2935	20.3797	20.2841	20.5814	20.4455	20.8169	20.9072	20.032	20.3251	20.3422	20.4474	20.3801	20.1851		0.034375	0.022426	0.023153	0.02398	0.024082	0.023968	0.02432	0.024159	0.024598	0.024705	0.023671	0.024017	0.024037	0.024161	0.024082	0.023851		0.00118164	2.94329	3.00494
				0.034892	18.8131	19.3627	20.0018	19.6713	19.6929	20.1446	20.1046	20.3065	20.0591	20.0458	20.1718	20.0385	20.0219	20.044	20.2788		0.034892	0.022904	0.023573	0.024351	0.023949	0.023975	0.024525	0.024476	0.024722	0.024421	0.024405	0.024558	0.024396	0.024376	0.024403	0.024688		0.00121745	2.93455	3.00957
				0.035409	18.8415	18.897	19.3796	19.5089	19.671	19.6761	19.8751	19.5811	19.5175	19.8092	19.6891	20.2264	19.7544	19.823	19.8616		0.035409	0.023623	0.023693	0.024298	0.02446	0.024663	0.02467	0.024919	0.024551	0.024471	0.024837	0.024686	0.02536	0.024768	0.024854	0.024902		0.0012538	2.93606	2.98879
				0.035926	18.4798	18.6477	19.1705	19.1614	19.4917	19.3661	19.2457	19.436	19.1132	19.5132	19.5812	19.2304	19.2063	19.3933	19.7855		0.035926	0.023851	0.024068	0.024743	0.024731	0.025157	0.024995	0.02484	0.025086	0.024669	0.025185	0.025273	0.02482	0.024789	0.02503	0.025537		0.00129068	2.91668	2.98495
				0.036443	18.1841	18.4235	18.5529	18.7239	19.1694	18.983	19.0029	19.3041	19.1599	18.9458	18.9713	18.8537	19.033	18.7952	18.9366		0.036443	0.02415	0.024468	0.02464	0.024867	0.025459	0.025211	0.025238	0.025638	0.025446	0.025162	0.025196	0.025039	0.025278	0.024962	0.02515		0.00132809	2.90055	2.94109
				0.03696	18.1689	18.0354	18.4715	18.5241	18.703	18.8653	18.5542	18.4469	18.4263	18.7467	18.6313	18.6308	18.6451	18.6423	18.7743		0.03696	0.024819	0.024637	0.025233	0.025305	0.025549	0.025771	0.025346	0.025199	0.025171	0.025609	0.025451	0.02545	0.02547	0.025466	0.025646		0.00136604	2.89971	2.93249
				0.037477	17.5208	17.8456	18.4984	18.3105	18.5192	18.0251	18.2064	18.2294	18.1713	18.2811	18.2135	18.2104	17.8022	18.3444	18.2557		0.037477	0.024608	0.025065	0.025982	0.025718	0.026011	0.025317	0.025571	0.025604	0.025522	0.025676	0.025581	0.025577	0.025004	0.025765	0.025641		0.00140453	2.86339	2.90448
				0.037994	17.2241	17.3841	17.7765	17.6651	17.7126	17.6446	17.7081	17.7072	18.1719	18.0092	17.8712	18.0032	17.9602	17.7528	18.2141		0.037994	0.024864	0.025095	0.025661	0.0255	0.025569	0.025471	0.025562	0.025561	0.026232	0.025997	0.025798	0.025988	0.025926	0.025627	0.026293		0.00144354	2.84631	2.9022
				0.038511	16.8285	17.2539	17.2597	17.2152	17.384	17.1908	17.6072	17.2168	17.7378	17.7277	17.6145	17.5273	17.4798	17.5693	17.3668		0.038511	0.024958	0.025589	0.025598	0.025532	0.025782	0.025496	0.026113	0.025534	0.026307	0.026292	0.026124	0.025995	0.025924	0.026057	0.025757		0.0014831	2.82307	2.85456
				0.039028	16.6259	16.7899	17.0777	16.7828	17.1296	17.229	17.452	17.2626	17.2403	17.3119	17.3732	17.2998	17.5469	17.0995	17.0578		0.039028	0.025324	0.025574	0.026013	0.025563	0.026091	0.026243	0.026583	0.026294	0.02626	0.026369	0.026463	0.026351	0.026727	0.026046	0.025982		0.00152319	2.81096	2.83661
				0.039544	16.0007	16.328	16.7584	16.6952	16.6809	16.8808	16.6124	16.8024	16.8927	16.7304	16.902	16.8894	16.4786	16.9965	17.1437		0.039544	0.025021	0.025532	0.026206	0.026107	0.026084	0.026397	0.025977	0.026274	0.026416	0.026162	0.02643	0.02641	0.025768	0.026578	0.026808		0.00156373	2.77263	2.84163
				0.040061	16.0215	16.2881	16.4991	16.4106	16.5124	16.6269	16.4326	16.4895	16.5072	16.4304	16.6091	16.5542	16.3315	16.5001	16.6261		0.040061	0.025713	0.02614	0.026479	0.026337	0.0265	0.026684	0.026372	0.026464	0.026492	0.026369	0.026656	0.026568	0.02621	0.026481	0.026683		0.00160488	2.77393	2.81098
				0.040578	15.491	15.8658	15.7853	16.2085	16.3227	16.2138	16.0386	16.2958	15.9763	16.3226	16.3706	15.9039	15.9899	16.0173	15.8068		0.040578	0.025507	0.026124	0.025992	0.026689	0.026876	0.026697	0.026409	0.026832	0.026306	0.026876	0.026955	0.026187	0.026329	0.026374	0.026027
				0.041095	15.4535	15.3938	15.5441	15.6993	15.8852	15.8953	15.8322	15.7608	16.0458	15.6965	15.6747	15.5468	15.6829	16.0167	16.0761		0.041095	0.026098	0.025997	0.026251	0.026513	0.026827	0.026844	0.026737	0.026617	0.027098	0.026508	0.026471	0.026256	0.026485	0.027049	0.027149
				0.041612	15.0437	14.9922	15.4057	15.6176	15.542	15.4914	15.6381	15.5526	15.5465	15.6296	15.6549	15.455	15.5391	15.2738	15.5392		0.041612	0.026049	0.02596	0.026676	0.027043	0.026912	0.026824	0.027078	0.02693	0.02692	0.027064	0.027107	0.026761	0.026907	0.026447	0.026907
				0.042129	14.4192	15.0209	15.0464	15.1239	15.1496	15.1418	14.9877	15.1413	15.4075	15.4564	15.1519	15.4491	15.1389	15.1626	15.2724		0.042129	0.025592	0.02666	0.026705	0.026843	0.026888	0.026874	0.026601	0.026874	0.027346	0.027433	0.026892	0.02742	0.026869	0.026911	0.027106
				0.042646	14.612	14.6064	14.8102	15.0098	14.8665	14.9486	14.6095	14.9163	14.8905	14.8272	14.9529	14.9452	14.7822	14.987	15.0643		0.042646	0.026575	0.026564	0.026935	0.027298	0.027037	0.027187	0.02657	0.027128	0.027081	0.026966	0.027195	0.027181	0.026884	0.027257	0.027397
				0.043163	14.1247	14.2968	14.1841	14.3885	14.3625	14.7021	14.6392	14.8027	14.4928	14.7692	14.4702	14.562	14.7401	14.3209	14.411		0.043163	0.026315	0.026636	0.026426	0.026806	0.026758	0.027391	0.027274	0.027578	0.027001	0.027516	0.026959	0.02713	0.027461	0.02668	0.026848
				0.04368	13.9522	14.1746	14.2321	13.8967	13.9451	14.2213	14.1716	14.0481	14.2374	14.3186	13.9071	14.5746	14.4155	14.554	14.2018		0.04368	0.02662	0.027044	0.027154	0.026514	0.026606	0.027133	0.027039	0.026803	0.027164	0.027319	0.026534	0.027807	0.027504	0.027768	0.027096
				0.044197	13.4649	13.3641	13.8347	14.2006	14.0066	13.831	13.9208	13.9258	13.8419	13.9223	13.8203	13.8367	13.8921	13.9354	13.9183		0.044197	0.026302	0.026105	0.027024	0.027739	0.02736	0.027017	0.027193	0.027202	0.027038	0.027195	0.026996	0.027028	0.027136	0.027221	0.027188
				0.044714	13.3086	13.3846	13.6459	13.5952	13.6104	13.5648	13.6602	13.3975	13.5873	13.5307	13.9239	13.5544	13.6068	13.3772	13.4024		0.044714	0.026608	0.02676	0.027283	0.027181	0.027212	0.027121	0.027311	0.026786	0.027166	0.027053	0.027839	0.0271	0.027205	0.026746	0.026796
				0.045231	13.0548	12.8144	13.1637	13.4806	13.2869	13.117	13.3084	13.0967	13.2506	13.1786	13.2301	13.1404	13.3889	13.2398	13.358		0.045231	0.026708	0.026216	0.026931	0.027579	0.027183	0.026835	0.027227	0.026794	0.027109	0.026961	0.027067	0.026883	0.027392	0.027087	0.027328
				0.045747	13.0304	12.519	12.8466	13.244	12.8139	13.0269	13.0659	13.0818	13.0423	13.011	12.9242	12.9191	13.1367	13.072	13.2621		0.045747	0.02727	0.026199	0.026885	0.027717	0.026817	0.027262	0.027344	0.027377	0.027295	0.027229	0.027048	0.027037	0.027492	0.027357	0.027755
				0.046264	12.4917	12.1668	12.652	12.7151	12.7456	12.664	12.6704	12.5459	12.4615	12.5836	12.8565	12.7799	12.9467	12.6087	12.6378		0.046264	0.026737	0.026041	0.02708	0.027215	0.02728	0.027105	0.027119	0.026853	0.026672	0.026933	0.027518	0.027354	0.02771	0.026987	0.027049
				0.046781	12.3203	12.4877	12.3449	12.2944	12.2862	12.5883	12.2946	12.2978	12.3727	12.6944	12.4533	12.5086	12.409	12.4617	12.4583		0.046781	0.026963	0.027329	0.027016	0.026906	0.026888	0.027549	0.026906	0.026913	0.027077	0.027781	0.027254	0.027375	0.027157	0.027272	0.027265
				0.047298	11.9069	12.2766	12.0718	12.1363	12.0994	12.0957	12.1277	12.2511	12.3425	12.093	12.0253	12.0566	12.2131	12.0144	12.1943		0.047298	0.026637	0.027464	0.027006	0.02715	0.027068	0.027059	0.027131	0.027407	0.027611	0.027053	0.026902	0.026972	0.027322	0.026877	0.02728
				0.047815	11.7793	11.8737	12.0703	12.0408	11.9142	11.8353	11.9109	12.1069	11.7792	11.7951	12.0324	11.9578	12.1409	12.1926	11.9091		0.047815	0.026931	0.027146	0.027596	0.027528	0.027239	0.027059	0.027232	0.02768	0.026931	0.026967	0.027509	0.027339	0.027757	0.027876	0.027228
				0.048332	11.4603	11.5189	11.6468	11.5458	11.7211	11.33	11.4635	11.4458	11.6707	11.0195	11.583	11.4706	11.5404	11.3782	11.5875		0.048332	0.026771	0.026908	0.027207	0.026971	0.02738	0.026467	0.026778	0.026737	0.027262	0.025741	0.027058	0.026795	0.026958	0.026579	0.027068
				0.048849	11.2947	11.4835	11.2634	11.3136	11.2587	11.1365	11.5631	11.4377	11.303	11.3493	11.3593	11.3558	11.238	11.3536	11.2224		0.048849	0.026952	0.027402	0.026877	0.026997	0.026866	0.026574	0.027592	0.027293	0.026972	0.027082	0.027106	0.027097	0.026816	0.027092	0.026779
				0.049366	10.8444	10.8215	11.2483	10.9719	11.1074	10.9385	11.2699	11.0246	11.1759	11.0472	10.8958	11.3041	11.1561	10.9905	10.942		0.049366	0.026428	0.026372	0.027412	0.026739	0.027069	0.026657	0.027465	0.026867	0.027236	0.026922	0.026553	0.027548	0.027187	0.026784	0.026666
				0.049883	10.5585	10.5515	10.6838	10.8172	10.7742	10.8758	10.9277	10.8864	10.997	10.825	10.9113	11.0003	10.5778	10.7586	10.6369		0.049883	0.026273	0.026255	0.026585	0.026917	0.02681	0.027062	0.027192	0.027089	0.027364	0.026936	0.027151	0.027372	0.026321	0.026771	0.026468
				0.0504	10.6215	10.5385	10.7354	10.7619	10.6007	10.425	10.4699	10.4497	10.5916	10.6555	10.6528	10.6088	10.4496	10.6931	10.8044		0.0504	0.02698	0.026769	0.02727	0.027337	0.026927	0.026481	0.026595	0.026544	0.026904	0.027067	0.02706	0.026948	0.026544	0.027162	0.027445
				0.050917	10.2203	10.3333	10.3861	10.3549	10.2543	10.3797	10.7595	10.0589	10.3272	10.2205	10.3777	10.431	10.1832	10.1763	10.0871		0.050917	0.026497	0.026789	0.026926	0.026845	0.026585	0.02691	0.027894	0.026078	0.026774	0.026497	0.026905	0.027043	0.0264	0.026382	0.026151
				0.051434	10.1166	10.0965	9.90167	10.0881	10.1586	10.1073	10.2817	9.99691	10.1563	9.99272	10.1493	10.1776	10.0317	10.2091	10.1358		0.051434	0.026763	0.02671	0.026194	0.026688	0.026874	0.026738	0.0272	0.026446	0.026868	0.026435	0.026849	0.026924	0.026538	0.027008	0.026814
				0.05195	9.6821	9.86959	9.65574	9.92404	9.96788	9.8569	10.0868	9.78508	9.90541	9.74229	9.97388	9.7288	9.98056	9.80548	9.85174		0.05195	0.02613	0.026636	0.026059	0.026783	0.026901	0.026602	0.027222	0.026408	0.026733	0.026293	0.026918	0.026256	0.026936	0.026463	0.026588
				0.052467	9.47102	9.71088	9.74745	9.68483	9.47448	9.60799	9.55815	9.44828	9.67714	9.55237	9.3808	9.57356	9.37315	9.76075	9.57822		0.052467	0.026072	0.026732	0.026833	0.02666	0.026081	0.026449	0.026312	0.026009	0.026639	0.026296	0.025823	0.026354	0.025802	0.026869	0.026367
				0.052984	9.54575	9.40865	9.31522	9.36844	9.48971	9.5359	9.46151	9.39854	9.51968	9.52521	9.30955	9.29134	9.28148	9.41452	9.42988		0.052984	0.026798	0.026413	0.026151	0.0263	0.026641	0.02677	0.026561	0.026385	0.026725	0.02674	0.026135	0.026084	0.026056	0.026429	0.026473
				0.053501	9.52227	8.96643	9.20242	9.20569	9.15565	9.1708	9.27494	9.14942	9.16731	9.16099	9.22613	9.19547	9.07839	9.06509	9.07524		0.053501	0.027256	0.025665	0.026341	0.02635	0.026207	0.02625	0.026548	0.026189	0.02624	0.026222	0.026408	0.026321	0.025986	0.025948	0.025977
				0.054018	9.0643	9.00287	8.9268	9.03156	8.83959	9.07426	8.88237	8.7721	8.94294	8.98406	8.96279	8.9523	8.90907	9.12203	9.02918		0.054018	0.026449	0.02627	0.026048	0.026354	0.025793	0.026478	0.025918	0.025597	0.026095	0.026215	0.026153	0.026122	0.025996	0.026618	0.026347
				0.054535	8.70524	8.74836	8.82034	8.82396	8.78699	8.68806	8.81467	8.7123	8.81243	8.80326	8.53123	8.7205	8.71201	8.64615	8.75541		0.054535	0.02589	0.026018	0.026232	0.026243	0.026133	0.025839	0.026215	0.025911	0.026209	0.026181	0.025372	0.025935	0.02591	0.025714	0.026039
				0.055052	8.53659	8.66815	8.56907	8.79585	8.46439	8.59395	8.50278	8.56019	8.71727	8.53609	8.42275	8.63885	8.58063	8.6427	8.45466		0.055052	0.025872	0.026271	0.02597	0.026658	0.025653	0.026046	0.02577	0.025944	0.02642	0.025871	0.025527	0.026182	0.026006	0.026194	0.025624
				0.055569	8.3529	8.47638	8.20631	8.52036	8.43356	8.43003	8.40879	8.21326	8.31443	8.26465	8.26327	8.28664	8.17777	8.21071	8.12878		0.055569	0.025793	0.026174	0.02534	0.02631	0.026042	0.026031	0.025966	0.025362	0.025674	0.025521	0.025516	0.025588	0.025252	0.025354	0.025101
				0.056086	7.9943	8.16602	8.01688	8.07559	8.08108	7.99352	8.23998	8.11379	8.00097	8.08157	8.32094	8.12167	8.16649	8.14212	8.19065		0.056086	0.025147	0.025687	0.025218	0.025403	0.02542	0.025145	0.02592	0.025523	0.025168	0.025422	0.026175	0.025548	0.025689	0.025612	0.025765
				0.056603	8.12539	8.08904	7.95782	7.8717	7.84966	7.95988	7.87775	7.99655	7.95477	7.83154	7.87298	7.94685	7.81554	7.95812	7.87362		0.056603	0.026033	0.025916	0.025496	0.02522	0.02515	0.025503	0.02524	0.02562	0.025486	0.025091	0.025224	0.025461	0.02504	0.025497	0.025226
				0.05712	7.67464	7.83555	7.77962	7.82321	7.71372	7.72027	7.81527	7.68066	7.71482	7.84331	7.63201	7.77424	7.74683	7.61401	7.6197		0.05712	0.02504	0.025565	0.025383	0.025525	0.025168	0.025189	0.025499	0.02506	0.025171	0.02559	0.024901	0.025365	0.025276	0.024842	0.024861
				0.057636	7.61072	7.56587	7.46424	7.55647	7.57052	7.46353	7.50557	7.41662	7.48759	7.70532	7.50035	7.32499	7.42605	7.30464	7.51911		0.057636	0.025282	0.025133	0.024796	0.025102	0.025149	0.024793	0.024933	0.024637	0.024873	0.025596	0.024915	0.024333	0.024669	0.024265	0.024978
				0.058153	7.37599	7.48476	7.45575	7.4895	7.42238	7.52628	7.49592	7.54417	7.41264	7.2895	7.23722	7.34245	7.19732	7.29095	7.20131		0.058153	0.024944	0.025312	0.025214	0.025328	0.025101	0.025452	0.025349	0.025513	0.025068	0.024651	0.024475	0.02483	0.02434	0.024656	0.024353
				0.05867	7.42593	7.41445	7.0614	7.20443	7.20805	7.29534	7.09431	7.2164	7.03773	7.0586	7.03491	7.11933	7.08296	7.14138	7.35982		0.05867	0.025561	0.025522	0.024307	0.024799	0.024811	0.025112	0.02442	0.02484	0.024225	0.024297	0.024215	0.024506	0.024381	0.024582	0.025334
				0.059187	7.17431	6.98456	7.12739	7.09601	7.1565	6.87277	6.99006	7.03806	7.14276	7.20795	6.88347	6.96527	6.90608	7.03548	7.11314		0.059187	0.025132	0.024468	0.024968	0.024858	0.02507	0.024076	0.024487	0.024655	0.025022	0.02525	0.024113	0.0244	0.024193	0.024646	0.024918
				0.059704	7.01962	6.95446	6.9358	6.93173	6.74736	6.73713	6.97824	6.86776	6.67416	6.69965	6.88939	6.91522	7.00012	6.77241	6.84191		0.059704	0.025022	0.02479	0.024723	0.024709	0.024051	0.024015	0.024874	0.024481	0.02379	0.023881	0.024558	0.02465	0.024952	0.024141	0.024388
				0.060221	6.75824	6.82918	6.58899	6.79118	6.76877	6.73732	6.69617	6.79571	6.62811	6.53597	6.7071	6.63619	6.74389	6.50898	6.62002		0.060221	0.024509	0.024766	0.023895	0.024629	0.024547	0.024433	0.024284	0.024645	0.024037	0.023703	0.024324	0.024067	0.024457	0.023605	0.024008
				0.060738	6.68403	6.59647	6.43098	6.48917	6.47221	6.68341	6.43289	6.49849	6.62814	6.4566	6.54246	6.51427	6.61166	6.37618	6.50623		0.060738	0.024658	0.024335	0.023725	0.023939	0.023877	0.024656	0.023732	0.023974	0.024452	0.023819	0.024136	0.024032	0.024391	0.023522	0.024002
				0.061255	6.60688	6.45077	6.36562	6.52817	6.30592	6.29338	6.19468	6.15679	6.29664	6.38691	6.44289	6.2188	6.22865	6.29987	6.25319		0.061255	0.02479	0.024204	0.023885	0.024495	0.023661	0.023614	0.023244	0.023101	0.023626	0.023965	0.024175	0.023334	0.023371	0.023638	0.023463
				0.061772	6.47314	6.18592	6.23498	6.24373	6.16028	6.08671	6.15071	6.04993	6.11508	6.3247	6.197	6.12441	6.27144	6.01571	6.09706		0.061772	0.0247	0.023604	0.023791	0.023825	0.023506	0.023226	0.02347	0.023085	0.023334	0.024134	0.023646	0.023369	0.02393	0.022955	0.023265
				0.062289	6.2709	6.27262	6.11715	6.16941	6.02805	6.06029	6.15808	6.07662	6.02334	5.94291	5.99508	6.00509	6.03772	6.01258	5.9564		0.062289	0.024331	0.024337	0.023734	0.023937	0.023388	0.023513	0.023893	0.023577	0.02337	0.023058	0.02326	0.023299	0.023426	0.023328	0.02311
				0.062806	6.09771	5.96109	5.94113	5.75935	5.8556	6.0112	5.95811	5.89418	5.81588	5.75199	5.99765	5.88505	5.88077	6.05109	5.74368		0.062806	0.024053	0.023514	0.023435	0.022718	0.023098	0.023712	0.023502	0.02325	0.022941	0.022689	0.023658	0.023214	0.023197	0.023869	0.022656
				0.063323	5.91187	6.03433	5.76895	5.72635	5.8499	5.80075	5.81643	5.78057	5.71394	5.56172	5.81594	5.84488	5.76445	5.68047	5.85911		0.063323	0.023705	0.024196	0.023132	0.022962	0.023457	0.02326	0.023323	0.023179	0.022912	0.022301	0.023321	0.023437	0.023114	0.022778	0.023494
				0.063839	5.72347	5.78456	5.73754	5.6216	5.63981	5.60443	5.61871	5.48135	5.58798	5.77454	5.66011	5.5747	5.61862	5.58699	5.45658		0.063839	0.023326	0.023575	0.023383	0.02291	0.022985	0.02284	0.022899	0.022339	0.022773	0.023534	0.023067	0.022719	0.022898	0.022769	0.022238
				0.064356	5.75569	5.70118	5.47939	5.4068	5.52118	5.49453	5.59258	5.37139	5.65556	5.50811	5.4524	5.46888	5.5975	5.43029	5.58312		0.064356	0.023838	0.023613	0.022694	0.022393	0.022867	0.022757	0.023163	0.022247	0.023424	0.022813	0.022582	0.02265	0.023183	0.022491	0.023124
				0.064873	5.60736	5.48835	5.50571	5.35625	5.38501	5.29628	5.38167	5.29208	5.32109	5.30658	5.22278	5.3863	5.33299	5.49234	5.17274		0.064873	0.023599	0.023098	0.023171	0.022542	0.022663	0.022289	0.022649	0.022272	0.022394	0.022333	0.02198	0.022668	0.022444	0.023115	0.02177
				0.06539	5.46246	5.40824	5.17096	5.22227	5.04941	5.33554	5.23492	5.31635	5.14181	5.35721	5.2507	5.22771	5.25949	5.1781	5.14502		0.06539	0.023357	0.023125	0.02211	0.02233	0.021591	0.022814	0.022384	0.022732	0.021986	0.022907	0.022451	0.022353	0.022489	0.022141	0.021999
				0.065907	5.33849	5.17392	5.19023	5.15937	5.19184	5.02691	5.02529	5.14407	5.20586	4.98551	5.05305	4.95243	4.98641	5.10568	5.06392		0.065907	0.023189	0.022474	0.022545	0.022411	0.022552	0.021836	0.021828	0.022344	0.022613	0.021656	0.021949	0.021512	0.02166	0.022178	0.021996
				0.066424	5.1954	5.0369	5.1829	5.26407	4.91253	5.01717	4.90976	5.1784	4.90247	5.02546	4.90767	4.74069	5.00301	5.00526	4.95205		0.066424	0.022923	0.022224	0.022868	0.023226	0.021675	0.022136	0.021663	0.022848	0.02163	0.022173	0.021653	0.020917	0.022074	0.022084	0.021849
				0.066941	5.07998	5.11961	4.95671	4.91995	4.91142	4.79987	4.70813	4.94154	4.79316	4.64516	4.90848	4.79681	4.75103	4.83019	4.91196		0.066941	0.022764	0.022941	0.022212	0.022047	0.022009	0.021509	0.021098	0.022144	0.021479	0.020815	0.021995	0.021495	0.02129	0.021645	0.022011
				0.067458	4.9729	4.96615	4.8808	4.63918	4.80482	4.84567	4.86171	4.88177	4.94323	4.74609	4.66406	4.56754	4.72643	4.7953	4.6685		0.067458	0.02263	0.022599	0.02221	0.021111	0.021865	0.022051	0.022124	0.022215	0.022495	0.021597	0.021224	0.020785	0.021508	0.021821	0.021244
				0.067975	4.78535	4.78614	4.79137	4.56235	4.61898	4.66682	4.56781	4.65036	4.60382	4.73433	4.52	4.59469	4.6761	4.53163	4.60595		0.067975	0.022111	0.022115	0.022139	0.021081	0.021342	0.021564	0.021106	0.021487	0.021272	0.021875	0.020885	0.02123	0.021606	0.020939	0.021282
				0.068492	4.77258	4.62725	4.62431	4.82224	4.54542	4.55654	4.67862	4.56385	4.71974	4.50897	4.60335	4.60178	4.48236	4.55576	4.51018		0.068492	0.022389	0.021707	0.021693	0.022622	0.021323	0.021375	0.021948	0.02141	0.022141	0.021152	0.021595	0.021588	0.021027	0.021372	0.021158
				0.069009	4.52993	4.56964	4.67111	4.53069	4.64273	4.6058	4.45442	4.50862	4.5965	4.48328	4.421	4.45606	4.31029	4.43664	4.54504		0.069009	0.021573	0.021762	0.022245	0.021576	0.02211	0.021934	0.021213	0.021471	0.02189	0.02135	0.021054	0.021221	0.020527	0.021128	0.021645
				0.069525	4.78961	4.44233	4.60536	4.40106	4.40917	4.38538	4.21331	4.35302	4.28282	4.25879	4.42266	4.39213	4.38427	4.34007	4.36602		0.069525	0.023152	0.021473	0.022261	0.021274	0.021313	0.021198	0.020366	0.021041	0.020702	0.020586	0.021378	0.02123	0.021192	0.020979	0.021104
				0.070042	4.57648	4.41808	4.3033	4.27952	4.35095	4.24759	4.32857	4.14801	4.27901	4.55581	4.24905	4.08073	4.31461	4.28376	4.29502		0.070042	0.022452	0.021675	0.021111	0.020995	0.021345	0.020838	0.021235	0.02035	0.020992	0.02235	0.020845	0.02002	0.021167	0.021016	0.021071
				0.070559	4.50283	4.23682	4.1036	4.16459	4.13119	4.1993	4.22108	4.00799	4.22631	4.09445	4.1275	4.10987	4.23184	4.23919	4.09908		0.070559	0.022418	0.021093	0.02043	0.020734	0.020567	0.020907	0.021015	0.019954	0.021041	0.020384	0.020549	0.020461	0.021069	0.021105	0.020408
				0.071076	4.31751	4.19885	4.16135	3.96889	4.01357	3.96569	4.15081	3.99251	4.07926	4.08985	3.99467	4.03647	4.10416	4.02168	4.01293		0.071076	0.021811	0.021212	0.021022	0.02005	0.020276	0.020034	0.020969	0.020169	0.020608	0.020661	0.02018	0.020391	0.020733	0.020317	0.020273
				0.071593	4.37009	4.09698	4.01571	3.88718	3.93461	3.93823	3.72444	4.03767	3.95451	4.0525	3.97759	4.00948	3.96599	3.94834	3.90722		0.071593	0.022399	0.020999	0.020583	0.019924	0.020167	0.020186	0.01909	0.020695	0.020269	0.020771	0.020387	0.020551	0.020328	0.020237	0.020027
				0.07211	4.04387	4.18963	3.89395	3.98056	3.94356	3.89882	3.82676	3.9306	3.99709	3.84885	3.8497	3.92373	3.94473	3.76496	3.83641		0.07211	0.021027	0.021785	0.020248	0.020698	0.020506	0.020273	0.019899	0.020439	0.020784	0.020013	0.020018	0.020403	0.020512	0.019577	0.019949
				0.072627	3.86355	3.94136	3.84901	3.967	3.68766	3.85523	3.90593	3.87045	3.7502	3.85606	3.83402	3.8619	3.87219	3.8235	3.60066		0.072627	0.020379	0.020789	0.020302	0.020925	0.019451	0.020335	0.020603	0.020415	0.019781	0.02034	0.020223	0.02037	0.020425	0.020168	0.018992
				0.073144	3.83742	3.70567	3.71927	3.78614	3.8217	3.63159	3.65524	3.65945	3.72383	3.712	3.60177	3.75526	3.83086	3.70561	3.7095		0.073144	0.02053	0.019826	0.019898	0.020256	0.020446	0.019429	0.019556	0.019578	0.019923	0.019859	0.01927	0.020091	0.020495	0.019825	0.019846
				0.073661	3.99282	3.86893	3.66775	3.66345	3.55138	3.61782	3.73992	3.69119	3.63205	3.60178	3.67844	3.63613	3.73602	3.73977	3.58478		0.073661	0.021665	0.020993	0.019901	0.019878	0.01927	0.01963	0.020293	0.020028	0.019707	0.019543	0.019959	0.019729	0.020271	0.020292	0.019451
				0.074178	3.81729	3.69957	3.52776	3.56433	3.59215	3.54658	3.45719	3.52568	3.50778	3.5767	3.59071	3.43066	3.63424	3.64054	3.6208		0.074178	0.021004	0.020356	0.019411	0.019612	0.019765	0.019515	0.019023	0.0194	0.019301	0.01968	0.019757	0.018877	0.019997	0.020032	0.019923
				0.074695	3.73147	3.61218	3.47958	3.66962	3.50298	3.4451	3.35665	3.45135	3.48028	3.39088	3.38201	3.48811	3.66245	3.50685	3.40691		0.074695	0.020819	0.020154	0.019414	0.020474	0.019544	0.019221	0.018728	0.019256	0.019418	0.018919	0.018869	0.019461	0.020434	0.019566	0.019008
				0.075211	3.66974	3.52459	3.38441	3.39219	3.40921	3.31551	3.47293	3.33828	3.54838	3.36058	3.41259	3.3655	3.36673	3.34657	3.30905		0.075211	0.020759	0.019938	0.019145	0.019189	0.019285	0.018755	0.019645	0.018884	0.020072	0.01901	0.019304	0.019038	0.019045	0.018931	0.018718
				0.075728	3.63219	3.49401	3.46073	3.22353	3.34574	3.38257	3.4121	3.31636	3.36033	3.40368	3.41424	3.32097	3.27577	3.38936	3.30115		0.075728	0.02083	0.020037	0.019846	0.018486	0.019187	0.019398	0.019567	0.019018	0.019271	0.019519	0.01958	0.019045	0.018786	0.019437	0.018931
				0.076245	3.48778	3.44475	3.29611	3.24163	3.22408	3.2115	3.22875	3.21344	3.28883	3.21617	3.21232	3.0214	3.24856	3.03857	3.2675		0.076245	0.020276	0.020025	0.019161	0.018845	0.018743	0.018669	0.01877	0.018681	0.019119	0.018697	0.018674	0.017564	0.018885	0.017664	0.018995
				0.076762	3.47468	3.37493	3.26158	3.14737	3.10882	3.29576	3.12574	3.15078	3.04516	3.16362	3.16996	3.22492	3.25659	3.21575	3.16337		0.076762	0.020474	0.019886	0.019219	0.018546	0.018318	0.01942	0.018418	0.018566	0.017943	0.018641	0.018679	0.019003	0.019189	0.018949	0.01864
				0.077279	3.4659	3.21464	3.25274	3.26165	2.9541	3.08223	3.05392	3.04533	3.12848	3.28703	3.14504	3.18743	3.21999	3.19258	3.04098		0.077279	0.020699	0.019198	0.019426	0.019479	0.017642	0.018407	0.018238	0.018187	0.018683	0.01963	0.018782	0.019035	0.01923	0.019066	0.018161
				0.077796	3.26726	3.10275	2.97889	3.07317	3.1008	3.12802	2.96426	3.05768	3.0407	3.13834	3.05363	2.96785	2.96954	3.00755	3.11917		0.077796	0.019774	0.018779	0.018029	0.0186	0.018767	0.018931	0.01794	0.018506	0.018403	0.018994	0.018481	0.017962	0.017972	0.018202	0.018878
				0.078313	3.1255	3.10423	3.05436	2.95057	3.12595	3.01109	2.92131	2.97855	2.99165	3.10607	3.11892	3.06364	2.90075	2.94674	3.15717		0.078313	0.019168	0.019038	0.018732	0.018096	0.019171	0.018467	0.017916	0.018267	0.018348	0.019049	0.019128	0.018789	0.01779	0.018072	0.019363
				0.07883	3.15157	3.07094	3.01682	3.02453	3.10166	2.89188	3.02767	2.90292	2.97181	2.93653	3.02714	2.87291	2.90084	2.8731	2.93621		0.07883	0.019584	0.019083	0.018747	0.018795	0.019274	0.017971	0.018814	0.018039	0.018467	0.018248	0.018811	0.017853	0.018026	0.017854	0.018246
				0.079347	3.18471	2.83357	2.94666	2.87099	2.89682	2.8463	2.77546	2.74995	2.83067	2.84563	2.84274	2.82139	2.9227	2.91094	2.88887		0.079347	0.020051	0.01784	0.018552	0.018076	0.018238	0.01792	0.017474	0.017314	0.017822	0.017916	0.017898	0.017763	0.018401	0.018327	0.018188
				0.079864	3.05024	3.06113	2.93779	2.75378	2.85105	2.85566	2.75301	2.75846	2.77885	2.79005	2.84305	2.80897	2.88659	2.85503	2.74611		0.079864	0.019455	0.019525	0.018738	0.017564	0.018185	0.018214	0.017559	0.017594	0.017724	0.017796	0.018134	0.017916	0.018411	0.01821	0.017515
				0.080381	3.03874	2.85435	2.83991	2.7049	2.78347	2.77202	2.72642	2.78698	2.79143	2.71637	2.92774	2.7714	2.84039	2.71791	2.67918		0.080381	0.019634	0.018442	0.018349	0.017477	0.017984	0.01791	0.017616	0.018007	0.018036	0.017551	0.018916	0.017906	0.018352	0.017561	0.01731
				0.080897	2.87542	2.76398	2.75198	2.83186	2.76894	2.8049	2.7661	2.81225	2.77517	2.65342	2.62364	2.7014	2.67823	2.81492	2.72645		0.080897	0.018818	0.018088	0.01801	0.018533	0.018121	0.018356	0.018102	0.018404	0.018162	0.017365	0.01717	0.017679	0.017527	0.018422	0.017843
				0.081414	2.98953	2.72645	2.80103	2.67096	2.64466	2.8579	2.6178	2.64495	2.72428	2.59416	2.70167	2.72234	2.64671	2.55768	2.64846		0.081414	0.019815	0.018072	0.018566	0.017704	0.017529	0.018943	0.017351	0.017531	0.018057	0.017195	0.017907	0.018044	0.017543	0.016953	0.017555
				0.081931	2.85603	2.7046	2.62578	2.7079	2.54015	2.5915	2.69431	2.52521	2.56216	2.7511	2.6666	2.68926	2.52893	2.66964	2.56232		0.081931	0.019172	0.018155	0.017626	0.018177	0.017051	0.017396	0.018086	0.016951	0.017199	0.018467	0.0179	0.018052	0.016976	0.01792	0.0172
				0.082448	2.78998	2.76642	2.59751	2.64626	2.66815	2.57987	2.50363	2.5822	2.60515	2.56148	2.54733	2.46726	2.54961	2.49736	2.64787		0.082448	0.018965	0.018805	0.017657	0.017988	0.018137	0.017537	0.017019	0.017553	0.017709	0.017412	0.017316	0.016772	0.017331	0.016976	0.017999
				0.082965	2.6383	2.63793	2.59754	2.56076	2.54103	2.52037	2.48014	2.37538	2.40223	2.40827	2.46392	2.54199	2.53052	2.57197	2.56069		0.082965	0.01816	0.018157	0.017879	0.017626	0.01749	0.017348	0.017071	0.01635	0.016535	0.016577	0.01696	0.017497	0.017418	0.017703	0.017626
				0.083482	2.55653	2.45172	2.53238	2.45215	2.49968	2.47605	2.49837	2.5428	2.40958	2.47144	2.46747	2.48494	2.33461	2.38507	2.49281		0.083482	0.017817	0.017087	0.017649	0.01709	0.017421	0.017256	0.017412	0.017721	0.016793	0.017224	0.017196	0.017318	0.016271	0.016622	0.017373
				0.083999	2.46872	2.51648	2.46999	2.47008	2.45527	2.33984	2.46585	2.30117	2.3977	2.45955	2.35043	2.42055	2.34835	2.37224	2.42364		0.083999	0.017419	0.017756	0.017428	0.017428	0.017324	0.01651	0.017399	0.016237	0.016918	0.017354	0.016584	0.017079	0.01657	0.016738	0.017101
				0.084516	2.56494	2.54841	2.44234	2.37233	2.33642	2.33555	2.4269	2.32874	2.29919	2.49374	2.28531	2.3116	2.35949	2.30211	2.36233		0.084516	0.018321	0.018203	0.017446	0.016945	0.016689	0.016683	0.017335	0.016634	0.016423	0.017813	0.016324	0.016512	0.016854	0.016444	0.016874
				0.085033	2.58998	2.46955	2.52202	2.32861	2.35167	2.39516	2.39892	2.3672	2.3662	2.37202	2.28415	2.18387	2.36605	2.37523	2.32191		0.085033	0.018727	0.017856	0.018236	0.016837	0.017004	0.017318	0.017346	0.017116	0.017109	0.017151	0.016516	0.015791	0.017108	0.017174	0.016789
				0.08555	2.39055	2.32595	2.47974	2.41763	2.31683	2.26414	2.24813	2.25698	2.22579	2.29617	2.34944	2.24397	2.26312	2.31369	2.23883		0.08555	0.017496	0.017023	0.018149	0.017694	0.016956	0.016571	0.016454	0.016518	0.01629	0.016805	0.017195	0.016423	0.016563	0.016933	0.016386
				0.086066	2.38917	2.28648	2.17439	2.3261	2.18429	2.25014	2.25729	2.19432	2.19295	2.26557	2.15906	2.20161	2.16696	2.19707	2.17226		0.086066	0.017697	0.016937	0.016106	0.01723	0.01618	0.016668	0.016721	0.016254	0.016244	0.016782	0.015993	0.016308	0.016051	0.016275	0.016091
				0.086583	2.41637	2.24878	2.27009	2.33227	2.2553	2.24555	2.24161	2.14485	2.24302	2.21501	2.21887	2.20618	2.10647	2.24564	2.30968		0.086583	0.018115	0.016858	0.017018	0.017484	0.016907	0.016834	0.016804	0.016079	0.016815	0.016605	0.016634	0.016539	0.015791	0.016835	0.017315
				0.0871	2.26393	2.1255	2.21767	2.15775	2.1757	2.15907	2.14013	2.1744	2.2374	2.18086	2.12654	2.19513	2.19379	2.24528	2.04632		0.0871	0.017175	0.016125	0.016824	0.01637	0.016506	0.01638	0.016236	0.016496	0.016974	0.016545	0.016133	0.016653	0.016643	0.017034	0.015524
				0.087617	2.24939	2.25971	2.26625	2.1349	2.15439	2.05547	2.11507	2.15559	2.07237	2.2176	2.07999	2.0411	2.16389	2.14071	2.13102		0.087617	0.017268	0.017347	0.017397	0.016389	0.016539	0.015779	0.016237	0.016548	0.015909	0.017024	0.015968	0.015669	0.016612	0.016434	0.016359
				0.088134	2.13999	2.16455	2.13349	2.10469	2.04479	2.14444	2.15779	2.03174	2.14272	2.06261	2.00852	2.05797	2.18049	1.99136	2.06055		0.088134	0.016623	0.016813	0.016572	0.016348	0.015883	0.016657	0.016761	0.015782	0.016644	0.016021	0.015601	0.015985	0.016937	0.015468	0.016006
				0.088651	2.20112	2.12783	2.10639	2.0802	2.00895	2.07199	2.04919	2.00122	2.02501	2.09626	2.03337	1.92994	2.11597	2.07334	1.94375		0.088651	0.017299	0.016723	0.016554	0.016348	0.015788	0.016284	0.016105	0.015728	0.015915	0.016475	0.01598	0.015167	0.016629	0.016294	0.015276
				0.089168	2.07534	2.13857	2.16959	2.16883	2.07646	2.16313	1.90078	1.92548	1.91429	1.97864	1.92752	1.97405	1.96994	1.95208	2.08935		0.089168	0.016501	0.017004	0.01725	0.017244	0.01651	0.017199	0.015113	0.015309	0.01522	0.015732	0.015326	0.015696	0.015663	0.015521	0.016612
				0.089685	2.20375	2.09155	1.96594	1.9699	2.08135	1.89729	1.94138	1.94493	1.95703	1.96286	1.87935	1.85915	1.98593	1.90804	1.95462		0.089685	0.017726	0.016823	0.015813	0.015845	0.016741	0.015261	0.015615	0.015644	0.015741	0.015788	0.015116	0.014954	0.015974	0.015347	0.015722
				0.090202	2.06532	2.05171	1.85263	1.98591	1.93644	1.89799	1.93393	1.94161	1.97934	1.89081	1.99156	1.89051	1.87411	1.9357	1.97512		0.090202	0.016804	0.016693	0.015074	0.016158	0.015756	0.015443	0.015735	0.015798	0.016105	0.015384	0.016204	0.015382	0.015249	0.01575	0.01607
				0.090719	2.00987	2.00187	1.89838	1.94866	1.95082	1.95588	1.89445	2.03198	1.91084	1.97147	1.93316	1.81663	1.73464	1.98639	1.80917		0.090719	0.016541	0.016475	0.015624	0.016037	0.016055	0.016097	0.015591	0.016723	0.015726	0.016225	0.01591	0.014951	0.014276	0.016348	0.014889
				0.091236	2.02136	1.89955	1.84528	1.86496	1.75471	1.89807	1.78754	1.87292	1.91268	1.96883	1.99553	1.80145	1.91729	1.87674	1.89176		0.091236	0.016826	0.015812	0.01536	0.015524	0.014606	0.0158	0.01488	0.01559	0.015921	0.016389	0.016611	0.014995	0.01596	0.015622	0.015747
				0.091752	1.9701	1.96545	1.86216	1.86772	1.79549	1.81458	1.84229	1.85986	1.84996	1.84152	1.82952	1.83864	1.82774	1.97804	1.81693		0.091752	0.016585	0.016546	0.015676	0.015723	0.015115	0.015276	0.015509	0.015657	0.015574	0.015503	0.015402	0.015478	0.015387	0.016652	0.015296
				0.092269	1.99699	1.84568	1.85762	1.7394	1.74363	1.89739	1.72717	1.76975	1.75742	1.78697	1.94629	1.88052	1.90764	1.6046	1.82505		0.092269	0.017001	0.015713	0.015815	0.014809	0.014844	0.016154	0.014704	0.015067	0.014962	0.015213	0.01657	0.01601	0.016241	0.013661	0.015538
				0.092786	1.91364	1.98259	1.85706	1.841	1.79971	1.84071	1.79497	1.82533	1.76806	1.67633	1.80726	1.87647	1.80479	1.77693	1.76858		0.092786	0.016475	0.017069	0.015988	0.01585	0.015494	0.015847	0.015453	0.015715	0.015222	0.014432	0.015559	0.016155	0.015538	0.015298	0.015226
				0.093303	1.6892	1.81604	1.86565	1.81688	1.75883	1.84713	1.77172	1.81556	1.75038	1.61917	1.89558	1.72292	1.75936	1.82332	1.74636		0.093303	0.014705	0.015809	0.016241	0.015817	0.015311	0.01608	0.015424	0.015805	0.015238	0.014096	0.016502	0.014999	0.015316	0.015873	0.015203
				0.09382	1.80749	1.87247	1.78963	1.80275	1.78456	1.77654	1.87406	1.82492	1.80079	1.71035	1.67687	1.75944	1.79399	1.86226	1.66755		0.09382	0.01591	0.016482	0.015753	0.015868	0.015708	0.015637	0.016496	0.016063	0.015851	0.015055	0.01476	0.015487	0.015791	0.016392	0.014678
				0.094337	1.65952	1.7878	1.77959	1.73902	1.76487	1.60171	1.60347	1.667	1.57997	1.67593	1.70148	1.59698	1.681	1.65998	1.71529		0.094337	0.014769	0.015911	0.015837	0.015476	0.015706	0.014254	0.01427	0.014835	0.014061	0.014915	0.015142	0.014212	0.01496	0.014773	0.015265
				0.094854	1.77391	1.766	1.78344	1.78351	1.71607	1.70237	1.57122	1.65566	1.63395	1.61155	1.65311	1.66953	1.56788	1.68736	1.67115		0.094854	0.01596	0.015889	0.016046	0.016047	0.01544	0.015317	0.014137	0.014896	0.014701	0.0145	0.014874	0.015021	0.014107	0.015182	0.015036
				0.095371	1.72353	1.79331	1.74336	1.66402	1.66694	1.62246	1.60604	1.67041	1.56926	1.69241	1.70154	1.76512	1.64627	1.68465	1.64451		0.095371	0.015677	0.016311	0.015857	0.015135	0.015162	0.014757	0.014608	0.015193	0.014273	0.015394	0.015477	0.016055	0.014974	0.015323	0.014958
				0.095888	1.68547	1.71874	1.59862	1.59797	1.59469	1.55496	1.53445	1.6677	1.5516	1.66092	1.66943	1.65507	1.64115	1.65486	1.63068		0.095888	0.015497	0.015803	0.014699	0.014693	0.014662	0.014297	0.014109	0.015334	0.014266	0.015271	0.01535	0.015218	0.01509	0.015216	0.014993
				0.096405	1.67828	1.73254	1.59553	1.64533	1.5425	1.66448	1.63068	1.57681	1.52426	1.51023	1.55736	1.65078	1.60815	1.51596	1.54465		0.096405	0.015598	0.016102	0.014829	0.015292	0.014336	0.01547	0.015155	0.014655	0.014166	0.014036	0.014474	0.015342	0.014946	0.014089	0.014356
				0.096921	1.62315	1.71597	1.52211	1.67047	1.59962	1.44148	1.53682	1.5747	1.59843	1.47837	1.50071	1.44142	1.56614	1.60313	1.53706		0.096921	0.015247	0.016119	0.014298	0.015692	0.015026	0.013541	0.014436	0.014792	0.015015	0.013887	0.014097	0.01354	0.014712	0.015059	0.014439
				0.097438	1.68719	1.81836	1.51099	1.59181	1.59052	1.6077	1.56926	1.6295	1.53095	1.56743	1.49516	1.47545	1.52153	1.50696	1.50169		0.097438	0.016018	0.017264	0.014346	0.015113	0.015101	0.015264	0.014899	0.015471	0.014535	0.014881	0.014195	0.014008	0.014446	0.014307	0.014257
				0.097955	1.65643	1.5533	1.43652	1.54687	1.58668	1.47793	1.59491	1.53766	1.49594	1.55017	1.46544	1.62486	1.53763	1.49278	1.45697		0.097955	0.015894	0.014904	0.013784	0.014843	0.015225	0.014181	0.015303	0.014754	0.014354	0.014874	0.014061	0.015591	0.014754	0.014324	0.01398
				0.098472	1.56036	1.56611	1.55225	1.57226	1.49503	1.4857	1.44982	1.45803	1.49717	1.56181	1.5671	1.5363	1.58715	1.50626	1.43818		0.098472	0.01513	0.015186	0.015052	0.015246	0.014497	0.014406	0.014059	0.014138	0.014518	0.015144	0.015196	0.014897	0.01539	0.014606	0.013946
				0.098989	1.59752	1.59964	1.56495	1.46021	1.54197	1.40206	1.43711	1.49487	1.57255	1.51548	1.46356	1.48757	1.45741	1.36776	1.53807		0.098989	0.015654	0.015675	0.015335	0.014308	0.015109	0.013738	0.014082	0.014648	0.015409	0.01485	0.014341	0.014576	0.014281	0.013402	0.015071
				0.099506	1.56349	1.56343	1.52018	1.46707	1.45691	1.42166	1.49653	1.38262	1.46204	1.4853	1.5774	1.53403	1.47293	1.51713	1.39691		0.099506	0.015481	0.01548	0.015052	0.014526	0.014425	0.014077	0.014818	0.01369	0.014476	0.014707	0.015619	0.015189	0.014584	0.015022	0.013831
				0.100023	1.5752	1.45708	1.42312	1.44689	1.50834	1.48397	1.49624	1.45441	1.51069	1.34463	1.36949	1.44383	1.39648	1.31495	1.45032		0.100023	0.015759	0.014577	0.014238	0.014476	0.01509	0.014846	0.014969	0.014551	0.015114	0.013452	0.013701	0.014445	0.013971	0.013156	0.01451
				0.10054	1.49869	1.56173	1.5089	1.39375	1.43225	1.47472	1.29358	1.46403	1.52581	1.5173	1.46426	1.38469	1.47362	1.3249	1.44766		0.10054	0.015149	0.015786	0.015252	0.014088	0.014478	0.014907	0.013076	0.014799	0.015423	0.015337	0.014801	0.013997	0.014896	0.013393	0.014633
				0.101057	1.51987	1.41645	1.31096	1.40251	1.31563	1.31725	1.35094	1.41434	1.50843	1.33228	1.43739	1.38344	1.45183	1.44305	1.36451		0.101057	0.015522	0.014465	0.013388	0.014323	0.013436	0.013452	0.013797	0.014444	0.015405	0.013606	0.014679	0.014128	0.014827	0.014737	0.013935
				0.101574	1.42799	1.39877	1.33146	1.30219	1.32699	1.40686	1.3594	1.47188	1.28532	1.38218	1.36426	1.39417	1.25388	1.40814	1.39039		0.101574	0.014733	0.014432	0.013737	0.013435	0.013691	0.014515	0.014025	0.015186	0.013261	0.01426	0.014075	0.014384	0.012937	0.014528	0.014345
				0.10209	1.40073	1.45791	1.33795	1.28008	1.36336	1.42945	1.40293	1.25126	1.42742	1.33459	1.34265	1.35847	1.3038	1.39556	1.32764		0.10209	0.014599	0.015195	0.013945	0.013341	0.014209	0.014898	0.014622	0.013041	0.014877	0.01391	0.013994	0.014159	0.013589	0.014545	0.013837
				0.102607	1.501	1.39324	1.36327	1.36976	1.4486	1.30135	1.28562	1.38733	1.37167	1.236	1.33197	1.25223	1.29564	1.30027	1.35866		0.102607	0.015803	0.014668	0.014353	0.014421	0.015251	0.013701	0.013535	0.014606	0.014441	0.013013	0.014023	0.013184	0.013641	0.013689	0.014304
				0.103124	1.43847	1.29766	1.42093	1.3279	1.3595	1.25666	1.39749	1.47513	1.2707	1.25193	1.21095	1.42738	1.27741	1.28449	1.35749		0.103124	0.015297	0.0138	0.015111	0.014122	0.014458	0.013364	0.014862	0.015687	0.013513	0.013314	0.012878	0.01518	0.013585	0.01366	0.014436
				0.103641	1.32275	1.21816	1.46933	1.20019	1.20353	1.25467	1.2223	1.22603	1.2719	1.39087	1.23339	1.28778	1.31478	1.36509	1.28951		0.103641	0.014208	0.013085	0.015783	0.012892	0.012928	0.013477	0.013129	0.013169	0.013662	0.01494	0.013248	0.013833	0.014123	0.014663	0.013851
				0.104158	1.37915	1.31395	1.33974	1.30684	1.24714	1.39533	1.23089	1.38414	1.27618	1.36933	1.23914	1.2907	1.25413	1.22656	1.17398		0.104158	0.014962	0.014255	0.014535	0.014178	0.01353	0.015138	0.013354	0.015016	0.013845	0.014856	0.013443	0.014003	0.013606	0.013307	0.012736
				0.104675	1.44912	1.28082	1.19782	1.28438	1.19607	1.23621	1.35278	1.30864	1.29456	1.28359	1.19217	1.21104	1.25416	1.14579	1.31662		0.104675	0.015878	0.014034	0.013124	0.014073	0.013105	0.013545	0.014822	0.014339	0.014184	0.014064	0.013062	0.013269	0.013742	0.012554	0.014426
				0.105192	1.36281	1.32126	1.33499	1.25098	1.31846	1.21663	1.2959	1.29663	1.22703	1.28904	1.2257	1.203	1.19123	1.19757	1.26672		0.105192	0.01508	0.01462	0.014772	0.013843	0.014589	0.013462	0.01434	0.014348	0.013577	0.014264	0.013563	0.013312	0.013181	0.013252	0.014017
				0.105709	1.29527	1.2406	1.33881	1.23963	1.29075	1.32156	1.12854	1.21534	1.25095	1.20217	1.22746	1.26187	1.21296	1.21589	1.27297		0.105709	0.014474	0.013863	0.01496	0.013852	0.014423	0.014768	0.012611	0.013581	0.013979	0.013434	0.013716	0.014101	0.013554	0.013587	0.014225
				0.106226	1.35702	1.32896	1.24271	1.25197	1.30674	1.29303	1.17804	1.22931	1.17758	1.20373	1.22706	1.14	1.24748	1.16263	1.15315		0.106226	0.015313	0.014996	0.014023	0.014127	0.014745	0.014591	0.013293	0.013872	0.013288	0.013583	0.013846	0.012864	0.014077	0.013119	0.013012
				0.106742	1.24361	1.19498	1.22552	1.17443	1.24608	1.12655	1.17946	1.18774	1.32251	1.17675	1.21503	1.18032	1.2214	1.12775	1.0877		0.106742	0.01417	0.013615	0.013963	0.013381	0.014198	0.012836	0.013439	0.013533	0.015068	0.013408	0.013844	0.013448	0.013916	0.012849	0.012393
				0.107259	1.19511	1.19364	1.17162	1.1685	1.30231	1.23487	1.16636	1.10583	1.11829	1.20863	1.13643	1.20511	1.25645	1.06081	1.26868		0.107259	0.013749	0.013732	0.013479	0.013443	0.014982	0.014207	0.013418	0.012722	0.012865	0.013905	0.013074	0.013864	0.014455	0.012204	0.014595
				0.107776	1.24176	1.16276	1.14617	1.24032	1.15944	1.11086	1.23461	1.13719	1.2386	1.14667	1.09771	1.13283	1.1991	1.17295	1.05382		0.107776	0.014424	0.013506	0.013314	0.014407	0.013468	0.012903	0.014341	0.013209	0.014387	0.013319	0.012751	0.013159	0.013928	0.013625	0.012241
				0.108293	1.25688	1.17116	1.16999	1.19013	1.11438	1.15087	1.23331	1.04779	1.04879	1.15372	1.11208	1.1609	1.15961	1.18387	1.11031		0.108293	0.01474	0.013735	0.013721	0.013957	0.013069	0.013497	0.014464	0.012288	0.0123	0.01353	0.013042	0.013614	0.013599	0.013884	0.013021
				0.10881	1.14576	1.17285	1.1223	1.11975	1.0073	1.10418	1.20658	1.08312	1.06942	1.04612	1.03519	1.15515	1.06718	1.15055	1.14065		0.10881	0.013565	0.013886	0.013288	0.013257	0.011926	0.013073	0.014285	0.012824	0.012661	0.012386	0.012256	0.013677	0.012635	0.013622	0.013505
				0.109327	1.18905	1.22989	1.11511	1.20158	1.19508	1.12079	1.15833	1.20462	1.09935	1.03583	1.10438	1.07739	1.13068	1.10472	1.08281		0.109327	0.014212	0.0147	0.013328	0.014362	0.014284	0.013396	0.013845	0.014398	0.01314	0.012381	0.0132	0.012877	0.013514	0.013204	0.012942
				0.109844	1.21546	1.10861	1.12104	1.22038	1.06649	1.0279	1.12614	1.19057	1.1686	1.10907	1.09719	1.05922	1.10727	1.08529	0.980243		0.109844	0.014665	0.013376	0.013526	0.014725	0.012868	0.012402	0.013588	0.014365	0.0141	0.013382	0.013238	0.01278	0.01336	0.013095	0.011827
				0.110361	1.17467	1.15594	1.07646	1.16938	1.03447	1.08627	1.08249	1.03523	1.11239	1.06447	1.0931	1.17944	1.07234	1.04454	1.01379		0.110361	0.014307	0.014079	0.013111	0.014243	0.012599	0.01323	0.013184	0.012609	0.013548	0.012965	0.013314	0.014365	0.013061	0.012722	0.012347
				0.110878	1.08951	1.10536	1.10018	1.08182	1.02126	1.04897	1.15768	1.07513	1.06047	1.06212	1.12339	1.08979	1.02094	1.08672	1.12856		0.110878	0.013394	0.013589	0.013526	0.0133	0.012555	0.012896	0.014232	0.013218	0.013037	0.013058	0.013811	0.013398	0.012551	0.01336	0.013874
				0.111395	1.16113	1.12297	1.09165	1.08836	1.01485	1.03286	0.997766	1.03936	1.09157	0.986978	0.988267	1.02045	1.0812	0.972514	1.07234		0.111395	0.014408	0.013935	0.013546	0.013505	0.012593	0.012817	0.012381	0.012897	0.013545	0.012247	0.012263	0.012663	0.013416	0.012068	0.013306
				0.111911	1.05357	1.13153	1.11451	1.06765	0.978526	1.03423	1.07272	1.06539	1.00297	0.970631	1.13467	0.980318	1.04396	1.00292	0.931999		0.111911	0.013195	0.014171	0.013958	0.013371	0.012255	0.012953	0.013435	0.013343	0.012561	0.012156	0.014211	0.012278	0.013075	0.012561	0.011672
				0.112428	1.04303	0.938515	1.05015	0.905097	1.05318	1.06971	0.992885	1.00881	1.00881	1.01581	1.08146	0.997665	0.974064	0.986952	0.959508		0.112428	0.013184	0.011863	0.013274	0.01144	0.013312	0.013521	0.01255	0.012751	0.012751	0.01284	0.01367	0.012611	0.012312	0.012475	0.012128
				0.112945	1.02609	1.02751	1.04971	0.966633	0.977963	1.0372	0.960743	1.08344	1.0363	1.06476	0.917753	0.91323	0.97226	0.954148	0.976267		0.112945	0.013089	0.013107	0.013391	0.012331	0.012475	0.013231	0.012256	0.013821	0.01322	0.013583	0.011707	0.01165	0.012403	0.012172	0.012454
				0.113462	0.960714	0.951547	0.981522	1.08611	0.991727	0.993065	1.10318	1.00296	0.962944	1.03582	0.949459	0.895698	1.07234	0.939477	0.987774		0.113462	0.012368	0.01225	0.012636	0.013982	0.012767	0.012784	0.014202	0.012912	0.012397	0.013335	0.012223	0.011531	0.013805	0.012094	0.012716
				0.113979	1.03904	1.05547	1.02307	1.00082	1.0668	1.04026	0.944645	0.957298	0.982044	0.943912	1.00391	0.994152	0.994827	0.922034	0.943007		0.113979	0.013498	0.013712	0.013291	0.013002	0.013859	0.013514	0.012272	0.012436	0.012758	0.012263	0.013042	0.012915	0.012924	0.011978	0.012251
				0.114496	1.04233	0.907365	0.987328	1.02073	0.913488	1.06626	1.02676	1.01054	1.03785	1.04747	0.970346	0.966711	1.02406	0.930896	1.03024		0.114496	0.013664	0.011895	0.012943	0.013381	0.011975	0.013978	0.01346	0.013247	0.013605	0.013732	0.012721	0.012673	0.013425	0.012203	0.013506
				0.115013	1.00963	0.942444	0.970801	0.834014	0.980889	0.986187	0.904755	0.819083	0.933939	0.877321	0.935151	0.922164	0.92581	0.913428	0.960486		0.115013	0.013355	0.012467	0.012842	0.011032	0.012975	0.013045	0.011968	0.010835	0.012354	0.011605	0.01237	0.012198	0.012247	0.012083	0.012705
				0.11553	0.927164	0.892978	0.948593	0.921512	0.982758	0.861793	0.910455	0.981709	0.895918	0.864123	0.9162	0.834537	0.940358	0.950571	0.983773		0.11553	0.012375	0.011919	0.012661	0.0123	0.013117	0.011503	0.012152	0.013103	0.011958	0.011534	0.012229	0.011139	0.012551	0.012687	0.013131
				0.116047	1.0163	1.05474	0.896533	0.963513	0.795142	0.942217	0.903656	0.916512	0.78288	0.976299	0.791473	0.851034	0.962187	0.969536	0.86724		0.116047	0.013686	0.014204	0.012074	0.012976	0.010708	0.012689	0.012169	0.012343	0.010543	0.013148	0.010659	0.011461	0.012958	0.013057	0.011679
				0.116563	0.941734	0.872479	0.929981	0.847611	0.956599	0.756675	0.929314	0.978877	0.831819	0.890234	0.931667	0.895505	0.921627	0.964175	0.846037		0.116563	0.012795	0.011854	0.012636	0.011516	0.012997	0.010281	0.012627	0.0133	0.011302	0.012096	0.012658	0.012167	0.012522	0.0131	0.011495
				0.11708	0.778703	0.911397	0.825673	0.79116	0.978423	0.815464	0.753991	0.926797	0.896746	0.846656	0.989259	0.901717	0.895069	0.988509	0.937778		0.11708	0.010674	0.012493	0.011318	0.010845	0.013412	0.011178	0.010336	0.012704	0.012292	0.011606	0.01356	0.01236	0.012269	0.01355	0.012855
				0.117597	0.84832	0.949001	0.88017	0.950505	0.782748	0.851783	0.827808	0.784647	0.839734	0.843194	0.758314	0.808222	0.725062	0.864041	0.865963		0.117597	0.011731	0.013124	0.012172	0.013145	0.010825	0.011779	0.011448	0.010851	0.011613	0.011661	0.010487	0.011177	0.010027	0.011949	0.011975
				0.118114	0.899025	0.840661	0.796446	0.707175	0.902573	0.824853	0.806563	0.915903	0.795606	0.812328	0.7192	0.864263	0.79962	0.824728	0.832207		0.118114	0.012542	0.011728	0.011111	0.009866	0.012592	0.011507	0.011252	0.012778	0.011099	0.011333	0.010034	0.012057	0.011155	0.011506	0.01161
				0.118631	0.848035	0.817702	0.844221	0.751601	0.792933	0.841698	0.81254	0.882774	0.726363	0.796607	0.747694	0.876725	0.727765	0.8605	0.899429		0.118631	0.011935	0.011508	0.011881	0.010578	0.011159	0.011845	0.011435	0.012424	0.010222	0.011211	0.010523	0.012338	0.010242	0.01211	0.012658
				0.119148	0.837639	0.800231	0.894078	0.772823	0.965039	0.783214	0.759864	0.805837	0.822576	0.774671	0.72901	0.810394	0.759169	0.781875	0.722313		0.119148	0.011891	0.01136	0.012693	0.010971	0.0137	0.011119	0.010787	0.01144	0.011677	0.010997	0.010349	0.011505	0.010777	0.0111	0.010254
				0.119665	0.861518	0.854914	0.723499	0.792964	0.754937	0.849683	0.827617	0.784803	0.792092	0.752756	0.809183	0.800763	0.742411	0.809815	0.775802		0.119665	0.012337	0.012242	0.01036	0.011355	0.01081	0.012167	0.011851	0.011238	0.011343	0.010779	0.011587	0.011467	0.010631	0.011596	0.011109
				0.120182	0.778241	0.784338	0.804775	0.757358	0.760729	0.820799	0.766956	0.758189	0.795666	0.743231	0.807237	0.81252	0.710473	0.816439	0.850749		0.120182	0.011241	0.011329	0.011624	0.010939	0.010988	0.011855	0.011078	0.010951	0.011492	0.010735	0.011659	0.011736	0.010262	0.011792	0.012288
				0.120699	0.738494	0.902293	0.750584	0.848514	0.746627	0.739689	0.858723	0.748486	0.760221	0.776699	0.765366	0.783948	0.844642	0.76983	0.768464		0.120699	0.010759	0.013145	0.010935	0.012361	0.010877	0.010776	0.01251	0.010904	0.011075	0.011315	0.01115	0.011421	0.012305	0.011215	0.011195
				0.121215	0.806408	0.754493	0.80516	0.827687	0.713027	0.703456	0.78451	0.749373	0.752653	0.819242	0.734072	0.767377	0.763882	0.690186	0.689253		0.121215	0.011849	0.011086	0.01183	0.012161	0.010477	0.010336	0.011527	0.011011	0.011059	0.012037	0.010786	0.011275	0.011224	0.010141	0.010127
				0.121732	0.672254	0.786707	0.814427	0.715515	0.706396	0.659316	0.663563	0.65088	0.797726	0.709806	0.80478	0.728935	0.757331	0.745085	0.791729		0.121732	0.009962	0.011658	0.012069	0.010603	0.010468	0.00977	0.009833	0.009645	0.011821	0.010518	0.011926	0.010802	0.011223	0.011041	0.011732
				0.122249	0.757259	0.776493	0.744169	0.75757	0.768081	0.750218	0.779226	0.715204	0.78913	0.718535	0.771522	0.760436	0.771792	0.796126	0.737914		0.122249	0.011317	0.011605	0.011121	0.011322	0.011479	0.011212	0.011645	0.010689	0.011793	0.010738	0.01153	0.011365	0.011534	0.011898	0.011028
				0.122766	0.779207	0.681426	0.705278	0.726269	0.689624	0.76535	0.659941	0.803154	0.732546	0.629411	0.6953	0.825253	0.724607	0.723297	0.807888		0.122766	0.011744	0.01027	0.01063	0.010946	0.010394	0.011535	0.009946	0.012105	0.011041	0.009486	0.010479	0.012438	0.010921	0.010901	0.012176
				0.123283	0.752594	0.797872	0.78748	0.660384	0.673392	0.751862	0.733923	0.718508	0.702287	0.669053	0.645058	0.63243	0.652202	0.701994	0.79503		0.123283	0.011438	0.012127	0.011969	0.010037	0.010235	0.011427	0.011155	0.01092	0.010674	0.010169	0.009804	0.009612	0.009913	0.010669	0.012083
				0.1238	0.758856	0.742053	0.688533	0.776891	0.70254	0.695924	0.738021	0.597148	0.690352	0.643202	0.773876	0.751927	0.726878	0.710027	0.695679		0.1238	0.011631	0.011373	0.010553	0.011907	0.010767	0.010666	0.011311	0.009152	0.010581	0.009858	0.011861	0.011524	0.01114	0.010882	0.010662
				0.124317	0.713102	0.644464	0.767055	0.617909	0.687416	0.744156	0.741995	0.682701	0.678624	0.698769	0.597935	0.675925	0.725177	0.703805	0.585387		0.124317	0.011021	0.00996	0.011855	0.00955	0.010624	0.011501	0.011467	0.010551	0.010488	0.010799	0.009241	0.010446	0.011207	0.010877	0.009047
				0.124834	0.73623	0.715548	0.680084	0.740729	0.677248	0.767567	0.666177	0.647145	0.806825	0.725396	0.689823	0.612969	0.72029	0.593267	0.602807		0.124834	0.011473	0.011151	0.010598	0.011543	0.010554	0.011961	0.010381	0.010085	0.012573	0.011304	0.01075	0.009552	0.011225	0.009245	0.009394
				0.12535	0.81449	0.665347	0.718559	0.694631	0.634409	0.693427	0.665976	0.6137	0.646221	0.62069	0.712292	0.583601	0.615861	0.710855	0.674477		0.12535	0.012798	0.010454	0.01129	0.010914	0.009968	0.010896	0.010464	0.009643	0.010154	0.009753	0.011192	0.00917	0.009677	0.011169	0.010598
				0.125867	0.638365	0.620978	0.683019	0.700565	0.613829	0.601525	0.619935	0.608163	0.641955	0.722501	0.598696	0.630919	0.696669	0.684467	0.504371		0.125867	0.010113	0.009838	0.010821	0.011099	0.009725	0.00953	0.009821	0.009635	0.01017	0.011446	0.009485	0.009995	0.011037	0.010844	0.007991
				0.126384	0.681656	0.57348	0.647377	0.636522	0.583371	0.622988	0.667886	0.637198	0.600397	0.616597	0.609649	0.671725	0.716224	0.648781	0.583882		0.126384	0.010888	0.00916	0.010341	0.010167	0.009318	0.009951	0.010668	0.010178	0.00959	0.009849	0.009738	0.010729	0.01144	0.010363	0.009326
				0.126901	0.704981	0.608339	0.572572	0.552722	0.607289	0.586745	0.659489	0.676267	0.634883	0.591122	0.638469	0.619014	0.553889	0.62821	0.635543		0.126901	0.011353	0.009797	0.009221	0.008901	0.00978	0.009449	0.01062	0.010891	0.010224	0.009519	0.010282	0.009969	0.00892	0.010117	0.010235
				0.127418	0.698431	0.616287	0.612274	0.649267	0.662719	0.682614	0.581701	0.580052	0.66294	0.647615	0.580822	0.630579	0.63597	0.594361	0.6354		0.127418	0.011339	0.010006	0.00994	0.010541	0.010759	0.011082	0.009444	0.009417	0.010763	0.010514	0.00943	0.010238	0.010325	0.00965	0.010316
				0.127935	0.622226	0.535049	0.578906	0.57787	0.609232	0.577064	0.556837	0.576921	0.655093	0.63528	0.69909	0.608073	0.545802	0.703461	0.582927		0.127935	0.010184	0.008757	0.009475	0.009458	0.009972	0.009445	0.009114	0.009443	0.010722	0.010398	0.011442	0.009953	0.008933	0.011514	0.009541
				0.128452	0.605764	0.658032	0.573149	0.548864	0.552038	0.599665	0.590726	0.714893	0.612175	0.596668	0.65905	0.664613	0.577799	0.6316	0.594963		0.128452	0.009995	0.010857	0.009457	0.009056	0.009109	0.009894	0.009747	0.011796	0.010101	0.009845	0.010874	0.010966	0.009534	0.010421	0.009817
				0.128969	0.639141	0.640683	0.568972	0.630787	0.552574	0.631602	0.579705	0.667086	0.576707	0.621363	0.578549	0.599463	0.594845	0.575599	0.579405		0.128969	0.010631	0.010656	0.009464	0.010492	0.009191	0.010505	0.009642	0.011096	0.009592	0.010335	0.009623	0.009971	0.009894	0.009574	0.009637
				0.129486	0.560858	0.595496	0.547801	0.56528	0.561489	0.579345	0.56455	0.578121	0.590137	0.622341	0.542701	0.660239	0.58922	0.570255	0.675343		0.129486	0.009404	0.009984	0.009185	0.009478	0.009414	0.009714	0.009466	0.009693	0.009895	0.010435	0.009099	0.01107	0.009879	0.009561	0.011323
				0.130002	0.581791	0.517861	0.562565	0.530726	0.491379	0.584297	0.533129	0.649149	0.565601	0.628561	0.558105	0.650018	0.466889	0.54188	0.605487		0.130002	0.009833	0.008752	0.009508	0.00897	0.008305	0.009875	0.00901	0.010971	0.009559	0.010623	0.009432	0.010986	0.007891	0.009158	0.010233
				0.130519	0.609776	0.560234	0.559026	0.619523	0.606214	0.493502	0.607755	0.544338	0.578899	0.519761	0.598121	0.604239	0.552327	0.578851	0.529914		0.130519	0.010388	0.009544	0.009523	0.010554	0.010327	0.008407	0.010353	0.009273	0.009862	0.008854	0.010189	0.010293	0.009409	0.009861	0.009027
				0.131036	0.621521	0.605101	0.576228	0.569781	0.493996	0.567945	0.599376	0.592743	0.660472	0.563089	0.530541	0.524777	0.51326	0.560345	0.493684		0.131036	0.010672	0.01039	0.009894	0.009783	0.008482	0.009752	0.010292	0.010178	0.011341	0.009668	0.00911	0.009011	0.008813	0.009621	0.008477
				0.131553	0.492111	0.526971	0.674515	0.537484	0.448768	0.593992	0.49556	0.508757	0.515248	0.543838	0.52982	0.57277	0.592732	0.460838	0.467932		0.131553	0.008517	0.00912	0.011673	0.009302	0.007766	0.01028	0.008576	0.008805	0.008917	0.009412	0.009169	0.009912	0.010258	0.007975	0.008098
				0.13207	0.512449	0.580324	0.519564	0.582748	0.579341	0.562444	0.601272	0.566537	0.55933	0.536158	0.554199	0.556358	0.442022	0.57706	0.559183		0.13207	0.008938	0.010122	0.009062	0.010165	0.010105	0.00981	0.010488	0.009882	0.009756	0.009352	0.009667	0.009704	0.00771	0.010065	0.009754
				0.132587	0.568626	0.543208	0.463238	0.553172	0.594942	0.504999	0.600326	0.471296	0.488377	0.438213	0.607553	0.502683	0.509921	0.51259	0.583987		0.132587	0.009996	0.009549	0.008143	0.009724	0.010459	0.008878	0.010553	0.008285	0.008585	0.007703	0.01068	0.008837	0.008964	0.009011	0.010266
				0.133104	0.488983	0.570104	0.503121	0.496238	0.544682	0.547993	0.492467	0.448609	0.515762	0.4948	0.433902	0.507085	0.525991	0.611604	0.466307		0.133104	0.008663	0.0101	0.008914	0.008792	0.00965	0.009709	0.008725	0.007948	0.009138	0.008766	0.007687	0.008984	0.009319	0.010836	0.008261
				0.133621	0.529765	0.504793	0.518912	0.552778	0.489649	0.567698	0.493866	0.433674	0.511263	0.544787	0.46248	0.54516	0.55011	0.493354	0.547714		0.133621	0.009459	0.009013	0.009265	0.00987	0.008742	0.010136	0.008818	0.007743	0.009128	0.009727	0.008257	0.009734	0.009822	0.008809	0.009779
				0.134137	0.554417	0.416097	0.384947	0.505421	0.527172	0.559428	0.545591	0.566274	0.551904	0.504061	0.587836	0.468613	0.450409	0.460671	0.514053		0.134137	0.009975	0.007487	0.006926	0.009094	0.009485	0.010066	0.009817	0.010189	0.00993	0.009069	0.010577	0.008432	0.008104	0.008289	0.009249
				0.134654	0.539355	0.478246	0.522487	0.492357	0.598924	0.503228	0.520407	0.610873	0.519187	0.508313	0.478092	0.455994	0.542827	0.456388	0.4533		0.134654	0.009779	0.008671	0.009474	0.008927	0.01086	0.009124	0.009436	0.011076	0.009414	0.009217	0.008669	0.008268	0.009842	0.008275	0.008219
				0.135171	0.401066	0.479864	0.557387	0.480724	0.512446	0.427862	0.446286	0.423149	0.524568	0.460541	0.5093	0.434799	0.478543	0.498427	0.505422		0.135171	0.007328	0.008768	0.010184	0.008783	0.009363	0.007818	0.008154	0.007731	0.009584	0.008415	0.009306	0.007944	0.008744	0.009107	0.009235
				0.135688	0.483919	0.471379	0.526169	0.465816	0.450516	0.486919	0.475604	0.495666	0.471705	0.496626	0.489279	0.440779	0.491521	0.457469	0.547424		0.135688	0.00891	0.008679	0.009687	0.008576	0.008295	0.008965	0.008756	0.009126	0.008685	0.009144	0.009008	0.008115	0.00905	0.008423	0.010079
				0.136205	0.423348	0.484071	0.505317	0.413332	0.454657	0.405612	0.510685	0.488921	0.517847	0.480443	0.469833	0.477135	0.553441	0.521172	0.494408		0.136205	0.007854	0.00898	0.009375	0.007668	0.008435	0.007525	0.009474	0.00907	0.009607	0.008913	0.008716	0.008852	0.010267	0.009669	0.009172
				0.136722	0.423326	0.435972	0.446633	0.396772	0.430354	0.466798	0.481434	0.419349	0.491553	0.431764	0.529079	0.516088	0.554348	0.528346	0.395023		0.136722	0.007913	0.00815	0.008349	0.007417	0.008045	0.008726	0.008999	0.007839	0.009189	0.008071	0.00989	0.009647	0.010362	0.009876	0.007384
				0.137239	0.424528	0.545801	0.459385	0.524686	0.497865	0.504985	0.427372	0.455635	0.5324	0.433912	0.416342	0.506361	0.423194	0.467905	0.390643		0.137239	0.007996	0.01028	0.008652	0.009882	0.009377	0.009511	0.008049	0.008582	0.010028	0.008173	0.007842	0.009537	0.007971	0.008813	0.007358
				0.137756	0.489105	0.477585	0.396678	0.412809	0.469097	0.496524	0.459103	0.594352	0.384292	0.435141	0.527052	0.403384	0.509399	0.462213	0.526243		0.137756	0.009282	0.009063	0.007528	0.007834	0.008902	0.009422	0.008712	0.011279	0.007293	0.008258	0.010002	0.007655	0.009667	0.008771	0.009986
				0.138272	0.465949	0.469922	0.441444	0.489444	0.469652	0.544087	0.419612	0.399961	0.438927	0.348747	0.472759	0.481306	0.456235	0.432326	0.36683		0.138272	0.008909	0.008985	0.00844	0.009358	0.008979	0.010402	0.008023	0.007647	0.008392	0.006668	0.009039	0.009202	0.008723	0.008266	0.007013
				0.138789	0.485666	0.516328	0.417941	0.465781	0.407848	0.370525	0.480622	0.437562	0.429289	0.483821	0.350512	0.373631	0.376266	0.441819	0.442201		0.138789	0.009355	0.009946	0.008051	0.008972	0.007856	0.007137	0.009258	0.008428	0.008269	0.00932	0.006752	0.007197	0.007248	0.00851	0.008518
				0.139306	0.406867	0.39208	0.411857	0.490671	0.44765	0.428007	0.430299	0.438041	0.477192	0.44075	0.466355	0.342436	0.501522	0.428472	0.377842		0.139306	0.007896	0.007609	0.007993	0.009522	0.008687	0.008306	0.00835	0.008501	0.00926	0.008553	0.00905	0.006645	0.009733	0.008315	0.007332
				0.139823	0.402347	0.372657	0.479962	0.418563	0.482846	0.465335	0.380002	0.426272	0.397025	0.485662	0.412848	0.337569	0.41812	0.394187	0.394499		0.139823	0.007866	0.007286	0.009383	0.008183	0.00944	0.009098	0.007429	0.008334	0.007762	0.009495	0.008071	0.0066	0.008174	0.007707	0.007713
				0.14034	0.39678	0.42331	0.452538	0.413483	0.449173	0.305548	0.417675	0.381123	0.342621	0.414379	0.398057	0.325059	0.422588	0.414123	0.396806		0.14034	0.007815	0.008337	0.008913	0.008144	0.008847	0.006018	0.008226	0.007506	0.006748	0.008161	0.00784	0.006402	0.008323	0.008156	0.007815
				0.140857	0.440624	0.394457	0.378642	0.447936	0.390108	0.448892	0.38281	0.370818	0.433706	0.440724	0.345263	0.437786	0.379353	0.418222	0.425652		0.140857	0.008742	0.007826	0.007513	0.008887	0.00774	0.008906	0.007595	0.007357	0.008605	0.008744	0.00685	0.008686	0.007527	0.008298	0.008445
				0.141374	0.448632	0.403361	0.381034	0.382127	0.478594	0.430158	0.383305	0.442911	0.427217	0.357142	0.458744	0.411134	0.4491	0.388223	0.393171		0.141374	0.008967	0.008062	0.007616	0.007637	0.009565	0.008597	0.007661	0.008852	0.008539	0.007138	0.009169	0.008217	0.008976	0.007759	0.007858
				0.141891	0.385892	0.438419	0.453895	0.421898	0.321417	0.361356	0.468834	0.467821	0.404724	0.399143	0.338884	0.330787	0.471608	0.407959	0.454853		0.141891	0.007769	0.008827	0.009138	0.008494	0.006471	0.007275	0.009439	0.009419	0.008148	0.008036	0.006823	0.00666	0.009495	0.008213	0.009158
				0.142407	0.406146	0.35023	0.337579	0.338319	0.346111	0.420941	0.296073	0.348467	0.392682	0.350016	0.364778	0.337525	0.335798	0.322031	0.376495		0.142407	0.008237	0.007103	0.006846	0.006861	0.007019	0.008537	0.006004	0.007067	0.007964	0.007098	0.007398	0.006845	0.00681	0.006531	0.007635
				0.142924	0.364406	0.441899	0.408348	0.3729	0.3518	0.378756	0.483313	0.354734	0.337225	0.360521	0.366977	0.37866	0.398686	0.345301	0.365372		0.142924	0.007444	0.009027	0.008341	0.007617	0.007186	0.007737	0.009873	0.007246	0.006889	0.007364	0.007496	0.007735	0.008144	0.007054	0.007464
				0.143441	0.357993	0.411888	0.343434	0.349502	0.356727	0.346314	0.403727	0.30297	0.343413	0.356667	0.309788	0.41556	0.411705	0.377092	0.446444		0.143441	0.007366	0.008475	0.007066	0.007191	0.00734	0.007126	0.008307	0.006234	0.007066	0.007339	0.006374	0.00855	0.008471	0.007759	0.009186
				0.143958	0.360619	0.342465	0.340814	0.29757	0.359213	0.357319	0.382806	0.319683	0.330353	0.443319	0.348084	0.385647	0.43405	0.294832	0.362933		0.143958	0.007473	0.007097	0.007063	0.006167	0.007444	0.007405	0.007933	0.006625	0.006846	0.009187	0.007214	0.007992	0.008995	0.00611	0.007521
				0.144475	0.356126	0.379972	0.431182	0.317742	0.330259	0.378858	0.375103	0.32505	0.3587	0.378383	0.379602	0.324711	0.305087	0.301257	0.341615		0.144475	0.007433	0.007931	0.009	0.006632	0.006894	0.007908	0.00783	0.006785	0.007487	0.007898	0.007923	0.006778	0.006368	0.006288	0.007131
				0.144992	0.245419	0.298893	0.404044	0.325063	0.410293	0.373428	0.413359	0.362602	0.412131	0.395569	0.38132	0.384205	0.357028	0.340437	0.353124		0.144992	0.005159	0.006284	0.008494	0.006834	0.008625	0.00785	0.00869	0.007623	0.008664	0.008316	0.008016	0.008077	0.007506	0.007157	0.007424
				0.145509	0.289503	0.323775	0.331306	0.289892	0.34881	0.414631	0.293043	0.378856	0.366696	0.399633	0.404735	0.416098	0.354688	0.251406	0.384521		0.145509	0.00613	0.006855	0.007015	0.006138	0.007385	0.008779	0.006205	0.008021	0.007764	0.008461	0.008569	0.00881	0.00751	0.005323	0.008141
				0.146026	0.418555	0.3728	0.351212	0.259756	0.340384	0.358164	0.333774	0.312922	0.358865	0.412708	0.285194	0.328166	0.382537	0.233935	0.311357		0.146026	0.008925	0.007949	0.007489	0.005539	0.007258	0.007637	0.007117	0.006673	0.007652	0.0088	0.006081	0.006998	0.008157	0.004988	0.006639
				0.146542	0.35177	0.369519	0.379459	0.361766	0.369237	0.333336	0.325516	0.287934	0.297767	0.324873	0.314402	0.318004	0.369625	0.321176	0.314914		0.146542	0.007554	0.007935	0.008149	0.007769	0.007929	0.007158	0.00699	0.006183	0.006394	0.006977	0.006752	0.006829	0.007938	0.006897	0.006763
				0.147059	0.298702	0.243403	0.39392	0.285684	0.339312	0.357434	0.319437	0.383504	0.348509	0.399636	0.374835	0.409016	0.385733	0.321517	0.37281		0.147059	0.00646	0.005264	0.008519	0.006178	0.007338	0.00773	0.006908	0.008294	0.007537	0.008643	0.008106	0.008846	0.008342	0.006953	0.008063
				0.147576	0.330889	0.396937	0.263305	0.344049	0.406348	0.310732	0.3801	0.305753	0.418831	0.260535	0.40824	0.308103	0.392943	0.265648	0.341142		0.147576	0.007206	0.008645	0.005734	0.007493	0.00885	0.006767	0.008278	0.006659	0.009122	0.005674	0.008891	0.00671	0.008558	0.005785	0.00743
				0.148093	0.301843	0.422038	0.377987	0.36069	0.393302	0.315607	0.401912	0.371416	0.335512	0.276251	0.384548	0.375665	0.363973	0.291405	0.311108		0.148093	0.00662	0.009256	0.00829	0.00791	0.008626	0.006922	0.008815	0.008146	0.007358	0.006059	0.008434	0.008239	0.007982	0.006391	0.006823
				0.14861	0.330844	0.321332	0.284025	0.33449	0.308449	0.272762	0.321701	0.339364	0.372333	0.359516	0.359342	0.321061	0.34342	0.218956	0.369742		0.14861	0.007307	0.007097	0.006273	0.007387	0.006812	0.006024	0.007105	0.007495	0.008223	0.00794	0.007936	0.007091	0.007584	0.004836	0.008166
				0.149127	0.329498	0.325861	0.359391	0.337496	0.329469	0.329046	0.280484	0.379537	0.379263	0.346711	0.361698	0.278674	0.338091	0.348544	0.376755		0.149127	0.007328	0.007247	0.007992	0.007506	0.007327	0.007318	0.006238	0.00844	0.008434	0.00771	0.008044	0.006197	0.007519	0.007751	0.008379
				0.149644	0.290031	0.306879	0.249184	0.295015	0.298248	0.248097	0.332281	0.307387	0.357302	0.192989	0.26279	0.334777	0.362493	0.362623	0.281652		0.149644	0.006495	0.006872	0.00558	0.006606	0.006679	0.005556	0.007441	0.006883	0.008001	0.004322	0.005885	0.007497	0.008117	0.00812	0.006307
				0.150161	0.308619	0.291725	0.280124	0.279048	0.352284	0.238283	0.282528	0.284766	0.253687	0.367359	0.319412	0.340808	0.297092	0.294356	0.307208		0.150161	0.006959	0.006578	0.006316	0.006292	0.007943	0.005373	0.006371	0.006421	0.00572	0.008283	0.007202	0.007685	0.006699	0.006637	0.006927
				0.150677	0.231415	0.392642	0.192806	0.325488	0.273305	0.310872	0.242069	0.315208	0.290523	0.25421	0.263926	0.33806	0.304965	0.340875	0.232283		0.150677	0.005254	0.008914	0.004377	0.00739	0.006205	0.007058	0.005496	0.007156	0.006596	0.005771	0.005992	0.007675	0.006924	0.007739	0.005274
				0.151194	0.269926	0.284247	0.317166	0.322327	0.231731	0.248253	0.338512	0.319796	0.324916	0.276306	0.238346	0.253109	0.298544	0.28721	0.249405		0.151194	0.00617	0.006498	0.00725	0.007368	0.005297	0.005675	0.007738	0.00731	0.007427	0.006316	0.005448	0.005786	0.006825	0.006566	0.005701
				0.151711	0.28421	0.334073	0.327245	0.255696	0.326947	0.278419	0.271651	0.296283	0.311713	0.211668	0.290907	0.290629	0.359975	0.284675	0.319642		0.151711	0.006541	0.007689	0.007532	0.005885	0.007525	0.006408	0.006252	0.006819	0.007174	0.004872	0.006696	0.006689	0.008285	0.006552	0.007357
				0.152228	0.281561	0.303753	0.294675	0.31214	0.266068	0.291626	0.241617	0.261358	0.341177	0.321897	0.30939	0.291488	0.269477	0.196991	0.295013		0.152228	0.006525	0.007039	0.006829	0.007233	0.006166	0.006758	0.005599	0.006057	0.007906	0.007459	0.00717	0.006755	0.006245	0.004565	0.006836
				0.152745	0.322411	0.35075	0.300832	0.324825	0.299329	0.359744	0.312926	0.355824	0.252867	0.257747	0.302233	0.291303	0.277666	0.32928	0.222924		0.152745	0.007522	0.008183	0.007019	0.007578	0.006984	0.008393	0.007301	0.008302	0.0059	0.006014	0.007051	0.006796	0.006478	0.007682	0.005201
				0.153262	0.316235	0.219087	0.339984	0.310811	0.305118	0.334374	0.308905	0.294453	0.29233	0.329104	0.326392	0.340103	0.196902	0.303991	0.238169		0.153262	0.007428	0.005146	0.007986	0.007301	0.007167	0.007854	0.007256	0.006916	0.006867	0.00773	0.007667	0.007989	0.004625	0.007141	0.005594
				0.153779	0.303559	0.264853	0.331243	0.188108	0.249264	0.276155	0.320261	0.302084	0.341683	0.266779	0.309667	0.272183	0.322849	0.226741	0.237585		0.153779	0.007179	0.006263	0.007833	0.004448	0.005895	0.006531	0.007574	0.007144	0.00808	0.006309	0.007323	0.006437	0.007635	0.005362	0.005618
				0.154295	0.22766	0.225455	0.238417	0.295138	0.253987	0.270351	0.259707	0.285693	0.31943	0.255274	0.285182	0.269681	0.309388	0.235023	0.25082		0.154295	0.00542	0.005367	0.005676	0.007026	0.006047	0.006436	0.006183	0.006801	0.007605	0.006077	0.006789	0.00642	0.007366	0.005595	0.005971
				0.154812	0.237151	0.281369	0.303039	0.284519	0.335173	0.227122	0.225803	0.331371	0.301834	0.298951	0.287997	0.249491	0.222794	0.231343	0.285224		0.154812	0.005684	0.006744	0.007263	0.006819	0.008033	0.005443	0.005412	0.007942	0.007234	0.007165	0.006902	0.005979	0.00534	0.005545	0.006836
				0.155329	0.202644	0.200809	0.326526	0.229504	0.248013	0.292657	0.240245	0.278398	0.277221	0.22991	0.231394	0.262836	0.243002	0.335533	0.29238		0.155329	0.004889	0.004845	0.007878	0.005537	0.005984	0.007061	0.005796	0.006717	0.006689	0.005547	0.005583	0.006341	0.005863	0.008095	0.007054
				0.155846	0.203732	0.307003	0.195479	0.291306	0.175925	0.225027	0.310613	0.302773	0.23418	0.27813	0.197004	0.306206	0.283943	0.224687	0.189662		0.155846	0.004948	0.007456	0.004748	0.007075	0.004273	0.005465	0.007544	0.007354	0.005688	0.006755	0.004785	0.007437	0.006896	0.005457	0.004606
				0.156363	0.297212	0.226902	0.251473	0.234651	0.219748	0.300231	0.217627	0.218476	0.232013	0.220576	0.247504	0.335656	0.314998	0.299923	0.230993		0.156363	0.007267	0.005548	0.006148	0.005737	0.005373	0.00734	0.005321	0.005342	0.005673	0.005393	0.006051	0.008207	0.007702	0.007333	0.005648
				0.15688	0.304113	0.217298	0.211864	0.286624	0.230779	0.237249	0.337187	0.274436	0.262718	0.286582	0.305178	0.261526	0.202931	0.308843	0.266303		0.15688	0.007485	0.005348	0.005214	0.007054	0.00568	0.005839	0.008299	0.006754	0.006466	0.007053	0.007511	0.006437	0.004994	0.007601	0.006554
				0.157397	0.27359	0.180579	0.268073	0.311758	0.273586	0.299248	0.227776	0.253671	0.320033	0.236983	0.251067	0.27868	0.292774	0.237864	0.256195		0.157397	0.006778	0.004474	0.006641	0.007723	0.006778	0.007414	0.005643	0.006284	0.007928	0.005871	0.00622	0.006904	0.007253	0.005893	0.006347
				0.157913	0.218464	0.242862	0.204946	0.251868	0.286044	0.239292	0.33175	0.32831	0.243435	0.283975	0.203638	0.23275	0.252776	0.213037	0.254623		0.157913	0.005448	0.006056	0.005111	0.006281	0.007133	0.005967	0.008273	0.008187	0.00607	0.007081	0.005078	0.005804	0.006303	0.005312	0.006349
				0.15843	0.205597	0.234607	0.169021	0.211348	0.296508	0.283735	0.203338	0.228735	0.261131	0.278404	0.243096	0.21038	0.263831	0.253068	0.306744		0.15843	0.00516	0.005889	0.004242	0.005305	0.007442	0.007122	0.005104	0.005741	0.006554	0.006988	0.006102	0.005281	0.006622	0.006352	0.007699
				0.158947	0.303342	0.282468	0.290005	0.22374	0.229816	0.275252	0.211888	0.237394	0.151696	0.252323	0.173909	0.238542	0.221747	0.233776	0.271604		0.158947	0.007664	0.007136	0.007327	0.005653	0.005806	0.006954	0.005353	0.005998	0.003832	0.006375	0.004394	0.006027	0.005602	0.005906	0.006862
				0.159464	0.201367	0.202212	0.211354	0.274632	0.268317	0.276318	0.216623	0.230689	0.217046	0.234045	0.23195	0.242093	0.239769	0.238361	0.231004		0.159464	0.005121	0.005142	0.005374	0.006984	0.006823	0.007026	0.005508	0.005866	0.005519	0.005951	0.005898	0.006156	0.006097	0.006061	0.005874
				0.159981	0.239042	0.284219	0.251287	0.231433	0.238212	0.263187	0.261197	0.204346	0.183077	0.275594	0.245568	0.179312	0.189903	0.253733	0.222199		0.159981	0.006118	0.007274	0.006431	0.005923	0.006097	0.006736	0.006685	0.00523	0.004686	0.007054	0.006285	0.004589	0.00486	0.006494	0.005687
				0.160498	0.207335	0.247151	0.177479	0.237971	0.30377	0.286655	0.216306	0.211792	0.251358	0.22154	0.181036	0.238924	0.218315	0.222811	0.185139		0.160498	0.005341	0.006367	0.004572	0.00613	0.007825	0.007384	0.005572	0.005456	0.006475	0.005707	0.004663	0.006155	0.005624	0.00574	0.004769
				0.161015	0.285649	0.173915	0.185913	0.20415	0.256225	0.306823	0.1894	0.22936	0.309144	0.231479	0.205153	0.286057	0.239119	0.222139	0.203544		0.161015	0.007406	0.004509	0.00482	0.005293	0.006643	0.007955	0.00491	0.005946	0.008015	0.006001	0.005319	0.007416	0.006199	0.005759	0.005277
				0.161532	0.245206	0.286291	0.148932	0.21227	0.29479	0.249306	0.21234	0.209463	0.217398	0.250811	0.269156	0.249844	0.290166	0.302149	0.218931		0.161532	0.006398	0.00747	0.003886	0.005539	0.007692	0.006505	0.00554	0.005465	0.005672	0.006544	0.007023	0.006519	0.007571	0.007884	0.005712
				0.162048	0.29292	0.226684	0.185753	0.21852	0.146567	0.192148	0.221636	0.234856	0.236944	0.326446	0.223667	0.248617	0.255131	0.198736	0.174246		0.162048	0.007692	0.005953	0.004878	0.005738	0.003849	0.005046	0.00582	0.006167	0.006222	0.008572	0.005873	0.006529	0.0067	0.005219	0.004576
				0.162565	0.270545	0.234597	0.253006	0.234972	0.197678	0.225999	0.222959	0.198514	0.243572	0.244204	0.244723	0.253416	0.150043	0.196951	0.328085		0.162565	0.00715	0.0062	0.006686	0.00621	0.005224	0.005973	0.005892	0.005246	0.006437	0.006454	0.006467	0.006697	0.003965	0.005205	0.00867
				0.163082	0.329228	0.195559	0.209198	0.214223	0.220342	0.209968	0.207638	0.239562	0.294753	0.209019	0.276755	0.264053	0.260344	0.22995	0.173094		0.163082	0.008756	0.005201	0.005564	0.005697	0.00586	0.005584	0.005522	0.006371	0.007839	0.005559	0.007361	0.007023	0.006924	0.006116	0.004604
				0.163599	0.26503	0.230941	0.218282	0.124161	0.277476	0.236276	0.301588	0.111223	0.230452	0.24732	0.219191	0.19519	0.241194	0.187688	0.255506		0.163599	0.007093	0.006181	0.005842	0.003323	0.007427	0.006324	0.008072	0.002977	0.006168	0.006619	0.005867	0.005224	0.006455	0.005023	0.006839
				0.164116	0.217864	0.26742	0.198956	0.204788	0.2189	0.23307	0.251996	0.270971	0.200304	0.274444	0.200075	0.169971	0.220305	0.163211	0.217405		0.164116	0.005868	0.007203	0.005359	0.005516	0.005896	0.006278	0.006787	0.007298	0.005395	0.007392	0.005389	0.004578	0.005934	0.004396	0.005856
				0.164633	0.279517	0.251569	0.182378	0.178089	0.148149	0.257523	0.272602	0.192199	0.223294	0.226799	0.209881	0.195613	0.261651	0.226244	0.182322		0.164633	0.007576	0.006819	0.004943	0.004827	0.004015	0.00698	0.007389	0.005209	0.006052	0.006147	0.005689	0.005302	0.007092	0.006132	0.004942
				0.16515	0.222703	0.213551	0.139609	0.172533	0.167484	0.148828	0.213804	0.268267	0.256486	0.181849	0.201628	0.312752	0.219529	0.181446	0.196047		0.16515	0.006074	0.005825	0.003808	0.004706	0.004568	0.004059	0.005831	0.007317	0.006996	0.00496	0.005499	0.00853	0.005988	0.004949	0.005347
				0.165666	0.188328	0.269854	0.183264	0.202223	0.209004	0.26695	0.177386	0.242078	0.249284	0.217451	0.226783	0.151536	0.266962	0.153867	0.200163		0.165666	0.005169	0.007406	0.00503	0.00555	0.005736	0.007327	0.004868	0.006644	0.006842	0.005968	0.006224	0.004159	0.007327	0.004223	0.005494
				0.166183	0.187805	0.322612	0.231969	0.218298	0.180866	0.255381	0.158715	0.188207	0.247273	0.241852	0.19588	0.259989	0.202847	0.207638	0.203768		0.166183	0.005187	0.00891	0.006406	0.006029	0.004995	0.007053	0.004383	0.005198	0.006829	0.006679	0.00541	0.00718	0.005602	0.005734	0.005627
				0.1667	0.152147	0.196983	0.235661	0.217891	0.204171	0.200518	0.322966	0.187565	0.162252	0.271936	0.165351	0.249831	0.194662	0.264057	0.236939		0.1667	0.004228	0.005474	0.006549	0.006055	0.005674	0.005572	0.008975	0.005212	0.004509	0.007557	0.004595	0.006943	0.005409	0.007338	0.006584
				0.167217	0.167412	0.151322	0.126237	0.214853	0.12256	0.171855	0.178788	0.17345	0.201439	0.217776	0.219481	0.20725	0.209306	0.199431	0.169606		0.167217	0.004681	0.004231	0.00353	0.006008	0.003427	0.004805	0.004999	0.00485	0.005633	0.006089	0.006137	0.005795	0.005853	0.005576	0.004742
				0.167734	0.182988	0.206904	0.158646	0.275409	0.219181	0.27733	0.208933	0.141594	0.220885	0.169776	0.203152	0.224686	0.253389	0.199638	0.158175		0.167734	0.005148	0.005821	0.004463	0.007749	0.006167	0.007803	0.005878	0.003984	0.006215	0.004777	0.005716	0.006321	0.007129	0.005617	0.00445
				0.168251	0.268234	0.226629	0.190499	0.183541	0.189667	0.247075	0.222319	0.284783	0.228659	0.279679	0.213659	0.207266	0.15595	0.206381	0.236221		0.168251	0.007593	0.006416	0.005393	0.005196	0.005369	0.006994	0.006293	0.008062	0.006473	0.007917	0.006048	0.005867	0.004415	0.005842	0.006687
				0.168767	0.256193	0.181421	0.179168	0.239566	0.116305	0.230423	0.202161	0.200956	0.181445	0.224494	0.233881	0.231413	0.250593	0.260367	0.22049		0.168767	0.007297	0.005167	0.005103	0.006823	0.003313	0.006563	0.005758	0.005724	0.005168	0.006394	0.006661	0.006591	0.007137	0.007416	0.00628
				0.169284	0.24736	0.242692	0.222521	0.238315	0.253065	0.278598	0.22635	0.19347	0.193076	0.21582	0.195421	0.232231	0.228855	0.232353	0.111696		0.169284	0.007089	0.006955	0.006377	0.006829	0.007252	0.007984	0.006487	0.005544	0.005533	0.006185	0.0056	0.006655	0.006558	0.006659	0.003201
				0.169801	0.230082	0.219263	0.17448	0.212404	0.243547	0.210833	0.204992	0.194784	0.157675	0.225631	0.230515	0.168543	0.28339	0.236651	0.18098		0.169801	0.006634	0.006322	0.005031	0.006124	0.007022	0.006079	0.00591	0.005616	0.004546	0.006505	0.006646	0.00486	0.008171	0.006823	0.005218
				0.170318	0.190214	0.162527	0.284285	0.229521	0.160781	0.237015	0.228177	0.172474	0.282527	0.13778	0.180007	0.128674	0.118296	0.17257	0.132601		0.170318	0.005518	0.004715	0.008247	0.006658	0.004664	0.006875	0.006619	0.005003	0.008196	0.003997	0.005222	0.003733	0.003432	0.005006	0.003847
				0.170835	0.20611	0.194886	0.202189	0.223255	0.181904	0.194618	0.175191	0.194116	0.188699	0.201281	0.176832	0.199948	0.188195	0.176779	0.205914		0.170835	0.006015	0.005688	0.005901	0.006516	0.005309	0.00568	0.005113	0.005665	0.005507	0.005874	0.005161	0.005835	0.005492	0.005159	0.00601
				0.171352	0.248974	0.212774	0.191928	0.227669	0.210332	0.216004	0.191399	0.170201	0.19225	0.161244	0.186201	0.205797	0.219029	0.152286	0.205695		0.171352	0.00731	0.006247	0.005635	0.006685	0.006176	0.006342	0.00562	0.004997	0.005645	0.004734	0.005467	0.006042	0.006431	0.004471	0.00604
				0.171869	0.188106	0.2092	0.247874	0.244947	0.204365	0.211889	0.241714	0.179947	0.193306	0.122407	0.202169	0.221331	0.172055	0.246893	0.159498		0.171869	0.005556	0.00618	0.007322	0.007235	0.006037	0.006259	0.00714	0.005315	0.00571	0.003616	0.005972	0.006538	0.005082	0.007293	0.004711
				0.172385	0.238899	0.193555	0.195326	0.193967	0.189494	0.218094	0.184822	0.158214	0.224082	0.124439	0.175199	0.211563	0.194569	0.125015	0.189812		0.172385	0.007099	0.005752	0.005804	0.005764	0.005631	0.006481	0.005492	0.004702	0.006659	0.003698	0.005206	0.006287	0.005782	0.003715	0.005641
				0.172902	0.119579	0.23176	0.198548	0.18125	0.210737	0.251343	0.220799	0.192349	0.249446	0.213573	0.265804	0.224253	0.173753	0.203381	0.158574		0.172902	0.003575	0.006928	0.005936	0.005418	0.0063	0.007514	0.006601	0.00575	0.007457	0.006385	0.007946	0.006704	0.005194	0.00608	0.004741
				0.173419	0.152968	0.238358	0.136242	0.156031	0.134732	0.188558	0.156948	0.196757	0.164698	0.206216	0.183295	0.19096	0.227404	0.176018	0.129644		0.173419	0.0046	0.007168	0.004097	0.004693	0.004052	0.005671	0.00472	0.005917	0.004953	0.006202	0.005512	0.005743	0.006839	0.005294	0.003899
				0.173936	0.244681	0.198864	0.176676	0.205886	0.12348	0.114735	0.132815	0.225412	0.148189	0.240539	0.256016	0.161525	0.17731	0.178514	0.26181		0.173936	0.007403	0.006016	0.005345	0.006229	0.003736	0.003471	0.004018	0.00682	0.004483	0.007277	0.007745	0.004887	0.005364	0.005401	0.007921
				0.174453	0.168004	0.202051	0.212337	0.249772	0.230376	0.268131	0.155169	0.150598	0.178017	0.196869	0.127571	0.167721	0.263728	0.202964	0.277078		0.174453	0.005113	0.006149	0.006462	0.007602	0.007011	0.00816	0.004722	0.004583	0.005418	0.005991	0.003882	0.005104	0.008026	0.006177	0.008433
				0.17497	0.172717	0.164911	0.209966	0.243012	0.120168	0.154792	0.228922	0.175035	0.239439	0.185485	0.167478	0.139129	0.218332	0.193115	0.242166		0.17497	0.005288	0.005049	0.006428	0.00744	0.003679	0.004739	0.007008	0.005359	0.00733	0.005679	0.005127	0.004259	0.006684	0.005912	0.007414
				0.175487	0.191891	0.174229	0.187811	0.230273	0.166159	0.228896	0.19431	0.152586	0.16698	0.230877	0.309414	0.135899	0.186931	0.158378	0.241918		0.175487	0.005909	0.005366	0.005784	0.007091	0.005117	0.007049	0.005984	0.004699	0.005142	0.00711	0.009529	0.004185	0.005757	0.004877	0.00745
				0.176003	0.164486	0.127741	0.137002	0.10341	0.173082	0.19421	0.177531	0.266819	0.156536	0.195051	0.158931	0.20872	0.166829	0.135789	0.205658		0.176003	0.005095	0.003957	0.004244	0.003203	0.005362	0.006016	0.005499	0.008265	0.004849	0.006042	0.004923	0.006466	0.005168	0.004206	0.006371
				0.17652	0.195655	0.239727	0.176326	0.225841	0.146046	0.151094	0.171481	0.1573	0.210029	0.217716	0.173525	0.277925	0.168332	0.210161	0.233623		0.17652	0.006096	0.00747	0.005494	0.007037	0.004551	0.004708	0.005343	0.004901	0.006544	0.006784	0.005407	0.00866	0.005245	0.006548	0.00728
				0.177037	0.170688	0.191908	0.121439	0.199852	0.160643	0.168057	0.173095	0.142796	0.165583	0.215713	0.186083	0.193114	0.215709	0.18471	0.249211		0.177037	0.00535	0.006015	0.003806	0.006264	0.005035	0.005267	0.005425	0.004476	0.00519	0.006761	0.005832	0.006053	0.006761	0.005789	0.007811
				0.177554	0.232469	0.213321	0.141961	0.165267	0.152478	0.205862	0.156756	0.185397	0.087344	0.172931	0.080265	0.229989	0.167709	0.187125	0.207167		0.177554	0.007329	0.006725	0.004475	0.00521	0.004807	0.00649	0.004942	0.005845	0.002754	0.005452	0.00253	0.007251	0.005287	0.005899	0.006531
				0.178071	0.150343	0.151551	0.168816	0.145845	0.17563	0.239558	0.127089	0.21185	0.139387	0.163458	0.19008	0.097414	0.173852	0.195361	0.218508		0.178071	0.004767	0.004806	0.005353	0.004625	0.005569	0.007596	0.00403	0.006718	0.00442	0.005183	0.006027	0.003089	0.005513	0.006195	0.006929
				0.178588	0.183503	0.210256	0.12269	0.119075	0.146792	0.161909	0.110999	0.198774	0.158681	0.189043	0.13291	0.231982	0.216809	0.204101	0.114428		0.178588	0.005853	0.006706	0.003913	0.003798	0.004682	0.005164	0.00354	0.00634	0.005061	0.006029	0.004239	0.007399	0.006915	0.00651	0.00365
				0.179104	0.135539	0.211346	0.149544	0.162689	0.176967	0.213887	0.098023	0.171117	0.168383	0.159575	0.197439	0.146495	0.153697	0.12679	0.111073		0.179104	0.004348	0.00678	0.004797	0.005219	0.005677	0.006861	0.003144	0.005489	0.005401	0.005119	0.006333	0.004699	0.00493	0.004067	0.003563
				0.179621	0.165825	0.191681	0.195304	0.176281	0.146126	0.096718	0.162666	0.152298	0.189556	0.173926	0.066917	0.135531	0.19919	0.144978	0.157753		0.179621	0.00535	0.006184	0.006301	0.005687	0.004715	0.00312	0.005248	0.004914	0.006116	0.005611	0.002159	0.004373	0.006427	0.004678	0.00509
				0.180138	0.173751	0.200004	0.145374	0.178287	0.121	0.113622	0.219139	0.210946	0.151587	0.071012	0.15141	0.173809	0.095902	0.179343	0.173453		0.180138	0.005638	0.00649	0.004717	0.005785	0.003926	0.003687	0.007111	0.006845	0.004919	0.002304	0.004913	0.00564	0.003112	0.00582	0.005628
				0.180655	0.16364	0.125208	0.150928	0.168021	0.124303	0.211109	0.157415	0.162767	0.157209	0.175521	0.156809	0.215324	0.233888	0.152934	0.097972		0.180655	0.005341	0.004086	0.004926	0.005484	0.004057	0.00689	0.005137	0.005312	0.005131	0.005728	0.005118	0.007027	0.007633	0.004991	0.003197
				0.181172	0.124927	0.137113	0.225002	0.17615	0.209015	0.142127	0.203435	0.166022	0.152366	0.200317	0.203068	0.141076	0.139015	0.184351	0.164862		0.181172	0.004101	0.004501	0.007385	0.005782	0.006861	0.004665	0.006677	0.005449	0.005001	0.006575	0.006665	0.004631	0.004563	0.006051	0.005411
				0.181689	0.127654	0.121443	0.131487	0.209283	0.188237	0.22162	0.228676	0.188859	0.18253	0.154795	0.164458	0.110822	0.147088	0.184743	0.159826		0.181689	0.004214	0.004009	0.004341	0.006909	0.006214	0.007316	0.007549	0.006234	0.006025	0.00511	0.005429	0.003658	0.004855	0.006099	0.005276
				0.182206	0.14599	0.086998	0.181946	0.173756	0.158086	0.171463	0.148285	0.160966	0.125493	0.107106	0.140422	0.137516	0.187919	0.200087	0.143847		0.182206	0.004847	0.002888	0.00604	0.005769	0.005248	0.005692	0.004923	0.005344	0.004166	0.003556	0.004662	0.004565	0.006239	0.006643	0.004776
				0.182722	0.173012	0.20724	0.129648	0.185259	0.203792	0.199696	0.160292	0.188641	0.131935	0.150561	0.075349	0.175131	0.213761	0.199895	0.16829		0.182722	0.005776	0.006919	0.004329	0.006185	0.006804	0.006667	0.005352	0.006298	0.004405	0.005027	0.002516	0.005847	0.007137	0.006674	0.005619
				0.183239	0.183754	0.190675	0.228656	0.151501	0.242535	0.235854	0.133445	0.123747	0.17622	0.171719	0.090922	0.071169	0.157806	0.212136	0.15748		0.183239	0.00617	0.006402	0.007677	0.005087	0.008143	0.007919	0.004481	0.004155	0.005917	0.005766	0.003053	0.00239	0.005299	0.007123	0.005288
				0.183756	0.130083	0.130461	0.143321	0.164648	0.249798	0.130923	0.18451	0.193448	0.23122	0.215409	0.146235	0.145512	0.19236	0.192127	0.22854		0.183756	0.004392	0.004405	0.004839	0.00556	0.008435	0.004421	0.00623	0.006532	0.007807	0.007274	0.004938	0.004913	0.006495	0.006487	0.007717
				0.184273	0.154133	0.141918	0.213561	0.146796	0.142971	0.178931	0.110214	0.221379	0.093214	0.170039	0.115792	0.156172	0.153045	0.143794	0.153084		0.184273	0.005234	0.004819	0.007252	0.004985	0.004855	0.006076	0.003742	0.007517	0.003165	0.005774	0.003932	0.005303	0.005197	0.004883	0.005198
				0.18479	0.1815	0.059608	0.161252	0.215935	0.134808	0.147781	0.152779	0.135938	0.0763	0.123831	0.093365	0.158856	0.139583	0.16631	0.161105		0.18479	0.006198	0.002035	0.005506	0.007374	0.004603	0.005046	0.005217	0.004642	0.002605	0.004228	0.003188	0.005425	0.004766	0.005679	0.005501
				0.185307	0.190509	0.064832	0.127079	0.106808	0.151252	0.173113	0.140139	0.162611	0.11915	0.116927	0.160077	0.083219	0.13473	0.208577	0.152796		0.185307	0.006542	0.002226	0.004364	0.003668	0.005194	0.005944	0.004812	0.005584	0.004091	0.004015	0.005497	0.002858	0.004626	0.007162	0.005247
				0.185823	0.134861	0.176338	0.10804	0.12125	0.125688	0.167467	0.13177	0.172643	0.107807	0.064769	0.152818	0.116732	0.164298	0.093382	0.199535		0.185823	0.004657	0.006089	0.003731	0.004187	0.00434	0.005783	0.00455	0.005961	0.003723	0.002236	0.005277	0.004031	0.005673	0.003224	0.00689
				0.18634	0.165846	0.18659	0.119636	0.195731	0.105678	0.108818	0.140385	0.131241	0.121719	0.14687	0.14385	0.161126	0.107934	0.180827	0.139981		0.18634	0.005759	0.006479	0.004154	0.006796	0.003669	0.003778	0.004875	0.004557	0.004226	0.0051	0.004995	0.005595	0.003748	0.006279	0.004861
				0.186857	0.225602	0.109169	0.216512	0.165608	0.121646	0.162615	0.204856	0.194085	0.100362	0.170945	0.123533	0.13988	0.236344	0.204788	0.178445		0.186857	0.007877	0.003812	0.00756	0.005782	0.004247	0.005678	0.007153	0.006777	0.003504	0.005969	0.004313	0.004884	0.008252	0.00715	0.00623
				0.187374	0.13105	0.152742	0.177319	0.116857	0.105211	0.174216	0.167912	0.095828	0.049396	0.075463	0.164724	0.128436	0.183018	0.196583	0.137142		0.187374	0.004601	0.005363	0.006226	0.004103	0.003694	0.006117	0.005895	0.003364	0.001734	0.002649	0.005783	0.004509	0.006426	0.006902	0.004815
				0.187891	0.066034	0.171208	0.119092	0.133987	0.15127	0.11123	0.135389	0.177735	0.142706	0.155753	0.167193	0.202108	0.163866	0.129727	0.1405		0.187891	0.002331	0.006044	0.004204	0.00473	0.00534	0.003927	0.00478	0.006275	0.005038	0.005499	0.005902	0.007135	0.005785	0.00458	0.00496
				0.188408	0.128466	0.146728	0.106354	0.185742	0.153745	0.120397	0.078433	0.147168	0.196901	0.18942	0.142674	0.158768	0.135982	0.086621	0.073044		0.188408	0.00456	0.005208	0.003775	0.006593	0.005458	0.004274	0.002784	0.005224	0.00699	0.006724	0.005065	0.005636	0.004827	0.003075	0.002593
				0.188924	0.191375	0.139755	0.110126	0.160933	0.097366	0.197173	0.013982	0.165342	0.199406	0.109898	0.092009	0.139812	0.135487	0.166317	0.107413		0.188924	0.006831	0.004988	0.003931	0.005744	0.003475	0.007038	0.000499	0.005901	0.007117	0.003922	0.003284	0.00499	0.004836	0.005936	0.003834
				0.189441	0.094608	0.178589	0.201151	0.17039	0.131782	0.158016	0.140196	0.197227	0.131898	0.206779	0.156325	0.177547	0.121214	0.119548	0.118383		0.189441	0.003395	0.006409	0.007219	0.006115	0.004729	0.005671	0.005031	0.007078	0.004734	0.007421	0.00561	0.006372	0.00435	0.00429	0.004249
				0.189958	0.160725	0.220768	0.172996	0.070827	0.105592	0.176453	0.174326	0.118302	0.116502	0.211916	0.142886	0.103039	0.106249	0.158603	0.110412		0.189958	0.0058	0.007966	0.006242	0.002556	0.00381	0.006367	0.00629	0.004269	0.004204	0.007647	0.005156	0.003718	0.003834	0.005723	0.003984
				0.190475	0.132448	0.049594	0.130907	0.155048	0.115792	0.16469	0.135435	0.184996	0.117426	0.200141	0.192324	0.141771	0.163731	0.105491	0.088188		0.190475	0.004805	0.001799	0.004749	0.005625	0.004201	0.005975	0.004914	0.006712	0.00426	0.007261	0.006978	0.005144	0.00594	0.003827	0.0032
				0.190992	0.098019	0.124367	0.18326	0.160587	0.203662	0.107988	0.199043	0.142454	0.133159	0.13935	0.188348	0.081939	0.161033	0.112518	0.116459		0.190992	0.003576	0.004537	0.006685	0.005858	0.007429	0.003939	0.007261	0.005196	0.004857	0.005083	0.006871	0.002989	0.005874	0.004104	0.004248
				0.191509	0.048166	0.144466	0.109684	0.101428	0.157472	0.102536	0.133807	0.145917	0.241315	0.091814	0.144045	0.068142	0.043795	0.186665	0.126226		0.191509	0.001767	0.005298	0.004023	0.00372	0.005775	0.003761	0.004907	0.005352	0.00885	0.003367	0.005283	0.002499	0.001606	0.006846	0.004629
				0.192025	0.163847	0.051416	0.107698	0.207916	0.106933	0.138697	0.040529	0.036941	0.203091	0.128307	0.104461	0.189681	0.124532	0.15323	0.164454		0.192025	0.006042	0.001896	0.003971	0.007667	0.003943	0.005114	0.001494	0.001362	0.007489	0.004731	0.003852	0.006994	0.004592	0.00565	0.006064
				0.192542	0.125877	0.153375	0.154004	0.14437	0.133795	0.176998	0.09974	0.178275	0.104182	0.149665	0.177619	0.186182	0.173235	0.101548	0.146948		0.192542	0.004667	0.005686	0.005709	0.005352	0.00496	0.006562	0.003698	0.006609	0.003862	0.005548	0.006585	0.006902	0.006422	0.003765	0.005448
				0.193059	0.104217	0.085843	0.155284	0.157889	0.153188	0.195093	0.125607	0.093465	0.117025	0.189068	0.136755	0.14456	0.105063	0.12532	0.14421		0.193059	0.003884	0.0032	0.005788	0.005885	0.00571	0.007271	0.004682	0.003484	0.004362	0.007047	0.005097	0.005388	0.003916	0.004671	0.005375
				0.193576	0.154335	0.120805	0.115096	0.053487	0.084328	0.133089	0.196247	0.101196	0.115137	0.137623	0.122504	0.076424	0.121602	0.182844	0.097247		0.193576	0.005783	0.004527	0.004313	0.002004	0.00316	0.004987	0.007354	0.003792	0.004314	0.005157	0.00459	0.002864	0.004557	0.006851	0.003644
				0.194093	0.109649	0.153774	0.21635	0.144336	0.102803	0.100935	0.137566	0.164631	0.087155	0.181419	0.095863	0.10853	0.052276	0.149699	0.091642		0.194093	0.004131	0.005793	0.00815	0.005437	0.003873	0.003802	0.005182	0.006202	0.003283	0.006834	0.003611	0.004089	0.001969	0.005639	0.003452
				0.19461	0.125864	0.169536	0.152752	0.086033	0.107542	0.111861	0.166843	0.088282	0.12464	0.094704	0.114471	0.193954	0.08276	0.106731	0.0918		0.19461	0.004767	0.006421	0.005785	0.003258	0.004073	0.004237	0.006319	0.003343	0.00472	0.003587	0.004335	0.007346	0.003134	0.004042	0.003477
				0.195126	0.125342	0.103347	0.139833	0.148581	0.16399	0.121772	0.152506	0.099396	0.173176	0.16417	0.082348	0.127204	0.121896	0.099713	0.070638		0.195126	0.004772	0.003935	0.005324	0.005657	0.006244	0.004636	0.005807	0.003784	0.006594	0.006251	0.003135	0.004843	0.004641	0.003797	0.002689
				0.195643	0.127522	0.13149	0.095894	0.078777	0.115941	0.142084	0.137349	0.141465	0.123461	0.147321	0.156576	0.15106	0.131201	0.113238	0.092143		0.195643	0.004881	0.005033	0.00367	0.003015	0.004438	0.005438	0.005257	0.005415	0.004726	0.005639	0.005993	0.005782	0.005022	0.004334	0.003527
				0.19616	0.193348	0.163986	0.100106	0.083849	0.120113	0.090055	0.112686	0.175324	0.1008	0.06347	0.138181	0.130092	0.126141	0.17275	0.107527		0.19616	0.00744	0.00631	0.003852	0.003226	0.004622	0.003465	0.004336	0.006746	0.003879	0.002442	0.005317	0.005006	0.004854	0.006647	0.004138
				0.196677	0.113662	0.09227	0.055757	0.14875	0.019398	0.081983	0.071677	0.131964	0.105973	0.101068	0.113238	0.038843	0.120702	0.175403	0.119286		0.196677	0.004397	0.003569	0.002157	0.005754	0.00075	0.003171	0.002773	0.005105	0.004099	0.003909	0.00438	0.001503	0.004669	0.006785	0.004614
				0.197194	0.086595	0.144183	0.110065	0.117717	0.140985	0.135097	0.100251	0.104935	0.114577	0.094834	0.096834	0.146442	0.108181	0.050322	0.164193		0.197194	0.003367	0.005607	0.00428	0.004577	0.005482	0.005253	0.003898	0.00408	0.004455	0.003688	0.003765	0.005694	0.004207	0.001957	0.006385
				0.197711	0.143604	0.078811	0.0775	0.065367	0.157326	0.082546	0.056692	0.080159	0.053618	0.105023	0.170797	0.131588	0.147953	0.109618	0.087244		0.197711	0.005613	0.003081	0.003029	0.002555	0.00615	0.003227	0.002216	0.003133	0.002096	0.004105	0.006676	0.005144	0.005783	0.004285	0.00341
				0.198227	0.038409	0.13623	0.093675	0.114855	0.11367	0.110268	0.165603	0.126963	0.082258	0.102036	0.103516	0.062038	0.094829	0.128056	0.072062		0.198227	0.001509	0.005353	0.003681	0.004513	0.004467	0.004333	0.006507	0.004989	0.003232	0.004009	0.004068	0.002438	0.003726	0.005032	0.002832
				0.198744	0.02891	0.088135	0.087448	0.117536	0.086857	0.135997	0.076975	0.163804	0.051117	0.142316	0.095255	0.13354	0.124162	0.096601	0.103721		0.198744	0.001142	0.003481	0.003454	0.004643	0.003431	0.005372	0.00304	0.00647	0.002019	0.005621	0.003762	0.005275	0.004904	0.003816	0.004097
				0.199261	0.131061	0.085336	0.165966	0.082278	0.092192	0.115591	0.083868	0.079144	0.176993	0.099561	0.10105	0.127086	0.091702	0.061733	0.071403		0.199261	0.005204	0.003388	0.00659	0.003267	0.00366	0.00459	0.00333	0.003142	0.007028	0.003953	0.004012	0.005046	0.003641	0.002451	0.002835
				0.199778	0.106833	0.092123	0.112933	0.113005	0.125322	0.079254	0.097928	0.093712	0.107599	0.173445	0.125702	0.180081	0.161951	0.053537	0.156585		0.199778	0.004264	0.003677	0.004507	0.00451	0.005002	0.003163	0.003908	0.00374	0.004294	0.006922	0.005017	0.007187	0.006464	0.002137	0.006249
				0.200295	0.063151	0.085204	0.06893	0.032809	0.111687	0.165473	0.154831	0.155303	0.068666	0.114068	0.146661	0.116203	0.065184	0.077241	0.094379		0.200295	0.002534	0.003418	0.002765	0.001316	0.004481	0.006638	0.006212	0.00623	0.002755	0.004576	0.005884	0.004662	0.002615	0.003099	0.003786
				0.200812	0.08951	0.085946	0.091257	0.135406	0.134681	0.128932	0.154313	0.129861	0.079955	0.036103	0.066128	0.116868	0.034269	0.109869	0.070595		0.200812	0.00361	0.003466	0.00368	0.00546	0.005431	0.005199	0.006223	0.005237	0.003224	0.001456	0.002667	0.004713	0.001382	0.004431	0.002847
				0.201328	0.083131	0.104199	0.09279	0.109013	0.135227	0.118297	0.147976	0.210233	0.085107	0.088084	0.024026	0.05505	0.139486	0.171895	0.098459		0.201328	0.00337	0.004223	0.003761	0.004419	0.005481	0.004795	0.005998	0.008521	0.00345	0.00357	0.000974	0.002231	0.005654	0.006967	0.003991
				0.201845	0.049478	0.13854	0.120976	0.086962	0.096958	0.077894	0.112072	0.111767	0.038916	0.118695	0.01985	0.083793	0.127963	0.114214	0.126451		0.201845	0.002016	0.005644	0.004929	0.003543	0.00395	0.003174	0.004566	0.004554	0.001585	0.004836	0.000809	0.003414	0.005213	0.004653	0.005152
				0.202362	0.053122	0.064057	0.087335	0.117189	0.119984	0.093466	0.105491	0.138902	0.174322	0.12811	0.190104	0.133736	0.128767	0.101394	0.109926		0.202362	0.002175	0.002623	0.003576	0.004799	0.004913	0.003827	0.00432	0.005688	0.007139	0.005246	0.007785	0.005477	0.005273	0.004152	0.004502
				0.202879	-0.00091	0.134465	0.116401	0.085218	0.136329	0.096191	0.150355	0.076738	0.098038	0.080708	0.090567	0.053125	0.161394	0.092303	0.024605		0.202879	-3.7e-05	0.005535	0.004791	0.003508	0.005611	0.003959	0.006189	0.003159	0.004035	0.003322	0.003728	0.002187	0.006643	0.003799	0.001013
				0.203396	0.131342	0.148819	0.159587	0.116683	0.148104	0.114645	0.054593	0.136587	0.09345	0.096843	0.145424	0.082001	0.100583	0.090767	0.098528		0.203396	0.005434	0.006157	0.006602	0.004827	0.006127	0.004743	0.002259	0.005651	0.003866	0.004006	0.006016	0.003392	0.004161	0.003755	0.004076
				0.203912	0.188607	0.096053	0.107931	0.089191	0.132792	0.003995	0.039926	0.146903	0.196795	0.081035	0.082709	0.102915	0.126746	0.111202	0.117184		0.203912	0.007842	0.003994	0.004488	0.003709	0.005522	0.000166	0.00166	0.006108	0.008183	0.003369	0.003439	0.004279	0.00527	0.004624	0.004873
				0.204429	0.126339	0.052354	0.104115	0.117067	0.06804	0.01803	0.100522	0.163453	0.126564	0.145201	0.066298	0.137064	0.138525	0.113522	0.052897		0.204429	0.00528	0.002188	0.004351	0.004892	0.002843	0.000753	0.004201	0.006831	0.005289	0.006068	0.002771	0.005728	0.005789	0.004744	0.002211
				0.204946	0.10202	0.080902	0.05742	0.095927	0.110099	0.084584	0.073766	0.132061	0.099141	0.123115	0.084284	0.068234	0.094361	0.077908	0.031417		0.204946	0.004285	0.003398	0.002412	0.004029	0.004624	0.003553	0.003098	0.005547	0.004164	0.005171	0.00354	0.002866	0.003963	0.003272	0.00132
				0.205463	0.068337	0.040198	0.060446	0.112423	0.051125	0.075955	0.166492	0.138611	0.093866	0.107778	0.14605	0.119554	0.11908	0.095596	0.058523		0.205463	0.002885	0.001697	0.002552	0.004746	0.002158	0.003206	0.007028	0.005851	0.003963	0.00455	0.006166	0.005047	0.005027	0.004036	0.002471
				0.20598	0.0812	0.18445	0.090663	0.068252	0.167264	0.126476	0.070294	0.124262	0.124876	0.066784	0.129958	0.105364	0.039857	0.133608	0.06736		0.20598	0.003445	0.007826	0.003847	0.002896	0.007097	0.005366	0.002982	0.005272	0.005298	0.002834	0.005514	0.00447	0.001691	0.005669	0.002858
				0.206497	0.15699	0.111534	0.100644	0.121017	0.116399	0.077225	0.069503	0.09561	0.121149	0.00576	0.136594	0.077936	0.096561	0.156294	0.092957		0.206497	0.006694	0.004756	0.004292	0.00516	0.004963	0.003293	0.002964	0.004077	0.005166	0.000246	0.005825	0.003323	0.004117	0.006665	0.003964
				0.207013	0.124504	0.09524	0.123424	0.113989	0.0942	0.044039	0.109728	0.111391	0.140317	0.172499	0.050329	0.093932	0.015124	0.071067	0.090095		0.207013	0.005336	0.004081	0.005289	0.004885	0.004037	0.001887	0.004702	0.004774	0.006013	0.007392	0.002157	0.004025	0.000648	0.003046	0.003861
				0.20753	0.093865	0.092797	0.124848	0.058097	0.039886	0.034816	0.110348	0.151847	0.11359	0.137134	0.101479	0.139391	0.066475	0.125097	0.128352		0.20753	0.004043	0.003997	0.005377	0.002502	0.001718	0.001499	0.004753	0.00654	0.004892	0.005906	0.004371	0.006003	0.002863	0.005388	0.005528
				0.208047	0.102216	0.120009	0.026806	0.030487	0.070309	0.123646	0.103771	0.083912	0.070372	0.065928	0.134466	0.030331	0.10542	0.078156	0.078466		0.208047	0.004424	0.005194	0.00116	0.00132	0.003043	0.005352	0.004492	0.003632	0.003046	0.002854	0.00582	0.001313	0.004563	0.003383	0.003396
				0.208564	0.11004	0.088653	0.078035	0.112593	0.083123	0.159424	0.08854	0.106703	0.072697	0.156633	0.047165	0.094021	0.078598	0.05981	0.119647		0.208564	0.004787	0.003856	0.003394	0.004898	0.003616	0.006935	0.003851	0.004641	0.003162	0.006813	0.002052	0.00409	0.003419	0.002602	0.005205
				0.209081	0.086244	0.067	0.071671	0.03478	0.050539	0.105692	0.126653	0.09308	0.087493	0.13374	0.068456	0.072119	0.141376	0.113033	0.020852		0.209081	0.00377	0.002929	0.003133	0.00152	0.002209	0.00462	0.005537	0.004069	0.003825	0.005846	0.002993	0.003153	0.00618	0.004941	0.000912
				0.209597	0.104758	0.096132	0.139279	0.051734	0.15266	0.081151	0.031981	0.07304	0.123256	0.043162	0.105043	0.047879	0.079413	0.062932	0.162017		0.209597	0.004602	0.004223	0.006119	0.002273	0.006706	0.003565	0.001405	0.003209	0.005415	0.001896	0.004615	0.002103	0.003489	0.002765	0.007118
				0.210114	0.064212	0.099086	0.022383	0.050777	0.130141	0.025444	0.109772	0.120757	0.137669	0.045986	0.077297	0.032302	0.038007	0.094694	0.059956		0.210114	0.002835	0.004374	0.000988	0.002242	0.005745	0.001123	0.004846	0.005331	0.006078	0.00203	0.003412	0.001426	0.001678	0.004181	0.002647
				0.210631	0.079639	0.113335	0.081786	0.140172	0.191195	0.138121	0.108663	0.070711	0.085734	0.08199	0.084355	0.063991	0.064313	0.073705	0.008474		0.210631	0.003533	0.005028	0.003628	0.006219	0.008482	0.006128	0.004821	0.003137	0.003804	0.003638	0.003742	0.002839	0.002853	0.00327	0.000376
				0.211148	0.100923	0.038508	0.073561	0.094908	0.137993	0.147673	0.046335	0.032686	0.076049	0.110854	0.145652	0.053325	0.059055	0.058044	0.075105		0.211148	0.0045	0.001717	0.00328	0.004231	0.006152	0.006584	0.002066	0.001457	0.003391	0.004942	0.006494	0.002377	0.002633	0.002588	0.003348
				0.211665	0.056448	0.112063	0.15464	0.021433	0.017939	0.043027	0.118559	0.155267	0.025115	0.106365	0.039934	-0.02558	0.055701	0.123627	0.046645		0.211665	0.002529	0.005021	0.006928	0.00096	0.000804	0.001928	0.005312	0.006956	0.001125	0.004765	0.001789	-0.00115	0.002496	0.005539	0.00209
				0.212182	0.085027	0.118403	0.085679	0.099058	0.076454	0.112888	0.124863	0.030776	0.07576	0.12999	0.113292	0.078526	0.06054	0.084952	0.093438		0.212182	0.003828	0.005331	0.003857	0.00446	0.003442	0.005082	0.005621	0.001386	0.003411	0.005852	0.005101	0.003535	0.002726	0.003825	0.004207
				0.212698	0.081124	0.073351	0.061979	0.107098	0.094589	0.073471	0.109311	0.036714	0.069533	0.039163	0.071707	0.108702	0.080655	0.054566	0.09322		0.212698	0.00367	0.003318	0.002804	0.004845	0.004279	0.003324	0.004945	0.001661	0.003146	0.001772	0.003244	0.004918	0.003649	0.002469	0.004217
				0.213215	0.066895	0.049816	0.058134	0.14908	0.091697	0.0677	0.066694	0.07302	0.100159	0.126074	0.145356	0.114874	0.125984	0.015679	0.08615		0.213215	0.003041	0.002265	0.002643	0.006777	0.004169	0.003078	0.003032	0.00332	0.004553	0.005731	0.006608	0.005222	0.005727	0.000713	0.003916
				0.213732	0.102153	0.082953	0.07695	0.082978	-0.02048	0.114074	0.076515	0.07266	0.052909	0.017168	0.097895	0.078732	0.045689	0.081149	0.096754		0.213732	0.004666	0.003789	0.003515	0.003791	-0.00094	0.005211	0.003495	0.003319	0.002417	0.000784	0.004472	0.003597	0.002087	0.003707	0.00442
				0.214249	-0.02027	0.040395	0.067215	0.108191	0.081661	0.058503	0.013669	0.101688	0.099679	0.067826	0.042866	0.072298	0.087112	0.026322	0.058528		0.214249	-0.00093	0.001854	0.003085	0.004966	0.003748	0.002685	0.000627	0.004668	0.004576	0.003113	0.001968	0.003319	0.003999	0.001208	0.002687
				0.214766	0.09069	0.100305	0.036521	0.062078	0.11527	0.116081	0.07739	0.122397	0.070521	0.058429	0.101608	0.078585	0.061205	0.066747	0.019923		0.214766	0.004183	0.004627	0.001685	0.002863	0.005317	0.005354	0.00357	0.005645	0.003253	0.002695	0.004687	0.003625	0.002823	0.003079	0.000919
				0.215282	0.121042	0.091511	0.096591	0.134459	0.051789	0.047392	0.130635	0.100313	0.081571	0.126854	0.079662	0.096575	0.109688	0.116128	0.00778		0.215282	0.00561	0.004241	0.004477	0.006232	0.0024	0.002196	0.006054	0.004649	0.003781	0.005879	0.003692	0.004476	0.005084	0.005382	0.000361
				0.215799	0.031074	0.077856	0.107995	0.026053	0.052245	0.083459	0.087668	0.119017	0.04238	0.044371	0.047612	0.099764	0.12118	0.102502	0.049154		0.215799	0.001447	0.003626	0.005029	0.001213	0.002433	0.003887	0.004083	0.005543	0.001974	0.002066	0.002217	0.004646	0.005643	0.004773	0.002289
				0.216316	0.10972	0.03897	0.078918	0.088249	0.136749	0.025284	0.123508	0.022935	0.072216	0.067109	0.083803	0.028998	0.12045	0.098787	0.06642		0.216316	0.005134	0.001824	0.003693	0.004129	0.006399	0.001183	0.005779	0.001073	0.003379	0.00314	0.003921	0.001357	0.005636	0.004622	0.003108
				0.216833	0.087708	0.025264	0.149553	0.101986	0.043991	-0.00836	0.086892	0.154967	0.115458	0.081673	0.137481	0.03071	0.035132	0.075218	0.051953		0.216833	0.004124	0.001188	0.007031	0.004795	0.002068	-0.00039	0.004085	0.007286	0.005428	0.00384	0.006464	0.001444	0.001652	0.003536	0.002443
				0.21735	0.059383	0.072805	0.082022	0.082955	0.072663	0.080912	0.070097	0.04707	0.071873	0.044056	0.125065	0.106188	0.110028	0.077106	0.098439		0.21735	0.002805	0.003439	0.003875	0.003919	0.003433	0.003822	0.003311	0.002224	0.003395	0.002081	0.005908	0.005016	0.005198	0.003643	0.00465
				0.217866	0.16649	0.113578	0.077905	0.082048	0.04334	0.085956	0.035941	0.087224	0.088928	0.072155	0.112092	0.091443	0.131064	0.026928	0.109828		0.217866	0.007903	0.005391	0.003698	0.003894	0.002057	0.00408	0.001706	0.00414	0.004221	0.003425	0.005321	0.00434	0.006221	0.001278	0.005213
				0.218383	0.087738	0.10042	0.094727	0.049498	0.057605	0.061532	0.063599	0.160769	0.052728	0.050055	0.037021	0.052623	0.043561	0.044528	0.098803		0.218383	0.004184	0.004789	0.004518	0.002361	0.002747	0.002935	0.003033	0.007667	0.002515	0.002387	0.001766	0.00251	0.002077	0.002124	0.004712
				0.2189	0.087919	0.10459	0.065788	0.088894	0.037209	0.080486	0.096025	0.095759	0.054622	0.104426	0.113802	0.059337	0.067567	0.106523	0.106818		0.2189	0.004213	0.005012	0.003152	0.00426	0.001783	0.003857	0.004601	0.004589	0.002617	0.005004	0.005453	0.002843	0.003238	0.005104	0.005118
				0.219417	0.047368	0.106658	0.098	0.092513	0.02757	0.116666	0.114992	0.143553	0.070334	0.07111	0.095316	0.123917	0.078821	0.106708	0.061522		0.219417	0.00228	0.005135	0.004718	0.004454	0.001327	0.005617	0.005536	0.006911	0.003386	0.003424	0.004589	0.005966	0.003795	0.005137	0.002962
				0.219934	0.055122	0.03827	0.092935	0.127998	-0.00154	0.054968	0.049086	0.11726	0.059653	0.0717	0.028	0.038487	0.074643	0.027542	0.055777		0.219934	0.002666	0.001851	0.004495	0.006191	-7.4e-05	0.002659	0.002374	0.005672	0.002885	0.003468	0.001354	0.001862	0.003611	0.001332	0.002698
				0.22045	0.093164	0.057193	0.102371	0.082957	0.097929	0.080057	0.100804	0.021032	0.096615	0.079447	0.023157	0.096675	0.068921	0.059507	0.042234		0.22045	0.004528	0.002779	0.004975	0.004032	0.004759	0.003891	0.004899	0.001022	0.004695	0.003861	0.001125	0.004698	0.003349	0.002892	0.002053
				0.220967	0.006721	0.027285	0.06715	0.052154	0.072201	0.027794	0.0312	0.035627	0.048746	0.116366	0.102705	0.075406	0.063747	0.095643	0.08728		0.220967	0.000328	0.001332	0.003279	0.002547	0.003525	0.001357	0.001523	0.00174	0.00238	0.005682	0.005015	0.003682	0.003113	0.00467	0.004262
				0.221484	0.035533	0.094978	0.120494	0.073711	0.03308	0.106437	0.113808	0.066533	0.108546	-0.02933	0.063109	0.068521	0.073663	0.076418	0.028083		0.221484	0.001743	0.004659	0.005911	0.003616	0.001623	0.005221	0.005583	0.003264	0.005325	-0.00144	0.003096	0.003361	0.003614	0.003749	0.001378
				0.222001	0.076229	0.043406	0.055527	0.074198	0.040457	0.030507	0.010151	0.081339	0.111104	0.065832	0.088125	0.082207	0.108871	0.049209	0.073861		0.222001	0.003757	0.002139	0.002737	0.003657	0.001994	0.001504	0.0005	0.004009	0.005476	0.003245	0.004343	0.004052	0.005366	0.002425	0.00364
				0.222518	0.086798	0.143448	0.082862	0.021173	0.164164	0.070361	0.081422	0.051561	0.087477	0.058653	0.07871	0.142494	0.05872	0.026913	0.130365		0.222518	0.004298	0.007103	0.004103	0.001048	0.008128	0.003484	0.004032	0.002553	0.004331	0.002904	0.003897	0.007055	0.002907	0.001333	0.006455
				0.223034	0.002116	0.077583	0.081375	0.076274	0.107424	0.018248	0.083499	0.04195	0.041122	0.080257	0.083464	0.026914	0.056279	0.051329	0.065242		0.223034	0.000105	0.003859	0.004048	0.003794	0.005344	0.000908	0.004154	0.002087	0.002046	0.003992	0.004152	0.001339	0.0028	0.002553	0.003245
				0.223551	0.07257	0.088206	0.067329	0.040226	0.120653	0.066921	0.083309	0.042071	0.09268	0.108764	0.024447	0.089016	0.063663	0.079762	0.058051		0.223551	0.003627	0.004408	0.003365	0.00201	0.00603	0.003344	0.004163	0.002102	0.004632	0.005436	0.001222	0.004449	0.003182	0.003986	0.002901
				0.224068	0.070089	0.086346	0.012017	0.06784	0.106477	-0.02792	0.09996	0.068542	0.013635	0.069547	0.086065	0.085871	0.068409	0.064248	0.025759		0.224068	0.003519	0.004335	0.000603	0.003406	0.005346	-0.0014	0.005019	0.003441	0.000685	0.003492	0.004321	0.004311	0.003435	0.003226	0.001293
				0.224585	0.037599	0.125691	0.13243	0.066779	0.044267	0.121607	0.03518	0.086835	0.077184	0.108146	0.024439	0.091116	0.067718	0.087451	0.147127		0.224585	0.001896	0.00634	0.00668	0.003368	0.002233	0.006134	0.001774	0.00438	0.003893	0.005455	0.001233	0.004596	0.003416	0.004411	0.007421
				0.225102	0.068216	0.040012	0.055909	0.126578	0.083558	0.088586	0.049559	0.082934	0.012395	0.068438	0.065406	-0.00293	0.084793	0.121942	0.03948		0.225102	0.003457	0.002027	0.002833	0.006414	0.004234	0.004489	0.002511	0.004202	0.000628	0.003468	0.003314	-0.00015	0.004297	0.006179	0.002
				0.225618	0.001641	0.094278	0.105918	0.061016	0.034062	0.075975	0.045452	0.102296	0.09242	0.113753	0.118144	0.007414	0.040275	0.059946	0.014501		0.225618	8.35e-05	0.004799	0.005392	0.003106	0.001734	0.003867	0.002314	0.005207	0.004704	0.00579	0.006014	0.000377	0.00205	0.003051	0.000738
				0.226135	-0.00029	0.029136	-0.00935	0.107306	0.065331	0.04862	0.087486	0.071919	0.080289	0.108908	0.042851	0.060095	0.074313	0.055688	0.102446		0.226135	-1.5e-05	0.00149	-0.00048	0.005487	0.003341	0.002486	0.004474	0.003678	0.004106	0.005569	0.002191	0.003073	0.0038	0.002848	0.005239
				0.226652	0.089094	0.101107	0.055497	0.073966	0.099679	0.030279	0.107823	0.093363	0.105977	0.028516	0.016354	0.10469	0.051741	0.016446	0.099571		0.226652	0.004577	0.005194	0.002851	0.0038	0.005121	0.001555	0.005539	0.004796	0.005444	0.001465	0.00084	0.005378	0.002658	0.000845	0.005115
				0.227169	0.051251	0.034757	0.072014	0.084931	0.120947	0.082928	0.054587	0.062536	0.070941	0.020904	0.091057	0.019993	0.028889	0.082954	0.114513		0.227169	0.002645	0.001794	0.003716	0.004383	0.006242	0.00428	0.002817	0.003227	0.003661	0.001079	0.004699	0.001032	0.001491	0.004281	0.00591
				0.227686	0.121735	0.117054	0.058897	0.02032	0.00606	0.053972	0.098257	-0.01792	0.081016	0.078397	0.109169	0.099284	0.065225	0.053457	0.089149		0.227686	0.006311	0.006068	0.003053	0.001053	0.000314	0.002798	0.005094	-0.00093	0.0042	0.004064	0.005659	0.005147	0.003381	0.002771	0.004622
				0.228202	0.033364	0.068959	0.024996	0.073976	0.066846	0.078922	0.041288	0.077306	0.083688	0.097811	0.122131	0.038414	0.148065	0.075339	0.064073		0.228202	0.001737	0.003591	0.001302	0.003852	0.003481	0.00411	0.00215	0.004026	0.004358	0.005094	0.00636	0.002	0.007711	0.003923	0.003337
				0.228719	0.060352	0.044915	0.128511	0.103416	0.139049	0.054452	0.040436	0.085716	0.081346	0.080398	0.022333	0.090759	0.083776	0.104492	0.020165		0.228719	0.003157	0.00235	0.006723	0.00541	0.007274	0.002849	0.002115	0.004484	0.004255	0.004206	0.001168	0.004748	0.004383	0.005466	0.001055
				0.229236	0.080282	0.083391	0.041058	0.103461	0.095748	0.070849	0.08672	0.078027	0.06913	-0.01109	0.055579	0.038294	0.046197	0.001385	0.096917		0.229236	0.004219	0.004382	0.002158	0.005437	0.005031	0.003723	0.004557	0.0041	0.003633	-0.00058	0.002921	0.002012	0.002428	7.28e-05	0.005093
				0.229753	0.100106	0.082593	0.052328	0.059614	0.067991	0.063041	0.03285	0.116552	0.031839	0.087691	0.11406	0.053111	0.02348	0.140568	0.07777		0.229753	0.005284	0.00436	0.002762	0.003147	0.003589	0.003328	0.001734	0.006152	0.001681	0.004629	0.006021	0.002804	0.001239	0.00742	0.004105
				0.23027	0.069117	0.046028	0.079825	0.096331	0.054303	0.009028	0.096308	0.07139	-0.0225	0.137614	0.067618	0.108274	0.042068	0.05406	0.0974		0.23027	0.003665	0.002441	0.004233	0.005108	0.002879	0.000479	0.005107	0.003785	-0.00119	0.007297	0.003585	0.005741	0.002231	0.002866	0.005165
				0.230786	0.036458	0.110015	0.04781	0.092325	0.081582	0.010345	0.130008	0.013966	0.04117	0.064502	0.091503	0.044685	0.074959	0.069094	0.037501		0.230786	0.001942	0.00586	0.002546	0.004917	0.004345	0.000551	0.006924	0.000744	0.002193	0.003436	0.004874	0.00238	0.003992	0.00368	0.001997
				0.231303	0.049658	0.015652	0.024763	0.020002	0.078804	0.117687	0.01193	0.026723	0.067365	0.112064	0.075454	0.068303	0.123956	0.089824	0.049017		0.231303	0.002657	0.000837	0.001325	0.00107	0.004216	0.006296	0.000638	0.00143	0.003604	0.005996	0.004037	0.003654	0.006632	0.004806	0.002622
				0.23182	0.038668	0.067946	0.038589	0.034137	0.005666	0.026837	0.06573	0.074751	0.124387	0.065355	0.017269	0.096703	0.048358	0.08355	0.105958		0.23182	0.002078	0.003651	0.002074	0.001835	0.000305	0.001442	0.003532	0.004017	0.006685	0.003512	0.000928	0.005197	0.002599	0.00449	0.005694
				0.232337	0.051289	0.047258	0.045997	0.078835	0.049261	0.016723	0.009828	0.098231	0.11411	0.103615	0.049739	0.058652	0.013969	0.022923	0.087302		0.232337	0.002769	0.002551	0.002483	0.004256	0.002659	0.000903	0.000531	0.005303	0.00616	0.005593	0.002685	0.003166	0.000754	0.001237	0.004713
				0.232854	0.09964	0.054834	0.136053	0.096705	0.0821	0.121925	0.06399	0.070778	0.107754	0.058712	0.07186	0.077464	0.078585	0.081819	0.090999		0.232854	0.005403	0.002973	0.007377	0.005243	0.004452	0.006611	0.00347	0.003838	0.005843	0.003183	0.003896	0.0042	0.004261	0.004436	0.004934
				0.23337	-0.00072	-0.00476	0.111203	0.056024	0.068628	0.022099	0.082395	0.098632	-0.00358	0.068269	0.060732	0.145101	0.064283	0.047332	0.061713		0.23337	-3.9e-05	-0.00026	0.006056	0.003051	0.003738	0.001204	0.004487	0.005372	-0.0002	0.003718	0.003308	0.007902	0.003501	0.002578	0.003361
				0.233887	0.011149	0.075811	0.062885	0.073454	0.01521	0.048081	0.009588	0.062945	0.060623	0.053466	0.111654	0.079189	0.062719	0.051988	0.084344		0.233887	0.00061	0.004147	0.00344	0.004018	0.000832	0.00263	0.000525	0.003443	0.003316	0.002925	0.006108	0.004332	0.003431	0.002844	0.004614
				0.234404	0.073993	0.058475	0.024142	0.091787	0.046814	0.045576	0.056342	-0.00656	0.108623	0.021984	0.029792	0.075216	0.058702	0.062144	-0.00724		0.234404	0.004066	0.003213	0.001327	0.005043	0.002572	0.002504	0.003096	-0.00036	0.005968	0.001208	0.001637	0.004133	0.003225	0.003415	-0.0004
				0.234921	0.075275	0.098121	0.11574	0.122014	0.078108	0.180203	0.061738	0.070079	0.077071	0.082996	0.009467	0.065377	0.086232	0.072684	0.061951		0.234921	0.004154	0.005415	0.006387	0.006734	0.004311	0.009945	0.003407	0.003868	0.004253	0.00458	0.000522	0.003608	0.004759	0.004011	0.003419
				0.235438	0.063924	0.066608	0.056683	0.083572	0.130122	0.116658	0.054397	0.01842	0.100997	0.09922	0.006913	0.035843	0.080163	0.097221	0.028666		0.235438	0.003543	0.003692	0.003142	0.004632	0.007213	0.006466	0.003015	0.001021	0.005598	0.0055	0.000383	0.001987	0.004443	0.005389	0.001589
				0.235954	0.034731	0.100237	0.068804	0.059524	0.034953	0.029913	0.035549	0.040252	0.006856	0.052255	0.072013	0.016721	0.041481	0.078169	0.086744		0.235954	0.001934	0.005581	0.003831	0.003314	0.001946	0.001665	0.001979	0.002241	0.000382	0.002909	0.004009	0.000931	0.002309	0.004352	0.004829
				0.236471	0.071901	0.037689	0.00418	0.103315	0.07937	0.028508	0.070201	-0.01047	0.07804	0.141575	0.065089	0.040992	0.091055	0.066634	0.103026		0.236471	0.004021	0.002108	0.000234	0.005777	0.004438	0.001594	0.003926	-0.00059	0.004364	0.007917	0.00364	0.002292	0.005092	0.003726	0.005761
				0.236988	0.054499	0.044719	0.057004	0.076431	0.107767	0.053206	0.058042	0.051656	0.071085	0.107037	0.029032	0.110254	0.043213	0.087178	0.029301		0.236988	0.003061	0.002512	0.003202	0.004293	0.006053	0.002988	0.00326	0.002901	0.003992	0.006012	0.001631	0.006192	0.002427	0.004896	0.001646
				0.237505	0.054763	0.054608	0.051274	0.04644	0.067079	0.035655	0.032216	0.085207	0.115455	0.078728	0.030554	0.045456	0.046341	0.01352	0.050258		0.237505	0.003089	0.00308	0.002892	0.00262	0.003784	0.002011	0.001817	0.004806	0.006513	0.004441	0.001724	0.002564	0.002614	0.000763	0.002835
				0.238021	0.058309	0.032338	0.038845	0.066815	0.065034	0.074443	0.073858	0.076637	0.062353	0.048815	0.050728	0.048991	0.173814	0.004754	0.062895		0.238021	0.003303	0.001832	0.002201	0.003785	0.003684	0.004218	0.004184	0.004342	0.003533	0.002766	0.002874	0.002776	0.009847	0.000269	0.003563
				0.238538	0.096096	0.079192	0.059349	0.073138	0.072071	0.094912	0.036886	0.133572	0.050675	0.004998	0.157701	0.071774	0.079062	0.03295	0.058406		0.238538	0.005468	0.004506	0.003377	0.004162	0.004101	0.005401	0.002099	0.0076	0.002883	0.000284	0.008973	0.004084	0.004499	0.001875	0.003323
				0.239055	0.076343	0.076113	0.074857	0.066158	0.057203	0.043141	0.103941	0.058113	0.104874	0.075702	0.079255	0.080619	0.086995	0.068355	0.064424		0.239055	0.004363	0.00435	0.004278	0.003781	0.003269	0.002465	0.00594	0.003321	0.005993	0.004326	0.004529	0.004607	0.004972	0.003906	0.003682
				0.239572	0.046922	0.010036	0.009174	0.059409	0.082413	0.073597	0.004655	0.078955	0.066198	0.140234	0.080544	0.081797	0.079699	0.065536	0.019899		0.239572	0.002693	0.000576	0.000527	0.00341	0.00473	0.004224	0.000267	0.004532	0.003799	0.008049	0.004623	0.004695	0.004574	0.003761	0.001142
				0.240089	0.066553	0.069773	0.021864	0.090793	0.055828	0.073817	0.105324	0.098885	0.034209	0.06022	0.027952	0.093861	0.042661	0.055892	0.105822		0.240089	0.003836	0.004022	0.00126	0.005234	0.003218	0.004255	0.006071	0.0057	0.001972	0.003471	0.001611	0.00541	0.002459	0.003222	0.0061
				0.240605	0.081648	-0.01138	0.020189	0.102614	0.048134	0.080279	0.057807	0.056917	0.069304	0.038299	0.114986	0.032485	0.066554	0.074172	0.110409		0.240605	0.004727	-0.00066	0.001169	0.00594	0.002787	0.004647	0.003347	0.003295	0.004012	0.002217	0.006657	0.001881	0.003853	0.004294	0.006392
				0.241122	0.113208	0.058849	0.0783	0.018098	0.093392	0.052847	0.08801	0.06903	0.091623	0.08044	0.099074	0.07941	0.047968	0.03185	0.066323		0.241122	0.006582	0.003421	0.004552	0.001052	0.00543	0.003073	0.005117	0.004013	0.005327	0.004677	0.00576	0.004617	0.002789	0.001852	0.003856
				0.241639	-0.01498	0.045846	0.080294	0.099514	0.048744	0.072128	0.035397	0.052506	0.077072	0.045736	0.098443	0.080908	0.041451	0.076115	0.050779		0.241639	-0.00087	0.002677	0.004688	0.005811	0.002846	0.004212	0.002067	0.003066	0.0045	0.00267	0.005748	0.004724	0.00242	0.004444	0.002965
				0.242156	0.087114	0.075655	0.034155	0.169741	0.060031	0.056582	0.014499	0.018371	0.077079	0.053663	0.131627	0.023905	0.046263	0.049057	0.129751		0.242156	0.005108	0.004436	0.002003	0.009954	0.00352	0.003318	0.00085	0.001077	0.00452	0.003147	0.007719	0.001402	0.002713	0.002877	0.007609
				0.242673	0.090237	0.037675	0.055453	0.060563	0.080024	0.103174	0.087967	0.066579	0.031526	-0.00347	0.126872	0.059913	0.047665	0.044449	0.123197		0.242673	0.005314	0.002219	0.003266	0.003567	0.004713	0.006076	0.00518	0.003921	0.001857	-0.0002	0.007472	0.003528	0.002807	0.002618	0.007255
				0.243189	0.085039	0.06228	0.086512	0.078299	0.116642	0.054085	0.067093	0.012515	0.075788	0.076511	0.017231	0.015717	0.078032	0.058507	0.039123		0.243189	0.005029	0.003683	0.005116	0.004631	0.006898	0.003199	0.003968	0.00074	0.004482	0.004525	0.001019	0.000929	0.004615	0.00346	0.002314
				0.243706	0.082192	0.087933	0.072629	0.01713	0.045682	0.111705	-0.0097	0.096554	0.0845	0.077328	0.070934	0.101735	0.02419	0.075716	0.108398		0.243706	0.004882	0.005223	0.004314	0.001017	0.002713	0.006634	-0.00058	0.005735	0.005019	0.004593	0.004213	0.006042	0.001437	0.004497	0.006438
				0.244223	0.096414	0.041431	0.058085	0.095045	0.074244	0.053953	0.050061	0.071237	0.047122	0.008185	0.101907	0.04296	0.092657	0.104721	0.085992		0.244223	0.005751	0.002471	0.003464	0.005669	0.004428	0.003218	0.002986	0.004249	0.002811	0.000488	0.006078	0.002562	0.005527	0.006246	0.005129
				0.24474	0.05064	0.056135	0.093011	0.058197	0.071094	0.097836	0.109012	0.067887	0.059114	0.049803	0.084705	0.079235	0.129389	0.059399	0.045713		0.24474	0.003033	0.003362	0.005571	0.003486	0.004258	0.00586	0.00653	0.004066	0.003541	0.002983	0.005074	0.004746	0.00775	0.003558	0.002738
				0.245256	0.088743	0.008182	0.096702	0.076265	0.088244	0.09858	0.047455	0.098016	0.032383	0.090432	0.051048	0.05329	0.025348	0.112543	0.051353		0.245256	0.005338	0.000492	0.005817	0.004587	0.005308	0.00593	0.002854	0.005896	0.001948	0.00544	0.003071	0.003205	0.001525	0.00677	0.003089
				0.245773	0.087592	0.033953	0.097572	0.104432	0.033006	0.031993	0.081105	0.066968	0.065103	0.052075	0.032994	0.085548	0.112266	0.089687	0.015005		0.245773	0.005291	0.002051	0.005894	0.006308	0.001994	0.001933	0.004899	0.004045	0.003933	0.003146	0.001993	0.005167	0.006781	0.005418	0.000906
				0.24629	0.028136	0.116833	0.057561	0.013424	0.089072	0.063735	0.060443	0.054788	0.090005	0.089775	0.137398	0.053225	0.080328	0.097614	0.074225		0.24629	0.001707	0.007087	0.003492	0.000814	0.005403	0.003866	0.003666	0.003323	0.00546	0.005446	0.008334	0.003229	0.004873	0.005921	0.004502
				0.246807	0.091316	0.135491	0.090898	0.121922	0.08427	0.047469	0.054272	0.029958	0.058038	0.038863	0.075443	0.115787	0.072448	0.059838	0.011837		0.246807	0.005562	0.008253	0.005537	0.007427	0.005133	0.002892	0.003306	0.001825	0.003535	0.002367	0.004596	0.007053	0.004413	0.003645	0.000721
				0.247324	0.075125	0.027939	0.046862	0.077814	0.054993	-0.00771	-0.0248	0.105286	0.109621	0.047877	0.001668	0.014249	0.003333	0.100907	0.081957		0.247324	0.004595	0.001709	0.002867	0.00476	0.003364	-0.00047	-0.00152	0.00644	0.006705	0.002929	0.000102	0.000872	0.000204	0.006172	0.005013
				0.24784	0.03685	0.107027	0.051869	0.081161	0.089604	0.098262	0.101847	0.084452	0.060697	0.022668	0.106318	0.080221	0.066856	-0.00126	0.106092		0.24784	0.002263	0.006574	0.003186	0.004985	0.005504	0.006036	0.006256	0.005187	0.003728	0.001392	0.006531	0.004928	0.004107	-7.8e-05	0.006517
				0.248357	0.097028	0.028286	0.117401	0.093095	0.052961	-0.01033	0.10461	0.013681	0.068169	0.08705	0.070174	0.127292	0.042675	0.041174	0.03605		0.248357	0.005985	0.001745	0.007241	0.005742	0.003267	-0.00064	0.006452	0.000844	0.004205	0.005369	0.004328	0.007852	0.002632	0.00254	0.002224
				0.248874	0.101074	0.074183	-0.02741	0.037769	0.146326	0.053458	0.018766	0.056989	0.110201	0.065718	0.015159	0.068716	0.08545	0.025512	0.084309		0.248874	0.00626	0.004595	-0.0017	0.002339	0.009063	0.003311	0.001162	0.00353	0.006826	0.00407	0.000939	0.004256	0.005293	0.00158	0.005222
				0.249391	0.102822	0.117755	0.058145	0.070082	0.126428	0.011318	0.056531	0.013752	0.137796	0.092724	0.06224	0.069856	0.077128	0.044858	0.050219		0.249391	0.006395	0.007324	0.003616	0.004359	0.007863	0.000704	0.003516	0.000855	0.00857	0.005767	0.003871	0.004345	0.004797	0.00279	0.003123
				0.249907	0.137573	0.062031	0.095558	0.035249	0.076835	0.019455	0.04331	0.085465	0.038828	-0.00093	0.019107	0.040854	0.032873	0.093122	0.047978		0.249907	0.008592	0.003874	0.005968	0.002201	0.004799	0.001215	0.002705	0.005338	0.002425	-5.8e-05	0.001193	0.002551	0.002053	0.005816	0.002996
				0.250424	0.07081	0.130914	0.129138	0.011391	0.114744	0.073865	0.062352	0.037828	0.115449	0.070061	0.102799	0.000559	0.08806	0.040271	0.034534		0.250424	0.004441	0.00821	0.008099	0.000714	0.007196	0.004632	0.00391	0.002372	0.00724	0.004394	0.006447	3.51e-05	0.005522	0.002525	0.002166
				0.250941	0.054991	0.066879	0.065232	0.117996	0.102358	-0.00728	0.067272	0.112858	0.063209	0.103449	0.099875	0.065211	0.052259	0.097285	0.066271		0.250941	0.003463	0.004211	0.004108	0.00743	0.006446	-0.00046	0.004236	0.007107	0.00398	0.006514	0.006289	0.004106	0.003291	0.006126	0.004173
				0.251458	0.103088	0.099277	0.095411	0.024781	0.128787	0.027275	0.108507	0.09761	0.069469	0.018408	0.02594	0.038889	0.074666	0.093286	0.055164		0.251458	0.006518	0.006277	0.006033	0.001567	0.008143	0.001725	0.006861	0.006172	0.004393	0.001164	0.00164	0.002459	0.004721	0.005899	0.003488
				0.251974	0.035279	0.103871	0.084229	0.054132	0.117918	0.035857	0.106134	0.078341	0.118947	0.00526	0.026889	0.04104	0.061174	0.094337	0.082565		0.251974	0.00224	0.006595	0.005348	0.003437	0.007487	0.002277	0.006739	0.004974	0.007552	0.000334	0.001707	0.002606	0.003884	0.00599	0.005242
				0.252491	0.102803	0.070707	0.138952	0.129682	0.044372	0.016273	-0.01182	0.025393	0.102147	0.059799	0.067778	-0.00224	0.018668	0.023024	0.010176		0.252491	0.006554	0.004508	0.008858	0.008267	0.002829	0.001037	-0.00075	0.001619	0.006512	0.003812	0.004321	-0.00014	0.00119	0.001468	0.000649
				0.253008	0.152023	0.051778	0.034815	0.030713	0.115589	0.023567	0.099037	0.107049	0.03897	0.082588	0.125448	0.028498	0.076839	0.002241	0.06756		0.253008	0.009731	0.003314	0.002229	0.001966	0.007399	0.001509	0.00634	0.006853	0.002495	0.005287	0.00803	0.001824	0.004919	0.000143	0.004325
				0.253525	0.0777	0.042885	0.072204	0.075535	0.099916	0.07187	0.06188	0.043406	0.049565	0.064962	0.037041	0.104306	0.072122	0.004566	0.070322		0.253525	0.004994	0.002756	0.004641	0.004855	0.006422	0.004619	0.003977	0.00279	0.003186	0.004175	0.002381	0.006704	0.004636	0.000293	0.00452
				0.254042	0.046304	0.107754	0.091555	0.131579	0.099921	0.062211	0.077742	0.036097	0.014138	0.046161	0.110914	0.021447	0.098024	0.059041	0.066448		0.254042	0.002988	0.006954	0.005909	0.008492	0.006449	0.004015	0.005017	0.00233	0.000912	0.002979	0.007158	0.001384	0.006326	0.00381	0.004288
				0.254558	0.085557	0.048607	0.023628	0.061836	0.046288	0.082066	0.042212	0.043652	0.00484	0.120096	0.032754	0.079589	0.11636	0.100224	0.042044		0.254558	0.005544	0.00315	0.001531	0.004007	0.002999	0.005318	0.002735	0.002829	0.000314	0.007782	0.002122	0.005157	0.00754	0.006495	0.002724
				0.255075	0.062809	0.123357	0.065093	0.001795	0.025803	0.020122	0.112059	0.033443	0.117708	0.119221	0.072238	0.080339	0.08927	0.009668	0.066833		0.255075	0.004087	0.008026	0.004235	0.000117	0.001679	0.001309	0.007291	0.002176	0.007658	0.007757	0.0047	0.005227	0.005808	0.000629	0.004348
				0.255592	0.124904	0.07485	0.106042	0.075229	0.105499	0.046472	0.025258	0.028242	0.068265	0.091805	0.065924	0.024701	0.070207	0.071143	0.085958		0.255592	0.00816	0.00489	0.006927	0.004915	0.006892	0.003036	0.00165	0.001845	0.00446	0.005997	0.004307	0.001614	0.004586	0.004648	0.005615
				0.256109	0.023886	0.070346	0.086661	0.062266	0.14004	0.079513	0.087403	0.079803	-0.00433	0.093747	0.047583	0.130042	0.094171	0.01467	0.063393		0.256109	0.001567	0.004614	0.005684	0.004084	0.009185	0.005215	0.005733	0.005234	-0.00028	0.006149	0.003121	0.00853	0.006177	0.000962	0.004158
				0.256625	0.097043	0.126904	0.088912	0.057113	0.109565	0.111452	0.036978	0.064816	0.050042	0.092248	0.089709	0.076216	0.004104	0.099037	0.072634		0.256625	0.006391	0.008357	0.005855	0.003761	0.007216	0.00734	0.002435	0.004269	0.003296	0.006075	0.005908	0.005019	0.00027	0.006522	0.004783
				0.257142	0.082093	0.095913	0.101104	0.038051	0.065403	0.114982	0.109759	0.071192	0.084417	0.046776	0.069027	0.105124	0.052227	0.038592	0.054904		0.257142	0.005428	0.006342	0.006685	0.002516	0.004325	0.007603	0.007257	0.004707	0.005582	0.003093	0.004564	0.006951	0.003453	0.002552	0.00363
				0.257659	0.033358	0.102404	0.104941	0.069873	0.080943	0.052216	0.075217	0.049014	0.084221	-0.01801	0.021782	0.030663	0.042692	0.093098	0.076739		0.257659	0.002215	0.006798	0.006967	0.004639	0.005374	0.003467	0.004993	0.003254	0.005591	-0.0012	0.001446	0.002036	0.002834	0.006181	0.005095
				0.258176	0.06642	0.091783	0.068225	0.081751	0.121755	0.100178	0.003132	0.04711	0.100256	0.031693	0.088035	0.017639	2.9e-05	0.099548	0.05628		0.258176	0.004427	0.006118	0.004548	0.005449	0.008116	0.006677	0.000209	0.00314	0.006683	0.002113	0.005868	0.001176	1.93e-06	0.006635	0.003751
				0.258692	0.055393	0.053862	0.061829	0.095267	0.086311	0.075284	0.068779	0.056605	0.006786	0.047869	0.137723	0.131491	0.07193	0.041116	0.038011		0.258692	0.003707	0.003605	0.004138	0.006375	0.005776	0.005038	0.004603	0.003788	0.000454	0.003203	0.009217	0.0088	0.004814	0.002752	0.002544
				0.259209	0.106512	0.074616	0.133838	0.058592	0.071996	0.107264	0.030655	0.051044	0.084556	0.015915	0.032267	0.069153	0.085331	0.032121	0.043226		0.259209	0.007156	0.005013	0.008992	0.003937	0.004837	0.007207	0.00206	0.00343	0.005681	0.001069	0.002168	0.004646	0.005733	0.002158	0.002904
				0.259726	0.022234	0.022636	0.035971	0.06382	0.082439	0.02106	0.065186	0.058564	0.012417	-0.01522	0.089823	0.074473	0.031422	0.053651	-0.00364		0.259726	0.0015	0.001527	0.002427	0.004305	0.005561	0.001421	0.004397	0.003951	0.000838	-0.00103	0.006059	0.005024	0.00212	0.003619	-0.00025
				0.260243	0.028166	0.035114	0.138989	0.021819	0.078107	-0.00714	0.031893	0.040882	0.014901	0.055289	0.130728	0.11135	0.029293	0.113255	0.126211		0.260243	0.001908	0.002378	0.009413	0.001478	0.00529	-0.00048	0.00216	0.002769	0.001009	0.003745	0.008854	0.007541	0.001984	0.00767	0.008548
				0.260759	0.080818	0.013251	0.091013	0.025488	0.033444	0.027757	0.103136	0.096722	0.063019	0.048014	0.000616	-0.00833	0.067004	0.016666	0.055387		0.260759	0.005495	0.000901	0.006188	0.001733	0.002274	0.001887	0.007013	0.006577	0.004285	0.003265	4.19e-05	-0.00057	0.004556	0.001133	0.003766
				0.261276	0.0909	0.0667	0.0575	0.128123	0.082285	0.082873	0.09823	0.095052	0.100689	0.058028	0.06434	0.028404	0.0659	0.05586	0.076932		0.261276	0.006205	0.004553	0.003925	0.008746	0.005617	0.005657	0.006706	0.006489	0.006874	0.003961	0.004392	0.001939	0.004499	0.003813	0.005252
				0.261793	0.046015	0.082881	0.079561	0.069111	0.02066	0.07179	0.044592	0.102925	0.078583	0.099701	0.110057	0.041898	0.067809	0.085079	0.093066		0.261793	0.003154	0.00568	0.005453	0.004737	0.001416	0.00492	0.003056	0.007054	0.005386	0.006833	0.007543	0.002872	0.004647	0.005831	0.006378
				0.26231	0.106374	0.125501	0.097288	0.046317	0.039852	0.041652	0.075115	0.066694	0.095721	0.055916	0.046152	0.05487	0.049763	0.022948	0.084869		0.26231	0.007319	0.008635	0.006694	0.003187	0.002742	0.002866	0.005168	0.004589	0.006586	0.003847	0.003176	0.003775	0.003424	0.001579	0.00584
				0.262826	0.072189	0.087992	0.081505	0.025357	0.075494	0.068739	0.105207	0.102234	0.064385	-0.0339	0.066432	0.029226	0.036361	0.06032	0.085297		0.262826	0.004987	0.006078	0.00563	0.001752	0.005215	0.004748	0.007267	0.007062	0.004448	-0.00234	0.004589	0.002019	0.002512	0.004167	0.005892
				0.263343	0.063779	0.062066	0.058331	0.09135	0.041264	0.05205	0.074289	0.103097	0.084751	0.080831	0.129465	0.049784	0.050792	0.078366	0.045581		0.263343	0.004423	0.004304	0.004045	0.006335	0.002862	0.00361	0.005152	0.00715	0.005877	0.005606	0.008978	0.003452	0.003522	0.005435	0.003161
				0.26386	0.053952	0.090295	0.017502	0.075255	-0.00179	0.061048	0.089629	0.086207	0.067536	0.022868	0.099515	0.079513	-0.00324	0.068205	0.076626		0.26386	0.003756	0.006287	0.001219	0.005239	-0.00012	0.00425	0.00624	0.006002	0.004702	0.001592	0.006928	0.005536	-0.00023	0.004749	0.005335
				0.264377	0.04008	0.09225	0.134723	0.044683	0.069681	0.107432	0.104078	0.042916	0.07053	0.023755	0.125225	0.057517	0.067965	0.099219	0.04115		0.264377	0.002801	0.006448	0.009417	0.003123	0.00487	0.007509	0.007275	0.003	0.00493	0.00166	0.008753	0.00402	0.00475	0.006935	0.002876
				0.264893	0.058674	0.066561	0.088711	0.136244	0.079756	0.048201	0.086358	0.056487	0.115301	0.076414	0.010292	0.04581	0.158744	0.082794	0.081979		0.264893	0.004117	0.004671	0.006225	0.00956	0.005596	0.003382	0.00606	0.003964	0.00809	0.005362	0.000722	0.003214	0.011139	0.005809	0.005752
				0.26541	0.068161	0.085954	0.092111	0.07245	0.088359	0.108672	0.054993	0.084146	0.123245	0.067981	0.08745	0.076783	0.062832	0.059532	0.085091		0.26541	0.004801	0.006055	0.006489	0.005104	0.006224	0.007655	0.003874	0.005927	0.008682	0.004789	0.00616	0.005409	0.004426	0.004194	0.005994
				0.265927	0.070755	0.04936	0.027662	0.076764	0.132873	0.033831	0.066763	0.085456	0.089291	0.083158	0.064374	0.007103	0.08934	0.065068	0.093799		0.265927	0.005004	0.003491	0.001956	0.005429	0.009396	0.002392	0.004721	0.006043	0.006314	0.005881	0.004552	0.000502	0.006318	0.004601	0.006633
				0.266444	0.054057	0.076494	0.075626	0.034758	0.089025	0.128112	0.066892	0.049877	0.088255	0.050096	0.005538	0.10337	0.04085	0.055465	0.099424		0.266444	0.003838	0.005431	0.005369	0.002468	0.00632	0.009095	0.004749	0.003541	0.006265	0.003556	0.000393	0.007338	0.0029	0.003938	0.007058
				0.26696	0.028551	0.064769	0.093448	0.066259	0.102181	0.109985	0.064808	0.04989	0.060242	0.067433	0.107539	0.06463	0.116842	0.080829	0.067823		0.26696	0.002035	0.004616	0.00666	0.004722	0.007282	0.007838	0.004619	0.003556	0.004293	0.004806	0.007664	0.004606	0.008327	0.00576	0.004834
				0.267477	0.107842	0.026768	0.046793	0.089579	0.074207	0.048994	0.070088	0.068175	0.016659	0.076491	0.029029	0.125347	0.080832	0.06172	0.054472		0.267477	0.007715	0.001915	0.003348	0.006409	0.005309	0.003505	0.005014	0.004878	0.001192	0.005472	0.002077	0.008968	0.005783	0.004416	0.003897
				0.267994	0.092887	0.073752	0.0347	0.01941	0.050826	0.136146	0.114691	0.072384	0.022563	0.096229	0.004825	0.064816	0.025089	0.068951	0.11748		0.267994	0.006671	0.005297	0.002492	0.001394	0.00365	0.009778	0.008237	0.005199	0.001621	0.006911	0.000347	0.004655	0.001802	0.004952	0.008438
				0.268511	0.089202	0.017203	0.051233	0.026263	0.069897	0.068127	0.099975	0.076701	0.024157	0.035121	0.042321	0.107767	0.061621	0.051751	0.07136		0.268511	0.006431	0.00124	0.003694	0.001894	0.005039	0.004912	0.007208	0.00553	0.001742	0.002532	0.003051	0.00777	0.004443	0.003731	0.005145
				0.269027	0.001661	0.049553	0.082646	0.048924	0.032828	0.077046	0.06959	0.079404	0.06274	0.016081	0.080289	0.06741	0.118085	0.094722	0.121942		0.269027	0.00012	0.003586	0.005982	0.003541	0.002376	0.005576	0.005037	0.005747	0.004541	0.001164	0.005811	0.004879	0.008546	0.006856	0.008826
				0.269544	0.113982	0.028015	0.087548	0.050793	0.026715	0.077467	0.071045	0.069686	0.116044	0.060349	0.149903	0.101362	0.009886	0.028183	0.063409		0.269544	0.008281	0.002035	0.006361	0.00369	0.001941	0.005628	0.005162	0.005063	0.008431	0.004385	0.010891	0.007364	0.000718	0.002048	0.004607
				0.270061	0.018686	0.102746	0.093299	0.012837	0.071372	0.016431	-0.02006	0.038805	0.093896	0.099183	0.090028	0.063933	0.070737	0.040991	0.152786		0.270061	0.001363	0.007494	0.006805	0.000936	0.005205	0.001198	-0.00146	0.00283	0.006848	0.007234	0.006566	0.004663	0.005159	0.00299	0.011143
				0.270578	0.086758	0.015751	0.067454	0.051262	0.105743	0.041253	0.079977	0.080824	0.148822	0.113155	0.076402	0.068852	0.151975	0.128391	0.068882		0.270578	0.006352	0.001153	0.004938	0.003753	0.007742	0.00302	0.005855	0.005917	0.010896	0.008284	0.005594	0.005041	0.011126	0.0094	0.005043
				0.271094	0.082652	0.005518	0.04776	0.046094	0.05105	0.082845	0.065122	0.11565	0.066553	0.113186	0.080342	0.030455	0.038597	0.113132	0.071564		0.271094	0.006074	0.000406	0.00351	0.003388	0.003752	0.006088	0.004786	0.008499	0.004891	0.008318	0.005905	0.002238	0.002837	0.008314	0.005259
				0.271611	0.085392	0.037822	0.058668	0.118963	0.025095	0.07575	0.033731	0.105351	0.032267	0.049046	0.154759	0.075662	0.039388	0.055115	0.075915		0.271611	0.0063	0.00279	0.004328	0.008776	0.001851	0.005588	0.002488	0.007772	0.00238	0.003618	0.011417	0.005582	0.002906	0.004066	0.0056
				0.272128	0.077404	0.120739	0.054257	-0.03418	0.041113	0.00807	0.075331	0.08129	0.011143	0.071617	0.062518	0.123007	0.041724	0.105209	0.042959		0.272128	0.005732	0.008941	0.004018	-0.00253	0.003045	0.000598	0.005579	0.00602	0.000825	0.005304	0.00463	0.009109	0.00309	0.007791	0.003181
				0.272645	0.077063	0.040304	0.126749	0.08705	0.119782	0.092677	0.097437	0.052832	0.09704	0.095815	0.124934	0.064196	0.059441	0.021593	0.081788		0.272645	0.005729	0.002996	0.009422	0.006471	0.008904	0.006889	0.007243	0.003927	0.007214	0.007122	0.009287	0.004772	0.004419	0.001605	0.00608
				0.273161	0.029562	0.089608	0.101411	0.073747	0.116999	0.045918	0.106507	0.112577	0.064043	0.005798	0.127331	0.070473	0.037228	0.050601	0.075008		0.273161	0.002206	0.006686	0.007567	0.005503	0.00873	0.003426	0.007947	0.0084	0.004779	0.000433	0.009501	0.005258	0.002778	0.003776	0.005597
				0.273678	0.030783	0.053915	0.010684	0.061004	0.062021	0.075149	0.154924	0.127618	0.084547	0.077164	0.13116	0.061216	0.041207	0.058425	0.047458		0.273678	0.002306	0.004038	0.0008	0.004569	0.004645	0.005629	0.011604	0.009559	0.006333	0.00578	0.009824	0.004585	0.003086	0.004376	0.003555
				0.274195	0.046627	0.084557	0.100151	0.084257	0.125865	0.10803	0.067867	0.127699	0.079727	0.136051	0.063245	0.083263	0.031552	0.045509	0.063676		0.274195	0.003506	0.006357	0.00753	0.006335	0.009463	0.008122	0.005102	0.009601	0.005994	0.010229	0.004755	0.00626	0.002372	0.003422	0.004787
				0.274712	0.05897	0.033703	0.050994	0.073775	0.068117	-0.00202	0.09927	0.035794	0.104248	0.147248	0.147482	0.03723	0.022894	0.002028	0.08335		0.274712	0.00445	0.002543	0.003848	0.005568	0.005141	-0.00015	0.007492	0.002701	0.007867	0.011112	0.01113	0.00281	0.001728	0.000153	0.00629
				0.275228	0.050506	0.08554	0.082794	-0.0015	0.091079	0.016308	0.051738	0.076736	0.075364	0.102737	0.034437	0.067451	0.091362	-0.00454	0.072462		0.275228	0.003826	0.00648	0.006272	-0.00011	0.006899	0.001235	0.003919	0.005813	0.005709	0.007782	0.002609	0.005109	0.006921	-0.00034	0.005489
				0.275745	0.111494	0.07041	0.074154	0.01592	0.054898	0.052283	0.109558	0.116779	0.075595	0.013327	0.074521	0.08245	0.082185	0.082764	0.055334		0.275745	0.008477	0.005354	0.005638	0.00121	0.004174	0.003975	0.00833	0.008879	0.005748	0.001013	0.005666	0.006269	0.006249	0.006293	0.004207
				0.276262	-0.02515	0.083236	0.149955	0.042677	0.117838	0.095892	0.089622	0.04111	0.067219	0.084004	0.056294	0.026543	0.121838	0.07588	0.067197		0.276262	-0.00192	0.006353	0.011445	0.003257	0.008994	0.007319	0.00684	0.003138	0.00513	0.006411	0.004296	0.002026	0.009299	0.005791	0.005128
				0.276779	0.093697	0.07542	0.185723	0.082783	0.083179	0.050411	0.120418	0.031631	0.095254	0.089527	0.111712	0.059095	0.127284	0.057902	0.04307		0.276779	0.007178	0.005778	0.014228	0.006342	0.006372	0.003862	0.009225	0.002423	0.007297	0.006858	0.008558	0.004527	0.009751	0.004436	0.003299
				0.277295	0.12128	0.106093	0.060309	0.055382	0.061221	0.079342	0.113764	0.08438	0.064806	0.101724	0.031048	0.070182	0.094557	0.099774	0.062382		0.277295	0.009326	0.008158	0.004637	0.004258	0.004707	0.006101	0.008748	0.006488	0.004983	0.007822	0.002387	0.005396	0.007271	0.007672	0.004797
				0.277812	0.123418	0.02391	0.028598	0.024721	0.00432	0.097272	0.054378	0.050502	0.097323	0.039301	0.104733	-0.00864	0.052326	0.124013	0.074474		0.277812	0.009525	0.001845	0.002207	0.001908	0.000333	0.007507	0.004197	0.003898	0.007511	0.003033	0.008083	-0.00067	0.004039	0.009571	0.005748
				0.278329	0.157926	0.019335	0.171661	0.100602	0.125387	0.168573	0.06648	0.106711	0.107025	0.054472	0.058745	0.100084	0.08652	0.05039	0.040217		0.278329	0.012234	0.001498	0.013298	0.007793	0.009713	0.013059	0.00515	0.008267	0.008291	0.00422	0.004551	0.007753	0.006702	0.003904	0.003115
				0.278846	0.104901	0.014021	0.043357	0.103611	0.034481	0.079413	0.055555	0.058441	0.119295	0.135551	0.173716	0.067935	0.085911	0.074549	0.009922		0.278846	0.008157	0.00109	0.003371	0.008056	0.002681	0.006175	0.00432	0.004544	0.009276	0.01054	0.013507	0.005282	0.00668	0.005797	0.000772
				0.279362	0.077181	0.068591	0.036292	0.150323	0.154167	0.09689	0.138089	0.097321	0.047971	-0.01347	0.08563	0.110148	0.055245	0.097685	0.088275		0.279362	0.006023	0.005353	0.002832	0.011732	0.012032	0.007562	0.010777	0.007595	0.003744	-0.00105	0.006683	0.008596	0.004312	0.007624	0.006889
				0.279879	0.042021	0.021398	0.080718	0.037452	0.055437	0.110978	0.082596	0.118908	0.098149	0.035801	0.104159	-0.00481	0.103724	0.070792	0.044132		0.279879	0.003292	0.001676	0.006323	0.002934	0.004343	0.008693	0.00647	0.009314	0.007688	0.002804	0.008159	-0.00038	0.008125	0.005545	0.003457
				0.280396	0.11941	0.089808	0.029341	0.11416	0.065436	0.044083	0.056898	0.041692	0.033964	0.024853	0.028348	0.047897	0.085844	0.062555	0.042908		0.280396	0.009388	0.007061	0.002307	0.008975	0.005145	0.003466	0.004473	0.003278	0.00267	0.001954	0.002229	0.003766	0.006749	0.004918	0.003373
				0.280912	0.047516	0.092348	0.035409	0.102034	0.114486	0.077742	0.119864	0.133498	0.028853	0.050647	0.078437	0.032913	0.039748	0.114145	0.105805		0.280912	0.00375	0.007287	0.002794	0.008052	0.009034	0.006135	0.009459	0.010535	0.002277	0.003997	0.00619	0.002597	0.003137	0.009007	0.008349
				0.281429	0.140608	0.085394	0.030848	0.102748	0.038017	0.086111	0.071313	0.018104	0.033685	0.134543	0.066009	0.078792	0.056008	0.076068	0.083166		0.281429	0.011137	0.006763	0.002443	0.008138	0.003011	0.00682	0.005648	0.001434	0.002668	0.010656	0.005228	0.006241	0.004436	0.006025	0.006587
				0.281946	0.066354	0.156589	0.02862	0.075551	0.054731	0.129435	0.025471	0.033615	0.097934	0.125384	0.038379	0.065474	0.109059	0.075267	0.078387		0.281946	0.005275	0.012448	0.002275	0.006006	0.004351	0.010289	0.002025	0.002672	0.007785	0.009967	0.003051	0.005205	0.008669	0.005983	0.006231
				0.282463	0.051977	0.040676	0.066375	0.083378	0.022623	0.081319	0.080277	0.024798	0.057661	0.107102	0.112635	0.087936	0.084713	0.050662	0.024985		0.282463	0.004147	0.003245	0.005296	0.006652	0.001805	0.006488	0.006405	0.001978	0.004601	0.008545	0.008987	0.007016	0.006759	0.004042	0.001993
				0.282979	0.049106	0.08853	0.06915	-0.00776	0.120701	0.009254	0.066243	0.095516	0.08558	0.068822	0.041881	0.031072	0.023843	0.163526	0.106633		0.282979	0.003932	0.007089	0.005537	-0.00062	0.009665	0.000741	0.005305	0.007649	0.006853	0.005511	0.003354	0.002488	0.001909	0.013095	0.008539
				0.283496	0.077091	0.082186	0.043384	0.048059	0.084842	0.052777	-0.01761	0.010528	0.025129	0.095744	0.027469	0.043719	0.137491	0.156294	0.177188		0.283496	0.006196	0.006605	0.003487	0.003863	0.006819	0.004242	-0.00142	0.000846	0.00202	0.007695	0.002208	0.003514	0.01105	0.012561	0.014241
				0.284013	0.095344	-0.045	0.026034	0.053813	0.07061	0.097852	0.014902	0.025865	0.059735	0.066842	0.045191	0.051075	0.088061	0.095363	0.075987		0.284013	0.007691	-0.00363	0.0021	0.004341	0.005696	0.007893	0.001202	0.002086	0.004818	0.005392	0.003645	0.00412	0.007103	0.007692	0.006129
				0.28453	0.104127	0.113088	0.003851	0.044177	0.107073	0.097464	0.098734	0.008238	0.13605	0.085488	0.101442	0.096103	0.072425	0.108801	0.095873		0.28453	0.00843	0.009155	0.000312	0.003576	0.008668	0.00789	0.007993	0.000667	0.011014	0.006921	0.008213	0.00778	0.005863	0.008808	0.007762
				0.285046	0.07491	0.047977	0.057224	0.117508	0.105953	0.094852	0.105671	0.060295	0.104543	0.126296	0.087819	0.075243	0.09217	0.064361	0.066993		0.285046	0.006087	0.003898	0.004649	0.009548	0.008609	0.007707	0.008586	0.004899	0.008494	0.010262	0.007135	0.006114	0.007489	0.005229	0.005443
				0.285563	0.039728	-0.00711	0.039193	0.059708	0.020323	0.049581	0.104664	0.112518	0.032867	0.113184	0.093622	0.117547	0.068319	0.089264	0.071103		0.285563	0.00324	-0.00058	0.003196	0.004869	0.001657	0.004043	0.008535	0.009175	0.00268	0.00923	0.007635	0.009586	0.005571	0.007279	0.005798
				0.28608	0.072477	0.050918	0.112716	-0.0151	0.064543	0.092271	0.112848	0.009434	0.096945	0.038805	0.087205	0.046087	0.141897	0.127223	-0.02284		0.28608	0.005932	0.004167	0.009225	-0.00124	0.005282	0.007552	0.009236	0.000772	0.007934	0.003176	0.007137	0.003772	0.011613	0.010412	-0.00187
				0.286596	0.014772	0.032645	0.086075	0.056742	0.082289	0.076721	0.03307	0.096178	0.051344	0.043752	0.103638	0.065547	0.064473	0.114805	0.041815		0.286596	0.001213	0.002681	0.00707	0.004661	0.006759	0.006302	0.002716	0.0079	0.004217	0.003594	0.008513	0.005384	0.005296	0.00943	0.003435
				0.287113	0.054281	0.014999	0.067649	0.10256	0.089914	0.109582	0.131412	0.064664	0.112806	0.05723	0.049888	0.078302	0.137303	0.081496	0.009166		0.287113	0.004475	0.001236	0.005577	0.008454	0.007412	0.009033	0.010833	0.00533	0.009299	0.004718	0.004113	0.006455	0.011318	0.006718	0.000756
				0.28763	0.124283	0.0897	0.135154	0.075545	0.017047	0.12547	0.009628	0.081849	0.051018	0.100601	-0.01117	-0.03273	0.128171	0.012443	0.106451		0.28763	0.010282	0.007421	0.011181	0.00625	0.00141	0.01038	0.000797	0.006771	0.004221	0.008323	-0.00092	-0.00271	0.010604	0.001029	0.008807
				0.288147	0.136999	0.120574	0.016031	0.047784	0.137816	0.09744	0.070483	0.017008	0.055325	0.058547	0.117114	0.139344	0.069659	0.041614	0.136804		0.288147	0.011375	0.010011	0.001331	0.003967	0.011443	0.00809	0.005852	0.001412	0.004594	0.004861	0.009724	0.01157	0.005784	0.003455	0.011359
				0.288663	0.077212	0.069317	0.059459	0.053326	0.104997	0.013527	0.079275	0.078922	0.110543	0.052364	0.151401	0.06134	0.074677	0.100368	0.091183		0.288663	0.006434	0.005776	0.004955	0.004443	0.008749	0.001127	0.006606	0.006576	0.009211	0.004363	0.012616	0.005111	0.006223	0.008363	0.007598
				0.28918	0.082447	0.032256	0.059801	0.055384	0.118959	0.044971	0.071138	0.050873	0.024048	0.050337	0.05632	0.065856	0.102313	0.055441	0.041849		0.28918	0.006895	0.002697	0.005001	0.004631	0.009948	0.003761	0.005949	0.004254	0.002011	0.004209	0.00471	0.005507	0.008556	0.004636	0.0035
				0.289697	0.031574	0.087835	0.066426	0.082056	0.134248	0.021535	0.045551	0.080578	0.053688	0.063595	0.06501	0.116872	-0.02274	0.095307	0.009473		0.289697	0.00265	0.007372	0.005575	0.006886	0.011267	0.001807	0.003823	0.006762	0.004506	0.005337	0.005456	0.009808	-0.00191	0.007999	0.000795
				0.290214	0.099501	0.05278	0.078887	0.063374	0.077865	0.124839	0.088068	0.068178	0.116165	0.072912	0.045356	0.084739	0.080123	0.071269	0.16257		0.290214	0.00838	0.004445	0.006644	0.005338	0.006558	0.010514	0.007417	0.005742	0.009784	0.006141	0.00382	0.007137	0.006748	0.006003	0.013692
				0.29073	0.070114	0.077695	0.107519	0.033349	0.0671	0.038757	0.02994	0.107121	0.15392	0.051681	0.025552	0.067651	0.025762	0.03	0.088023		0.29073	0.005926	0.006567	0.009088	0.002819	0.005672	0.003276	0.002531	0.009054	0.01301	0.004368	0.00216	0.005718	0.002177	0.002536	0.00744
				0.291247	0.018501	0.098874	0.109543	0.11699	0.028835	0.130414	0.051919	0.066822	0.076172	0.093927	0.071673	0.10978	0.066141	0.103601	0.121737		0.291247	0.001569	0.008387	0.009292	0.009924	0.002446	0.011062	0.004404	0.005668	0.006461	0.007967	0.00608	0.009312	0.00561	0.008788	0.010326
				0.291764	0.185583	0.049076	0.070316	0.082024	0.048614	0.025845	-0.00034	0.058864	0.086104	0.068875	0.05201	0.065134	0.096739	0.004512	0.05656		0.291764	0.015798	0.004178	0.005986	0.006982	0.004138	0.0022	-2.9e-05	0.005011	0.00733	0.005863	0.004427	0.005545	0.008235	0.000384	0.004815
				0.29228	0.049977	0.067345	0.149025	0.102458	0.068553	0.107039	0.100578	0.026761	0.054849	0.169688	0.065733	0.08598	0.109991	0.104988	0.082947		0.29228	0.004269	0.005753	0.012731	0.008753	0.005856	0.009144	0.008592	0.002286	0.004686	0.014496	0.005615	0.007345	0.009396	0.008969	0.007086
				0.292797	0.070187	0.026944	0.070769	0.06302	0.067454	0.069087	0.059253	0.096198	0.019751	0.027843	0.077908	0.058293	0.040016	0.062416	0.10582		0.292797	0.006017	0.00231	0.006067	0.005403	0.005783	0.005923	0.00508	0.008247	0.001693	0.002387	0.006679	0.004997	0.003431	0.005351	0.009072
				0.293314	0.031294	0.054332	0.093065	0.149849	0.081921	0.043889	0.071434	0.108572	0.050982	0.000895	0.115934	0.124615	0.084856	0.082219	0.055776		0.293314	0.002692	0.004674	0.008007	0.012892	0.007048	0.003776	0.006146	0.009341	0.004386	7.7e-05	0.009974	0.010721	0.0073	0.007074	0.004799
				0.293831	0.094149	0.116342	0.083939	0.071702	0.090637	0.025491	0.145397	0.072087	0.035667	0.004956	0.038411	0.11048	0.051411	0.014381	0.085929		0.293831	0.008128	0.010045	0.007247	0.006191	0.007825	0.002201	0.012553	0.006224	0.003079	0.000428	0.003316	0.009539	0.004439	0.001242	0.007419
				0.294347	0.104238	-0.00387	0.0714	0.025297	0.0755	0.078744	0.087866	0.070836	0.10751	0.090517	0.00027	0.037618	-0.01868	0.105698	0.117353		0.294347	0.009031	-0.00034	0.006186	0.002192	0.006541	0.006822	0.007613	0.006137	0.009315	0.007842	2.34e-05	0.003259	-0.00162	0.009158	0.010168
				0.294864	0.089844	0.110379	0.093578	0.156317	0.084794	0.000478	0.082633	0.059747	0.094719	0.005461	0.021808	0.075331	0.046967	0.037958	0.036018		0.294864	0.007811	0.009597	0.008136	0.013591	0.007372	4.15e-05	0.007185	0.005195	0.008235	0.000475	0.001896	0.00655	0.004084	0.0033	0.003132
				0.295381	0.05223	0.096391	0.075117	0.038827	0.055056	0.114198	-0.00655	0.037237	0.091616	0.107845	0.090829	0.072134	0.016351	0.078341	0.051151		0.295381	0.004557	0.00841	0.006554	0.003388	0.004804	0.009964	-0.00057	0.003249	0.007994	0.009409	0.007925	0.006294	0.001427	0.006835	0.004463
				0.295897	0.086986	0.049271	0.0878	0.104548	0.05308	0.035897	0.023055	0.04303	0.05263	0.072516	0.151251	0.123095	0.126641	0.08328	0.056048		0.295897	0.007616	0.004314	0.007687	0.009154	0.004647	0.003143	0.002019	0.003768	0.004608	0.006349	0.013243	0.010778	0.011088	0.007292	0.004907
				0.296414	0.033502	0.043617	0.015775	0.122842	0.083435	0.09524	0.061381	0.054541	0.043453	0.072336	-0.00146	0.013597	0.090369	0.155026	0.058923		0.296414	0.002944	0.003832	0.001386	0.010793	0.007331	0.008368	0.005393	0.004792	0.003818	0.006356	-0.00013	0.001195	0.00794	0.013621	0.005177
				0.296931	0.102262	0.120559	0.001167	0.065599	0.069392	0.101021	0.076965	0.062318	0.135779	0.10401	0.057773	0.069718	0.072047	0.086816	0.089774		0.296931	0.009016	0.010629	0.000103	0.005784	0.006118	0.008907	0.006786	0.005494	0.011971	0.00917	0.005094	0.006147	0.006352	0.007654	0.007915
				0.297447	0.045075	0.136663	0.057698	0.051859	0.122329	0.09874	0.100324	0.087223	0.021445	0.054066	0.06032	0.081977	0.051724	0.067518	-0.03166		0.297447	0.003988	0.012091	0.005105	0.004588	0.010823	0.008736	0.008876	0.007717	0.001897	0.004784	0.005337	0.007253	0.004576	0.005974	-0.0028
				0.297964	0.074544	0.134193	0.045868	0.021148	0.146561	0.16395	0.089694	0.080201	0.114646	0.095842	0.07886	0.159245	0.119834	0.05293	0.052482		0.297964	0.006618	0.011914	0.004072	0.001878	0.013012	0.014556	0.007963	0.00712	0.010179	0.008509	0.007001	0.014138	0.010639	0.004699	0.004659
				0.298481	0.060247	0.065724	0.059971	0.03695	0.067514	0.131442	0.063159	0.069515	0.047254	0.023957	-0.02075	0.132359	0.13519	0.064542	0.167884		0.298481	0.005367	0.005855	0.005343	0.003292	0.006015	0.01171	0.005627	0.006193	0.00421	0.002134	-0.00185	0.011792	0.012044	0.00575	0.014957
				0.298998	0.079379	0.049078	0.069718	0.026432	0.088307	0.092809	0.037892	0.070098	0.042108	0.082565	0.081327	0.08266	0.119235	0.027342	0.01823		0.298998	0.007096	0.004388	0.006233	0.002363	0.007895	0.008297	0.003387	0.006267	0.003764	0.007381	0.007271	0.00739	0.01066	0.002444	0.00163
				0.299514	0.044088	0.023341	0.03652	0.096209	0.07457	0.040117	0.085624	0.081385	0.115934	0.046904	0.075873	0.032284	0.097699	0.018484	0.076611		0.299514	0.003955	0.002094	0.003276	0.008631	0.00669	0.003599	0.007681	0.007301	0.0104	0.004208	0.006806	0.002896	0.008764	0.001658	0.006873
				0.300031	0.094305	0.048756	0.150523	0.099223	0.091115	0.044231	0.020367	0.011231	0.001494	0.032158	0.0765	0.038924	0.104097	0.107677	0.05345		0.300031	0.008489	0.004389	0.01355	0.008932	0.008202	0.003982	0.001833	0.001011	0.000135	0.002895	0.006886	0.003504	0.009371	0.009693	0.004811
				0.300548	0.107447	0.032862	0.079079	0.045041	0.112025	0.077069	0.068967	-0.04176	0.040062	0.057122	0.11497	0.045995	0.095072	0.053682	0.026954		0.300548	0.009706	0.002968	0.007143	0.004069	0.010119	0.006962	0.00623	-0.00377	0.003619	0.00516	0.010385	0.004155	0.008588	0.004849	0.002435
				0.301064	0.045253	0.03818	0.037298	0.074212	0.070703	-0.00266	0.11247	0.076648	0.094274	0.047027	0.139147	0.084008	0.132049	0.108037	0.077374		0.301064	0.004102	0.003461	0.003381	0.006727	0.006408	-0.00024	0.010194	0.006947	0.008545	0.004262	0.012612	0.007614	0.011969	0.009792	0.007013
				0.301581	0.153882	0.070951	0.114109	0.017235	0.105204	0.061861	0.075454	0.070847	0.08728	0.136057	0.100488	0.083073	0.073797	0.088618	0.024512		0.301581	0.013996	0.006453	0.010378	0.001568	0.009568	0.005626	0.006863	0.006444	0.007938	0.012375	0.00914	0.007556	0.006712	0.00806	0.002229
				0.302098	0.133848	0.069628	0.084126	0.058247	0.065317	0.016531	0.108323	0.098659	0.062508	0.076119	0.086597	0.105434	0.100859	0.05417	0.000433		0.302098	0.012215	0.006354	0.007678	0.005316	0.005961	0.001509	0.009886	0.009004	0.005705	0.006947	0.007903	0.009622	0.009205	0.004944	3.95e-05
				0.302615	0.006827	0.067131	0.036234	0.070984	0.101749	0.117813	0.009234	0.056917	0.141627	0.14092	0.157879	0.110233	0.044699	0.021525	0.045025		0.302615	0.000625	0.006148	0.003318	0.0065	0.009318	0.010789	0.000846	0.005212	0.01297	0.012905	0.014458	0.010095	0.004093	0.001971	0.004123
				0.303131	0.061277	0.079938	0.155057	0.081919	0.054554	0.133296	0.038408	0.001679	0.07706	0.089473	0.039707	0.103804	0.097145	0.042712	0.012526		0.303131	0.005631	0.007345	0.014248	0.007527	0.005013	0.012248	0.003529	0.000154	0.007081	0.008222	0.003649	0.009538	0.008927	0.003925	0.001151
				0.303648	0.10704	0.043641	0.088106	0.133881	0.042067	0.074193	0.162384	0.056415	0.057714	0.039128	0.030083	0.134743	0.002294	0.022174	0.060495		0.303648	0.009869	0.004024	0.008124	0.012344	0.003879	0.006841	0.014972	0.005202	0.005321	0.003608	0.002774	0.012424	0.000212	0.002044	0.005578
				0.304165	0.022935	0.08842	0.108706	0.086906	0.028659	0.068668	0.099834	-0.00564	0.036732	0.029088	0.040135	0.106213	0.080905	0.122778	0.089727		0.304165	0.002122	0.00818	0.010057	0.00804	0.002651	0.006353	0.009236	-0.00052	0.003398	0.002691	0.003713	0.009826	0.007485	0.011359	0.008301
				0.304681	0.080604	0.11564	0.153635	0.058188	0.055417	0.136063	0.045476	0.027401	-0.02741	0.08499	0.049282	0.08758	0.078942	0.044971	0.087935		0.304681	0.007483	0.010735	0.014262	0.005402	0.005144	0.012631	0.004222	0.002544	-0.00254	0.00789	0.004575	0.00813	0.007328	0.004175	0.008163
				0.305198	0.049365	0.084463	0.061332	0.044442	0.066819	0.068109	-0.00324	-0.07093	0.065309	0.016803	0.114769	0.059755	0.097811	0.076662	0.09977		0.305198	0.004598	0.007867	0.005713	0.00414	0.006224	0.006344	-0.0003	-0.00661	0.006083	0.001565	0.01069	0.005566	0.009111	0.007141	0.009293
				0.305715	0.086669	0.016514	0.112709	0.085701	0.036909	0.078471	0.07669	0.066647	-0.00593	0.10705	0.107769	0.065542	0.064289	0.096247	0.043897		0.305715	0.0081	0.001543	0.010534	0.00801	0.00345	0.007334	0.007168	0.006229	-0.00055	0.010005	0.010072	0.006126	0.006009	0.008995	0.004103
				0.306231	0.089634	0.134589	0.070395	0.068704	0.047201	0.071581	0.134488	0.103223	0.067126	0.127665	0.13077	0.11547	0.093045	0.089344	0.081067		0.306231	0.008406	0.012621	0.006601	0.006443	0.004426	0.006713	0.012612	0.00968	0.006295	0.011972	0.012263	0.010828	0.008726	0.008378	0.007602
				0.306748	0.070154	0.127218	0.019018	0.086337	0.020643	0.094597	0.109646	0.122527	0.102297	0.045755	0.04343	0.170934	0.090411	0.097386	0.055598		0.306748	0.006601	0.01197	0.001789	0.008124	0.001942	0.008901	0.010317	0.011529	0.009626	0.004305	0.004087	0.016084	0.008507	0.009163	0.005231
				0.307265	0.03797	0.030847	0.099753	0.073838	0.016296	0.00879	0.052658	0.071669	0.110407	0.062105	0.061229	0.072303	0.079563	0.101746	0.076744		0.307265	0.003585	0.002912	0.009418	0.006971	0.001539	0.00083	0.004972	0.006766	0.010424	0.005863	0.005781	0.006826	0.007512	0.009606	0.007245
				0.307781	0.131403	0.061898	0.116772	0.103681	0.075084	0.032079	0.072242	0.034642	0.135824	0.087044	0.106254	0.121961	0.035234	0.123718	0.082149		0.307781	0.012448	0.005864	0.011062	0.009822	0.007113	0.003039	0.006843	0.003282	0.012867	0.008246	0.010065	0.011553	0.003338	0.01172	0.007782
				0.308298	0.057444	0.010857	0.117338	0.106404	0.143064	0.043733	0.07513	0.069212	0.191986	0.073391	0.090055	0.124335	0.111718	0.082865	0.082786		0.308298	0.00546	0.001032	0.011153	0.010113	0.013598	0.004157	0.007141	0.006578	0.018248	0.006976	0.00856	0.011818	0.010619	0.007876	0.007869
				0.308815	0.088632	0.111648	0.094865	0.045392	0.056794	0.182081	0.12053	0.069141	0.09937	0.024197	0.110916	0.045376	0.062505	0.083952	0.090338		0.308815	0.008453	0.010647	0.009047	0.004329	0.005416	0.017365	0.011495	0.006594	0.009477	0.002308	0.010578	0.004327	0.005961	0.008006	0.008615
				0.309332	0.060982	0.044605	0.096416	0.041883	0.136591	0.133142	0.020481	0.044929	0.131278	0.053983	0.105167	0.076039	0.075712	0.030668	0.06333		0.309332	0.005835	0.004268	0.009226	0.004008	0.01307	0.01274	0.00196	0.004299	0.012561	0.005165	0.010063	0.007276	0.007245	0.002934	0.00606
				0.309848	0.052021	0.046959	0.058233	0.056755	0.09987	0.092093	0.079337	0.039565	0.078278	0.138311	0.150468	0.058638	0.10694	0.01121	0.091429		0.309848	0.004994	0.004508	0.005591	0.005449	0.009588	0.008841	0.007617	0.003798	0.007515	0.013279	0.014446	0.00563	0.010267	0.001076	0.008778
				0.310365	0.076816	0.02579	0.101466	0.051968	0.066297	0.018534	0.040112	0.071307	0.080612	-0.00302	0.127399	0.040921	0.140498	0.122819	0.069278		0.310365	0.007399	0.002484	0.009774	0.005006	0.006386	0.001785	0.003864	0.006869	0.007765	-0.00029	0.012272	0.003942	0.013534	0.011831	0.006673
				0.310882	0.083308	0.034396	0.074625	0.103044	-0.03398	0.117696	0.001348	-0.00742	0.024899	0.107834	0.060112	0.030631	0.081434	-0.03399	0.112671		0.310882	0.008052	0.003324	0.007212	0.009959	-0.00328	0.011375	0.00013	-0.00072	0.002406	0.010422	0.00581	0.00296	0.00787	-0.00328	0.010889
				0.311398	0.097787	0.058508	0.064307	0.015004	0.082216	0.026767	0.049229	0.101087	0.075848	0.029114	0.151024	0.064118	0.048785	0.047533	0.081375		0.311398	0.009482	0.005673	0.006236	0.001455	0.007972	0.002596	0.004774	0.009802	0.007355	0.002823	0.014645	0.006217	0.004731	0.004609	0.007891
				0.311915	0.017346	0.098023	0.041943	0.158004	0.058678	0.134697	0.09813	0.076947	0.044158	0.130058	0.048565	0.075666	0.060354	-0.00704	0.058806		0.311915	0.001688	0.009537	0.004081	0.015372	0.005709	0.013105	0.009547	0.007486	0.004296	0.012653	0.004725	0.007362	0.005872	-0.00068	0.005721
				0.312432	-0.00827	0.055613	0.108049	0.091152	0.082439	0.028685	0.087644	0.119296	0.027835	0.087128	0.1206	0.117668	0.054542	0.134797	0.073638		0.312432	-0.00081	0.005429	0.010547	0.008898	0.008047	0.0028	0.008555	0.011645	0.002717	0.008505	0.011772	0.011486	0.005324	0.013158	0.007188
				0.312948	0.089727	0.066905	0.100694	0.080507	0.033749	0.066536	0.105808	0.137774	0.074619	0.126759	0.026102	0.077099	0.115262	0.042503	0.024316		0.312948	0.008788	0.006552	0.009862	0.007885	0.003305	0.006516	0.010362	0.013493	0.007308	0.012414	0.002556	0.007551	0.011288	0.004163	0.002381
				0.313465	0.113802	0.05489	0.018074	0.073273	0.053474	0.078487	0.043314	0.019916	0.084873	0.076386	0.084893	0.048308	0.071244	0.022452	0.085901		0.313465	0.011182	0.005394	0.001776	0.0072	0.005254	0.007712	0.004256	0.001957	0.00834	0.007506	0.008342	0.004747	0.007	0.002206	0.008441
				0.313982	0.007077	0.026767	0.007276	0.009834	0.042805	0.051766	0.087646	0.095643	0.137709	0.014457	0.064449	0.046393	0.094448	0.117639	-0.00888		0.313982	0.000698	0.002639	0.000717	0.000969	0.00422	0.005103	0.008641	0.009429	0.013576	0.001425	0.006354	0.004574	0.009311	0.011597	-0.00088
				0.314498	0.053113	0.112148	0.061771	0.059872	0.043216	0.105625	0.075176	0.135789	0.05284	0.059544	0.097288	0.094943	0.09341	0.094843	0.015991		0.314498	0.005253	0.011092	0.00611	0.005922	0.004274	0.010447	0.007436	0.013431	0.005226	0.005889	0.009623	0.009391	0.009239	0.009381	0.001582
				0.315015	0.111889	0.083019	0.172598	0.099283	0.038988	0.143707	0.126562	0.092777	0.100202	0.101832	0.021908	0.066848	0.095473	0.064529	0.038179		0.315015	0.011103	0.008238	0.017128	0.009852	0.003869	0.014261	0.012559	0.009207	0.009943	0.010105	0.002174	0.006634	0.009474	0.006403	0.003789
				0.315532	0.02338	0.081971	0.123954	0.072251	0.072533	0.121672	0.027987	0.016945	0.038327	0.120041	0.086181	0.102512	0.080185	0.019468	0.061911		0.315532	0.002328	0.008161	0.012341	0.007193	0.007221	0.012114	0.002786	0.001687	0.003816	0.011951	0.00858	0.010206	0.007983	0.001938	0.006164
				0.316048	0.062924	0.051348	0.023409	0.049803	0.061472	0.093779	0.016396	0.038666	-0.00253	0.079419	0.027471	0.043667	-0.00223	0.067594	0.026001		0.316048	0.006285	0.005129	0.002338	0.004975	0.00614	0.009367	0.001638	0.003862	-0.00025	0.007933	0.002744	0.004362	-0.00022	0.006752	0.002597
				0.316565	0.121262	0.095682	0.097725	0.067784	0.121074	0.055621	0.125817	0.100191	0.057669	0.058227	0.110549	-0.01735	0.045688	0.056036	0.079387		0.316565	0.012152	0.009589	0.009793	0.006793	0.012133	0.005574	0.012609	0.01004	0.005779	0.005835	0.011079	-0.00174	0.004579	0.005616	0.007956
				0.317082	0.086584	0.083927	0.097989	0.074583	0.06106	0.038711	0.060689	0.009821	0.041154	0.073714	0.129927	0.074923	0.05859	0.121597	0.060366		0.317082	0.008705	0.008438	0.009852	0.007499	0.006139	0.003892	0.006102	0.000987	0.004138	0.007411	0.013063	0.007533	0.005891	0.012226	0.006069
				0.317599	0.126375	0.067518	0.013393	0.074321	0.046532	0.15584	0.12243	0.064029	0.015787	0.050882	0.049085	0.034671	0.014607	0.074653	0.135086		0.317599	0.012747	0.00681	0.001351	0.007497	0.004694	0.015719	0.012349	0.006459	0.001592	0.005132	0.004951	0.003497	0.001473	0.00753	0.013626
				0.318115	0.078471	0.093376	0.105701	0.028495	0.048472	0.086657	0.102759	0.059185	0.053037	0.066832	0.058348	0.090343	0.062034	0.10757	0.100256		0.318115	0.007941	0.009449	0.010697	0.002884	0.004905	0.008769	0.010399	0.005989	0.005367	0.006763	0.005905	0.009142	0.006278	0.010886	0.010146
				0.318632	0.144964	0.112895	0.055002	0.012916	0.049846	-0.00837	0.086888	0.039341	0.062614	0.114141	0.136569	0.125337	0.065613	0.094826	0.075245		0.318632	0.014718	0.011462	0.005584	0.001311	0.005061	-0.00085	0.008821	0.003994	0.006357	0.011588	0.013865	0.012725	0.006661	0.009627	0.007639
				0.319149	0.033243	0.044369	0.104836	0.091676	0.104807	0.063265	0.080029	0.02099	0.068952	0.049028	0.035029	0.050072	0.100916	0.046377	0.093879		0.319149	0.003386	0.004519	0.010678	0.009338	0.010675	0.006444	0.008151	0.002138	0.007023	0.004994	0.003568	0.0051	0.010279	0.004724	0.009562
				0.319665	0.08996	0.128645	0.04345	-0.02126	0.150871	0.097132	0.07188	0.124773	0.031759	-0.00541	0.09797	0.052457	0.109355	0.003495	0.035849		0.319665	0.009193	0.013146	0.00444	-0.00217	0.015417	0.009926	0.007345	0.01275	0.003245	-0.00055	0.010011	0.00536	0.011175	0.000357	0.003663
				0.320182	0.053096	0.039377	0.00883	0.067069	0.051178	0.098113	0.124437	0.106639	0.093856	0.000532	0.035695	0.117969	0.068312	0.08471	0.004734		0.320182	0.005443	0.004037	0.000905	0.006876	0.005247	0.010058	0.012757	0.010932	0.009622	5.45e-05	0.003659	0.012094	0.007003	0.008684	0.000485
				0.320699	0.066973	0.059817	0.035313	0.096997	0.0853	0.055348	0.021894	0.168333	0.037924	0.031413	0.103673	0.116909	0.034887	0.028594	0.093828		0.320699	0.006888	0.006152	0.003632	0.009976	0.008773	0.005692	0.002252	0.017313	0.0039	0.003231	0.010663	0.012024	0.003588	0.002941	0.00965
				0.321215	0.076888	0.12297	0.101993	0.056946	0.113951	0.029076	0.077239	0.113622	0.121919	0.031176	0.029559	0.064054	0.086261	0.107571	0.124115		0.321215	0.007933	0.012688	0.010524	0.005876	0.011757	0.003	0.007969	0.011723	0.01258	0.003217	0.00305	0.006609	0.0089	0.011099	0.012806
				0.321732	-0.03407	0.099867	0.109257	0.057863	0.066286	0.059503	0.092389	0.096289	0.131929	0.071395	0.106572	0.052631	0.125074	0.024762	0.142783		0.321732	-0.00353	0.010337	0.011309	0.005989	0.006861	0.006159	0.009563	0.009967	0.013656	0.00739	0.011031	0.005448	0.012947	0.002563	0.01478
				0.322249	0.062861	0.07065	0.06888	0.097487	0.001649	-0.01277	0.068771	0.023092	0.128442	0.03469	0.038955	0.072029	0.059802	0.082651	0.046731		0.322249	0.006528	0.007337	0.007153	0.010123	0.000171	-0.00133	0.007142	0.002398	0.013338	0.003602	0.004045	0.00748	0.00621	0.008583	0.004853
				0.322765	0.021852	0.078585	0.136481	0.137872	0.095421	0.045588	0.064741	0.122534	0.033412	0.093047	0.056642	0.08078	-0.00549	0.108041	0.098893		0.322765	0.002277	0.008187	0.014218	0.014363	0.009941	0.004749	0.006744	0.012765	0.003481	0.009693	0.005901	0.008415	-0.00057	0.011255	0.010302
				0.323282	0.040384	0.054802	0.070067	0.050628	0.075558	0.041793	0.000207	0.049278	0.146883	0.078992	0.069528	0.071956	0.056395	0.07885	0.043469		0.323282	0.004221	0.005727	0.007323	0.005291	0.007897	0.004368	2.17e-05	0.00515	0.015351	0.008256	0.007266	0.00752	0.005894	0.008241	0.004543
				0.323799	0.036875	0.041223	0.125119	0.07326	0.069282	0.079652	0.047707	0.07967	0.021948	0.110694	0.072792	0.045154	0.084412	0.074856	0.04353		0.323799	0.003866	0.004322	0.013118	0.007681	0.007264	0.008351	0.005002	0.008353	0.002301	0.011606	0.007632	0.004734	0.00885	0.007848	0.004564
				0.324315	0.049563	0.109144	0.061209	0.077407	0.089376	0.039702	0.088477	0.034407	0.004889	0.041184	0.035895	0.0749	0.035223	0.068206	0.160046		0.324315	0.005213	0.01148	0.006438	0.008142	0.009401	0.004176	0.009306	0.003619	0.000514	0.004332	0.003775	0.007878	0.003705	0.007174	0.016834
				0.324832	0.053044	0.059787	0.079177	0.11293	0.055452	0.071435	0.195439	0.050033	-0.00988	0.043359	0.079796	0.097276	0.028067	0.058532	0.121604		0.324832	0.005597	0.006308	0.008354	0.011916	0.005851	0.007538	0.020622	0.005279	-0.00104	0.004575	0.00842	0.010264	0.002961	0.006176	0.012831
				0.325349	0.120369	0.070974	0.081528	0.030377	0.093835	0.127431	0.025608	0.086072	0.129916	0.048572	0.021092	0.042264	0.125338	0.027573	0.119322		0.325349	0.012741	0.007513	0.00863	0.003216	0.009933	0.013489	0.002711	0.009111	0.013752	0.005141	0.002233	0.004474	0.013267	0.002919	0.01263
				0.325865	0.130719	0.056338	0.082469	-0.0161	0.127437	0.057705	0.00697	0.052903	0.005781	0.04743	0.052774	0.100087	0.070112	0.086657	0.079519		0.325865	0.013881	0.005982	0.008757	-0.00171	0.013532	0.006128	0.00074	0.005618	0.000614	0.005036	0.005604	0.010628	0.007445	0.009202	0.008444
				0.326382	0.113645	0.109487	0.110116	0.079672	0.044423	0.140885	0.043836	0.079169	0.102093	0.087687	0.104702	0.099242	0.050675	0.021505	0.046146		0.326382	0.012106	0.011663	0.01173	0.008487	0.004732	0.015008	0.00467	0.008433	0.010875	0.009341	0.011153	0.010572	0.005398	0.002291	0.004916
				0.326899	0.131018	-0.01835	0.039655	0.150554	0.119421	0.099996	0.12136	-0.00061	0.036665	0.058293	0.018824	0.059217	-0.02016	0.044639	0.056003		0.326899	0.014001	-0.00196	0.004238	0.016089	0.012762	0.010686	0.012969	-6.5e-05	0.003918	0.006229	0.002012	0.006328	-0.00215	0.00477	0.005985
				0.327415	0.081068	0.077677	0.001965	0.056336	0.098028	0.080141	0.054435	0.102221	0.094414	0.062514	0.066393	0.023616	0.10495	-0.04696	0.04651		0.327415	0.008691	0.008327	0.000211	0.006039	0.010509	0.008591	0.005835	0.010958	0.010121	0.006701	0.007117	0.002532	0.011251	-0.00503	0.004986
				0.327932	0.048287	0.108961	0.091638	0.051683	0.032092	0.09112	0.063556	0.088686	0.093432	0.025874	-0.06635	0.190225	0.059651	0.025854	0.021475		0.327932	0.005193	0.011718	0.009855	0.005558	0.003451	0.009799	0.006835	0.009537	0.010048	0.002782	-0.00714	0.020457	0.006415	0.00278	0.002309
				0.328449	-0.01888	0.142909	0.088937	0.0067	0.036971	0.036415	0.011741	0.123392	0.120505	0.036647	0.134034	0.10021	0.022105	0.122739	-0.04479		0.328449	-0.00204	0.015417	0.009594	0.000723	0.003988	0.003928	0.001267	0.013311	0.013	0.003953	0.014459	0.010811	0.002385	0.013241	-0.00483
				0.328965	0.011493	0.0073	0.054305	0.114855	0.08117	0.126964	0.016836	0.031126	0.140841	0.076154	0.093085	0.076737	0.046688	0.209895	0.075392		0.328965	0.001244	0.00079	0.005877	0.012429	0.008784	0.01374	0.001822	0.003368	0.015242	0.008241	0.010073	0.008304	0.005053	0.022714	0.008159
				0.329482	-0.01851	0.018515	0.003165	-0.00974	0.08602	0.097546	0.001263	0.093975	0.10318	0.046424	-0.00603	0.118991	-0.03749	0.05988	0.037662		0.329482	-0.00201	0.00201	0.000344	-0.00106	0.009338	0.010589	0.000137	0.010202	0.011201	0.00504	-0.00065	0.012917	-0.00407	0.006501	0.004089
				0.329999	0.082307	-0.01753	0.038923	0.015008	0.025663	0.007665	0.008135	0.000299	0.093958	0.062516	0.003025	0.067818	0.120315	0.106641	0.071082		0.329999	0.008963	-0.00191	0.004239	0.001634	0.002795	0.000835	0.000886	3.26e-05	0.010232	0.006808	0.000329	0.007385	0.013102	0.011613	0.007741
				0.330515	0.076014	0.079381	0.060615	0.045123	0.056593	0.017157	0.084846	0.186775	0.193667	0.074412	0.0308	0.008889	0.097837	0.072907	0.012402		0.330515	0.008304	0.008672	0.006622	0.004929	0.006182	0.001874	0.009269	0.020403	0.021156	0.008129	0.003365	0.000971	0.010688	0.007964	0.001355
				0.331032	0.050565	-0.01685	0.072897	0.115987	0.078282	0.023299	0.045566	0.027029	0.125844	0.024103	-0.0191	0.092923	0.114896	0.032087	0.051228		0.331032	0.005541	-0.00185	0.007988	0.01271	0.008578	0.002553	0.004993	0.002962	0.01379	0.002641	-0.00209	0.010183	0.012591	0.003516	0.005614
				0.331549	0.185337	0.105671	0.062777	0.022208	0.02774	0.112112	-0.02242	0.043153	0.035121	0.089204	-0.01103	0.075812	0.132565	0.15715	0.071144		0.331549	0.020373	0.011616	0.006901	0.002441	0.003049	0.012324	-0.00246	0.004744	0.003861	0.009806	-0.00121	0.008334	0.014572	0.017275	0.00782
				0.332065	0.148509	0.047895	0.147477	0.047152	0.029364	0.178427	0.015535	0.049467	0.033339	0.138357	0.062053	0.117865	0.1443	0.04846	0.077698		0.332065	0.016376	0.005281	0.016262	0.005199	0.003238	0.019675	0.001713	0.005455	0.003676	0.015256	0.006842	0.012997	0.015912	0.005344	0.008568
				0.332582	0.172681	0.073497	0.096871	0.016938	0.123241	0.175559	0.060656	0.139631	0.118995	0.036001	0.055	0.018459	0.090387	0.137399	0.058957		0.332582	0.0191	0.00813	0.010715	0.001874	0.013632	0.019419	0.006709	0.015445	0.013162	0.003982	0.006084	0.002042	0.009998	0.015198	0.006521
				0.333098	0.007902	0.174071	0.155517	0.056118	0.034122	-0.00168	0.128094	0.13623	0.012093	0.082798	0.174601	0.068582	-0.01961	0.136147	0.064942		0.333098	0.000877	0.019314	0.017255	0.006226	0.003786	-0.00019	0.014213	0.015115	0.001342	0.009187	0.019373	0.007609	-0.00218	0.015106	0.007206
				0.333615	0.031055	0.08737	0.083679	-0.0281	0.075647	0.006238	0.119039	0.052773	0.009311	0.147084	0.110132	0.186928	0.11512	0.102019	0.100723		0.333615	0.003456	0.009724	0.009313	-0.00313	0.008419	0.000694	0.013249	0.005874	0.001036	0.01637	0.012258	0.020805	0.012813	0.011355	0.01121
				0.334132	0.084118	0.045392	0.037945	0.093727	0.086291	0.102431	0.033891	0.080824	-0.00566	0.134123	0.002199	0.057784	0.017023	0.078012	0.083626		0.334132	0.009391	0.005068	0.004236	0.010464	0.009634	0.011436	0.003784	0.009024	-0.00063	0.014974	0.000246	0.006451	0.001901	0.00871	0.009336
				0.334648	0.150154	-0.02001	0.058304	0.012353	0.074729	0.138834	0.129195	0.100208	0.062056	0.139294	0.000367	0.181324	0.017933	0.050076	0.077663		0.334648	0.016816	-0.00224	0.006529	0.001383	0.008369	0.015548	0.014468	0.011222	0.00695	0.015599	4.11e-05	0.020306	0.002008	0.005608	0.008697
				0.335165	0.171729	0.031631	0.063216	0.051278	0.053431	0.072126	0.072289	0.11302	0.098556	0.128904	0.116099	0.12133	0.037158	-0.00926	0.082983		0.335165	0.019291	0.003553	0.007101	0.00576	0.006002	0.008102	0.008121	0.012696	0.011071	0.01448	0.013042	0.01363	0.004174	-0.00104	0.009322
				0.335682	-0.00187	0.134815	0.100121	0.02498	0.135001	0.140527	0.035178	-0.06702	0.136579	0.001214	0.051949	0.165697	0.080063	0.047034	0.085548		0.335682	-0.00021	0.015191	0.011282	0.002815	0.015212	0.015835	0.003964	-0.00755	0.01539	0.000137	0.005854	0.018671	0.009022	0.0053	0.00964
				0.336198	0.139581	0.08319	0.156563	0.119853	0.078414	0.172941	0.09045	0.102926	0.069297	-0.02923	0.114116	0.147265	0.056886	-0.02789	0.091424		0.336198	0.015777	0.009403	0.017696	0.013547	0.008863	0.019547	0.010223	0.011634	0.007833	-0.0033	0.012898	0.016645	0.00643	-0.00315	0.010334
				0.336715	0.048905	0.079617	-0.00712	0.094244	0.01106	-0.01354	0.063957	-0.00744	0.02356	0.157519	0.109481	0.155998	0.02004	-0.00635	0.126867		0.336715	0.005545	0.009027	-0.00081	0.010685	0.001254	-0.00153	0.007251	-0.00084	0.002671	0.017859	0.012413	0.017687	0.002272	-0.00072	0.014384
				0.337232	0.011881	0.137948	-0.04536	0.082757	-0.09783	0.215036	0.155897	0.070871	0.036297	0.105449	0.109718	0.060973	0.061606	0.061794	0.141154		0.337232	0.001351	0.015688	-0.00516	0.009412	-0.01113	0.024455	0.017729	0.00806	0.004128	0.011992	0.012478	0.006934	0.007006	0.007028	0.016053
				0.337748	0.109992	0.109335	0.135336	0.146382	0.156891	0.167961	0.048812	-0.0734	0.002644	0.043186	0.070456	0.154918	0.122647	0.089438	0.076052		0.337748	0.012547	0.012472	0.015438	0.016698	0.017897	0.01916	0.005568	-0.00837	0.000302	0.004926	0.008037	0.017672	0.013991	0.010202	0.008676
				0.338265	0.054594	0.209499	-0.08409	0.132571	0.07798	0.107377	0.115475	0.018662	0.057787	0.105142	0.04106	0.091118	-0.02488	0.077218	0.15204		0.338265	0.006247	0.023972	-0.00962	0.015169	0.008923	0.012286	0.013213	0.002135	0.006612	0.012031	0.004698	0.010426	-0.00285	0.008835	0.017397
				0.338782	0.077252	0.128201	-0.02392	0.207915	0.08326	-0.03378	0.038825	0.109883	0.159354	-0.00936	0.059392	0.14636	0.033895	0.060067	0.035248		0.338782	0.008866	0.014714	-0.00275	0.023863	0.009556	-0.00388	0.004456	0.012612	0.01829	-0.00107	0.006817	0.016798	0.00389	0.006894	0.004045
				0.339298	0.110688	0.156689	0.182458	0.074782	0.080422	0.137483	0.023079	-0.04438	0.140936	0.091662	0.055301	-0.0376	0.003527	-0.02168	-0.02834		0.339298	0.012743	0.018039	0.021005	0.008609	0.009258	0.015827	0.002657	-0.00511	0.016225	0.010552	0.006366	-0.00433	0.000406	-0.0025	-0.00326
				0.339815	0.167886	0.036287	0.103376	-0.0443	0.19859	-0.00151	0.065476	-0.04524	0.078631	0.18315	-0.00232	0.085219	0.033504	0.095474	0.041198		0.339815	0.019387	0.00419	0.011937	-0.00512	0.022932	-0.00017	0.007561	-0.00522	0.00908	0.021149	-0.00027	0.009841	0.003869	0.011025	0.004757
				0.340332	0.019724	0.074327	0.063466	0.091526	0.108283	0.142229	0.031747	-0.07491	0.095089	-0.01094	0.011503	0.087867	0.027141	0.009203	0.127463		0.340332	0.002285	0.008609	0.007351	0.010601	0.012542	0.016474	0.003677	-0.00868	0.011014	-0.00127	0.001332	0.010177	0.003144	0.001066	0.014763
				0.340848	0.174349	0.204325	-0.03634	-0.02461	0.192361	0.138878	-0.01078	0.121967	0.069796	0.238574	0.116148	0.081964	0.142587	0.071324	0.116156		0.340848	0.020255	0.023738	-0.00422	-0.00286	0.022348	0.016134	-0.00125	0.01417	0.008109	0.027717	0.013494	0.009522	0.016565	0.008286	0.013495
				0.341365	0.115404	0.006617	0.092299	0.090222	-0.0284	0.057678	0.025892	-0.00151	0.12451	0.253816	0.115175	0.050935	0.004236	0.172404	-0.00029		0.341365	0.013448	0.000771	0.010756	0.010514	-0.00331	0.006721	0.003017	-0.00018	0.014509	0.029577	0.013421	0.005935	0.000494	0.02009	-3.4e-05
				0.341881	0.019399	-0.01972	0.184897	0.211024	0.036616	0.191257	0.060828	0.071577	0.068314	-0.01362	0.106685	0.026316	0.0589	0.002239	0.173508		0.341881	0.002267	-0.00231	0.021611	0.024665	0.00428	0.022355	0.00711	0.008366	0.007985	-0.00159	0.01247	0.003076	0.006884	0.000262	0.02028
				0.342398	-0.02812	-0.02928	0.006489	0.102747	-0.00496	-0.01786	0.079826	0.157131	0.084172	0.121262	0.203434	0.086598	0.128716	0.063382	0.171412		0.342398	-0.0033	-0.00343	0.000761	0.012046	-0.00058	-0.00209	0.009359	0.018421	0.009868	0.014216	0.02385	0.010152	0.01509	0.007431	0.020096
				0.342915	0.044167	-0.00366	0.044273	0.093103	0.012865	0.104503	0.022941	0.190572	0.111621	0.077451	0.005041	0.144048	0.039399	0.077863	-0.03291		0.342915	0.005194	-0.00043	0.005206	0.010948	0.001513	0.012289	0.002698	0.022409	0.013126	0.009107	0.000593	0.016939	0.004633	0.009156	-0.00387
				0.343431	-0.07005	0.096997	0.181746	0.122563	0.094247	0.071942	0.028882	-0.01653	0.1385	0.175977	-0.01389	-0.04083	0.141577	0.01949	0.069539		0.343431	-0.00826	0.01144	0.021436	0.014456	0.011116	0.008485	0.003406	-0.00195	0.016335	0.020756	-0.00164	-0.00482	0.016698	0.002299	0.008202
				0.343948	0.03259	0.099626	0.170131	0.066557	0.105381	0.136872	-0.01116	0.143016	0.045093	0.0608	0.090715	0.022135	0.065739	0.096778	0.032494		0.343948	0.003855	0.011786	0.020127	0.007874	0.012467	0.016192	-0.00132	0.016919	0.005334	0.007193	0.010732	0.002619	0.007777	0.011449	0.003844
				0.344465	0.035511	0.0219	0.09181	0.056444	0.079546	0.186625	0.126747	0.107676	0.044013	-0.0635	0.021564	-0.04302	0.169315	0.016197	-0.01578		0.344465	0.004214	0.002599	0.010894	0.006697	0.009439	0.022144	0.015039	0.012776	0.005222	-0.00753	0.002559	-0.0051	0.02009	0.001922	-0.00187
				0.344981	0.144365	-0.03696	0.077082	0.073167	0.115289	-0.01057	0.11477	0.039888	0.01263	0.224128	0.032486	0.014921	-0.09811	0.11642	0.024448		0.344981	0.017181	-0.0044	0.009174	0.008708	0.013721	-0.00126	0.013659	0.004747	0.001503	0.026674	0.003866	0.001776	-0.01168	0.013855	0.00291
				0.345498	0.0274	0.110907	0.080529	0.149672	0.103029	-0.01045	0.195637	0.052195	0.143295	0.076582	-0.03969	0.108744	0.069943	0.078413	0.142092		0.345498	0.003271	0.013239	0.009613	0.017866	0.012298	-0.00125	0.023353	0.00623	0.017105	0.009141	-0.00474	0.012981	0.008349	0.00936	0.016961
				0.346015	0.014133	0.002875	0.133998	0.106661	0.043406	0.046572	-0.00935	-0.00993	0.12974	0.062501	0.011044	0.044617	0.017777	0.160515	-0.00841		0.346015	0.001692	0.000344	0.016043	0.01277	0.005197	0.005576	-0.00112	-0.00119	0.015533	0.007483	0.001322	0.005342	0.002128	0.019218	-0.00101
				0.346531	0.00051	0.089326	0.11845	0.126464	0.109527	0.152856	-0.03001	-0.00226	0.056194	0.168177	0.252338	0.185711	0.04367	0.072965	-0.01767		0.346531	6.13e-05	0.010727	0.014224	0.015186	0.013152	0.018356	-0.0036	-0.00027	0.006748	0.020195	0.030302	0.022301	0.005244	0.008762	-0.00212
				0.347048	0.055333	0.03197	0.068283	0.080166	0.180145	0.078031	0.186606	-0.02463	0.105567	0.027034	-0.07198	-0.01941	0.112014	0.095966	0.101528		0.347048	0.006664	0.00385	0.008224	0.009655	0.021697	0.009398	0.022475	-0.00297	0.012715	0.003256	-0.00867	-0.00234	0.013491	0.011558	0.012228
				0.347564	-0.01495	0.160714	0.108317	0.231091	0.017287	0.080926	0.030428	-0.06022	0.074182	0.152031	-0.00037	0.06242	0.186663	0.133008	0.121033		0.347564	-0.00181	0.019414	0.013085	0.027916	0.002088	0.009776	0.003676	-0.00727	0.008961	0.018365	-4.5e-05	0.00754	0.022549	0.016067	0.014621
				0.348081	0.184687	0.20105	0.155476	0.184509	-0.02731	0.075247	-0.02838	0.013238	0.018114	0.073664	0.105754	0.091178	0.064665	0.038969	-0.12332		0.348081	0.022377	0.024359	0.018837	0.022355	-0.00331	0.009117	-0.00344	0.001604	0.002195	0.008925	0.012813	0.011047	0.007835	0.004722	-0.01494
				0.348598	0.213654	0.093093	0.069332	-0.00407	0.030274	0.207975	0.040943	0.056779	0.040287	0.068814	0.048395	-0.03982	0.035242	0.114454	0.189541		0.348598	0.025963	0.011313	0.008425	-0.0005	0.003679	0.025273	0.004975	0.0069	0.004896	0.008362	0.005881	-0.00484	0.004283	0.013908	0.023033
				0.349114	0.133823	0.092695	0.09571	-0.05017	-0.00553	0.131058	0.132052	0.012175	0.028567	0.003683	-0.03807	0.122726	0.032121	0.165492	-0.07513		0.349114	0.01631	0.011298	0.011665	-0.00611	-0.00067	0.015973	0.016095	0.001484	0.003482	0.000449	-0.00464	0.014958	0.003915	0.02017	-0.00916
				0.349631	-0.0332	0.057217	0.032935	0.113001	-0.0061	0.15453	-0.07205	0.087872	0.122357	0.12008	0.084451	0.009434	0.209427	-0.00227	0.06419		0.349631	-0.00406	0.006994	0.004026	0.013813	-0.00075	0.01889	-0.00881	0.010742	0.014957	0.014679	0.010323	0.001153	0.025601	-0.00028	0.007847
				0.350148	0.105733	0.02787	0.086181	0.18665	-0.01576	0.056288	-0.00938	0.019536	-0.00356	-0.01281	-0.03202	0.014655	0.033902	0.08577	-0.04129		0.350148	0.012963	0.003417	0.010566	0.022884	-0.00193	0.006901	-0.00115	0.002395	-0.00044	-0.00157	-0.00393	0.001797	0.004157	0.010516	-0.00506
[truncated: 46 more rows]

## Sheet: D1
Source Data Supplementary Figure 9
[truncated: 713 more rows]

## Sheet: D3
Source Data Supplementary Figure 9
[truncated: 713 more rows]

## Sheet: Guinier
Source Data Supplementary Figure 9
[truncated: 29 more rows]
