# Supplementary material for: Chemical screening by time-resolved X-ray scattering to discover allosteric probes
Source: Nat Chem Biol. Author manuscript; Available in PMC 2024 Sep 1. (PMC11358040; doi:10.1038/s41589-024-01609-1)
Supplement: Source Data Fig. 1 [file NIHMS2003799-supplement-Source_Data_Fig__1.xlsx]

## Sheet: Fig-1b
GL2500 Fragment Discovery - HT-DSF
	HT-DSF GL2500				AIF ΔTm (°C)
	ΔTm (°C)	Rank		Temperature (°C)	DMSO-P1-B14	NADH/DMSO-P1-B08
	2.93153	1		25.6649	2432.23	2010.17
	2.80615	2		26.2291	2430.38	1976.71
	2.51176	3		26.7934	2424.84	1944.02
	2.45135	4		27.3576	2427.76	1937.75
	2.38914	5		27.9219	2415.76	1958.04
	2.33645	6		28.4861	2390.2	1995.84
	2.20774	7		29.0504	2374.08	2015.06
	2.0824	8		29.6146	2338.23	1995.5
	2.04771	9		30.1789	2313.12	1947.5
	2.04727	10		30.7431	2314.03	1906.58
	2.01923	11		31.3073	2305.7	1891.93
	1.94649	12		31.8716	2285.1	1891.03
	1.9051	13		32.4358	2295.44	1906.98
	1.77035	14		33.0001	2321.13	1914.85
	1.73341	15		33.5643	2351.61	1926.56
	1.7305	16		34.1286	2347.07	1950.74
	1.71626	17		34.6928	2304.56	1963
	1.70325	18		35.257	2242.98	1986.04
	1.69759	19		35.8213	2268.32	1981.98
	1.67231	20		36.3855	2303.54	1956.25
	1.67153	21		36.9498	2327.85	1949.53
	1.66251	22		37.514	2347.27	1952.32
	1.65855	23		38.0783	2349.09	1971.93
	1.64367	24		38.6425	2331.99	1961.96
	1.64175	25		39.2067	2302.72	1945.34
	1.63748	26		39.771	2292.8	1970.72
	1.62035	27		40.3352	2306.79	2005.91
	1.60995	28		40.8995	2357.21	2046.16
	1.59883	29		41.4637	2408.43	2064.9
	1.59812	30		42.028	2396.5	2090.89
	1.56337	31		42.5922	2373.01	2135.75
	1.55608	32		43.1565	2374.75	2195.36
	1.54866	33		43.7207	2392.3	2270.47
	1.5404	34		44.285	2412.03	2309.78
	1.52898	35		44.8492	2404.2	2346.68
	1.50388	36		45.4134	2337	2378.37
	1.49948	37		45.9777	2280.09	2421.16
	1.49654	38		46.5419	2282.12	2501.37
	1.48337	39		47.1062	2325.36	2605.76
	1.48087	40		47.6704	2383.65	2764.23
	1.46587	41		48.2347	2450.81	3000.97
	1.46388	42		48.7989	2491.29	3299.88
	1.44868	43		49.3631	2510.04	3632
	1.44812	44		49.9274	2516.47	4007.01
	1.44769	45		50.4916	2515.79	4477.76
	1.4469	46		51.0559	2534.99	5106.31
	1.43908	47		51.6201	2602.71	5910.15
	1.43231	48		52.1844	2664.94	6859.92
	1.43133	49		52.7486	2703.56	7935.75
	1.4292	50		53.3128	2727.81	9143.8
	1.42548	51		53.8771	2740.61	10456.4
	1.42191	52		54.4413	2768.9	11876.5
	1.42034	53		55.0056	2847.5	13366.4
	1.4193	54		55.5698	2934.79	14867.2
	1.41493	55		56.1341	3013.08	16392.1
	1.40425	56		56.6983	3078.87	17856.7
	1.37385	57		57.2625	3148.59	19222.1
	1.36831	58		57.8268	3293.4	20423.2
	1.34854	59		58.391	3513.18	21420.9
	1.34438	60		58.9553	3782.83	22215.1
	1.34321	61		59.5195	4064.03	22814
	1.33947	62		60.0838	4361.16	23229.5
	1.33835	63		60.648	4715.09	23503.3
	1.33227	64		61.2123	5174.16	23718.1
	1.3307	65		61.7765	5782.76	23887.3
	1.31004	66		62.3407	6531.94	24018.7
	1.30854	67		62.905	7419.13	24107.9
	1.30172	68		63.4692	8413.85	24145
	1.28059	69		64.0335	9514.51	24186.5
	1.27627	70		64.5977	10742.5	24254.2
	1.27404	71		65.162	12073.2	24341.7
	1.26742	72		65.7262	13527.4	24402.8
	1.25964	73		66.2905	15055.9	24427.5
	1.23472	74		66.8547	16616	24450.1
	1.22495	75		67.4189	18139.8	24485.9
	1.21771	76		67.9832	19552.2	24534.5
	1.21698	77		68.5474	20820.2	24578.7
	1.21668	78		69.1117	21961	24601.6
	1.2142	79		69.6759	22971.1	24612.4
	1.2119	80		70.2402	23832.3	24634.2
	1.20958	81		70.8044	24523.2	24674.1
	1.20624	82		71.3687	25012.1	24735.9
	1.20317	83		71.9329	25332.5	24819.1
	1.199	84		72.4971	25543.4	24895.7
	1.19701	85		73.0614	25665.4	24944.1
	1.19231	86		73.6256	25721.3	24975.8
	1.19097	87		74.1899	25731.4	25002.3
	1.19067	88		74.7541	25734.4	25029
	1.18813	89		75.3184	25761.5	25064.3
	1.18677	90		75.8826	25802.8	25081.9
	1.18285	91		76.4468	25832.8	25061.7
	1.16984	92		77.0111	25830.8	25018.3
	1.1668	93		77.5753	25805.3	24969
	1.16396	94		78.1396	25781.4	24937.4
	1.15169	95		78.7038	25773.8	24911.3
	1.14915	96		79.2681	25777	24873.2
	1.14208	97		79.8323	25807.4	24832.5
	1.14	98		80.3966	25849	24786.8
	1.13407	99		80.9608	25858.4	24723.1
	1.1315	100		81.525	25835.4	24636.5
	1.12929	101		82.0893	25793.4	24535.5
	1.12646	102		82.6535	25767.8	24438.9
	1.12527	103		83.2178	25773.7	24347.2
	1.12281	104		83.782	25781.1	24222.3
	1.12248	105		84.3463	25754.9	24048.4
	1.12233	106		84.9105	25681.7	23849.6
	1.12011	107		85.4748	25607.4	23644.5
	1.11865	108		86.039	25545	23446.8
	1.10941	109		86.6032	25470.5	23231.8
	1.10426	110		87.1675	25392	22998.3
	1.1042	111		87.7317	25287.8	22777.5
	1.10121	112		88.296	25157.1	22565.8
	1.10061	113		88.8602	25030.5	22358.5
	1.09632	114		89.4244	24887.3	22128.4
	1.09588	115		89.9887	24698.2	21869
	1.09167	116		90.5529	24464	21600.7
	1.08581	117		91.1172	24216.2	21337.1
	1.08287	118		91.6814	23963.2	21070.2
	1.0824	119		92.2457	23716.1	20798.4
	1.07869	120		92.8099	23462.6	20510.1
	1.07339	121		93.3742	23171.4	20201.3
	1.06898	122		93.9384	22882.9	19876.7
	1.0687	123		94.5027	22617.5	19546.9
	1.06285	124		95.0669	22341.3	19248.6
	1.06057	125		95.6311	22038.9	18962.2
	1.0594	126		96.1954	21686.3	18665.2
	1.05782	127		96.7596	21291.6	18359.6
	1.05281	128		97.3239	20897.7	18049.4
	1.05154	129		97.8881	20521.1	17728.2
	1.05044	130		98.4523	20146.7	17374.9
	1.04893	131		99.0166	19775.2	17015
	1.04198	132
	1.03979	133
	1.035	134
	1.03313	135
	1.02006	136
	1.01529	137
	1.01283	138
	1.01165	139
	1.00871	140
	1.00529	141
	0.998495	142
	0.99424	143
	0.99383	144
	0.98161	145
	0.97144	146
	0.96471	147
	0.95687	148
	0.95528	149
	0.95353	150
	0.95093	151
	0.94311	152
	0.94126	153
	0.93322	154
	0.92718	155
	0.92633	156
	0.92563	157
	0.923705	158
	0.92353	159
	0.92009	160
	0.91992	161
	0.91865	162
	0.91725	163
	0.91284	164
	0.91077	165
	0.90867	166
	0.90546	167
	0.90422	168
	0.90217	169
	0.90034	170
	0.90016	171
	0.89924	172
	0.888686	173
	0.88273	174
	0.88218	175
	0.88176	176
	0.87727	177
	0.87359	178
	0.873564	179
	0.87307	180
	0.8702	181
	0.86651	182
	0.86644	183
	0.86475	184
	0.86331	185
	0.86305	186
	0.85945	187
	0.85406	188
	0.85196	189
	0.85064	190
	0.84983	191
	0.849234	192
	0.84812	193
	0.83951	194
	0.83005	195
	0.82991	196
	0.82955	197
	0.82672	198
	0.8262	199
	0.82591	200
	0.8253	201
	0.824034	202
	0.82156	203
	0.81483	204
	0.8132	205
	0.80651	206
	0.8054	207
	0.80517	208
	0.80473	209
	0.80404	210
	0.80362	211
	0.79715	212
	0.79631	213
	0.796065	214
	0.795546	215
	0.79542	216
	0.79284	217
	0.791335	218
	0.790785	219
	0.7882	220
	0.78682	221
	0.78486	222
	0.78457	223
	0.784315	224
	0.78426	225
	0.78414	226
	0.7805	227
	0.78029	228
	0.779654	229
	0.77959	230
	0.77798	231
	0.77768	232
	0.77594	233
	0.77544	234
	0.77497	235
	0.77381	236
	0.76819	237
	0.76534	238
	0.76469	239
	0.76254	240
	0.76157	241
	0.76144	242
	0.76127	243
	0.760504	244
	0.75995	245
	0.75927	246
	0.75713	247
	0.75704	248
	0.74879	249
	0.74879	250
	0.74867	251
	0.747946	252
	0.746855	253
	0.745566	254
	0.74098	255
	0.73973	256
	0.73852	257
	0.73751	258
	0.73719	259
	0.7371	260
	0.73657	261
	0.7365	262
	0.734045	263
	0.73383	264
	0.73352	265
	0.73292	266
	0.73277	267
	0.717726	268
	0.71603	269
	0.71197	270
	0.71053	271
	0.70826	272
	0.706755	273
	0.70663	274
	0.70509	275
	0.70401	276
	0.703925	277
	0.70269	278
	0.7021	279
	0.70033	280
	0.70013	281
	0.69202	282
	0.69196	283
	0.68886	284
	0.68651	285
	0.68379	286
	0.682555	287
	0.68099	288
	0.67843	289
	0.677405	290
	0.67736	291
	0.67637	292
	0.67541	293
	0.67443	294
	0.67201	295
	0.67174	296
	0.67173	297
	0.67079	298
	0.670226	299
	0.66919	300
	0.6689	301
	0.666014	302
	0.66527	303
	0.662886	304
	0.661635	305
	0.660284	306
	0.659384	307
	0.6588	308
	0.656836	309
	0.6567	310
	0.64928	311
	0.64911	312
	0.64162	313
	0.64038	314
	0.636885	315
	0.63677	316
	0.636374	317
	0.63586	318
	0.63378	319
	0.63269	320
	0.63268	321
	0.632544	322
	0.631606	323
	0.631064	324
	0.63049	325
	0.62949	326
	0.62889	327
	0.62804	328
	0.62736	329
	0.62586	330
	0.62424	331
	0.62051	332
	0.617865	333
	0.6167	334
	0.61548	335
	0.61474	336
	0.614035	337
	0.61146	338
	0.6105	339
	0.60985	340
	0.60799	341
	0.60648	342
	0.60522	343
	0.602255	344
	0.600035	345
	0.59822	346
	0.59821	347
	0.595625	348
	0.59543	349
	0.594855	350
	0.59469	351
	0.59302	352
	0.5869	353
	0.58642	354
	0.58591	355
	0.58475	356
	0.58148	357
	0.5802	358
	0.57944	359
	0.57928	360
	0.577155	361
	0.57444	362
	0.571585	363
	0.57039	364
	0.56973	365
	0.56801	366
	0.56703	367
	0.55994	368
	0.558844	369
	0.55814	370
	0.55741	371
	0.55431	372
	0.55021	373
	0.54737	374
	0.543555	375
	0.542586	376
	0.54063	377
	0.53786	378
	0.53573	379
	0.535254	380
	0.5347	381
	0.534315	382
	0.5327	383
	0.5326	384
	0.53216	385
	0.5319	386
	0.53083	387
	0.52913	388
	0.52839	389
	0.5222	390
	0.5216	391
	0.518935	392
	0.516714	393
	0.51486	394
	0.51449	395
	0.51429	396
	0.51426	397
	0.512915	398
	0.51094	399
	0.51021	400
	0.50965	401
	0.50887	402
	0.50846	403
	0.506514	404
	0.502425	405
	0.49671	406
	0.49615	407
	0.495276	408
	0.493216	409
	0.49256	410
	0.4923	411
	0.48921	412
	0.48907	413
	0.48531	414
	0.48309	415
	0.48279	416
	0.482306	417
	0.48118	418
	0.48117	419
	0.48079	420
	0.48068	421
	0.47857	422
	0.47745	423
	0.47646	424
	0.47592	425
	0.47378	426
	0.47306	427
	0.47171	428
	0.470526	429
	0.469984	430
	0.468275	431
	0.46747	432
	0.46667	433
	0.46662	434
	0.466605	435
	0.46454	436
	0.46306	437
	0.46163	438
	0.4612	439
	0.46107	440
	0.460005	441
	0.45914	442
	0.45665	443
	0.45604	444
	0.4558	445
	0.453215	446
	0.45073	447
	0.449706	448
	0.44892	449
	0.44831	450
	0.44825	451
	0.44615	452
	0.445715	453
	0.44556	454
	0.44477	455
	0.442786	456
	0.43901	457
	0.4388	458
	0.438025	459
	0.43789	460
	0.43618	461
	0.43562	462
	0.43481	463
	0.43468	464
	0.434424	465
	0.4341	466
	0.43296	467
	0.42908	468
	0.42757	469
	0.42735	470
	0.42571	471
	0.424475	472
	0.42443	473
	0.42299	474
	0.4227	475
	0.42201	476
	0.42116	477
	0.41987	478
	0.41912	479
	0.41816	480
	0.41793	481
	0.417296	482
	0.41691	483
	0.41595	484
	0.41422	485
	0.41103	486
	0.40882	487
	0.40791	488
	0.40758	489
	0.40485	490
	0.40436	491
	0.403555	492
	0.40313	493
	0.39955	494
	0.399245	495
	0.39857	496
	0.3985	497
	0.39833	498
	0.39625	499
	0.395255	500
	0.39489	501
	0.39204	502
	0.38978	503
	0.389174	504
	0.38709	505
	0.38673	506
	0.38589	507
	0.38505	508
	0.384764	509
	0.3833	510
	0.38247	511
	0.379675	512
	0.376715	513
	0.37608	514
	0.37472	515
	0.37452	516
	0.37393	517
	0.372946	518
	0.3726	519
	0.37237	520
	0.37177	521
	0.37091	522
	0.37017	523
	0.369574	524
	0.36948	525
	0.36865	526
	0.36836	527
	0.368185	528
	0.368056	529
	0.36783	530
	0.36737	531
	0.36665	532
	0.36651	533
	0.365706	534
	0.365706	535
	0.3654	536
	0.36533	537
	0.365195	538
	0.36506	539
	0.36497	540
	0.362906	541
	0.362494	542
	0.36172	543
	0.36139	544
	0.36053	545
	0.359984	546
	0.35863	547
	0.35771	548
	0.35613	549
	0.35606	550
	0.355795	551
	0.35553	552
	0.35336	553
	0.35323	554
	0.351614	555
	0.35047	556
	0.350035	557
	0.34912	558
	0.348456	559
	0.34482	560
	0.34409	561
	0.342764	562
	0.34274	563
	0.34239	564
	0.34227	565
	0.341765	566
	0.341246	567
	0.33956	568
	0.33906	569
	0.33854	570
	0.33853	571
	0.33746	572
	0.33661	573
	0.33649	574
	0.33503	575
	0.33414	576
	0.332106	577
	0.33165	578
	0.329504	579
	0.32882	580
	0.32729	581
	0.32706	582
	0.32672	583
	0.326216	584
	0.325354	585
	0.32339	586
	0.32299	587
	0.32282	588
	0.3225	589
	0.322165	590
	0.32194	591
	0.32155	592
	0.32151	593
	0.32091	594
	0.319586	595
	0.31932	596
	0.31907	597
	0.31838	598
	0.31692	599
	0.3138	600
	0.312796	601
	0.31156	602
	0.311415	603
	0.31123	604
	0.310194	605
	0.31008	606
	0.308844	607
	0.30785	608
	0.3065	609
	0.305136	610
	0.30426	611
	0.303946	612
	0.30369	613
	0.301566	614
	0.30103	615
	0.30059	616
	0.300505	617
	0.30032	618
	0.297095	619
	0.29683	620
	0.29654	621
	0.296095	622
	0.29518	623
	0.29357	624
	0.293524	625
	0.29343	626
	0.29079	627
	0.29015	628
	0.28948	629
	0.289435	630
	0.28831	631
	0.287985	632
	0.28762	633
	0.28723	634
	0.28705	635
	0.286826	636
	0.28627	637
	0.28473	638
	0.284605	639
	0.28432	640
	0.28354	641
	0.28277	642
	0.28266	643
	0.28182	644
	0.28147	645
	0.28113	646
	0.28095	647
	0.27925	648
	0.27724	649
	0.27715	650
	0.276625	651
	0.276526	652
	0.275496	653
	0.27426	654
	0.27391	655
	0.2729	656
	0.27281	657
	0.27184	658
	0.27153	659
	0.271155	660
	0.27072	661
	0.27011	662
	0.26808	663
	0.26754	664
	0.26693	665
	0.26625	666
	0.26543	667
	0.26542	668
	0.26376	669
	0.26353	670
	0.263525	671
	0.262236	672
	0.259535	673
	0.25871	674
	0.25808	675
	0.25559	676
	0.25491	677
	0.25281	678
	0.25198	679
	0.25177	680
	0.25164	681
	0.251326	682
	0.250815	683
	0.24874	684
	0.24816	685
	0.24752	686
	0.24738	687
	0.247206	688
	0.246306	689
	0.24567	690
	0.24434	691
	0.24431	692
	0.24429	693
	0.24418	694
	0.241934	695
	0.24168	696
	0.23973	697
	0.239066	698
	0.23847	699
	0.23656	700
	0.23575	701
	0.235365	702
	0.23351	703
	0.23246	704
	0.232245	705
	0.231985	706
	0.231215	707
	0.23112	708
	0.23088	709
	0.22969	710
	0.229	711
	0.22658	712
	0.2261	713
	0.22602	714
	0.22534	715
	0.2249	716
	0.22322	717
	0.22292	718
	0.22204	719
	0.22106	720
	0.21888	721
	0.21862	722
	0.21719	723
	0.21714	724
	0.216536	725
	0.21575	726
	0.214384	727
	0.21224	728
	0.21214	729
	0.21178	730
	0.21163	731
	0.21156	732
	0.21096	733
	0.209395	734
	0.209	735
	0.20886	736
	0.20865	737
	0.20862	738
	0.20768	739
	0.20662	740
	0.20661	741
	0.20639	742
	0.20582	743
	0.204794	744
	0.20376	745
	0.20066	746
	0.20036	747
	0.20018	748
	0.20014	749
	0.199706	750
	0.1997	751
	0.196875	752
	0.1965	753
	0.19599	754
	0.195296	755
	0.19386	756
	0.193365	757
	0.192915	758
	0.18966	759
	0.18652	760
	0.18567	761
	0.18556	762
	0.18532	763
	0.183745	764
	0.18236	765
	0.18224	766
	0.18221	767
	0.180685	768
	0.17969	769
	0.179526	770
	0.17943	771
	0.17889	772
	0.178534	773
	0.17672	774
	0.1767	775
	0.17631	776
	0.176306	777
	0.17413	778
	0.17356	779
	0.17352	780
	0.17352	781
	0.17298	782
	0.172	783
	0.17007	784
	0.16932	785
	0.16684	786
	0.16574	787
	0.164175	788
	0.16232	789
	0.16229	790
	0.161635	791
	0.15843	792
	0.15837	793
	0.15818	794
	0.15795	795
	0.15795	796
	0.157324	797
	0.15714	798
	0.15697	799
	0.1563	800
	0.15616	801
	0.1552	802
	0.154745	803
	0.15437	804
	0.15307	805
	0.152266	806
	0.151915	807
	0.15133	808
	0.150916	809
	0.15079	810
	0.150046	811
	0.14933	812
	0.14901	813
	0.14855	814
	0.14832	815
	0.14831	816
	0.14757	817
	0.14652	818
	0.14619	819
	0.14548	820
	0.14422	821
	0.14114	822
	0.14031	823
	0.140074	824
	0.139655	825
	0.13776	826
	0.13742	827
	0.1373	828
	0.137	829
	0.13416	830
	0.13395	831
	0.133406	832
	0.13236	833
	0.13227	834
	0.132124	835
	0.1321	836
	0.13121	837
	0.13089	838
	0.13082	839
	0.12986	840
	0.1284	841
	0.12808	842
	0.1275	843
	0.12672	844
	0.12448	845
	0.124266	846
	0.124075	847
	0.124045	848
	0.12402	849
	0.12394	850
	0.12394	851
	0.12182	852
	0.12181	853
	0.12076	854
	0.120726	855
	0.1207	856
	0.1199	857
	0.11982	858
	0.118	859
	0.11731	860
	0.11691	861
	0.11508	862
	0.11495	863
	0.11433	864
	0.11402	865
	0.113844	866
	0.11315	867
	0.112585	868
	0.11251	869
	0.11216	870
	0.11131	871
	0.111	872
	0.11079	873
	0.10942	874
	0.10848	875
	0.10524	876
	0.10286	877
	0.10139	878
	0.10103	879
	0.100226	880
	0.09997	881
	0.09951	882
	0.09951	883
	0.09933	884
	0.09901	885
	0.09793	886
	0.097815	887
	0.09739	888
	0.095564	889
	0.093756	890
	0.09279	891
	0.09237	892
	0.08968	893
	0.08942	894
	0.089415	895
	0.089384	896
	0.089255	897
	0.08863	898
	0.08728	899
	0.08711	900
	0.085875	901
	0.0843	902
	0.08378	903
	0.08355	904
	0.08299	905
	0.08207	906
	0.08173	907
	0.08065	908
	0.07984	909
	0.079085	910
	0.078925	911
	0.07753	912
	0.07725	913
	0.076125	914
	0.0757	915
	0.075514	916
	0.07426	917
	0.074	918
	0.073515	919
	0.07124	920
	0.071104	921
	0.07095	922
	0.07083	923
	0.07054	924
	0.07032	925
	0.069235	926
	0.06915	927
	0.06892	928
	0.0686	929
	0.068526	930
	0.067885	931
	0.06661	932
	0.06475	933
	0.06466	934
	0.06366	935
	0.06237	936
	0.061736	937
	0.06096	938
	0.05773	939
	0.05698	940
	0.05567	941
	0.05457	942
	0.05385	943
	0.05361	944
	0.05278	945
	0.05272	946
	0.052596	947
	0.05138	948
	0.05063	949
	0.04974	950
	0.04971	951
	0.04835	952
	0.047385	953
	0.04679	954
	0.04622	955
	0.045645	956
	0.04417	957
	0.04413	958
	0.043616	959
	0.04339	960
	0.04324	961
	0.041205	962
	0.041014	963
	0.04084	964
	0.04059	965
	0.039534	966
	0.037924	967
	0.03741	968
	0.0366	969
	0.033156	970
	0.03315	971
	0.03168	972
	0.03127	973
	0.03055	974
	0.030135	975
	0.027594	976
	0.02683	977
	0.025916	978
	0.0258	979
	0.024695	980
	0.02409	981
	0.02302	982
	0.02277	983
	0.022154	984
	0.02205	985
	0.02089	986
	0.02049	987
	0.018805	988
	0.01743	989
	0.01597	990
	0.015776	991
	0.01516	992
	0.013625	993
	0.01293	994
	0.01287	995
	0.01144	996
	0.008955	997
	0.00792	998
	0.00745	999
	0.00736	1000
	0.0068	1001
	0.00678	1002
	0.004355	1003
	0.00302	1004
	0.00297	1005
	0.002745	1006
	0.001135	1007
	0.00047	1008
	0.00044	1009
	-0.000604	1010
	-0.00068	1011
	-0.001665	1012
	-0.00286	1013
	-0.003534	1014
	-0.00459	1015
	-0.00469	1016
	-0.00527	1017
	-0.005716	1018
	-0.00591	1019
	-0.00739	1020
	-0.00755	1021
	-0.0077	1022
	-0.00779	1023
	-0.00866	1024
	-0.01063	1025
	-0.01094	1026
	-0.01125	1027
	-0.01216	1028
	-0.014635	1029
	-0.01475	1030
	-0.014795	1031
	-0.01503	1032
	-0.016	1033
	-0.016245	1034
	-0.01667	1035
	-0.01722	1036
	-0.01761	1037
	-0.019	1038
	-0.01919	1039
	-0.019235	1040
	-0.01963	1041
	-0.01968	1042
	-0.020334	1043
	-0.02201	1044
	-0.02226	1045
	-0.02261	1046
	-0.023805	1047
	-0.02466	1048
	-0.03005	1049
	-0.03132	1050
	-0.03163	1051
	-0.0319	1052
	-0.03255	1053
	-0.03293	1054
	-0.033395	1055
	-0.034044	1056
	-0.03481	1057
	-0.034975	1058
	-0.03521	1059
	-0.03576	1060
	-0.03581	1061
	-0.03624	1062
	-0.03768	1063
	-0.03769	1064
	-0.037935	1065
	-0.038774	1066
	-0.03978	1067
	-0.04001	1068
	-0.04012	1069
	-0.04019	1070
	-0.040346	1071
	-0.040735	1072
	-0.041444	1073
	-0.042764	1074
	-0.04283	1075
	-0.0434	1076
	-0.04513	1077
	-0.04586	1078
	-0.0472	1079
	-0.047716	1080
	-0.047815	1081
	-0.04994	1082
	-0.05149	1083
	-0.051614	1084
	-0.05235	1085
	-0.053964	1086
	-0.054315	1087
	-0.05483	1088
	-0.055345	1089
	-0.05536	1090
	-0.05558	1091
	-0.05628	1092
	-0.056635	1093
	-0.0568	1094
	-0.05749	1095
	-0.05828	1096
	-0.05946	1097
	-0.059564	1098
	-0.06031	1099
	-0.06035	1100
	-0.06073	1101
	-0.06124	1102
	-0.061685	1103
	-0.06204	1104
	-0.06239	1105
	-0.06253	1106
	-0.06351	1107
	-0.06356	1108
	-0.06375	1109
	-0.06397	1110
	-0.065256	1111
	-0.06629	1112
	-0.06751	1113
	-0.06848	1114
	-0.06883	1115
	-0.068864	1116
	-0.06991	1117
	-0.069955	1118
	-0.070184	1119
	-0.07042	1120
	-0.07083	1121
	-0.07227	1122
	-0.07351	1123
	-0.07497	1124
	-0.07539	1125
	-0.075655	1126
	-0.07686	1127
	-0.07695	1128
	-0.07702	1129
	-0.07755	1130
	-0.0777	1131
	-0.07924	1132
	-0.079675	1133
	-0.07972	1134
	-0.08068	1135
	-0.08091	1136
	-0.081804	1137
	-0.08206	1138
	-0.08281	1139
	-0.083315	1140
	-0.083376	1141
	-0.08449	1142
	-0.084505	1143
	-0.08574	1144
	-0.08603	1145
	-0.08727	1146
	-0.08938	1147
	-0.09017	1148
	-0.09057	1149
	-0.09323	1150
	-0.09324	1151
	-0.09333	1152
	-0.09391	1153
	-0.09462	1154
	-0.0951	1155
	-0.09544	1156
	-0.09652	1157
	-0.09653	1158
	-0.09714	1159
	-0.09987	1160
	-0.10019	1161
	-0.100534	1162
	-0.10077	1163
	-0.10077	1164
	-0.10149	1165
	-0.101526	1166
	-0.10273	1167
	-0.10306	1168
	-0.103265	1169
	-0.10468	1170
	-0.10563	1171
	-0.10716	1172
	-0.10717	1173
	-0.10737	1174
	-0.10778	1175
	-0.112764	1176
	-0.11319	1177
	-0.115625	1178
	-0.115785	1179
	-0.11763	1180
	-0.118425	1181
	-0.12128	1182
	-0.121835	1183
	-0.1233	1184
	-0.12386	1185
	-0.12549	1186
	-0.12564	1187
	-0.1265	1188
	-0.126726	1189
	-0.127214	1190
	-0.12788	1191
	-0.12822	1192
	-0.12829	1193
	-0.12831	1194
	-0.12905	1195
	-0.12932	1196
	-0.130106	1197
	-0.13348	1198
	-0.13352	1199
	-0.134615	1200
	-0.134706	1201
	-0.1369	1202
	-0.1371	1203
	-0.13866	1204
	-0.13932	1205
	-0.13951	1206
	-0.1397	1207
	-0.14057	1208
	-0.14425	1209
	-0.14627	1210
	-0.148546	1211
	-0.14989	1212
	-0.15047	1213
	-0.15057	1214
	-0.15071	1215
	-0.15112	1216
	-0.151834	1217
	-0.15197	1218
	-0.15247	1219
	-0.1533	1220
	-0.15356	1221
	-0.15514	1222
	-0.15523	1223
	-0.155725	1224
	-0.1558	1225
	-0.15581	1226
	-0.15729	1227
	-0.15793	1228
	-0.15946	1229
	-0.15994	1230
	-0.160074	1231
	-0.160875	1232
	-0.161195	1233
	-0.16144	1234
	-0.163225	1235
	-0.16335	1236
	-0.16422	1237
	-0.1644	1238
	-0.16568	1239
	-0.1667	1240
	-0.16719	1241
	-0.16746	1242
	-0.16832	1243
	-0.17032	1244
	-0.17113	1245
	-0.17149	1246
	-0.1721	1247
	-0.172784	1248
	-0.17344	1249
	-0.174486	1250
	-0.175096	1251
	-0.17527	1252
	-0.17779	1253
	-0.17895	1254
	-0.18001	1255
	-0.180055	1256
	-0.180185	1257
	-0.18028	1258
	-0.18044	1259
	-0.181184	1260
	-0.18335	1261
	-0.18369	1262
	-0.18404	1263
	-0.18614	1264
	-0.18745	1265
	-0.188066	1266
	-0.188745	1267
	-0.189615	1268
	-0.189935	1269
	-0.19131	1270
	-0.1939	1271
	-0.19518	1272
	-0.19611	1273
	-0.19633	1274
	-0.19742	1275
	-0.19826	1276
	-0.19962	1277
	-0.20044	1278
	-0.20066	1279
	-0.20325	1280
	-0.204904	1281
	-0.20662	1282
	-0.20665	1283
	-0.207254	1284
	-0.20861	1285
	-0.21046	1286
	-0.211946	1287
	-0.21309	1288
	-0.21309	1289
	-0.21311	1290
	-0.21343	1291
	-0.2146	1292
	-0.21653	1293
	-0.21743	1294
	-0.218065	1295
	-0.218225	1296
	-0.218614	1297
	-0.21897	1298
	-0.22136	1299
	-0.22271	1300
	-0.22521	1301
	-0.22585	1302
	-0.226205	1303
	-0.226495	1304
	-0.22714	1305
	-0.22788	1306
	-0.22963	1307
	-0.233575	1308
	-0.23426	1309
	-0.23684	1310
	-0.23716	1311
	-0.238245	1312
	-0.23835	1313
	-0.23866	1314
	-0.23939	1315
	-0.24142	1316
	-0.24174	1317
	-0.242914	1318
	-0.24346	1319
	-0.24471	1320
	-0.24483	1321
	-0.24597	1322
	-0.24646	1323
	-0.24724	1324
	-0.24759	1325
	-0.249155	1326
	-0.25041	1327
	-0.251505	1328
	-0.25259	1329
	-0.2527	1330
	-0.25341	1331
	-0.253755	1332
	-0.25493	1333
	-0.25586	1334
	-0.257234	1335
	-0.25981	1336
	-0.26018	1337
	-0.26059	1338
	-0.2607	1339
	-0.2618	1340
	-0.26205	1341
	-0.262315	1342
	-0.26293	1343
	-0.26388	1344
	-0.26422	1345
	-0.26479	1346
	-0.26497	1347
	-0.265	1348
	-0.26555	1349
	-0.26674	1350
	-0.26762	1351
	-0.27345	1352
	-0.273996	1353
	-0.27424	1354
	-0.27514	1355
	-0.27642	1356
	-0.27651	1357
	-0.27664	1358
	-0.27755	1359
	-0.2785	1360
	-0.27896	1361
	-0.279985	1362
	-0.28228	1363
	-0.28304	1364
	-0.28443	1365
	-0.28473	1366
	-0.285	1367
	-0.285425	1368
	-0.28568	1369
	-0.28642	1370
	-0.28835	1371
	-0.289354	1372
	-0.28945	1373
	-0.293565	1374
	-0.293886	1375
	-0.294374	1376
	-0.295816	1377
	-0.29596	1378
	-0.29622	1379
	-0.29711	1380
	-0.299066	1381
	-0.299455	1382
	-0.30072	1383
	-0.304	1384
	-0.30429	1385
	-0.30462	1386
	-0.30469	1387
	-0.30563	1388
	-0.30644	1389
	-0.30657	1390
	-0.30713	1391
	-0.307184	1392
	-0.30795	1393
	-0.310556	1394
	-0.3111	1395
	-0.31135	1396
	-0.3115	1397
	-0.31205	1398
	-0.31292	1399
	-0.31449	1400
	-0.31463	1401
	-0.31813	1402
	-0.31817	1403
	-0.31866	1404
	-0.319696	1405
	-0.32023	1406
	-0.32102	1407
	-0.321634	1408
	-0.32228	1409
	-0.32322	1410
	-0.3244	1411
	-0.32465	1412
	-0.324724	1413
	-0.32493	1414
	-0.32605	1415
	-0.32962	1416
	-0.33066	1417
	-0.33119	1418
	-0.33233	1419
	-0.33607	1420
	-0.33798	1421
	-0.33821	1422
	-0.33907	1423
	-0.34098	1424
	-0.34145	1425
	-0.34294	1426
	-0.34412	1427
	-0.344194	1428
	-0.34567	1429
	-0.34713	1430
	-0.347604	1431
	-0.34791	1432
	-0.34796	1433
	-0.34859	1434
	-0.34875	1435
	-0.34906	1436
	-0.35023	1437
	-0.35186	1438
	-0.351976	1439
	-0.35232	1440
	-0.35232	1441
	-0.35331	1442
	-0.35377	1443
	-0.35387	1444
	-0.355	1445
	-0.35521	1446
	-0.35578	1447
	-0.356744	1448
	-0.35998	1449
	-0.36116	1450
	-0.3621	1451
	-0.36214	1452
	-0.36491	1453
	-0.36807	1454
	-0.3681	1455
	-0.36822	1456
	-0.3697	1457
	-0.371706	1458
	-0.37287	1459
	-0.372964	1460
	-0.373605	1461
	-0.373926	1462
	-0.37422	1463
	-0.3753	1464
	-0.37682	1465
	-0.37844	1466
	-0.378786	1467
	-0.37896	1468
	-0.38187	1469
	-0.3821	1470
	-0.38221	1471
	-0.38379	1472
	-0.38395	1473
	-0.3848	1474
	-0.385515	1475
	-0.3859	1476
	-0.38772	1477
	-0.39244	1478
	-0.39369	1479
	-0.39475	1480
	-0.39488	1481
	-0.39527	1482
	-0.396326	1483
	-0.39907	1484
	-0.39929	1485
	-0.39935	1486
	-0.40205	1487
	-0.40243	1488
	-0.402505	1489
	-0.40475	1490
	-0.40533	1491
	-0.40597	1492
	-0.40601	1493
	-0.40806	1494
	-0.40869	1495
	-0.40894	1496
	-0.4105	1497
	-0.41096	1498
	-0.414095	1499
	-0.41525	1500
	-0.41576	1501
	-0.42225	1502
	-0.42471	1503
	-0.42615	1504
	-0.42837	1505
	-0.43055	1506
	-0.43146	1507
	-0.431696	1508
	-0.432245	1509
	-0.433916	1510
	-0.43564	1511
	-0.43602	1512
	-0.437326	1513
	-0.44096	1514
	-0.44143	1515
	-0.44198	1516
	-0.44527	1517
	-0.445276	1518
	-0.44631	1519
	-0.44686	1520
	-0.447946	1521
	-0.44881	1522
	-0.45291	1523
	-0.45296	1524
	-0.45419	1525
	-0.454744	1526
	-0.45602	1527
	-0.4571	1528
	-0.45785	1529
	-0.460245	1530
	-0.461145	1531
	-0.462404	1532
	-0.46328	1533
	-0.46398	1534
	-0.464975	1535
	-0.46566	1536
	-0.465814	1537
	-0.46591	1538
	-0.46606	1539
	-0.46719	1540
	-0.47127	1541
	-0.47357	1542
	-0.47359	1543
	-0.47468	1544
	-0.47683	1545
	-0.47952	1546
	-0.48005	1547
	-0.48058	1548
	-0.48227	1549
	-0.482706	1550
	-0.48855	1551
	-0.48939	1552
	-0.48972	1553
	-0.49536	1554
	-0.49581	1555
	-0.49676	1556
	-0.49767	1557
	-0.497804	1558
	-0.49808	1559
	-0.49867	1560
	-0.49982	1561
	-0.50023	1562
	-0.50328	1563
	-0.504144	1564
	-0.50566	1565
	-0.510706	1566
	-0.51254	1567
	-0.51258	1568
	-0.512636	1569
	-0.513864	1570
	-0.51422	1571
	-0.514955	1572
	-0.51506	1573
	-0.515794	1574
	-0.51737	1575
	-0.51747	1576
	-0.518846	1577
	-0.51957	1578
	-0.5196	1579
	-0.520456	1580
	-0.52053	1581
	-0.52447	1582
	-0.52779	1583
	-0.528116	1584
	-0.53364	1585
	-0.53374	1586
	-0.53464	1587
	-0.535356	1588
	-0.53629	1589
	-0.536455	1590
	-0.53682	1591
	-0.537904	1592
	-0.53805	1593
	-0.53891	1594
	-0.53896	1595
	-0.53905	1596
	-0.540125	1597
	-0.540956	1598
	-0.54123	1599
	-0.54152	1600
	-0.542665	1601
	-0.54486	1602
	-0.54826	1603
	-0.553125	1604
	-0.55715	1605
	-0.560945	1606
	-0.56302	1607
	-0.56343	1608
	-0.564294	1609
	-0.56461	1610
	-0.56831	1611
	-0.56898	1612
	-0.57067	1613
	-0.57144	1614
	-0.57255	1615
	-0.5748	1616
	-0.57702	1617
	-0.57759	1618
	-0.5826	1619
	-0.58356	1620
	-0.584085	1621
	-0.58566	1622
	-0.58638	1623
	-0.58801	1624
	-0.58984	1625
	-0.5902	1626
	-0.59117	1627
	-0.593416	1628
	-0.59411	1629
	-0.59452	1630
	-0.59791	1631
	-0.59914	1632
	-0.60209	1633
	-0.60278	1634
	-0.6048	1635
	-0.60662	1636
	-0.60864	1637
	-0.61198	1638
	-0.613	1639
	-0.61445	1640
	-0.61521	1641
	-0.61585	1642
	-0.61758	1643
	-0.61781	1644
	-0.622446	1645
	-0.623575	1646
	-0.62632	1647
	-0.63368	1648
	-0.63685	1649
	-0.63745	1650
	-0.63773	1651
	-0.63807	1652
	-0.641954	1653
	-0.64219	1654
	-0.64398	1655
	-0.64434	1656
	-0.645586	1657
	-0.64799	1658
	-0.64891	1659
	-0.65101	1660
	-0.65125	1661
	-0.652414	1662
	-0.65248	1663
	-0.65348	1664
	-0.655275	1665
	-0.66001	1666
	-0.662065	1667
	-0.663286	1668
	-0.66394	1669
	-0.66423	1670
	-0.667955	1671
	-0.669695	1672
	-0.67235	1673
	-0.67286	1674
	-0.67321	1675
	-0.67474	1676
	-0.676515	1677
	-0.67765	1678
	-0.67902	1679
	-0.68089	1680
	-0.68213	1681
	-0.68259	1682
	-0.68277	1683
	-0.683115	1684
	-0.683176	1685
	-0.68597	1686
	-0.68954	1687
	-0.69529	1688
	-0.70381	1689
	-0.70442	1690
	-0.704576	1691
	-0.7071	1692
	-0.71501	1693
	-0.71512	1694
	-0.71724	1695
	-0.718004	1696
	-0.719896	1697
	-0.72335	1698
	-0.72552	1699
	-0.725656	1700
	-0.7259	1701
	-0.72776	1702
	-0.72828	1703
	-0.73081	1704
	-0.73104	1705
	-0.7314	1706
	-0.73414	1707
	-0.73557	1708
	-0.741075	1709
	-0.741525	1710
	-0.74159	1711
	-0.74685	1712
	-0.74697	1713
	-0.74981	1714
	-0.74988	1715
	-0.7523	1716
	-0.75235	1717
	-0.75332	1718
	-0.754724	1719
	-0.75597	1720
	-0.75731	1721
	-0.76023	1722
	-0.761804	1723
	-0.76438	1724
	-0.76543	1725
	-0.7675	1726
	-0.76766	1727
	-0.76788	1728
	-0.76798	1729
	-0.77327	1730
	-0.77823	1731
	-0.778566	1732
	-0.78071	1733
	-0.78371	1734
	-0.78674	1735
	-0.78763	1736
	-0.78814	1737
	-0.78849	1738
	-0.79014	1739
	-0.79242	1740
	-0.79249	1741
	-0.79321	1742
	-0.79609	1743
	-0.79944	1744
	-0.80356	1745
	-0.804475	1746
	-0.8052	1747
	-0.80633	1748
	-0.81492	1749
	-0.815805	1750
	-0.81592	1751
	-0.818735	1752
	-0.825365	1753
	-0.83011	1754
	-0.83377	1755
	-0.83663	1756
	-0.83692	1757
	-0.842805	1758
	-0.84677	1759
	-0.84709	1760
	-0.85239	1761
	-0.8619	1762
	-0.865656	1763
	-0.86733	1764
	-0.87125	1765
	-0.871484	1766
	-0.87416	1767
	-0.87503	1768
	-0.876505	1769
	-0.87946	1770
	-0.88078	1771
	-0.8835	1772
	-0.887155	1773
	-0.89022	1774
	-0.89372	1775
	-0.89448	1776
	-0.90301	1777
	-0.9058	1778
	-0.91458	1779
	-0.9166	1780
	-0.9169	1781
	-0.917535	1782
	-0.919435	1783
	-0.919595	1784
	-0.92175	1785
	-0.928	1786
	-0.931436	1787
	-0.94689	1788
	-0.9568	1789
	-0.95924	1790
	-0.96997	1791
	-0.97121	1792
	-0.971254	1793
	-0.97904	1794
	-0.98273	1795
	-0.98427	1796
	-0.98448	1797
	-0.98573	1798
	-0.988756	1799
	-0.99339	1800
	-0.99982	1801
	-1.01549	1802
	-1.01993	1803
	-1.02033	1804
	-1.02191	1805
	-1.03178	1806
	-1.03909	1807
	-1.04208	1808
	-1.04525	1809
	-1.05144	1810
	-1.05153	1811
	-1.06086	1812
	-1.06118	1813
	-1.06183	1814
	-1.06874	1815
	-1.07962	1816
	-1.08171	1817
	-1.0964	1818
	-1.09715	1819
	-1.0995	1820
	-1.09985	1821
	-1.12331	1822
	-1.1249	1823
	-1.12763	1824
	-1.14147	1825
	-1.14885	1826
	-1.15485	1827
	-1.15583	1828
	-1.16055	1829
	-1.16322	1830
	-1.17682	1831
	-1.18509	1832
	-1.18852	1833
	-1.18852	1834
	-1.19486	1835
	-1.19624	1836
	-1.20698	1837
	-1.20948	1838
	-1.21601	1839
	-1.22096	1840
	-1.22363	1841
	-1.23711	1842
	-1.24328	1843
	-1.26808	1844
	-1.27133	1845
	-1.28299	1846
	-1.2917	1847
	-1.29188	1848
	-1.30145	1849
	-1.30502	1850
	-1.31761	1851
	-1.32208	1852
	-1.34113	1853
	-1.34127	1854
	-1.34314	1855
	-1.35394	1856
	-1.36089	1857
	-1.3617	1858
	-1.37447	1859
	-1.39444	1860
	-1.4111	1861
	-1.41488	1862
	-1.42247	1863
	-1.43707	1864
	-1.43852	1865
	-1.44315	1866
	-1.451	1867
	-1.45466	1868
	-1.46109	1869
	-1.46993	1870
	-1.4745	1871
	-1.4772	1872
	-1.49775	1873
	-1.51241	1874
	-1.51683	1875
	-1.52824	1876
	-1.53229	1877
	-1.54033	1878
	-1.5509	1879
	-1.56529	1880
	-1.58653	1881
	-1.61254	1882
	-1.61475	1883
	-1.64891	1884
	-1.65962	1885
	-1.66531	1886
	-1.67085	1887
	-1.68364	1888
	-1.69666	1889
	-1.73192	1890
	-1.7373	1891
	-1.74057	1892
	-1.78166	1893
	-1.78254	1894
	-1.7892	1895
	-1.84481	1896
	-1.88079	1897
	-1.8962	1898
	-1.90004	1899
	-1.91056	1900
	-1.97832	1901
	-2.02319	1902
	-2.05306	1903
	-2.15925	1904
	-2.16472	1905
	-2.18076	1906
	-2.23273	1907
	-2.3102	1908
	-2.35513	1909
	-2.40297	1910
	-2.41428	1911
	-2.43058	1912
	-2.48185	1913
	-2.48614	1914
	-2.5346	1915
	-2.69955	1916
	-2.88395	1917
	-2.9551	1918
	-3.22059	1919
	-3.74163	1920
	-3.76727	1921
	-3.79524	1922
	-4.08191	1923
	-4.49648	1924
	-4.60608	1925
	-4.97477	1926
	-5.5715	1927
	-5.57369	1928
	-9.37823	1929
	-14.4325	1930
	-10.8	1931	NADH Control

## Sheet: Fig-1c
HT-DSF Fragment Confirmation - DSF and MST
				Atto488-AIF
	Compound	Reference ID	DSF ΔTm (°C)	MST Amplitude
Tm-Elevating	F0345-3713	B1	-0.65	966.345			Average	Std. Dev. (SD)	3SD	Avg + 3SD	Avg - 3SD
	F6541-5066	B2	0.14	955.725		DSF (°C)	0	0.23	0.69	0.7	-0.7
	F0823-0057	B3	-8.55	951.964		MST (Response Amplitude)	956.3	1.4	4.2	960.5	952.1
	F1980-0013	B4	-0.26	955.565
	F1967-1331	B5	1.08	1003.12
	F2184-0232	B6	-0.3	951.079
	F1092-1243	B7	0.07	975.837
	F0664-0094	B8	1.17	952.65
	F3098-2193	B9	-0.32	957.68
	F3222-2571	B10	-0.01	953.884
	F2130-0094	B11	-0.43	963.478
	F6559-1405	B12	0.15	952.274
	F0001-2710	C1	0.57	954.525
	F0894-0163	C2	0.47	953.482
	F2167-2742	C3	0.49	970.599
	F1906-0093	C4	1.88	952.694
	F3083-0166	C5	-0.38	955.308
	F2135-1123	C6	0.64	957.242
	F8888-6524	C7	0.97	950.634
Tm-Lowering	F2169-0129	E3	-0.96	965.112
	F1957-0093	E2	-2.38	991.539
	F6543-8631	E1	-1.47	952.012
	F1957-0100	D12	-3.04	986.005
	F6541-1463	D11	-1.71	969.895
	F0818-0021	D10	-0.9	965.65
	F0722-0745	D9	-1.92	961.012
	F2135-0800	D8	-2.92	974.597
	F2183-0014	D7	-3.38	978.256
	F2163-0004	D6	-2.18	959.946
	F1957-0186	D5	-1.45	953.193
	F2189-0161	D4	-2.29	951.141
	F9995-2431	D3	-3.82	967.017
	F1894-0242	D2	-2.09	954.379
	F2156-0057	D1	-3.45	958.861
	F2156-0068	C12	-4.37	1022.34
	F2156-0047	C11	-3.65	1036.95
	F1957-0061	C10	-6.66	954.508
	F2156-0070	C9	-5.02	966.586
	F1957-0058	C8	-10.09	955.068
				956.3
