# Supplementary material for: Chemical screening by time-resolved X-ray scattering to discover allosteric probes
Source: Nat Chem Biol. Author manuscript; Available in PMC 2024 Sep 1. (PMC11358040; doi:10.1038/s41589-024-01609-1)
Supplement: Source Data Fig. 2 [file NIHMS2003799-supplement-Source_Data_Fig__2.xlsx]

## Sheet: Fig-2a
Time-resolved SAXS parameters for GL2500 fragments stimulating AIF dimerization
																DMSO (N =2)		NADH-DMSO (N = 3)
I(0)	Time (s)	C8	C9	C10	C11	C12	D1	D3	D7	D8	D12	E2	E3		Time (s)	Average	Std. Dev.	Average	Std. Dev.
	0.3	21.9	21.6	23.5	22.9	24.3	22.8	23.3	22	21.8	23	21.5	23.2		0.3	20.85	0.353553	46.9467	1.15868
	0.6	23.8	27	25	27.2	34.2	29.2	29.9	26.3	23.9	25.4	23.5	25.6		0.6	21.6	0.282843	46.6133	1.06627
	0.9	25.4	31.9	29.4	31.4	42.3	37.6	39.2	30.9	28.1	27.7	26.4	27.7		0.9	21.95	0.353553	46.4633	0.852369
	1.2	27	35	32.8	34.6	45.7	40.5	43.2	33.6	31.7	29.1	28.3	29.7		1.2	22.55	0.353553	46.355	1.09602
	1.5	28.8	36.2	36	34.8	45.6	43	44.9	35.1	33.8	29.9	31.1	32.9		1.5	23.15	0.353553	46.0867	0.39879
	1.8	30.8	36.9	39.6	36.9	47.3	44.3	46	37.1	35.1	29.5	33.2	36.3		1.8	23.65	0.0707107	45.9367	0.933881
	2.1	32.8	37.6	41.6	37.6	47.6	45.5	45.9	38.2	36.5	31.5	35.7	40		2.1	23.8	0.424264	45.9	0.265141
	2.4	33.3	38.2	43.6	38.1	47.4	44.1	45.4	38.7	37.7	31.4	38.3	43.9		2.4	24.75	0.0707107	44.83	0.79196
	2.7	34.9	39.2	45.2	39.2	48.7	47.2	46.5	39.3	39.4	32.1	39.6	47.9		2.7	25.1	0.424264	44.92	0.785812
	3	34.9	38.6	46.9	40.7	48.5	46.4	47.6	39.8	38.8	32.5	40.5	51.5		3	24.75	0.777817	43.4367	0.889513
																DMSO (N =2)		NADH-DMSO (N = 3)
Rg (Å)	Time (s)	C8	C9	C10	C11	C12	D1	D3	D7	D8	D12	E2	E3		Time (s)	Average	Std. Dev.	Average	Std. Dev.
	0.3	29.2	28.1	30.8	30.3	31.5	31.1	32	30	30.1	31	29	31.4		0.3	29.6	0.848528	42.69	0.958593
	0.6	31.4	32.6	31.1	34.4	38.8	35.7	36.6	33.5	31.7	33.3	31.3	33.8		0.6	30.5	0.282843	42.4867	0.530031
	0.9	32.4	35.7	34.6	37.2	43.5	41.4	42.6	36.6	35.4	35.3	34.1	36.3		0.9	30.65	0.919239	42.1633	0.783092
	1.2	33	37.8	36.7	39.5	45.2	42.3	44.3	38.3	38.3	36.5	35.1	36.7		1.2	31.2	0.848528	42.19	0.995791
	1.5	34.2	38	39.2	37.9	43.9	43.28	44.6	38.4	39.6	36.8	37.4	39.9		1.5	31.9	0.565685	42.04	0.462277
	1.8	35.6	38.4	41.9	39.9	44.8	44	45.1	40.2	39.3	35.2	38.5	42.3		1.8	32.45	0.353553	42.0833	0.708684
	2.1	37.1	38.7	42.9	40.5	45.1	44.5	44.5	41.3	40.4	38.1	40.7	44.8		2.1	32.45	0.353553	42.59	0.828915
	2.4	36.8	38.9	43.8	40.3	44.4	42.8	43.6	41.4	41.2	37.4	42.4	47.8		2.4	34	0.424264	41.2567	0.700381
	2.7	37.7	40	45.1	42	45.5	46.3	44.9	41.7	43.4	38.1	43.2	49.9		2.7	34.35	0.494975	42.5133	0.491359
	3	37.5	39.1	45.9	43.2	45.4	44.8	46	41.8	41.7	38.8	42.6	52.2		3	33.2	0.989949	41.08	0.593043
																DMSO (N= 2)			NADH-DMSO (N = 2)
VR	Time (s)	C8	C9	C10	C11	C12	D1	D3	D7	D8	D12	E2	E3		Time (s)	Average	Std. Dev.	Avg - <3SD>	Average	Std. Dev.	Avg + <3SD>
	0.3	7.451	7.313	7.423	7.125	6.057	7.254	6.878	6.817	7.288	7.475	7.765	6.784		0.3	7.7095	0.00919239	6.79585	1.271	0.589516	2.24214
	0.6	6.548	5.497	6	5.189	4.263	5.155	4.5	5.411	6.65	7.128	7.132	6.14		0.6	7.568	0.0749533	6.65435	1.538	0.328745	2.50914
	0.9	6.719	3.852	5.001	5.121	2.588	2.729	3.126	4.237	5.382	6.2	6.363	5.392		0.9	7.115	0.749533	6.20135	1.59867	0.292249	2.56981
	1.2	5.997	3.561	4.613	3.44	2.572	2.711	2.759	3.762	4.837	5.473	5.399	5.238		1.2	7.2135	0.430628	6.29985	1.54	0.581794	2.51114
	1.5	6.197	3.779	3.872	3.16	1.601	2	3.149	2.849	3.787	5.113	4.416	4.784		1.5	7.016	0.239002	6.10235	1.494	0.233506	2.46514
	1.8	5.171	2.928	3.397	3.265	2.111	1.958	2.72	2.694	3.767	4.825	4.127	4.257		1.8	6.7435	0.654074	5.82985	1.61767	0.431076	2.58881
	2.1	4.591	2.634	2.833	3.019	2.262	2.619	2.384	2.38	2.771	4.895	3.65	4.158		2.1	6.761	0.500632	5.84735	1.489	0.0452548	2.46014
	2.4	4.385	2.221	2.623	3.424	2.776	2.171	2.487	2.431	2.864	4.763	3.337	3.886		2.4	6.196	0.0777817	5.28235	1.408	0.187593	2.37914
	2.7	3.438	2.045	2.806	3.008	2.716	1.957	3.298	2.427	3.593	4.452	3.121	4.019		2.7	6.0345	0.0982878	5.12085	1.63233	0.535351	2.60347
	3	3.486	2.252	2.638	3.109	2.32	3.075	2.174	2.053	2.678	4.363	2.935	3.93		3	5.9805	0.211425	5.06685	1.17833	0.0120554	2.14947
																Average	0.304551		Average	0.323714

## Sheet: Fig-2b
SAXS Similarity Matrix (SSM) map of Volatility-of-Ratio (VR) values at 2.1-s
VR calculated for q-range 0.015 - 0.15 A-1. Matrix is clustered using the SIBYLS SAXS similarity web application.
	NADH-DMSO	D3	C12	D1	C3	DMSO	B12	B7	D9	B5	C6	C2	C4	B3	C1	C7	B8	D4	B9	B10	D6	E3	D12	D7	C9	C10	D8	C11	E2	D2	C8	D11	D5	B1	E1	B11	D10	B6	B4	B2
NADH-DMSO	0	2.131	2.304	2.542	7.228	7.391	6.537	6.292	5.087	5.412	5.971	6.115	6.692	6.382	6.162	6.522	6.337	6.676	6.176	6.205	5.459	4.004	4.008	2.321	2.541	2.711	2.792	3.049	3.533	4.379	4.622	4.868	4.957	4.906	5.091	5.242	5.746	5.627	5.846	5.918
D3	2.384	0	1.61	1.22	7.053	6.851	6.481	6.177	5.06	5.645	5.869	5.888	6.448	6.039	5.938	6.089	6.131	6.593	6.177	5.793	5.227	4.359	4.178	2.348	2.465	2.464	3.029	3.496	3.54	4.159	4.206	5.129	4.951	4.545	4.89	4.727	5.286	5.293	5.474	5.827
C12	2.262	1.784	0	1.178	6.331	6.369	5.625	5.524	5.125	5.346	5.586	5.944	6.027	5.567	5.242	5.657	5.663	5.807	5.244	5.309	4.577	3.226	3.075	2.433	2.283	2.186	2.233	2.501	2.875	3.529	3.781	4.045	4.016	4.355	4.486	4.557	4.933	4.714	4.979	5.031
D1	2.619	1.295	1.12	0	6.194	6.265	5.401	5.636	5.144	5.135	5.362	5.78	5.891	5.372	5.163	5.625	5.551	5.683	5.327	5.17	4.34	3.562	3.661	2.49	2.135	2.328	2.491	2.783	2.695	3.36	3.491	4.338	3.982	4.345	4.328	4.551	4.657	4.525	4.587	5.041
C3	7.212	6.993	6.261	6.112	0	1.768	1.743	1.482	2.127	2.108	2.127	1.525	1.027	1.24	1.44	1.428	1.745	1.835	1.801	2.076	2.612	3.968	4.371	5.45	4.797	4.771	4.441	4.352	3.945	3.186	3.241	3.039	2.572	2.484	2.398	2.246	2.168	1.884	1.884	1.518
DMSO	7.115	6.801	6.179	5.866	1.696	0	1.23	1.635	2.377	2.768	1.95	2.11	1.645	1.298	1.861	1.515	1.557	1.846	1.76	1.537	2.085	4.011	4.454	5.361	4.866	4.556	4.409	4.331	3.688	2.803	2.5	3.043	2.445	2.43	2.184	1.977	1.973	1.854	1.607	1.47
B12	6.561	6.539	5.644	5.542	1.705	1.281	0	1.592	2.236	2.283	2.188	2.32	1.753	1.189	1.852	1.744	1.715	1.297	1.388	1.173	1.576	3.489	4.054	4.968	4.487	4.254	3.969	3.88	3.308	2.57	2.596	2.63	1.997	2.415	2.117	1.934	1.911	1.624	1.333	1.071
B7	6.413	6.247	5.596	5.839	1.578	1.819	1.495	0	2.059	2.45	2.191	2.149	1.432	1.553	1.378	1.365	1.498	2.12	1.558	1.639	2.448	3.291	3.891	4.744	4.583	4.062	3.81	3.616	3.288	2.82	2.85	2.431	2.23	2.049	1.993	2.034	2.497	2.21	1.835	1.133
D9	5.329	4.984	4.908	4.969	2.262	2.689	2.216	1.96	0	1.248	1.408	1.308	1.678	1.651	1.583	1.758	2.048	1.982	1.527	1.85	1.73	2.984	3.175	3.301	3.164	2.925	2.964	3.345	2.876	1.989	2.317	1.985	1.749	1.333	1.279	1.077	1.362	1.285	1.249	1.356
B5	5.445	5.526	5.238	5.048	2.114	2.845	2.219	2.299	1.253	0	1.241	1.277	1.693	1.662	1.408	2.053	2.03	1.44	1.565	2.088	2.099	2.936	3.334	3.707	3.203	3.446	3.068	3.265	2.874	2.466	2.361	2.046	1.678	1.764	1.393	1.684	1.624	1.495	1.65	1.495
C6	5.859	5.774	5.574	5.316	2.176	2.157	2.167	2.069	1.379	1.272	0	1.522	1.582	1.39	1.42	2.101	2.067	1.71	1.769	1.75	2.078	3.591	3.963	4.002	3.516	3.796	3.456	3.689	3.177	2.649	2.424	2.395	1.884	1.694	1.479	1.655	1.211	1.402	1.573	1.471
C2	6.166	5.813	5.829	5.571	1.644	2.351	2.354	2.11	1.226	1.249	1.45	0	1.223	1.424	1.326	1.375	1.959	1.801	1.714	1.963	2.229	3.633	4.08	4.356	3.825	4.027	3.816	3.971	3.545	2.784	2.791	2.747	2.339	1.93	1.839	1.594	1.582	1.681	1.562	1.572
C4	6.612	6.505	6.006	5.84	1.016	1.697	1.781	1.351	1.601	1.763	1.441	1.244	0	1.182	1.324	1.431	1.999	1.768	1.573	1.885	2.335	3.914	4.35	4.795	4.195	4.192	3.926	4.118	3.621	2.921	3.035	2.959	2.308	2.043	1.892	1.746	1.772	1.562	1.571	1.379
B3	6.243	5.925	5.462	5.209	1.26	1.372	1.289	1.523	1.517	1.768	1.388	1.281	1.189	0	1.161	1.164	1.314	1.646	1.413	1.354	1.851	3.336	3.865	4.607	4.056	3.833	3.531	3.61	3.234	2.539	2.42	2.349	1.941	1.359	1.434	1.325	1.467	1.19	1.274	0.999
C1	6.201	5.91	5.236	5.208	1.575	1.916	1.863	1.33	1.663	1.508	1.308	1.407	1.36	1.225	0	0.873	1.3	1.401	1.231	1.304	1.609	3.025	3.377	4.49	3.87	3.745	3.429	3.243	2.864	2.186	2.26	1.989	1.652	1.323	1.309	1.627	1.545	1.31	1.051	1.02
C7	6.519	6.12	5.632	5.771	1.554	1.564	1.786	1.5	1.825	2.205	2.091	1.568	1.506	1.455	0.965	0	1.127	1.602	1.399	1.571	1.624	3.237	3.486	4.825	4.41	4.094	3.825	3.898	3.36	2.368	2.459	2.232	2.125	1.717	2.058	1.767	1.95	1.692	1.413	1.299
B8	6.47	6.099	5.706	5.693	1.847	1.759	1.716	1.565	2.064	2.193	2.118	1.965	2.084	1.419	1.349	1.081	0	1.6	1.235	1.257	1.957	2.91	3.508	4.936	4.448	4.248	3.772	3.576	3.032	2.524	2.452	2.13	2.022	1.697	1.811	1.744	2.123	1.904	1.663	1.418
D4	6.676	6.605	5.733	5.513	1.655	1.851	1.288	1.925	1.821	1.386	1.678	1.691	1.735	1.421	1.259	1.586	1.383	0	0.942	1.097	1.63	2.86	3.335	4.821	4.193	4.137	3.845	3.611	3.203	2.463	2.407	2.018	1.793	2.16	1.832	2.043	1.724	1.761	1.493	1.133
B9	6.15	6.242	5.251	5.394	1.828	1.783	1.342	1.712	1.578	1.61	1.691	1.757	1.614	1.495	1.301	1.414	1.452	0.985	0	1.006	1.587	2.853	3.286	4.474	3.831	3.865	3.386	3.144	2.819	2.097	2.303	1.998	1.355	1.893	1.528	1.755	1.741	1.572	1.31	0.921
B10	6.227	5.86	5.347	5.197	2.141	1.643	1.11	1.845	1.895	2.092	1.742	2.032	1.919	1.357	1.35	1.55	1.386	1.167	1.112	0	1.064	3.119	3.675	4.594	3.937	3.929	3.614	3.451	2.719	1.976	1.955	2.371	1.701	1.661	1.252	1.433	1.463	1.355	1.246	0.918
D6	5.462	5.164	4.487	4.333	2.701	2.106	1.559	2.422	1.677	2.186	2.091	2.297	2.358	1.894	1.58	1.76	2.013	1.806	1.599	1.124	0	2.653	2.787	3.799	3.25	3.013	2.784	2.852	2.081	1.124	1.509	1.701	1.137	1.457	1.344	1.342	1.328	1.102	0.962	1.379
E3	4.158	4.397	3.345	3.807	4.102	4.176	3.492	3.343	3.192	3.041	3.695	3.755	4.016	3.425	3.123	3.364	2.997	2.954	2.867	3.134	2.831	0	1.821	3.049	3.244	2.449	2.089	1.764	1.957	2.213	2.206	1.684	2.154	2.489	2.659	2.893	3.43	3.253	3.145	2.91
D12	4.068	4.199	3.102	3.802	4.473	4.598	4.1	3.972	3.378	3.426	3.977	4.078	4.385	3.957	3.406	3.525	3.555	3.61	3.244	3.648	2.82	1.893	0	2.142	2.545	1.786	1.933	1.91	1.993	1.827	2.312	1.832	2.145	2.758	3.038	3.247	3.529	3.317	3.432	3.318
D7	2.38	2.287	2.391	2.487	5.411	5.583	5.005	4.65	3.325	3.77	4.253	4.338	4.919	4.586	4.388	4.704	4.788	5.016	4.414	4.572	3.781	3.039	2.035	0	1.002	1.219	1.32	2.038	2.148	2.758	2.982	3.153	3.142	3.307	3.44	3.501	4.041	3.913	4.199	4.228
C9	2.634	2.5	2.203	2.145	4.781	5.09	4.423	4.479	3.256	3.243	3.533	3.896	4.237	4.136	3.847	4.298	4.404	4.325	3.717	3.889	3.227	3.112	2.536	1.023	0	1.39	1.241	1.876	1.751	2.277	2.413	3.123	2.575	3.036	2.88	3.225	3.378	3.228	3.585	3.573
C10	2.833	2.557	2.175	2.367	4.751	5.089	4.217	4.026	3.102	3.624	3.846	4.154	4.316	4.021	3.768	4.04	4.196	4.491	3.814	3.848	3.069	2.406	1.756	1.215	1.505	0	1.233	1.958	1.45	1.937	2.311	2.681	2.562	2.643	2.827	2.776	3.3	3.267	3.415	3.526
D8	2.771	3.037	2.181	2.515	4.444	4.593	3.977	3.675	3.003	3.159	3.504	3.937	3.971	3.527	3.377	3.768	3.699	3.954	3.42	3.611	2.963	2.024	1.882	1.298	1.266	1.289	0	1.064	1.206	2.004	1.894	2.259	2.124	2.22	2.432	2.663	3.207	3.031	3.231	3.178
C11	3.019	3.45	2.456	2.888	4.443	4.534	3.938	3.614	3.39	3.407	3.708	4.053	4.186	3.672	3.331	3.684	3.558	3.839	3.121	3.456	3.022	1.789	1.881	1.996	1.852	1.955	1.133	0	1.274	2.079	1.981	2.138	1.98	2.494	2.613	3.006	3.365	3.059	3.197	3.075
E2	3.65	3.622	2.951	2.934	3.961	3.961	3.224	3.227	2.718	2.937	3.286	3.591	3.78	3.275	2.911	3.117	2.88	3.33	2.708	2.639	2.007	1.794	1.793	2.246	1.854	1.543	1.202	1.324	0	1.182	1.224	2.004	1.641	2.142	2.055	2.34	2.656	2.411	2.487	2.57
D2	4.462	4.279	3.467	3.415	3.302	3.134	2.484	2.998	2.226	2.488	2.651	2.936	2.972	2.656	2.212	2.329	2.587	2.625	2.032	1.976	1.154	2.181	1.827	2.766	2.303	2.024	2.037	2.077	1.24	0	1.069	1.655	1.069	1.674	1.533	1.713	1.921	1.642	1.728	1.806
C8	4.591	4.228	3.709	3.616	3.272	2.823	2.555	2.937	2.422	2.364	2.482	2.859	2.991	2.351	2.284	2.436	2.412	2.464	2.269	1.915	1.418	2.007	2.267	3.096	2.486	2.457	1.971	2.031	1.335	1.018	0	1.64	1.102	1.487	1.51	1.93	1.774	1.644	1.919	1.967
D11	4.895	5.067	4.005	4.406	2.979	3.062	2.599	2.515	2.066	1.97	2.304	2.725	2.954	2.326	1.961	2.206	1.991	2.086	1.957	2.294	1.675	1.587	1.8	3.281	3.146	2.745	2.259	2.169	2.045	1.631	1.549	0	0.887	1.292	1.71	2.024	2.077	1.854	1.844	1.871
D5	4.882	4.949	3.891	4.017	2.624	2.622	2.158	2.22	1.76	1.792	1.927	2.338	2.353	1.946	1.606	2.013	1.955	1.881	1.426	1.681	1.076	2.022	2.073	3.102	2.604	2.466	2.14	1.968	1.596	0.935	1.137	0.882	0	1.136	1.137	1.602	1.669	1.376	1.439	1.278
B1	4.945	4.622	4.303	4.435	2.567	2.62	2.345	1.977	1.228	1.814	1.635	1.99	1.996	1.526	1.384	1.695	1.721	2.257	1.761	1.681	1.48	2.488	2.709	3.205	2.964	2.511	2.275	2.639	2.079	1.679	1.477	1.298	1.133	0	0.931	1.119	1.421	1.249	1.529	1.572
E1	5.218	4.913	4.385	4.185	2.251	2.35	2.023	1.936	1.374	1.451	1.598	1.907	1.922	1.543	1.238	1.839	1.7	1.853	1.372	1.207	1.288	2.57	3.045	3.595	2.899	2.888	2.527	2.615	1.866	1.357	1.378	1.684	1.071	1.092	0	1.012	1.365	1.125	0.971	1.161
B11	5.182	4.857	4.539	4.526	2.244	2.267	1.949	1.987	0.979	1.772	1.722	1.695	1.835	1.371	1.563	1.58	1.629	2.154	1.715	1.355	1.4	2.768	3.074	3.493	3.306	2.774	2.651	3.049	2.334	1.654	1.88	1.925	1.544	1.021	0.901	0	1.252	1.186	1.108	1.379
D10	5.675	5.314	4.875	4.501	2.105	2.071	1.873	2.392	1.511	1.722	1.291	1.632	1.823	1.389	1.511	1.85	2.006	1.755	1.679	1.428	1.302	3.3	3.525	4.054	3.379	3.306	3.274	3.255	2.449	1.802	1.801	2.123	1.662	1.482	1.325	1.379	0	0.658	0.945	1.326
B6	5.592	5.307	4.661	4.394	1.919	1.948	1.708	2.205	1.251	1.6	1.427	1.617	1.617	1.198	1.313	1.603	1.908	1.889	1.513	1.398	1.093	3.125	3.282	3.862	3.205	3.041	3.003	3.097	2.317	1.574	1.797	1.912	1.371	1.256	1.085	1.05	0.705	0	0.76	1.11
B4	5.873	5.552	4.91	4.61	1.968	1.796	1.297	1.829	1.338	1.651	1.649	1.667	1.63	1.351	1.091	1.308	1.573	1.6	1.242	1.188	0.877	2.948	3.341	4.202	3.604	3.495	3.337	3.285	2.438	1.644	1.908	1.914	1.355	1.534	1.203	1.155	1.039	0.876	0	0.932
B2	5.912	5.939	4.967	4.969	1.652	1.722	1.124	1.2	1.572	1.581	1.501	1.684	1.381	1.109	0.962	1.249	1.347	1.26	0.922	0.988	1.377	2.7	3.253	4.169	3.592	3.458	3.138	3.033	2.557	1.871	2.035	1.852	1.237	1.565	1.29	1.238	1.439	1.144	0.901	0

## Sheet: Fig-2c
GL2500 Fragment SAXS I(0) values from 2.1-s compared to verification DSF ΔTm shifts
			Verification
	Reference ID	SAXS I(0) 2.1 s	DSF ΔTm (°C)	SSM Cluster
	D3	46	-3.64	1
	D1	45	-3.27	1
	C12	48	-4.19	1
	B3	26	-8.37	2
	B5	30	1.26	2
	B7	24	0.25	2
	B8	26	1.35	2
	B9	26	-0.14	2
	B10	27	0.17	2
	B12	27	0.33	2
	C1	27	0.75	2
	C2	26	0.65	2
	C3	23	0.67	2
	C4	25	2.06	2
	C6	29	0.82	2
	C7	26	1.15	2
	D9	28	-1.74	2
	D6	29	-2	2
	D4	26	-2.11	2
	E3	40	-0.78	3
	E2	36	-2.2	3
	D12	34	-2.86	3
	D8	36	-2.74	3
	D7	38	-3.2	3
	C11	38	-3.47	3
	C10	42	-6.48	3
	C9	38	-4.84	3
	C8	33	-9.91	3
	B1	30	-0.47	4
	B2	26	0.32	4
	B4	27	-0.08	4
	B6	28	-0.12	4
	B11	31	-0.25	4
	E1	29	-1.29	4
	D11	31	-1.53	4
	D10	28	-0.72	4
	D5	30	-1.27	4
	D2	37	-1.91	4
	C5		-0.2
