# Supplementary material for: Chemical screening by time-resolved X-ray scattering to discover allosteric probes
Source: Nat Chem Biol. Author manuscript; Available in PMC 2024 Sep 1. (PMC11358040; doi:10.1038/s41589-024-01609-1)
Supplement: Source Data Fig. 3 [file NIHMS2003799-supplement-Source_Data_Fig__3.xlsx]

## Sheet: Fig-3a
Time-resolved Volatility-of-Ratio (VR) values derived from GL2500 fragment SAXS curves - Heat Map
	Time (s)
Reference ID	0.3	0.6	0.9	1.2	1.5	1.8	2.1	2.4	2.7	3.0
D3	7.776	4.592	2.443	2.699	1.909	2.425	2.384	1.796	1.939	2.274
C12	7.025	4.284	2.263	1.885	1.979	2.534	2.262	2.287	2.108	2.656
D1	7.709	5.032	2.766	2.537	1.421	2.386	2.619	1.557	2.191	3.116
C3	8.604	7.689	7.695	7.205	7.571	6.738	7.212	6.544	6.489	6.04
DMSO	8.41	7.518	7.369	6.585	7.027	6.762	7.115	5.857	6.227	5.891
B12	8.309	7.121	6.428	6.759	6.687	5.772	6.561	5.532	5.079	5.204
B7	8.356	7.014	7.434	7.431	6.954	6.327	6.413	5.961	5.813	6.014
D9	8.352	6.634	6.883	6.359	6.217	5.416	5.329	4.765	4.393	4.371
B5	8.018	7.09	6.771	6.243	6.216	5.419	5.445	4.93	4.463	4.704
C6	8.513	7.673	7.276	6.178	6.492	5.987	5.859	5.423	4.902	4.854
C2	9.068	7.632	7.547	6.578	6.624	6.243	6.166	6.208	5.64	5.652
C4	8.547	7.481	7.172	7.446	6.67	6.413	6.612	6.224	6.156	6.562
B3	8.406	7.01	6.858	6.706	6.347	6.363	6.243	6.326	5.252	5.137
C12	8.303	7.542	7.518	6.628	6.79	6.23	6.201	5.403	5.443	4.745
C7	8.008	7.378	7.047	7.278	6.365	6.032	6.519	5.642	5.713	5.046
B8	8.803	7.683	7.741	7.124	6.457	6.475	6.47	5.966	5.119	5.628
D4	8.746	7.87	6.673	6.958	6.536	6.207	6.676	5.479	5.102	5.507
B9	7.909	7.792	7.185	6.227	6.024	5.785	6.15	4.934	5.099	5.152
B10	8.118	7.479	6.246	7.074	6.414	6.114	6.227	5.681	4.685	5.42
B6	7.644	6.334	5.773	5.439	5.506	5.103	5.462	4.331	4.229	4.404
E3	7.519	6.38	6.24	4.932	4.618	3.71	4.158	3.471	3.741	3.504
D12	8.25	7.436	5.291	4.014	3.459	3.69	4.068	3.264	2.691	3.523
D7	7.634	5.664	4.221	3.485	3.141	2.291	2.38	2.019	1.412	1.583
C9	8.143	5.825	4.097	3.377	3.161	2.406	2.634	1.796	2.21	2.109
C10	8.206	7.056	5.475	4.698	3.621	3.452	2.833	2.041	2.199	2.502
D8	7.932	6.94	5.119	4.691	3.497	2.945	2.771	2.497	1.962	2.261
C11	8.001	6.152	4.549	3.663	3.557	2.701	3.019	3.058	1.66	2.862
E2	8.518	7.021	6.392	5.45	4.17	3.965	3.65	2.995	2.321	2.696
D2	7.779	6.251	5.26	5.167	4.453	4.268	4.462	3.33	3.073	3.192
C8	8.313	7.076	7.123	5.903	5.654	4.772	4.591	3.903	3.325	3.067
D11	8.282	7.168	6.373	5.231	4.943	5.642	4.895	4.087	3.745	3.724
D5	7.837	7.474	6.628	5.917	5.358	4.573	4.882	4.023	4.089	3.886
B1	8.344	7.183	6.415	6.293	5.836	5.082	4.945	4.028	4.085	4.295
E1	8.436	7.309	6.119	6.31	5.602	5.07	5.218	5.465	4.05	4.591
B11	7.489	7.098	6.556	6.081	5.749	5.676	5.182	5.092	4.599	4.854
D10	8.315	7.105	6.574	6.28	6.013	5.548	5.675	5.227	4.806	4.808
B6	7.781	7.512	6.484	6.336	5.728	5.363	5.592	5.062	4.607	4.658
B4	7.655	7.529	6.684	6.489	6.26	5.914	5.873	4.833	5.174	4.841
B2	8.237	7.27	6.625	6.497	6.24	6.343	5.912	5.127	5.081	5.093

## Sheet: Fig-3b
Time-resolved Volatility-of-Ratio (VR) values derived from GL2500 fragments C12 and C9
		VR
	Time (min)	C12	C9
	0.3	7.025	8.143
	0.6	4.284	5.825
	0.9	2.263	4.097
	1.2	1.885	3.377
	1.5	1.979	3.161
	1.8	2.534	2.406
	2.1	2.262	2.634
	2.4	2.287	1.796
	2.7	2.108	2.21
	3	2.656	2.109
