# Supplementary material for: Chemical screening by time-resolved X-ray scattering to discover allosteric probes
Source: Nat Chem Biol. Author manuscript; Available in PMC 2024 Sep 1. (PMC11358040; doi:10.1038/s41589-024-01609-1)
Supplement: Source Data Fig. 4 [file NIHMS2003799-supplement-Source_Data_Fig__4.zip › Brosey_SourceData_Fig4.xlsx]

## Sheet: Fig-4b
MST Binding Analysis of CX1 Chemotype and AIF-WT or AIF-W196A
AIF-WT	C12			D1			D3				AIF-W196	C12			D1			D3
Drug Concentration (M)	Mean	Std. Dev.	N	Mean	Std. Dev.	N	Mean	Std. Dev.	N		Drug Concentration (M)	Mean	Std. Dev.	N	Mean	Std. Dev.	N	Mean	Std. Dev.	N
1.53e-07	0.0290883	0.0026257	3	0.046679	0.0067019	3	0.044866	0.033219	3		1.53e-07	-0.0193747	0.019507	3	-0.00839851	0.0216566	3	0.0036579	0.0076703	3
3.05e-07	0.0017041	0.0096193	3	0.030097	0.0059435	3	0.031096	0.027819	3		3.05e-07	0.00289616	0.0104595	3	-0.00783299	0.0202527	3	0.0198383	0.0121004	3
6.1e-07	0.0202354	0.012054	3	0.0533165	0.0104545	3	0.026734	0.006119	3		6.1e-07	-0.00268217	0.0123646	3	0.000668516	0.0161942	3	0.00331939	0.0108327	3
1.221e-06	0.0177881	0.0076075	3	0.0442995	0.0272188	3	0.001111	0.007079	3		1.221e-06	-0.012183	0.0100543	3	0.00071243	0.0275441	3	0.0145026	0.012003	3
2.441e-06	-0.0014847	0.0061116	3	0.0289237	0.0070663	3	0.004261	0.0167	3		2.441e-06	0.0297876	0.0037414	3	0.0129555	0.0208726	3	0.0183384	0.0106631	3
4.883e-06	0.0149626	0.0132158	3	0.0310983	0.0302653	3	0.043638	0.026311	3		4.883e-06	0.00173962	0.0139818	3	0.0308555	0.0229853	3	0.0393415	0.0117574	3
9.766e-06	-0.0005735	0.015825	3	0.0563239	0.0064497	3	0.032559	0.01052	3		9.766e-06	0.0368531	0.0091046	3	0.0680721	0.0220416	3	0.0724431	0.0098491	3
1.9531e-05	0.0259036	0.0113144	3	0.0632164	0.006841	3	0.052778	0.011923	3		1.9531e-05	0.0479172	0.0109635	3	0.118618	0.0141515	3	0.13971	0.0090736	3
3.9062e-05	0.0242627	0.0062986	3	0.0431691	0.0468229	3	0.054824	0.005373	3		3.9062e-05	0.144456	0.0035077	3	0.220815	0.0048247	3	0.253826	0.0026553	3
7.8125e-05	0.0018261	0.0088043	3	0.030615	0.009398	3	0.051422	0.007935	3		7.8125e-05	0.237485	0.0074037	3	0.338631	0.0123189	3	0.37185	0.0059373	3
0.00015625	0.0769176	0.0317789	3	0.0110448	0.0107852	3	0.082126	0.004155	3		0.00015625	0.323115	0.0082798	3	0.534589	0.02599	3	0.532222	0.0179784	3
0.0003125	0.0439547	0.0108702	3	0.0181982	0.0051648	3	0.115559	0.012158	3		0.0003125	0.510036	0.0157561	3	0.737984	0.0444159	3	0.6858	0.0115461	3
0.000625	0.0222779	0.0088303	3	0.0305655	0.0182574	3	0.198382	0.015989	3		0.000625	0.72008	0.0160949	3	0.865961	0.0495094	3	0.804472	0.0170408	3
0.00125	0.0159035	0.0115034	3	0.156933	0.0145705	3	0.257181	0.01508	3		0.00125	0.856405	0.0237271	3	0.927839	0.0324667	3	0.872787	0.0122949	3
0.0025	0.0471372	0.0178467	3	0.245888	0.0285998	3	0.408912	0.016371	3		0.0025	0.958078	0.0207617	3	0.94547	0.013032	3	0.919683	0.0032843	3
0.005	0.0954129	0.014524	3	0.190999	0.0107752	3	0.597804	0.034448	3		0.005	0.905334	0.0119662	3				0.984802	0.0074137	3
**100 nM Atto488-AIF-WT**											**100 nM Atto488-AIF-WT**
**Averages represent three thermopheresis scans**											**Averages represent three thermopheresis scans**

## Sheet: Fig-4c
Time-resolved SAXS parameters for AIF-W196A and CX1 Fragments
		AIF-WT							AIF-WT							AIF-WT
I(0)	Time (s)	DMSO	NADH-DMSO				Rg (Å)	Time (s)	DMSO	NADH-DMSO				VR	Time (s)	DMSO	NADH-DMSO
	0.3	22.9	37.65					0.3	28.7	36.65					0.3	7.527
	0.6	23.05	39.32					0.6	28.98	39.23					0.6	6.793	1.828
	0.9	23.79	41.67					0.9	30.11	38.75					0.9	6.668	1.489
	1.2	21.67	40.83					1.2	27.86	38.52					1.2	6.684	1.665
	1.5	21.98	40.67					1.5	28.44	38.52					1.5	6.742	2.173
	1.8	22	39.91					1.8	28.01	37.86					1.8	7.257	2.126
	2.1	22.08	39.98					2.1	28.07	38.26					2.1	6.968	1.958
	2.4	22.49	40.2					2.4	28.37	38.78					2.4	7.198	2.402
	2.7	22.21	39.02					2.7	28.08	37.86					2.7	6.272	2.546
	3	22.74	39.59					3	28.68	38.74					3	6.919	1.655
		AIF-W196A							AIF-W196A							AIF-W196A
I(0)	Time (s)	DMSO	C12	D1	D3		Rg (Å)	Time (s)	DMSO	C12	D1	D3		VR	Time (s)	DMSO	C12	D1	D3
	0.2	24.94	36.16	39.3	41.79			0.2	33.84	40.09	41.25	42.67			0.2	4.681	1.964	2.414	2.341
	0.4	26.12	36.79	39.5	41.91			0.4	34.49	39.65	41.36	42.96			0.4	4.177	1.676	2.138	2.182
	0.6	27.89	38.72	40.18	41.46			0.6	36.68	41.51	41.78	42.14			0.6	3.592	1.948	2.12	2.459
	0.8	28.06	38.46	40.71	41.1			0.8	35.9	40.75	42.71	41.39			0.8	3.619	1.899	2.527	2.058
	1	28.68	39.15	39.51	41.67			1	36.34	41.39	40.89	42.49			1	3.56	1.432	2.883	2.779
	1.2	29.57	38.98	39.82	41.34			1.2	37.47	40.98	41.41	41.72			1.2	3.027	1.713	1.893	2.135
	1.4	30.21	38.37	39.53	41.22			1.4	37.61	40.05	40.4	41.25			1.4	3.591	2.085	2.255	1.895
	1.6	30.64	39.45	39.02	40.54			1.6	37.85	41.57	39.96	40.72			1.6	3.401	2.083	1.718	1.885
	1.8	31.07	39.07	39.69	40.38			1.8	38.16	41.37	40.91	40.39			1.8	2.956	1.639	2.249	2.254
	2	30.95	39.31	39.45	40.5			2	37.69	41.23	40.32	40.61			2	3.046	2.216	1.538	2.231
	2.2	31.75	38.59	39.36	41.25			2.2	38.57	40.07	40.31	41.29			2.2	2.379	1.981	2.253	2.409
	2.4	32.83	39	39.75	40.2			2.4	39.67	40.83	40.76	40.06			2.4	2.431	2.018	1.732	1.844
	2.6	31.8	39.69	39.49	40.95			2.6	38.11	41.8	40.35	40.92			2.6	2.484	2.253	1.738	2.035
	2.8	32.66	39.21	39.65	40.18			2.8	38.87	41.02	40.46	40.13			2.8	3.34	2.879	2.265	2.174
	3	34.37	40.1	39.72	41.08			3	41.37	42.14	40.45	41.02			3	2.463	1.102	2.403	2.289

## Sheet: Fig-4d
MST Analysis of CHCHD4 Binding to AIF-WT or AIF-W196A incubated with CX1 chemotype fragments
	C12 (1.25 mM)			D1 (1.25 mM)			D3 (1.25 mM)			2.5 % DMSO (Normalized to NADH)			300 µM NADH + 2.5% DMSO
AIF-WT (M)	Mean	Std. Dev.	N	Mean	Std. Dev.	N	Mean	Std. Dev.	N	Mean	Std. Dev.	N	Mean	Std. Dev.	N
9e-10	-0.00127551	0.010494	3	0.0628934	0.0165613	3	0.020526	0.0071638	3	0.0239886	0.0185775	3	0.0102083	0.0177351	3
1.8e-09	-0.0012618	0.0096966	3	0.0214898	0.0148129	3	0.0414115	0.0137153	3	0.0443265	0.0057736	3	-0.0167542	0.0179752	3
3.7e-09	0.000602097	0.0038913	3	-0.020989	0.0135589	3	0.042101	0.0043933	3	0.0128998	0.0094753	3	-0.0259824	0.0030107	3
7.3e-09	-0.032906	0.0131925	3	-0.0135756	0.016121	3	-0.00665181	0.0225875	3	0.0130305	0.0070862	3	0.000329964	0.0080939	3
1.5e-08	-0.0118886	0.0068129	3	-0.0200547	0.009436	3	0.00541145	0.0148805	3	0.012587	0.0192312	3	0.0136653	0.0093568	3
2.9e-08	0.0108057	0.0047061	3	-0.0230528	0.0286562	3	0.00150036	0.0195811	3	0.0587619	0.0074781	3	0.0744442	0.0124153	3
5.9e-08	-0.0244535	0.0116958	3	-0.00350867	0.0067545	3	-0.00678636	0.0100713	3	0.0346015	0.0101932	3	0.11965	0.0087556	3
1.17e-07	5.66883e-05	0.0088131	3	-0.00267874	0.0036532	3	-0.0213032	0.0047798	3	0.0370423	0.0154562	3	0.224071	0.0166055	3
2.34e-07	0.0291874	0.0121389	3	0.0211158	0.0128919	3	-0.0108946	0.0126846	3	0.0335064	0.0248244	3	0.378518	0.0178969	3
4.69e-07	0.0042876	0.00519	3	0.0229083	0.0083444	3	-0.00190099	0.0114239	3	0.0492876	0.0056624	3	0.497629	0.01185	3
9.38e-07	0.0777123	0.0022214	3	0.0771792	0.013339	3	0.0642106	0.013368	3	0.141042	0.01438	3	0.637599	0.0049538	3
1.875e-06	0.0438123	0.016939	3	0.14291	0.007483	3	0.145253	0.0131906	3	0.0285874	0.0037629	3	0.760067	0.023386	3
3.75e-06	0.0583661	0.0090788	3	0.23744	0.0163529	3	0.240682	0.0025672	3	0.0163314	0.0234419	3	0.892688	0.0179004	3
7.5e-06	0.149992	0.0090054	3	0.368364	0.0053754	3	0.391584	0.0022958	3	0.0251075	0.0159371	3	0.951608	0.0056846	3
1.5e-05	0.233404	0.0144605	3	0.503474	0.0121339	3	0.546041	0.0397554	3	0.0774396	0.0025335	3	1.00692	0.0100722	3
3e-05	0.398593	0.0076788	3	0.715747	0.0137426	3	0.713868	0.0132005	3	0.0995178	0.0144967	3	0.998184	0.0040211	3
**100 nM Atto488-CHCHD4**
**Averages represent three thermopheresis scans**
	C12 (1.25 mM)			D1 (1.25 mM)			D3 (1.25 mM)			2.5 % DMSO (Normalized to NADH)			300 µM NADH + 2.5% DMSO
AIF-W196A (M)	Mean	Std. Dev.	N	Mean	Std. Dev.	N	Mean	Std. Dev.	N	Mean	Std. Dev.	N	Mean	Std. Dev.	N
9e-10	-0.00261058	0.0086188	3	0.0318501	0.0189313	3	0.0448717	0.0067388	3	-0.0128428	0.003212	3	-0.0328866	0.0101878	3
1.8e-09	0.00786957	0.0260731	3	-0.0459717	0.0320039	3	0.0392385	0.0252607	3	-0.00861272	0.0022597	3	0.00228953	0.003688	3
3.7e-09	0.0140524	0.0129576	3	0.00205357	0.0291448	3	-0.0126411	0.0198481	3	-0.00491008	0.0230231	3	-0.00160935	0.0120862	3
7.3e-09	-0.0190447	0.0159031	3	-0.00561968	0.023158	3	-0.00439729	0.0280603	3	0.0387941	0.0091656	3	-0.0267381	0.0049849	3
1.5e-08	0.0312196	0.026437	3	-0.00877948	0.0172496	3	-0.00365124	0.0216985	3	0.0110547	0.0183128	3	0.0177608	0.0083814	3
2.9e-08	-0.0243745	0.0074614	3	0.0597911	0.0112164	3	0.0239749	0.0205582	3	0.0257486	0.007403	3	0.0566283	0.0105719	3
5.9e-08	0.0310002	0.0116319	3	0.0074022	0.0203508	3	0.0160021	0.0056004	3	0.00704071	0.0272989	3	0.078556	0.0170077	3
1.17e-07	0.0988968	0.0115877	3	0.113751	0.011467	3	0.0739816	0.0215397	3	0.0377415	0.0316059	3	0.184257	0.029583	3
2.34e-07	0.131188	0.0133654	3	0.226675	0.0049148	3	0.218938	0.0203103	3	0.0446029	0.0107653	3	0.286337	0.0114114	3
4.69e-07	0.238176	0.0070236	3	0.385483	0.0410884	3	0.365355	0.0115575	3	0.0702515	0.012889	3	0.427419	0.0212049	3
9.38e-07	0.383118	0.0081167	3	0.513233	0.0471484	3	0.512809	0.0260988	3	0.156361	0.0161101	3	0.55848	0.0075147	3
1.875e-06	0.581421	0.0072535	3	0.644544	0.0159044	3	0.681815	0.0045028	3	0.306848	0.0240538	3	0.689067	0.0214755	3
3.75e-06	0.675077	0.0048572	3	0.739568	0.0200161	3	0.756554	0.022287	3	0.469757	0.013849	3	0.817875	0.016716	3
7.5e-06	0.80191	0.0069795	3	0.725071	0.0070339	3	0.839326	0.0131773	3	0.665689	0.0054322	3	0.88756	0.0133965	3
1.5e-05	0.922794	0.0129312	3	0.961637	0.0403073	3	0.969017	0.0155559	3	0.780534	0.0174203	3	0.997693	0.0435243	3
3e-05	0.975864	0.0145803	3	1.1203	0.008252	3	1.01545	0.013983	3	0.862104	0.0376499	3	1.01952	0.0595686	3
**100 nM Atto488-CHCHD4**
**Averages represent three thermopheresis scans**
