# Supplementary material for: Chemical screening by time-resolved X-ray scattering to discover allosteric probes
Source: Nat Chem Biol. Author manuscript; Available in PMC 2024 Sep 1. (PMC11358040; doi:10.1038/s41589-024-01609-1)
Supplement: Source Data Fig. 5 [file NIHMS2003799-supplement-Source_Data_Fig__5.zip › Brosey_SourceData_Fig5.xlsx]

## Sheet: Fig-5c-UV-vis
UV-vis Absorbance Spectroscopy Monitoring of AIF-WT and AIF-F482A Reoxidation
	AIF-WT	Absorbance (Absorbane Units, AU)										AIF-F482A	Absorbance (Absorbane Units, AU)
	Wavelength (nm)	Reference	0	2.5	5	7.5	10	12.5	15	min		Wavelength (nm)	Reference	0	2.5	5	7.5	10	12.5	15	17.5	min
	800.017	-0.00310652	0.0285452	0.0403324	0.0412457	0.0417904	0.0422303	0.0419472	0.0412474			800.017	-0.0292063	0.00870411	0.0059805	0.00409068	0.00252463	-8.54229e-06	-0.00329893	-0.00548652	-0.00853433
	799.011	-0.00364114	0.0290937	0.0402543	0.0418279	0.0419615	0.041517	0.0412361	0.0420141			799.011	-0.0288384	0.00821116	0.00649909	0.00443491	0.00287471	0.000108398	-0.00268136	-0.00609205	-0.00797515
	798.005	-0.00295213	0.0290382	0.0404783	0.0421164	0.0419807	0.0419382	0.041649	0.0419221			798.005	-0.0285049	0.00924686	0.00604181	0.00440593	0.00250768	0.000109278	-0.00286686	-0.0051212	-0.00771264
	796.998	-0.00303049	0.0286743	0.0409265	0.0417313	0.0422404	0.0419466	0.0422757	0.0416113			796.998	-0.0287065	0.00878556	0.00655501	0.00425037	0.00315382	0.000245883	-0.00303013	-0.00537056	-0.00793342
	795.992	-0.00319472	0.0293723	0.0403944	0.0422	0.0420157	0.0419215	0.0420361	0.0419268			795.992	-0.0283769	0.00931165	0.0067963	0.00493603	0.00306886	0.00036569	-0.0022495	-0.00571078	-0.00802511
	794.984	-0.00317123	0.0285751	0.0408006	0.0417322	0.042442	0.0423397	0.0422481	0.0416094			794.984	-0.0287907	0.0091981	0.00704204	0.00474892	0.00284404	0.000363928	-0.00277042	-0.00524823	-0.00777168
	794.011	-0.00307542	0.0295612	0.0411853	0.0420749	0.0421213	0.0420183	0.0423288	0.0429132			794.011	-0.0286319	0.00907295	0.0068613	0.00559589	0.00313784	0.00106883	-0.00271192	-0.00468157	-0.00791222
	793.003	-0.00275545	0.0291644	0.0400854	0.0420136	0.042149	0.0426297	0.0424356	0.0426177			793.003	-0.0281852	0.00980657	0.00629878	0.00522682	0.00378197	0.0012049	-0.00180144	-0.0047991	-0.00805088
	791.995	-0.00282865	0.0299456	0.0412137	0.0429618	0.0425317	0.0423348	0.042819	0.0425574			791.995	-0.02892	0.00975828	0.00719729	0.00540745	0.00351834	0.00113355	-0.00211135	-0.0046741	-0.00772622
	790.986	-0.00287355	0.029794	0.0407675	0.0422744	0.0431205	0.042957	0.0426753	0.0419083			790.986	-0.0283237	0.00955296	0.00697685	0.00478807	0.00314957	0.000334938	-0.00243627	-0.00527216	-0.00787699
	790.012	-0.00300236	0.0300773	0.0410851	0.0431109	0.0433442	0.0429657	0.0431644	0.0426862			790.012	-0.0287536	0.00982452	0.0069183	0.00502257	0.00323427	0.00118486	-0.00250355	-0.00473299	-0.00842888
	789.002	-0.00273379	0.0307147	0.0415158	0.0422391	0.043169	0.0428431	0.0433497	0.0433219			789.002	-0.0282728	0.0104255	0.00781181	0.00535907	0.00352208	0.00108554	-0.00232624	-0.00478548	-0.00745027
	787.992	-0.00241151	0.0299373	0.0421061	0.0430444	0.0431532	0.0434549	0.0434218	0.0435247			787.992	-0.0270783	0.011352	0.00827268	0.00614472	0.00488304	0.00201474	-0.000614202	-0.00359878	-0.00585878
	787.016	-0.00270719	0.0303975	0.0417941	0.0429527	0.0432202	0.0431995	0.0431641	0.0426761			787.016	-0.0277792	0.0108194	0.00800388	0.00633075	0.00389576	0.00140713	-0.00144183	-0.00374914	-0.00687665
	786.005	-0.00314502	0.0299696	0.0412078	0.0425241	0.0428928	0.0424757	0.0430712	0.0427649			786.005	-0.0281913	0.0100079	0.00807139	0.00561965	0.0035511	0.000889498	-0.00224178	-0.00436207	-0.00695553
	784.994	-0.00225574	0.0297627	0.0417363	0.0423859	0.042994	0.0431625	0.0428352	0.042828			784.994	-0.0278814	0.0107495	0.00796022	0.00563824	0.00407333	0.00105331	-0.00168599	-0.00393686	-0.00746605
	783.983	-0.00235271	0.0303061	0.0420575	0.0434484	0.0444957	0.0439995	0.0435061	0.0435049			783.983	-0.0273206	0.010751	0.00802938	0.00658382	0.00429277	0.0022837	-0.000914313	-0.00417428	-0.0060561
	783.005	-0.00270328	0.0308399	0.0418841	0.0428468	0.0430814	0.043489	0.043266	0.0430619			783.005	-0.0274137	0.0108149	0.00850138	0.00657945	0.00467434	0.00193673	-0.00103669	-0.00341215	-0.00664774
	781.993	-0.00171394	0.030687	0.0421981	0.0438216	0.0441201	0.0433316	0.0433768	0.0439153			781.993	-0.0268909	0.0109794	0.00892125	0.00614333	0.00470263	0.00177326	-0.000814178	-0.00364201	-0.00642426
	781.015	-0.00309675	0.0302412	0.041593	0.0436374	0.0434358	0.0434536	0.043321	0.0431052			781.015	-0.0274626	0.00999396	0.00780657	0.00634406	0.00436836	0.00195628	-0.00173261	-0.00416654	-0.0070216
	780.002	-0.00238777	0.0306214	0.0417863	0.0435126	0.0436548	0.0431867	0.043715	0.0430934			780.002	-0.0276557	0.0107511	0.00822938	0.00655625	0.00416665	0.00162599	-0.00155235	-0.00417244	-0.00638268
	778.988	-0.00220804	0.0307325	0.0420473	0.044264	0.0436097	0.0437939	0.0437898	0.0437226			778.988	-0.0276376	0.010892	0.008326	0.00605349	0.00397117	0.00183499	-0.00150814	-0.00398744	-0.00675444
	778.009	-0.00148311	0.0313237	0.0426495	0.0435324	0.0439593	0.0439521	0.0438403	0.0441711			778.009	-0.0271678	0.0114537	0.00838324	0.00673414	0.00459561	0.00265637	-0.000825185	-0.00348771	-0.00645762
	776.995	-0.00206745	0.03096	0.0426999	0.0441562	0.0436524	0.0440788	0.044242	0.0437718			776.995	-0.0265333	0.0118485	0.00859766	0.00679454	0.00485992	0.00243752	-0.000795265	-0.00343943	-0.00594974
	776.015	-0.00240399	0.0306771	0.0426696	0.043841	0.0439428	0.0442762	0.0433571	0.0442646			776.015	-0.0270071	0.0109809	0.008463	0.0065634	0.00386345	0.00192599	-0.000823686	-0.00372943	-0.00653989
	775	-0.00222221	0.0314337	0.0424475	0.0445265	0.0446119	0.0443013	0.0441894	0.0437972			775	-0.0266467	0.0113833	0.00879909	0.00674369	0.00430705	0.00190365	-0.000686212	-0.00346105	-0.00644864
	773.985	-0.00149266	0.0320819	0.0430459	0.0445193	0.0449221	0.0448229	0.0448121	0.0440776			773.985	-0.0269644	0.0117486	0.00879325	0.00693313	0.00455546	0.00214177	-0.000285687	-0.00283842	-0.00548207
	773.004	-0.00218409	0.0318968	0.0423966	0.0435354	0.043718	0.043837	0.0441513	0.0433955			773.004	-0.0272184	0.0106725	0.00811282	0.00592415	0.00467772	0.00172024	-0.00108601	-0.00409685	-0.0061654
	771.988	-0.0025209	0.0314998	0.04264	0.0435918	0.0439768	0.043739	0.0438873	0.0435724			771.988	-0.0276543	0.0110627	0.00816022	0.00646578	0.00408838	0.00197487	-0.00137114	-0.00376629	-0.00630773
	771.006	-0.00192872	0.0313121	0.0419645	0.0443002	0.0436359	0.0441741	0.044117	0.0433723			771.006	-0.0277064	0.0110128	0.00814331	0.00597244	0.00417836	0.00140942	-0.000807719	-0.00374427	-0.00672064
	769.989	-0.00172864	0.0311234	0.0423717	0.0441756	0.044585	0.0444688	0.044103	0.0441324			769.989	-0.0274891	0.0108632	0.0083805	0.00651654	0.00447422	0.0017001	-0.000882591	-0.0041188	-0.00645308
	769.007	-0.00198732	0.0314601	0.0418854	0.0437169	0.0445182	0.0441206	0.0438377	0.0441996			769.007	-0.0277306	0.0105985	0.00810536	0.00608079	0.00402016	0.00129156	-0.00147352	-0.00409295	-0.00660088
	767.989	-0.00141216	0.0317329	0.0425637	0.0442618	0.0445391	0.0446983	0.0441435	0.0443547			767.989	-0.0278889	0.0106616	0.0077956	0.00586748	0.00426025	0.00179374	-0.000836708	-0.00416777	-0.00693933
	767.006	-0.00229369	0.0322808	0.0426896	0.0443886	0.0448769	0.0442529	0.0439567	0.0443995			767.006	-0.0282035	0.0107243	0.007815	0.00598446	0.00413207	0.00122632	-0.0015443	-0.00399149	-0.00695543
	765.987	-0.00234334	0.0315175	0.0425206	0.043782	0.0440031	0.0443322	0.0441437	0.0439114			765.987	-0.028202	0.0105495	0.00803932	0.00563769	0.00373014	0.00155482	-0.00165546	-0.00479598	-0.00700041
	765.003	-0.00181072	0.0314615	0.0426912	0.0442654	0.0445218	0.044415	0.0445408	0.0443441			765.003	-0.0284181	0.00955463	0.00711052	0.00496619	0.00332199	0.000959202	-0.0023611	-0.00527917	-0.00792864
	763.984	-0.00207812	0.0312669	0.0421182	0.0438597	0.0437124	0.0437664	0.0439898	0.0434392			763.984	-0.0293642	0.00919749	0.00680653	0.0046285	0.00265067	-0.000144471	-0.00296143	-0.00562248	-0.00843619
	762.999	-0.0017076	0.0323063	0.0430446	0.0444757	0.0445186	0.0446013	0.0446965	0.0444328			762.999	-0.0256512	0.0133471	0.0106999	0.008643	0.00680066	0.00436284	0.00121451	-0.00138935	-0.00445432
	762.015	-0.00175287	0.0323527	0.0433381	0.0442943	0.044624	0.0444976	0.0448333	0.0442691			762.015	-0.0264638	0.0119821	0.00947435	0.00732843	0.00546939	0.00307428	-0.000200777	-0.00305285	-0.0059046
	760.994	-0.00194568	0.0323877	0.0431663	0.0441749	0.0445313	0.0445799	0.0442744	0.0439618			760.994	-0.026786	0.0117446	0.00935679	0.00691062	0.00493461	0.00248852	-0.000501225	-0.00326383	-0.00606412
	760.008	-0.00203628	0.0320664	0.0427607	0.0441418	0.0445346	0.0441244	0.0440248	0.0441608			760.008	-0.0275982	0.0114937	0.00834756	0.00669592	0.00515098	0.00199279	-0.000720895	-0.00344883	-0.00634835
	758.987	-0.00189388	0.031875	0.0427157	0.0439634	0.0442732	0.0440081	0.044162	0.0440896			758.987	-0.0277612	0.0111289	0.00831191	0.00640214	0.0047792	0.00180393	-0.000884761	-0.00376624	-0.00648562
	758.001	-0.00181959	0.0323196	0.0426329	0.0444279	0.0448175	0.0447252	0.0443361	0.0447415			758.001	-0.0268289	0.0121051	0.0092605	0.00686817	0.00492862	0.00284925	-0.000627592	-0.00306205	-0.00592855
	757.014	-0.00130951	0.0322483	0.0431059	0.0448256	0.0448765	0.0448572	0.0449574	0.0447465			757.014	-0.026591	0.0117523	0.00933751	0.00711771	0.00568794	0.00280548	-0.000318902	-0.00347548	-0.00557291
	755.992	-0.0015523	0.0322566	0.0428972	0.0445401	0.0446378	0.0444763	0.0447624	0.0443039			755.992	-0.0268876	0.0112873	0.00910906	0.00696448	0.00519855	0.00220608	-0.000270165	-0.00322308	-0.00604446
	755.004	-0.0017555	0.0325437	0.0430054	0.0441601	0.0444215	0.0447844	0.0448255	0.0442579			755.004	-0.0274407	0.0114974	0.00868301	0.00704785	0.00464943	0.00262366	-0.000710093	-0.00352628	-0.00632044
	754.016	-0.000969589	0.0325654	0.0436979	0.0449044	0.0451273	0.044851	0.0452923	0.0450096			754.016	-0.0268288	0.0122609	0.0090415	0.00744802	0.00552825	0.0026976	-0.000231255	-0.00276136	-0.00562928
	752.993	-0.00141025	0.0326505	0.043684	0.0449638	0.0452563	0.0452682	0.0452861	0.044704			752.993	-0.0264216	0.0120027	0.00941898	0.00739804	0.00533465	0.00277114	2.9744e-05	-0.00258838	-0.00575646
	752.004	-0.00174952	0.032464	0.043069	0.0448479	0.0448308	0.0447403	0.0447075	0.0445454			752.004	-0.0265982	0.0115358	0.00941528	0.0072937	0.00469067	0.002679	-0.000255885	-0.00314692	-0.00612783
	751.015	-0.00183475	0.0326478	0.0433606	0.0444743	0.0452128	0.0448417	0.0445443	0.04449			751.015	-0.0268994	0.0119535	0.00913621	0.00712131	0.00517097	0.0025789	-0.000540422	-0.0032328	-0.0059501
	749.991	-0.00147496	0.0325954	0.0435433	0.0450831	0.0452277	0.0450963	0.0450807	0.0450677			749.991	-0.0264372	0.0115672	0.00952542	0.00713213	0.00528053	0.00251156	-8.81069e-05	-0.00264159	-0.00561722
	749.001	-0.00129088	0.0327819	0.043357	0.0447428	0.0449503	0.0449215	0.0449009	0.0447011			749.001	-0.0264892	0.0118025	0.00890876	0.00735504	0.00484487	0.00248487	-0.000175989	-0.00315067	-0.00554715
	748.011	-0.00132247	0.0328746	0.0429311	0.0444076	0.0452942	0.0448116	0.044689	0.0442353			748.011	-0.0267585	0.0119579	0.00933151	0.00704288	0.00464401	0.00278862	-0.000374046	-0.00321995	-0.00626017
	746.986	-0.00161332	0.0326754	0.0433261	0.0445258	0.0451706	0.0447566	0.0449485	0.0442294			746.986	-0.0269951	0.0118505	0.00891111	0.00694297	0.0045344	0.00244536	-0.000613478	-0.00315535	-0.00624282
	745.995	-0.000921287	0.0329036	0.0434694	0.0446391	0.045038	0.0452727	0.0451202	0.0446596			745.995	-0.0268588	0.0117577	0.00900574	0.00703212	0.00522433	0.00253059	-0.00074529	-0.00281466	-0.00570634
	745.004	-0.00115995	0.0333161	0.0434734	0.0443157	0.0446771	0.0447921	0.0447624	0.0446863			745.004	-0.0267818	0.0117166	0.00902257	0.00714544	0.00499091	0.0023452	-0.000312538	-0.00340327	-0.0061655
	744.012	-0.00126961	0.0325628	0.0430082	0.0443808	0.0448542	0.0448158	0.0447844	0.0446415			744.012	-0.0272634	0.0116704	0.00892981	0.00646149	0.00454078	0.00241578	-0.00045401	-0.0032643	-0.00600525
	742.985	-0.00156359	0.0324238	0.0433073	0.0442507	0.0447343	0.0444744	0.0445521	0.0442585			742.985	-0.0273547	0.0108787	0.00869759	0.00689639	0.00492493	0.00233762	-0.00056643	-0.00341575	-0.00617566
	741.993	-0.00110408	0.0329136	0.0430887	0.0446139	0.0446881	0.0445042	0.0444432	0.0443423			741.993	-0.0268512	0.0113989	0.00885343	0.00659186	0.00466513	0.00230564	-0.000615856	-0.00349428	-0.00622501
	741.001	-0.0010938	0.032921	0.0434369	0.044613	0.0449545	0.0454626	0.0448001	0.0443653			741.001	-0.0265383	0.0118395	0.00893079	0.00708324	0.00551653	0.00281939	-0.000318539	-0.00314625	-0.00549874
	740.008	-0.000857067	0.0332612	0.0434812	0.0448833	0.0448998	0.0447229	0.0446369	0.0446797			740.008	-0.0267509	0.0119004	0.00900188	0.00704843	0.00502236	0.00266669	-0.000503966	-0.00309541	-0.00575973
	739.015	-0.00127126	0.032733	0.0429609	0.0447857	0.044827	0.0448588	0.0447032	0.0443204			739.015	-0.0265793	0.0115615	0.0088952	0.00699855	0.00528515	0.00273967	-0.000460733	-0.00315483	-0.00560081
	737.986	-0.000518652	0.0336702	0.0437867	0.0452408	0.0450929	0.044867	0.0450379	0.0449224			737.986	-0.0260356	0.0121913	0.00955233	0.00724277	0.00557274	0.00316824	2.45147e-05	-0.00251699	-0.00516622
	736.992	-0.00127838	0.0330693	0.0433078	0.0445003	0.0445732	0.0445893	0.0442165	0.0445079			736.992	-0.0265057	0.0116125	0.00906066	0.00717042	0.00523576	0.00278375	-0.000173867	-0.00288944	-0.00576872
	735.998	-0.000711281	0.0332769	0.0435091	0.0445307	0.0446311	0.0447761	0.0447069	0.0444547			735.998	-0.0264638	0.0118896	0.00888077	0.00681176	0.00536064	0.00246256	-8.78481e-05	-0.00290466	-0.00577644
	735.003	-0.00106829	0.0328783	0.0432014	0.0445692	0.0446477	0.0445173	0.0445823	0.04433			735.003	-0.0266756	0.0116684	0.0087292	0.00686149	0.0048938	0.00238145	-0.000146024	-0.00312122	-0.00601046
	734.008	-0.00113599	0.0326677	0.043122	0.04477	0.0445626	0.0444252	0.0443582	0.0441599			734.008	-0.0269974	0.0109359	0.00825761	0.00631457	0.00443454	0.00181012	-0.000957449	-0.00369237	-0.00625165
	733.013	-0.00140917	0.0327594	0.0429329	0.0444369	0.044399	0.0445444	0.0443458	0.0441934			733.013	-0.0265322	0.0116686	0.00889753	0.00660295	0.00465372	0.00232987	-0.000527753	-0.00331727	-0.00572759
	732.017	-0.00090708	0.0332066	0.0431939	0.0446312	0.0446512	0.0447579	0.0445963	0.0446687			732.017	-0.0259834	0.012038	0.00945049	0.00747596	0.00571579	0.00315873	0.000204988	-0.00250376	-0.00508482
	730.986	-0.00121293	0.033181	0.043275	0.0443149	0.0446035	0.044543	0.0444558	0.0446683			730.986	-0.0262671	0.0117708	0.00936531	0.00725061	0.00547408	0.00274478	5.95159e-05	-0.00310045	-0.00554658
	729.989	-0.00137836	0.032703	0.043061	0.0439064	0.0444307	0.0444363	0.0443585	0.0442475			729.989	-0.0264064	0.0118239	0.00886825	0.0072554	0.00497821	0.00258384	-0.000352683	-0.00300462	-0.00578206
	728.993	-0.00109866	0.0329114	0.0428994	0.0442851	0.0446249	0.0443504	0.0445131	0.0440381			728.993	-0.0260712	0.0119223	0.00940205	0.00715273	0.00540777	0.00279198	-5.43602e-06	-0.00282834	-0.00530699
	727.996	-0.000980127	0.0331268	0.0432108	0.0443828	0.0446478	0.0441571	0.0444012	0.0442482			727.996	-0.0260612	0.0119413	0.00934778	0.00717442	0.0055832	0.0026609	-6.96794e-05	-0.00285195	-0.00550303
	726.998	-0.00118964	0.0330615	0.0432971	0.0444687	0.044519	0.0445772	0.0445384	0.0445501			726.998	-0.0257403	0.0122609	0.00932294	0.00752458	0.00577833	0.00305126	0.000184373	-0.00244003	-0.00534852
	726.001	-0.00120317	0.0329023	0.0430141	0.0440693	0.0446594	0.0440843	0.0443298	0.0442781			726.001	-0.0259594	0.01176	0.00930898	0.00720879	0.00530818	0.00265749	-0.000105654	-0.00311202	-0.00582303
	725.003	-0.00116517	0.0329898	0.0429551	0.0441175	0.0447008	0.0443753	0.0442198	0.044292			725.003	-0.0261283	0.0118892	0.00911175	0.00706766	0.00529956	0.00273368	0.000153168	-0.002982	-0.00580663
	724.004	-0.00150896	0.0324527	0.0426061	0.0438645	0.0440136	0.0439779	0.0441964	0.0438753			724.004	-0.0265861	0.0112604	0.00870773	0.00689715	0.00480268	0.00223881	-0.000490004	-0.00318557	-0.00594372
	723.006	-0.00105895	0.0332484	0.0429409	0.0441092	0.0444356	0.044358	0.0442259	0.044152			723.006	-0.025935	0.0115367	0.00899472	0.00684729	0.00501115	0.00271086	-0.000479454	-0.00316023	-0.0055521
	722.007	-0.00139013	0.0327721	0.0427469	0.0440164	0.0444552	0.0440978	0.0439529	0.0437266			722.007	-0.026371	0.011205	0.00863774	0.00669269	0.00459705	0.00230413	-0.000679544	-0.00319096	-0.00606106
	721.007	-0.00155085	0.0328344	0.0429419	0.0441166	0.0437536	0.044227	0.0438859	0.0439004			721.007	-0.0263668	0.0113289	0.00855362	0.00651047	0.00441312	0.00240103	-0.000687194	-0.00335596	-0.0060271
	720.007	-0.00168119	0.0329087	0.0425712	0.0439558	0.0438702	0.0439051	0.0439608	0.0435959			720.007	-0.0265405	0.0114013	0.00837612	0.00663478	0.00453568	0.00198343	-0.000764774	-0.00367189	-0.00612487
	719.007	-0.00176226	0.0324179	0.0423629	0.0436409	0.0438874	0.0436867	0.043534	0.0433753			719.007	-0.0268161	0.010755	0.00809605	0.00610006	0.00411929	0.00186697	-0.00124958	-0.00365295	-0.00644818
	718.007	-0.00119124	0.0327712	0.0425736	0.0438047	0.0441856	0.0438746	0.0439602	0.0436672			718.007	-0.026525	0.0110279	0.00821989	0.0065851	0.00440996	0.00204145	-0.000865592	-0.00349577	-0.00637641
	717.006	-0.00115448	0.0326507	0.042433	0.0439348	0.0439493	0.0438811	0.0437491	0.043698			717.006	-0.0266294	0.0108456	0.00818678	0.00586128	0.00397415	0.00163646	-0.00100012	-0.00380827	-0.00643528
	716.005	-0.00148781	0.0326867	0.042321	0.0433772	0.0438284	0.0438178	0.0435002	0.0434583			716.005	-0.026598	0.010381	0.00790934	0.00618723	0.0039748	0.00155984	-0.001111	-0.00396374	-0.00648644
	715.004	-0.00149967	0.032521	0.0424888	0.0438403	0.0437655	0.0437772	0.0437886	0.0434696			715.004	-0.0253817	0.011949	0.00908434	0.00723614	0.00533913	0.00301099	-0.000156944	-0.00265507	-0.00542144
	714.002	-0.000990819	0.0327956	0.0423387	0.0439612	0.0439324	0.0436147	0.0438916	0.0435405			714.002	-0.0254354	0.0118875	0.0092884	0.00734177	0.00539435	0.00279808	0.000193359	-0.00246	-0.00513261
	713	-0.00128922	0.0325875	0.0424014	0.0435134	0.0441134	0.043593	0.0437538	0.0434082			713	-0.0253382	0.0117993	0.00923141	0.00696793	0.00517084	0.00310082	7.66231e-06	-0.00269906	-0.00522874
	711.997	-0.00183351	0.0323265	0.0418345	0.0426784	0.0431453	0.0432709	0.0429899	0.0429322			711.997	-0.0261564	0.0109091	0.00841963	0.00622496	0.00432571	0.00217398	-0.00100027	-0.00374257	-0.0062072
	710.995	-0.00144668	0.0328667	0.0422643	0.0436076	0.0438684	0.043524	0.0435571	0.043281			710.995	-0.0260517	0.0111644	0.00873033	0.00682512	0.00472911	0.00220991	-0.000450958	-0.00304257	-0.00579856
	709.992	-0.00172972	0.0323179	0.0419297	0.0429589	0.0429372	0.0430548	0.0429198	0.0428953			709.992	-0.0260593	0.0108984	0.00792914	0.00610303	0.00456582	0.00202218	-0.000911575	-0.00326121	-0.00621082
	708.988	-0.00145602	0.0322562	0.041714	0.0428394	0.043586	0.0432329	0.0431199	0.0432474			708.988	-0.0258151	0.0111008	0.00801243	0.00633343	0.00474348	0.00194024	-0.00082751	-0.00341642	-0.00608526
	707.984	-0.0014715	0.0325888	0.0421209	0.0432524	0.0433725	0.0435813	0.0432129	0.0433126			707.984	-0.0257578	0.0113189	0.00848198	0.00647208	0.00471987	0.00207513	-0.00052765	-0.00333705	-0.00590802
	707.016	-0.00173199	0.0324678	0.0420076	0.0430872	0.0436046	0.0432917	0.043189	0.0430198			707.016	-0.0257258	0.0112727	0.00837683	0.0065219	0.004744	0.00208691	-0.00046094	-0.00304848	-0.00597109
	706.012	-0.00108652	0.032689	0.042006	0.0433206	0.0433853	0.043264	0.0434649	0.0429989			706.012	-0.0253613	0.0115087	0.00869764	0.00708655	0.00475798	0.00271492	-0.000113055	-0.00277392	-0.00563398
	705.007	-0.00126125	0.0324031	0.0415278	0.0426432	0.0427935	0.0431556	0.0426834	0.0426284			705.007	-0.02553	0.0108898	0.00820944	0.00666311	0.00449838	0.00203474	-0.000569377	-0.00359673	-0.00626916
	704.002	-0.00182717	0.0320958	0.0412908	0.0426634	0.0432225	0.0428556	0.0426558	0.042402			704.002	-0.0258972	0.0109351	0.00811272	0.00631144	0.00460095	0.00197079	-0.00100647	-0.00359914	-0.00643298
	702.996	-0.00127426	0.0322768	0.0414027	0.042916	0.0429025	0.0429299	0.0429785	0.0429167			702.996	-0.0259294	0.010808	0.00790373	0.00631709	0.00421563	0.00175402	-0.00107449	-0.00308354	-0.0060583
	701.991	-0.00152568	0.0323145	0.0414261	0.0429353	0.0431392	0.0428935	0.0428841	0.0430204			701.991	-0.0262274	0.010505	0.0075904	0.00619222	0.00417538	0.00166244	-0.000886362	-0.00374221	-0.00614274
	700.984	-0.00178721	0.032344	0.0414416	0.0426107	0.0425435	0.042758	0.0427272	0.0425079			700.984	-0.0264009	0.00994016	0.00746698	0.00558336	0.00403638	0.00114782	-0.00156561	-0.00425621	-0.00689923
	700.014	-0.00144245	0.0320149	0.041048	0.0425549	0.0424165	0.0422428	0.0424937	0.0423381			700.014	-0.027047	0.00918459	0.00656079	0.00496611	0.002858	0.00033942	-0.00209151	-0.00502321	-0.00760989
	699.007	-0.00111405	0.0321301	0.0410004	0.0424254	0.042539	0.0426829	0.0425536	0.0422886			699.007	-0.0277171	0.00855822	0.00594171	0.00419924	0.00232281	-0.000120974	-0.00307737	-0.00553907	-0.0081081
	698	-0.0015151	0.0323694	0.0412644	0.0426106	0.0428936	0.0426002	0.0426295	0.0426384			698	-0.024449	0.0118428	0.00930985	0.00713252	0.0054799	0.00307892	0.000386183	-0.00236713	-0.00487426
	696.993	-0.0014761	0.0321417	0.0415085	0.0425686	0.0426031	0.0428589	0.04274	0.0422991			696.993	-0.022985	0.0133241	0.0105179	0.00855817	0.00687848	0.00449135	0.00178217	-0.000945981	-0.00359231
	695.985	-0.0013813	0.0320932	0.0412945	0.0424353	0.0425153	0.0426227	0.0423221	0.0423775			695.985	-0.0245716	0.0118419	0.00917787	0.00727364	0.00553367	0.00297971	0.000123468	-0.00233093	-0.00494593
	695.013	-0.00139028	0.0322906	0.0410724	0.0421941	0.0426295	0.0427338	0.0423714	0.0422504			695.013	-0.0250757	0.0109363	0.00828722	0.00662442	0.00451295	0.00217554	-0.000662227	-0.00317493	-0.00564006
	694.005	-0.0011489	0.0320358	0.0409173	0.042585	0.0427685	0.0422164	0.0427596	0.0420442			694.005	-0.0252861	0.0106686	0.00824458	0.00638423	0.00430657	0.00201781	-0.000749528	-0.00326178	-0.00591961
	692.996	-0.00143977	0.0321779	0.0406279	0.0425461	0.0423324	0.0425638	0.0424974	0.0420345			692.996	-0.0255442	0.0108079	0.00744544	0.00547576	0.00402008	0.00167021	-0.00102073	-0.00372076	-0.0061848
	691.987	-0.00122578	0.0321662	0.040928	0.0424031	0.0422712	0.042086	0.0421459	0.0419443			691.987	-0.0254593	0.0104714	0.00756106	0.00566544	0.00355052	0.00182215	-0.00124813	-0.00376839	-0.00654606
	691.013	-0.00121432	0.0317434	0.0408181	0.0419955	0.0424363	0.042014	0.0417307	0.042078			691.013	-0.025898	0.00970642	0.00734177	0.00549445	0.00324408	0.00128987	-0.00154987	-0.00368067	-0.00646935
	690.004	-0.00172059	0.0318553	0.0406623	0.0420057	0.0419178	0.0421479	0.0419713	0.0418432			690.004	-0.0256049	0.0102254	0.00741755	0.00562015	0.00378404	0.00108774	-0.00156597	-0.00412875	-0.00646971
	688.994	-0.00193295	0.0312773	0.0401661	0.0414776	0.0415176	0.0416844	0.0410732	0.041135			688.994	-0.0259701	0.00995365	0.00719863	0.00522952	0.00349235	0.000856349	-0.00153455	-0.00401806	-0.00670703
	687.983	-0.00186243	0.0315597	0.0400527	0.0414337	0.0416638	0.0410571	0.0416183	0.0411852			687.983	-0.0261098	0.00969633	0.00696548	0.00517317	0.00288711	0.000629641	-0.00173204	-0.0042536	-0.00718606
	687.009	-0.00150153	0.0319428	0.0404205	0.0416161	0.0421891	0.0417293	0.0416131	0.0411975			687.009	-0.0255054	0.00995688	0.00734507	0.00562028	0.00376954	0.000980164	-0.00105998	-0.00412608	-0.00637845
	685.998	-0.0018881	0.0317819	0.0399269	0.0413532	0.0417617	0.0413067	0.0413841	0.0414419			685.998	-0.025791	0.00971314	0.00695738	0.00521092	0.00357401	0.000810676	-0.00151773	-0.0040511	-0.00690111
	684.987	-0.00177097	0.0314859	0.0397885	0.0414903	0.041276	0.0411584	0.0412519	0.0413581			684.987	-0.0260303	0.00950105	0.00716992	0.0049348	0.00345869	0.000991943	-0.00194934	-0.00417879	-0.00716595
	684.011	-0.00159981	0.0317777	0.0406976	0.0409063	0.0414579	0.0414749	0.0411717	0.0412683			684.011	-0.026041	0.00894329	0.00691643	0.00513471	0.00301487	0.000541898	-0.00172616	-0.00441178	-0.00687059
	682.999	-0.00151211	0.0314145	0.0396713	0.041631	0.0412066	0.0416429	0.0413467	0.0411236			682.999	-0.0257409	0.00920331	0.00654169	0.00490749	0.00294106	0.000821699	-0.00234179	-0.00447681	-0.00674383
	681.987	-0.00165639	0.0312479	0.0397507	0.041085	0.0411357	0.0409587	0.041187	0.0408216			681.987	-0.0263453	0.00882466	0.00620151	0.00469109	0.00270703	0.00048895	-0.00221633	-0.00481589	-0.00755698
	681.011	-0.00184423	0.0314596	0.0397529	0.0408445	0.0412159	0.0412313	0.0411	0.0407901			681.011	-0.0261001	0.00877783	0.00619825	0.00450079	0.00292902	0.000162879	-0.00226439	-0.00462774	-0.00742167
	679.998	-0.00176535	0.0314341	0.0399342	0.040653	0.0412204	0.0409059	0.041051	0.0406739			679.998	-0.0256831	0.00949039	0.00681439	0.00464205	0.00310051	0.000738429	-0.00171838	-0.00437632	-0.00679771
	678.985	-0.00161378	0.0316034	0.0398947	0.0412742	0.0415199	0.0413613	0.0412668	0.0408618			678.985	-0.023979	0.0111441	0.00850727	0.00665347	0.00495333	0.00235324	-2.31932e-05	-0.00294426	-0.00529743
	678.007	-0.00195939	0.0314801	0.0395961	0.040482	0.0410814	0.0410085	0.0409332	0.0405644			678.007	-0.0245278	0.0104172	0.00782041	0.00581343	0.00419516	0.00178891	-0.000601225	-0.00317364	-0.00582829
	676.993	-0.00124091	0.0314195	0.0396301	0.041046	0.0412654	0.0409862	0.0414221	0.0408155			676.993	-0.0246265	0.0101568	0.00747825	0.00594189	0.00400756	0.00164737	-0.000948926	-0.0034892	-0.00563689
	676.016	-0.00214746	0.0308234	0.0391479	0.0400948	0.0406619	0.0406845	0.040757	0.0405796			676.016	-0.0251554	0.00982073	0.00720247	0.00528281	0.00373048	0.000907111	-0.00154605	-0.00429031	-0.00684414
	675.001	-0.00202308	0.0308157	0.0391503	0.0404044	0.040589	0.0402609	0.0406228	0.0404702			675.001	-0.0250234	0.00913747	0.00693655	0.00513285	0.00326267	0.000994408	-0.00175963	-0.00454562	-0.00659374
	673.986	-0.00200036	0.031012	0.0394978	0.0404381	0.0408341	0.0407378	0.0405147	0.0403998			673.986	-0.0255332	0.00973691	0.00693253	0.00505826	0.00343028	0.00126061	-0.00147357	-0.00421453	-0.00649251
	673.007	-0.00192099	0.0309373	0.0394326	0.0404786	0.0407693	0.0404575	0.0406473	0.0403198			673.007	-0.0251323	0.00897051	0.00697948	0.0049044	0.00310238	0.00133713	-0.00177886	-0.00408536	-0.00689296
	671.992	-0.00206621	0.0311607	0.0391486	0.0403966	0.0406623	0.0404905	0.0404481	0.0403124			671.992	-0.0252697	0.00938327	0.00622927	0.0048999	0.00305087	0.00105933	-0.00215071	-0.00444166	-0.00687201
	671.013	-0.00238705	0.0306856	0.0383518	0.0397527	0.0402693	0.0401126	0.0398006	0.0396581			671.013	-0.025993	0.00838321	0.00607229	0.0040784	0.00239327	0.000233166	-0.00246453	-0.00480227	-0.00726529
	669.997	-0.00191058	0.0308465	0.0392262	0.0400653	0.039891	0.040176	0.0404545	0.0398917			669.997	-0.0253736	0.00840259	0.00605719	0.00416377	0.00268919	0.000372711	-0.00216518	-0.00470416	-0.00728505
	669.017	-0.001782	0.0305428	0.03887	0.0400195	0.0402813	0.0401995	0.0396288	0.0395676			669.017	-0.0259281	0.0083392	0.00613067	0.00406	0.00210234	3.83647e-05	-0.00248384	-0.00489284	-0.00745516
	668	-0.00188578	0.0303369	0.0386077	0.0399901	0.0397153	0.0398277	0.0397771	0.0394052			668	-0.0249985	0.00923549	0.00677158	0.0048722	0.00354823	0.000823696	-0.00175107	-0.00392444	-0.00657334
	666.983	-0.00167279	0.0309649	0.0388335	0.0398558	0.0400441	0.0397092	0.0403336	0.0398567			666.983	-0.0251266	0.00914401	0.00651281	0.0048922	0.00318504	0.000803726	-0.00158222	-0.00398718	-0.00651541
	666.002	-0.00171203	0.0309309	0.0388111	0.0403376	0.0399355	0.0400255	0.0399913	0.0399842			666.002	-0.0253693	0.00900375	0.00619174	0.00438177	0.00275113	0.000686806	-0.00219681	-0.00471425	-0.0069647
	664.984	-0.00183686	0.0307739	0.0387291	0.0400764	0.0400423	0.0400786	0.0401138	0.0396636			664.984	-0.0252437	0.00871525	0.00633763	0.00437795	0.00245348	0.00057479	-0.00231553	-0.00450556	-0.00703892
	664.003	-0.00196944	0.0306633	0.0383222	0.0396415	0.0398621	0.0398009	0.0396068	0.0395713			664.003	-0.0253146	0.00887301	0.00598609	0.00404819	0.00235889	3.31871e-05	-0.00274742	-0.00510462	-0.00743098
	662.985	-0.00195784	0.030419	0.0383736	0.0395984	0.0397331	0.0397045	0.0398037	0.0394761			662.985	-0.0253797	0.00803347	0.00575852	0.00399181	0.00241971	0.000151951	-0.00241789	-0.00480151	-0.00701182
	662.003	-0.00189063	0.0304099	0.0385824	0.0395032	0.0392644	0.039559	0.039479	0.039471			662.003	-0.0256321	0.00789769	0.00581411	0.00389229	0.00221149	-0.000323661	-0.00267786	-0.00526035	-0.00763451
	660.984	-0.00180515	0.0303053	0.038702	0.0394087	0.0394243	0.0397027	0.0395057	0.039743			660.984	-0.0254945	0.00780812	0.00554825	0.00350994	0.00214622	-0.000101254	-0.00276759	-0.00517881	-0.00749546
	660.001	-0.00245882	0.0299118	0.0376272	0.0388738	0.0391067	0.0388976	0.0390672	0.0386536			660.001	-0.0261875	0.00695657	0.00435727	0.00272527	0.00089274	-0.00124385	-0.00379174	-0.0061095	-0.00851092
	659.018	-0.001724	0.0302074	0.0380038	0.0390111	0.0392414	0.0392444	0.0392771	0.038961			659.018	-0.0253079	0.00827811	0.0054405	0.00377276	0.00214346	-4.92841e-05	-0.00264452	-0.00509905	-0.00769184
	657.998	-0.00182072	0.0307517	0.0382963	0.0394652	0.0397464	0.0394819	0.0394256	0.039123			657.998	-0.0226809	0.0107127	0.00827806	0.00643863	0.0047053	0.00246251	-0.000122372	-0.00216147	-0.00486551
	657.015	-0.00178649	0.0301358	0.038024	0.0391592	0.0395528	0.0394106	0.0392672	0.0387429			657.015	-0.0237342	0.00972021	0.00698979	0.0054815	0.00362713	0.00139662	-0.0010528	-0.0034686	-0.00598605
	655.995	-0.00178649	0.030228	0.0378199	0.0390356	0.038969	0.0391918	0.0392362	0.0386321			655.995	-0.0246059	0.00878982	0.00628875	0.00463085	0.00256387	0.00100865	-0.00203932	-0.00421135	-0.00649037
	655.01	-0.00198686	0.030078	0.0377238	0.038756	0.0393019	0.0388965	0.0391994	0.0387524			655.01	-0.0243753	0.00838076	0.00603433	0.00433112	0.00285686	0.000342943	-0.00256923	-0.004347	-0.00700912
	653.989	-0.00180191	0.0301072	0.0377061	0.0389518	0.0391514	0.0386664	0.038988	0.0384788			653.989	-0.0246496	0.00816449	0.00559505	0.00394902	0.00241217	0.000127326	-0.00206518	-0.00490093	-0.00716931
	653.005	-0.00201515	0.0302978	0.0376934	0.0386722	0.038895	0.0385933	0.0387282	0.0384523			653.005	-0.0249981	0.00813556	0.00547626	0.0037455	0.00223283	-0.000297431	-0.00258755	-0.0047906	-0.00746416
	651.983	-0.00168666	0.0298886	0.0374361	0.0386175	0.0389664	0.0389099	0.038694	0.0386557			651.983	-0.0248985	0.0082816	0.00544289	0.00375025	0.00228323	-3.39093e-05	-0.0024669	-0.00483883	-0.00734298
	650.998	-0.0020489	0.0298822	0.0372848	0.0382013	0.0386431	0.0385707	0.0388777	0.0386988			650.998	-0.0245267	0.00838928	0.00571393	0.00394879	0.00248055	-5.33736e-05	-0.00218306	-0.00483125	-0.00728118
	650.012	-0.00179551	0.0302288	0.0376032	0.0385354	0.0386576	0.0387902	0.0388907	0.038622			650.012	-0.0244513	0.00845028	0.00572663	0.00424569	0.00246045	0.000319291	-0.00219589	-0.00445355	-0.00698375
	648.99	-0.00185862	0.0300526	0.0376885	0.0384217	0.0385014	0.0383097	0.0386844	0.0387878			648.99	-0.0242647	0.00853446	0.00595835	0.00401637	0.00262934	0.000223635	-0.00194748	-0.00465735	-0.00701834
	648.003	-0.00173802	0.029681	0.037144	0.0383409	0.0384332	0.0382964	0.0381406	0.0379582			648.003	-0.0246248	0.0076677	0.00556474	0.00361095	0.00158247	-0.000415271	-0.00252579	-0.00523764	-0.00736904
	647.017	-0.00156292	0.0297975	0.0371188	0.0377924	0.0383659	0.0382904	0.0383794	0.0380442			647.017	-0.0245789	0.00747514	0.00525027	0.00330495	0.00208369	-2.36591e-05	-0.0026051	-0.00515789	-0.00748538
	645.994	-0.00201803	0.029807	0.0369706	0.0380672	0.0383901	0.0384864	0.0382435	0.0381984			645.994	-0.024569	0.00771078	0.00532204	0.00355423	0.00174475	-0.000234257	-0.00261508	-0.005062	-0.00723255
	645.007	-0.0022184	0.0292206	0.0368549	0.0375777	0.03813	0.0377405	0.037762	0.0372544			645.007	-0.0251377	0.00750385	0.00462795	0.00330495	0.0016877	-0.000342078	-0.00322509	-0.00548698	-0.00777428
	643.983	-0.00196944	0.0293844	0.036636	0.0376171	0.0379145	0.0376641	0.037725	0.0375429			643.983	-0.0243014	0.00719416	0.00482692	0.00295323	0.00119229	-0.000804567	-0.00321347	-0.00547527	-0.00782797
	642.995	-0.00246253	0.029287	0.0367455	0.0372165	0.0372494	0.0375776	0.0374744	0.0372488			642.995	-0.0251708	0.00669789	0.00468646	0.00281267	0.00113036	-0.000802758	-0.00346223	-0.00568094	-0.00770308
	642.007	-0.00192424	0.0290484	0.0362783	0.0372986	0.0376409	0.0378361	0.0376799	0.0373673			642.007	-0.0246556	0.00709566	0.00497933	0.00293764	0.0015536	-0.00091421	-0.00310575	-0.00571646	-0.00753815
	640.982	-0.00187434	0.0291263	0.0364563	0.0372831	0.0376825	0.0376986	0.0378605	0.0374566			640.982	-0.0246797	0.00688326	0.00469402	0.00289581	0.00145134	-0.000804928	-0.00340733	-0.00569418	-0.00756262
	639.994	-0.00218316	0.028995	0.0361161	0.0374761	0.0371714	0.0373469	0.0373196	0.0372304			639.994	-0.0246927	0.00675286	0.00448601	0.00266481	0.000787362	-0.00102393	-0.00352032	-0.0056394	-0.00810358
	639.005	-0.00182918	0.0288154	0.0363437	0.0371157	0.0371719	0.0374676	0.037213	0.0371096			639.005	-0.0248075	0.0069027	0.00455698	0.00284948	0.000852303	-0.000955486	-0.00342263	-0.00578691	-0.00785085
	638.016	-0.00207631	0.0288829	0.036151	0.0368114	0.0372538	0.0371794	0.037159	0.0368502			638.016	-0.0246109	0.00703767	0.00428263	0.00284774	0.0012103	-0.000965921	-0.00338277	-0.0057581	-0.00770521
	636.99	-0.00221026	0.0287333	0.0357212	0.0364841	0.0370942	0.0369554	0.0369117	0.0367941			636.99	-0.0248441	0.0067475	0.00433029	0.00238749	0.00090309	-0.00111069	-0.00356684	-0.00595541	-0.00791725
	636	-0.00187619	0.0288589	0.0360016	0.0368738	0.0367132	0.0369884	0.0371405	0.0367696			636	-0.0242005	0.00718473	0.00477622	0.00301099	0.00145168	-0.000640309	-0.00301496	-0.00534151	-0.00756817
	635.01	-0.00188388	0.0288133	0.0356821	0.0368933	0.0371246	0.0368641	0.0370826	0.0367551			635.01	-0.0244185	0.00664182	0.00433123	0.00260317	0.000966777	-0.000983123	-0.00381099	-0.00564139	-0.00808935
	633.983	-0.00184001	0.0286518	0.0356628	0.0368243	0.0370071	0.0366073	0.0368335	0.0368564			633.983	-0.0242958	0.00661919	0.00421754	0.00258585	0.00108294	-0.00122805	-0.00337352	-0.0055655	-0.00779996
	632.993	-0.0019549	0.0287529	0.0355756	0.0365134	0.0365824	0.0369848	0.0367284	0.0366934			632.993	-0.0231175	0.0079027	0.00575042	0.00391169	0.00234004	0.000345482	-0.00227763	-0.00413536	-0.00669184
	632.002	-0.00160393	0.028634	0.035776	0.0365981	0.0367626	0.0366744	0.0364077	0.0364887			632.002	-0.0234711	0.00736086	0.00496674	0.0032216	0.00184136	-0.00046275	-0.0026563	-0.00505279	-0.00727084
	631.011	-0.00150174	0.0289696	0.0356521	0.0366112	0.0368504	0.0367397	0.0364993	0.0365129			631.011	-0.0236846	0.00676456	0.00484197	0.00259434	0.00149622	-0.000914623	-0.00308138	-0.00527508	-0.00728683
	629.983	-0.00189274	0.0282889	0.0352465	0.0361267	0.0362903	0.0362975	0.0363395	0.0360993			629.983	-0.024415	0.0065209	0.00414059	0.00233325	0.000865609	-0.00142862	-0.00360664	-0.00585102	-0.00815749
	628.992	-0.00181727	0.0284301	0.0348414	0.0359362	0.0361374	0.0360295	0.0357793	0.0359534			628.992	-0.0240519	0.00648343	0.00416119	0.00262788	0.00105201	-0.00109737	-0.00335878	-0.00571181	-0.00797968
	628	-0.00156561	0.0287162	0.0351387	0.0362521	0.0360844	0.0364268	0.0361894	0.0362169			628	-0.024345	0.00596688	0.00375503	0.00175678	0.000358487	-0.00166433	-0.00384193	-0.00600142	-0.00832213
	627.008	-0.00175396	0.0285242	0.0349753	0.0359613	0.036254	0.0363112	0.0361365	0.0361821			627.008	-0.0242425	0.00616956	0.00388445	0.00189333	0.000765164	-0.00149627	-0.00387359	-0.00598289	-0.00803589
	626.015	-0.00168867	0.028299	0.0346493	0.0359158	0.0361038	0.0361766	0.0359955	0.0358451			626.015	-0.0225349	0.00778859	0.00529738	0.00368701	0.0020286	7.51535e-05	-0.00238407	-0.00445339	-0.00658793
	624.986	-0.00176633	0.0282218	0.0347442	0.0358203	0.0360805	0.0361015	0.0359229	0.0358303			624.986	-0.0222421	0.00811533	0.00578746	0.00390919	0.00254481	0.000424116	-0.00207873	-0.00390751	-0.00625451
	623.993	-0.00145577	0.0280698	0.0346568	0.0359054	0.0361518	0.0359206	0.0355483	0.0356388			623.993	-0.0227815	0.00750833	0.00500696	0.0033457	0.00175844	5.5529e-05	-0.00255775	-0.00505586	-0.00688781
	622.999	-0.00177865	0.027942	0.0342045	0.0354916	0.0354422	0.0354618	0.0354889	0.0354055			622.999	-0.0231502	0.00672986	0.00441017	0.00248696	0.000947942	-0.000795523	-0.00294894	-0.00509465	-0.0073782
	622.006	-0.00172709	0.0280117	0.0342778	0.0356269	0.0353952	0.0351288	0.035618	0.0352667			622.006	-0.0234721	0.00678568	0.00441767	0.0026053	0.00115597	-0.000924335	-0.00352027	-0.00543483	-0.00749363
	621.012	-0.00167248	0.0279163	0.0342581	0.0352732	0.0354013	0.0351267	0.0349285	0.0350771			621.012	-0.023248	0.00641801	0.0040171	0.00238338	0.000844807	-0.00117539	-0.00336592	-0.00553922	-0.00773023
	620.018	-0.00171657	0.0275735	0.03397	0.0350478	0.0353376	0.0354264	0.0348484	0.0347313			620.018	-0.0235391	0.00616606	0.00382065	0.00228453	0.00066495	-0.00139358	-0.00384316	-0.00565509	-0.0079781
	618.987	-0.00169574	0.0275046	0.0338085	0.0351414	0.0351192	0.0350467	0.0352082	0.0348134			618.987	-0.0236345	0.00598218	0.00347957	0.00207934	0.000563644	-0.00153496	-0.00390664	-0.00570072	-0.0077606
	617.992	-0.00200546	0.0271711	0.0335	0.0345467	0.0347247	0.034581	0.0347276	0.0345278			617.992	-0.0239409	0.00564543	0.00333062	0.00155737	7.60596e-05	-0.00169228	-0.00430333	-0.006207	-0.00839628
	616.997	-0.00166438	0.0274457	0.0337043	0.0342636	0.0347032	0.0344384	0.0345528	0.0344564			616.997	-0.023509	0.00597076	0.00369119	0.00221246	0.000476641	-0.0014068	-0.00377245	-0.00567154	-0.00786458
	616.002	-0.00190583	0.0272287	0.0336266	0.0343892	0.0343909	0.0345919	0.0343216	0.0341774			616.002	-0.023637	0.00572099	0.00346665	0.00175156	0.000156846	-0.00140881	-0.00398005	-0.00607673	-0.0080675
	615.007	-0.0021776	0.0267982	0.0334051	0.0339538	0.0343187	0.03438	0.034189	0.034008			615.007	-0.0240077	0.00520937	0.00295701	0.00142994	-0.000161912	-0.00204875	-0.00427195	-0.0063511	-0.00864554
	614.011	-0.0015557	0.0271802	0.0333134	0.0340833	0.0343685	0.0342188	0.0344429	0.0343546			614.011	-0.0234628	0.0053793	0.00339506	0.0015959	7.94254e-05	-0.00201381	-0.004131	-0.00603354	-0.00803345
	613.015	-0.00191083	0.0270686	0.0332006	0.0336749	0.0342389	0.0340424	0.0340624	0.0340898			613.015	-0.0232933	0.00561509	0.00326205	0.0015501	4.73221e-05	-0.002032	-0.00393573	-0.00601214	-0.00835819
	611.982	-0.00175267	0.026758	0.0326297	0.0337077	0.0339136	0.0337234	0.0339908	0.0339579			611.982	-0.0236187	0.00504718	0.00286147	0.00101397	-0.000326403	-0.00210924	-0.00436325	-0.00643961	-0.00861559
	610.985	-0.00184841	0.0267766	0.0325219	0.0337041	0.0338562	0.033781	0.0337978	0.0335849			610.985	-0.0242464	0.00445552	0.00245439	0.000526037	-0.000879801	-0.0026245	-0.00481221	-0.00667486	-0.0090976
	609.988	-0.00168965	0.0266431	0.0326249	0.0333604	0.0337296	0.0337538	0.0335264	0.0334632			609.988	-0.024659	0.00362541	0.00141773	-0.000125581	-0.00153357	-0.00339546	-0.00546541	-0.0075613	-0.00956357
	608.991	-0.00171079	0.0267146	0.0324722	0.0335365	0.0336584	0.0337559	0.0336913	0.0333364			608.991	-0.0218589	0.0064879	0.00411655	0.00269765	0.00132414	-0.000699393	-0.00287262	-0.00481871	-0.00690473
	607.994	-0.00143533	0.0268052	0.0326828	0.0335777	0.0339965	0.033674	0.0335106	0.0336264			607.994	-0.0208419	0.00742482	0.00512526	0.00354301	0.00236521	0.000403024	-0.00199861	-0.00400493	-0.00596312
	606.996	-0.00169641	0.0264505	0.0321351	0.0333419	0.0334455	0.0331308	0.0332231	0.0331759			606.996	-0.0226211	0.00537521	0.00321928	0.0015568	0.000180359	-0.00169135	-0.0039739	-0.00600913	-0.00777834
	605.998	-0.00149916	0.0261377	0.0320057	0.0330194	0.0329929	0.0329457	0.0328728	0.0330294			605.998	-0.0238437	0.00390535	0.00149022	0.000184114	-0.0011821	-0.00307038	-0.00509818	-0.00737097	-0.00909937
	605	-0.00167629	0.0261539	0.0315949	0.033002	0.0328625	0.033051	0.0330765	0.0327441			605	-0.0241918	0.00354807	0.00126456	-0.000315384	-0.00170363	-0.0035863	-0.00570976	-0.0076163	-0.00968728
	604.002	-0.00165654	0.0262069	0.0319294	0.0327408	0.03275	0.0329177	0.0328304	0.0326523			604.002	-0.0212897	0.00653291	0.00420938	0.00266226	0.0013222	-0.000587266	-0.00259764	-0.00466232	-0.00671279
	603.003	-0.0016373	0.0260589	0.0316668	0.032455	0.0327675	0.0326507	0.0327143	0.0327271			603.003	-0.0208212	0.0065126	0.00443242	0.00288088	0.00144557	-0.00037265	-0.00238844	-0.00445703	-0.00644349
	602.004	-0.00147991	0.0258636	0.0316676	0.0324498	0.0326414	0.0327114	0.0325517	0.0324168			602.004	-0.0207661	0.00673128	0.0044755	0.00281368	0.0015423	-0.000207194	-0.00248919	-0.00432696	-0.00635697
	601.005	-0.00173235	0.0255734	0.0311147	0.0321817	0.0323926	0.0325905	0.0324271	0.0321653			601.005	-0.0217903	0.00523075	0.00315518	0.00161001	0.000278312	-0.00164906	-0.00365238	-0.00580566	-0.00763425
	600.006	-0.00159774	0.0258605	0.0313647	0.0319493	0.0321441	0.0324015	0.0320776	0.0322024			600.006	-0.0221357	0.00503577	0.00289954	0.00144653	-4.77829e-05	-0.00186764	-0.00415557	-0.00587334	-0.00797642
	599.006	-0.00159496	0.025544	0.0310425	0.0318539	0.032153	0.0323448	0.0319951	0.0316581			599.006	-0.0224542	0.00449286	0.00246733	0.000682994	-0.000858048	-0.00234071	-0.00463368	-0.00642105	-0.00831532
	598.006	-0.00161678	0.0254585	0.0306362	0.031675	0.0320453	0.0318046	0.0317252	0.0316638			598.006	-0.0240549	0.0025345	0.000600555	-0.000888946	-0.00223344	-0.00414936	-0.00623634	-0.00811191	-0.0100708
	597.006	-0.00166737	0.0251569	0.0305882	0.0316104	0.0317053	0.0315042	0.031503	0.0312728			597.006	-0.0235961	0.00295716	0.000701792	-0.000707353	-0.00199603	-0.00391336	-0.00593621	-0.00774137	-0.0097497
	596.005	-0.00152733	0.025282	0.0308582	0.0316966	0.0318649	0.0317423	0.0317499	0.0317845			596.005	-0.0195295	0.00692876	0.00472995	0.00327076	0.00204428	0.000252125	-0.00185186	-0.00370993	-0.00575907
	595.004	-0.00179103	0.0251097	0.030553	0.031254	0.0315285	0.0314111	0.031409	0.03108			595.004	-0.0211277	0.00534728	0.00303319	0.00161879	0.000208795	-0.0014133	-0.00323156	-0.00532223	-0.00729823
	594.003	-0.00155776	0.0249314	0.030208	0.0308928	0.0312264	0.0312225	0.03123	0.031053			594.003	-0.0216213	0.00477412	0.00270088	0.00116368	-0.000328679	-0.00184743	-0.00387	-0.00582584	-0.00779482
	593.002	-0.00170842	0.0247657	0.0301179	0.0308612	0.0311608	0.0309524	0.0309091	0.0307883			593.002	-0.0210509	0.00522588	0.00295883	0.00136	7.65774e-05	-0.00159011	-0.00388303	-0.00559591	-0.00764412
	592	-0.00153078	0.0247072	0.0299694	0.030783	0.0308924	0.0307399	0.0306365	0.0305875			592	-0.0219331	0.00408611	0.00214414	0.00072269	-0.000819036	-0.00285395	-0.00466185	-0.00683731	-0.00839907
	590.999	-0.00181067	0.0243284	0.0293639	0.0304042	0.0306071	0.0302748	0.0303129	0.0300768			590.999	-0.0227589	0.00330182	0.000938318	-0.000618648	-0.00173359	-0.00364812	-0.00560603	-0.00742828	-0.00921764
	589.997	-0.0017175	0.0242303	0.0292846	0.0301064	0.0304375	0.0305399	0.0304376	0.030167			589.997	-0.0221145	0.00354188	0.00120887	-0.000121906	-0.00138553	-0.00311752	-0.00518474	-0.00696016	-0.00885184
	588.994	-0.0018913	0.0239534	0.0290982	0.0300391	0.0301589	0.0302143	0.0301593	0.0299582			588.994	-0.021481	0.00400997	0.0018183	3.87789e-05	-0.00119816	-0.00287643	-0.00464925	-0.00656304	-0.00844264
	587.992	-0.00142021	0.0242936	0.0293517	0.029982	0.030165	0.0303089	0.0301246	0.0299889			587.992	-0.0210959	0.00419621	0.00204319	0.000503981	-0.000678304	-0.00230023	-0.0043004	-0.00599448	-0.0080522
	586.989	-0.0017225	0.0241068	0.0285807	0.0296692	0.0297407	0.029832	0.0296439	0.0297236			586.989	-0.0214545	0.00344985	0.00137119	0.000183907	-0.00135018	-0.00284459	-0.00496174	-0.00656518	-0.00854377
	585.986	-0.00141531	0.0238435	0.02856	0.029672	0.0294107	0.0296954	0.0295197	0.0292552			585.986	-0.0216844	0.00362032	0.00121902	-0.000114504	-0.00140133	-0.00310893	-0.00512509	-0.00682997	-0.0086599
	584.982	-0.00139426	0.0237535	0.0284428	0.0297695	0.0296914	0.0296186	0.0294015	0.0295413			584.982	-0.0213326	0.00324656	0.00143903	-0.000203106	-0.00129903	-0.00305244	-0.00506937	-0.00703775	-0.00851143
	584.016	-0.00171327	0.0233848	0.0282573	0.0291537	0.0292465	0.0291817	0.0290901	0.0290325			584.016	-0.0215764	0.00311445	0.0010612	-0.000365253	-0.00187212	-0.00346229	-0.00525917	-0.00702379	-0.00900861
	583.012	-0.00169032	0.0232877	0.0279882	0.0288928	0.0289987	0.0291291	0.0290058	0.0286205			583.012	-0.0216144	0.00303828	0.000787725	-0.00055097	-0.00177448	-0.00351503	-0.00562821	-0.00691268	-0.00896571
	582.008	-0.00154549	0.0230421	0.0280273	0.0285761	0.0289194	0.0289888	0.0288878	0.0287713			582.008	-0.0215334	0.00288604	0.00096273	-0.000816969	-0.00183366	-0.00374894	-0.00552026	-0.0072659	-0.00890059
	581.004	-0.00150122	0.0231614	0.027836	0.028418	0.0287429	0.028683	0.0287797	0.0283691			581.004	-0.0211707	0.00301581	0.000862159	-0.000656179	-0.00171183	-0.00346829	-0.00527452	-0.00719268	-0.0089469
	579.999	-0.00159697	0.0228206	0.0276837	0.0285101	0.0283899	0.0285875	0.0284498	0.0282444			579.999	-0.0214531	0.00282317	0.000543635	-0.000798107	-0.00198897	-0.00369042	-0.00571109	-0.0072658	-0.008905
	578.994	-0.00142259	0.0228115	0.0271793	0.0283467	0.0283657	0.028445	0.0281756	0.0281721			578.994	-0.0214607	0.00243093	0.000337322	-0.00139049	-0.00219892	-0.00398734	-0.00584034	-0.0076137	-0.00923811
	577.989	-0.00131271	0.0227419	0.0273985	0.0280334	0.0282182	0.0282134	0.0281752	0.0281866			577.989	-0.0215342	0.0021534	-5.36324e-05	-0.00136546	-0.00255878	-0.00406489	-0.00599029	-0.00749185	-0.00953142
	576.984	-0.00150648	0.0221352	0.026599	0.0275696	0.027671	0.0276889	0.027494	0.0274322			576.984	-0.0215444	0.00187193	-0.000195913	-0.00149379	-0.00274583	-0.00417326	-0.00612094	-0.00775963	-0.00940143
	576.015	-0.00158804	0.0219669	0.0264927	0.0274205	0.0274816	0.0275169	0.0273077	0.0275073			576.015	-0.0217948	0.00140939	-0.000690606	-0.002193	-0.00327262	-0.00482393	-0.00665503	-0.00807741	-0.010031
	575.009	-0.00155813	0.0221313	0.0264618	0.0273294	0.0273131	0.0274866	0.0273311	0.027229			575.009	-0.0204786	0.00271808	0.000678068	-0.000787513	-0.00200824	-0.00345278	-0.00527748	-0.00689795	-0.00876073
	574.003	-0.00147914	0.0219436	0.0263036	0.0270816	0.0272154	0.0272	0.0269855	0.0270432			574.003	-0.0202942	0.00299936	0.0006264	-0.000735522	-0.0016747	-0.0032794	-0.00510907	-0.00681366	-0.00842913
	572.997	-0.00172183	0.0215619	0.0257057	0.0266663	0.0266232	0.0266655	0.0267002	0.0264215			572.997	-0.0215052	0.00135242	-0.000920874	-0.00223447	-0.00318572	-0.00482593	-0.00652459	-0.00813315	-0.00977395
	571.99	-0.00148451	0.0215804	0.0258279	0.0268526	0.0267993	0.0267459	0.0269395	0.0265694			571.99	-0.0201863	0.0024332	0.000183803	-0.000902689	-0.00197784	-0.003655	-0.00548606	-0.00690152	-0.00883236
	570.983	-0.0013237	0.0214709	0.0259768	0.026617	0.0266448	0.0269273	0.0266813	0.0266065			570.983	-0.018745	0.00380284	0.00152599	0.000457361	-0.000689986	-0.00219594	-0.00403443	-0.00554699	-0.00729752
	570.013	-0.00143224	0.0212768	0.0255321	0.0264011	0.0263906	0.0264804	0.0263566	0.0264689			570.013	-0.0198544	0.00256871	0.000342114	-0.000914571	-0.00220191	-0.00353829	-0.00510836	-0.00696093	-0.00862524
	569.006	-0.00126336	0.0212837	0.02546	0.0263351	0.0263177	0.0263858	0.0262302	0.0263616			569.006	-0.0196746	0.00264051	0.000476719	-0.000750252	-0.00187171	-0.00339392	-0.0051102	-0.00675617	-0.00841938
	567.998	-0.00139126	0.0210515	0.0249876	0.0260196	0.0261351	0.0260187	0.0263252	0.0260873			567.998	-0.0204698	0.00162599	-0.000216663	-0.00162936	-0.00265635	-0.00431055	-0.00596598	-0.00751164	-0.00942053
	566.99	-0.00123094	0.0206293	0.0250995	0.0257117	0.02601	0.0258488	0.0259049	0.0254784			566.99	-0.0217027	2.91745e-05	-0.00197176	-0.00311968	-0.00430691	-0.00578349	-0.0073868	-0.00899584	-0.0107775
	565.982	-0.00127255	0.0205815	0.0247814	0.0255461	0.0258424	0.0256504	0.0257659	0.0255148			565.982	-0.019601	0.00214544	-2.2572e-05	-0.00132732	-0.00216704	-0.00391628	-0.00547226	-0.00699853	-0.00864173
	565.011	-0.00130388	0.0205182	0.0245194	0.025469	0.0255664	0.0253191	0.025597	0.0252533			565.011	-0.0188017	0.00281001	0.00078272	-0.000570928	-0.0015639	-0.00298683	-0.0047416	-0.00619368	-0.00781338
	564.003	-0.00130517	0.0205182	0.0243912	0.0251833	0.0251583	0.0253061	0.0253446	0.0252065			564.003	-0.0192568	0.00205534	-0.000119732	-0.00148456	-0.00240183	-0.00388504	-0.00557408	-0.00699353	-0.00845482
	562.994	-0.00139875	0.0200868	0.0242472	0.0248102	0.024913	0.0250063	0.0249365	0.0248211			562.994	-0.0200834	0.00119216	-0.0007979	-0.00209924	-0.0032201	-0.0047123	-0.00650194	-0.00774361	-0.00937174
	561.985	-0.0013445	0.0198932	0.0236389	0.0244345	0.0246349	0.0246131	0.0246673	0.0244275			561.985	-0.0207036	0.000490117	-0.00159867	-0.00304925	-0.00413341	-0.00535634	-0.00695568	-0.00864772	-0.0101171
	561.013	-0.00145788	0.019831	0.0234714	0.0241047	0.0242245	0.0243379	0.0242559	0.0245033			561.013	-0.0199052	0.00107186	-0.000933893	-0.0024425	-0.00344046	-0.00469182	-0.00641482	-0.00784887	-0.0091778
	560.003	-0.00137341	0.0194548	0.0234061	0.024112	0.0243261	0.0240862	0.0242351	0.0240343			560.003	-0.0194737	0.00123652	-0.00091421	-0.00212206	-0.00312302	-0.00438462	-0.00601608	-0.00749892	-0.00901992
	558.993	-0.00153243	0.0192008	0.0229833	0.0237213	0.0237988	0.0240567	0.0238079	0.0234521			558.993	-0.0198081	0.000537363	-0.0014053	-0.00271758	-0.00374232	-0.0051013	-0.00679659	-0.00807893	-0.00969326
	557.983	-0.00143925	0.0189727	0.0227098	0.0234598	0.0235692	0.0235578	0.023683	0.0234152			557.983	-0.0201219	0.000209934	-0.00181722	-0.00293341	-0.00411321	-0.00523651	-0.00678853	-0.0084765	-0.00987128
	557.01	-0.00144674	0.0190478	0.0226947	0.0232528	0.0234906	0.0233779	0.0236414	0.0235604			557.01	-0.019795	0.000409113	-0.00161141	-0.00267457	-0.00395199	-0.00515911	-0.00685066	-0.00815317	-0.00973943
	556	-0.0013491	0.0189403	0.0225482	0.0232943	0.02335	0.0232873	0.0234452	0.0231163			556	-0.0196123	0.00032525	-0.00161683	-0.0028665	-0.00394748	-0.00518781	-0.00677284	-0.00821155	-0.00961599
	554.989	-0.00115768	0.018667	0.0223677	0.0233019	0.0230709	0.0232786	0.0233566	0.0232889			554.989	-0.0196909	-4.07426e-05	-0.00207425	-0.00319492	-0.00413177	-0.00539577	-0.00706755	-0.00836946	-0.00989497
	554.015	-0.00120637	0.0183558	0.0218787	0.0228197	0.0226577	0.0228899	0.022773	0.0227837			554.015	-0.0204464	-0.000959774	-0.00296719	-0.00423032	-0.00510554	-0.00640641	-0.00796326	-0.00941258	-0.0106501
	553.004	-0.00118412	0.0183488	0.0219091	0.0227999	0.022708	0.0226875	0.0228824	0.0225962			553.004	-0.0192337	0.000294864	-0.00176814	-0.00298195	-0.00404238	-0.00502331	-0.00676641	-0.00800173	-0.00959077
	551.992	-0.00135478	0.0181112	0.0214494	0.0223921	0.0223938	0.022536	0.0223479	0.0223185			551.992	-0.0178931	0.00121526	-0.00072441	-0.00196804	-0.00284547	-0.00425288	-0.00578711	-0.00714359	-0.00856555
	551.018	-0.00100399	0.0179007	0.0213534	0.0221995	0.022268	0.0221938	0.0223083	0.0221651			551.018	-0.0186368	0.000285357	-0.00167098	-0.00297506	-0.003872	-0.00501911	-0.00650531	-0.00791898	-0.00924293
	550.006	-0.00109706	0.0179113	0.0210987	0.0218047	0.0220373	0.0220013	0.0220648	0.0219577			550.006	-0.0192254	-0.00039422	-0.00242361	-0.00341416	-0.00446088	-0.00580387	-0.0071277	-0.00853143	-0.00997507
	548.994	-0.00129057	0.017472	0.0208673	0.0215215	0.0215958	0.0216692	0.0216815	0.0215169			548.994	-0.019925	-0.0013636	-0.00329831	-0.00462062	-0.00539014	-0.0066665	-0.00809103	-0.00931114	-0.0108704
	547.981	-0.00136675	0.0170632	0.0203479	0.0210886	0.0211133	0.0211783	0.0211618	0.0211366			547.981	-0.0213215	-0.00294961	-0.00487508	-0.00612829	-0.00677661	-0.00808198	-0.0094913	-0.0109598	-0.0122026
	547.006	-0.00113796	0.01704	0.0204284	0.0211309	0.021194	0.0210926	0.0213443	0.0211395			547.006	-0.0187351	-0.000509448	-0.00232346	-0.00367287	-0.00431107	-0.00559729	-0.00703424	-0.00834575	-0.00972844
	545.993	-0.00113827	0.017158	0.0202051	0.0209376	0.0209927	0.0211932	0.021358	0.0209634			545.993	-0.0175489	0.000363798	-0.00145798	-0.00273086	-0.00351934	-0.0045988	-0.00614473	-0.00745699	-0.00871521
	545.017	-0.00114214	0.0169092	0.0199761	0.0207181	0.0208703	0.0208229	0.0208795	0.0208624			545.017	-0.0182837	-0.000529718	-0.00240219	-0.00347759	-0.00431599	-0.00545651	-0.00693693	-0.00821114	-0.00953111
	544.004	-0.00116114	0.0163862	0.0195039	0.020547	0.0204589	0.0207278	0.0204764	0.0203654			544.004	-0.0206097	-0.00304226	-0.00484846	-0.00604845	-0.00683349	-0.00796016	-0.00943487	-0.0106125	-0.0119533
	542.99	-0.00108435	0.0164235	0.0194445	0.0203397	0.020381	0.0204243	0.0205397	0.0202649			542.99	-0.0188215	-0.00139214	-0.00341508	-0.00443346	-0.00521329	-0.006366	-0.00769463	-0.00894436	-0.0103236
	542.014	-0.000842185	0.0160053	0.0190945	0.0198757	0.0199712	0.0199389	0.0200885	0.0201387			542.014	-0.0217604	-0.00456775	-0.00642732	-0.00747806	-0.00822989	-0.00940984	-0.0108606	-0.0119857	-0.0133028
	541	-0.00111777	0.0164805	0.0194358	0.0199912	0.020031	0.0202311	0.0204388	0.020164			541	-0.0142679	0.00302803	0.00102292	-3.29257e-05	-0.000867865	-0.00195495	-0.00333844	-0.00457237	-0.00581307
	539.985	-0.000872051	0.0161787	0.0192843	0.0199379	0.0200239	0.0201092	0.0202307	0.0200982			539.985	-0.014237	0.00279602	0.000865479	-0.000228047	-0.00101045	-0.00207255	-0.00350748	-0.00471543	-0.00599218
	539.008	-0.000972637	0.0158056	0.0188698	0.0195572	0.0195041	0.019743	0.0197119	0.0197903			539.008	-0.0165818	0.000104204	-0.0016618	-0.00276265	-0.00353465	-0.00470001	-0.00593851	-0.00715806	-0.00839404
	537.994	-0.00125004	0.0153346	0.0183272	0.0190458	0.0191538	0.0192979	0.0192246	0.0191254			537.994	-0.0194165	-0.00288599	-0.00480878	-0.00596093	-0.00652046	-0.00763263	-0.00902717	-0.0100985	-0.0113066
	537.016	-0.00103875	0.0153606	0.0180998	0.0188724	0.0190577	0.0188856	0.0191558	0.018972			537.016	-0.0194345	-0.00306411	-0.00486929	-0.00589392	-0.00668704	-0.00780733	-0.00904918	-0.0101829	-0.0114199
	536.001	-0.000877631	0.0155237	0.0183098	0.0190283	0.0189114	0.0191057	0.0192634	0.0191468			536.001	-0.0150088	0.00116856	-0.000650079	-0.00186155	-0.00254905	-0.0035482	-0.00482373	-0.00592564	-0.00721743
	534.985	-0.00136231	0.0142881	0.0172526	0.01801	0.0181792	0.0181566	0.0183834	0.0182119			534.985	-0.0193141	-0.00325941	-0.00510805	-0.00611022	-0.00689652	-0.00785391	-0.00925322	-0.0102993	-0.0114657
	534.007	-0.00114741	0.0143806	0.0174056	0.0179311	0.0182674	0.0182807	0.0184921	0.0182624			534.007	-0.0209707	-0.00523232	-0.00712414	-0.00810053	-0.00884647	-0.00984957	-0.011164	-0.0120866	-0.0133479
	532.991	-0.000741207	0.0150001	0.0177597	0.0182639	0.0182685	0.0185179	0.0187145	0.0185292			532.991	-0.0132853	0.00236859	0.000582462	-0.000502828	-0.00117312	-0.0021064	-0.00350599	-0.00441926	-0.00572719
	532.013	-0.000772423	0.0145189	0.0173506	0.0180904	0.0180506	0.0180837	0.0182472	0.0183038			532.013	-0.0150396	0.000374084	-0.00142728	-0.002521	-0.0032291	-0.00409377	-0.00539413	-0.00655162	-0.00760826
	530.996	-0.000825082	0.0139838	0.0165372	0.0175784	0.0176063	0.01769	0.0178426	0.0175258			530.996	-0.0181023	-0.00287134	-0.00470851	-0.00572596	-0.006386	-0.0073639	-0.00852529	-0.00961974	-0.0107848
	530.017	-0.00135844	0.0134793	0.0159628	0.0170756	0.0169786	0.0172656	0.0171924	0.0169042			530.017	-0.0220448	-0.0070839	-0.00885291	-0.00983125	-0.0105716	-0.0114415	-0.012665	-0.0136365	-0.0147833
	529	-0.000759555	0.0139365	0.0163324	0.0171223	0.0172689	0.0172874	0.0175016	0.0175003			529	-0.0161551	-0.00129088	-0.00314584	-0.00416828	-0.00479244	-0.00563822	-0.0068421	-0.00783794	-0.009018
	527.983	-0.000681974	0.0140239	0.0165893	0.0172423	0.017355	0.0174526	0.0175687	0.0176849			527.983	-0.010846	0.00389004	0.00212374	0.000966103	0.000394941	-0.000456544	-0.00169398	-0.00262553	-0.0038993
	527.003	-0.00106654	0.0135042	0.0157964	0.0166157	0.0168011	0.0168465	0.0169429	0.0170625			527.003	-0.0150764	-0.000704924	-0.00255472	-0.00347764	-0.00404797	-0.00496952	-0.00612385	-0.00717364	-0.00826382
	525.986	-0.000527339	0.013624	0.0158837	0.0166976	0.0167987	0.0170997	0.017071	0.0170836			525.986	-0.0138384	0.000287896	-0.00156674	-0.00246273	-0.00296123	-0.00380462	-0.00519375	-0.00598666	-0.00722441
	525.005	-0.000576926	0.0134523	0.0158198	0.0164081	0.0167128	0.0170439	0.0170682	0.0170138			525.005	-0.0129059	0.00114715	-0.000559656	-0.00162673	-0.00217193	-0.00309331	-0.00415203	-0.00507336	-0.00613329
	523.987	-0.000338819	0.0133152	0.0154552	0.0161974	0.0165894	0.0168049	0.0167233	0.0168033			523.987	-0.0140558	-0.000345492	-0.00199356	-0.00296344	-0.003628	-0.00444304	-0.00552384	-0.00632784	-0.00744925
	523.007	-0.000320454	0.0128183	0.0150725	0.0155815	0.0161714	0.0161857	0.0163183	0.0161648			523.007	-0.0145819	-0.00121953	-0.00301758	-0.00379138	-0.00450576	-0.0051431	-0.00626972	-0.00718937	-0.00823492
	521.988	-0.000228616	0.0127868	0.0149428	0.015728	0.0159786	0.0161879	0.0162324	0.0161832			521.988	-0.0148002	-0.00154311	-0.00327334	-0.00427744	-0.004712	-0.00555839	-0.00647318	-0.00738283	-0.00850392
	521.007	-8.2879e-05	0.0124476	0.0145716	0.0153904	0.0153902	0.0157161	0.0158431	0.0158571			521.007	-0.0152851	-0.00234416	-0.00394455	-0.00481349	-0.00545416	-0.00621246	-0.00722583	-0.00812889	-0.00901703
	519.988	-0.000136812	0.0122278	0.0143808	0.0150709	0.0153499	0.0153642	0.0156128	0.0157889			519.988	-0.0162821	-0.00361367	-0.00524081	-0.00603492	-0.00662989	-0.00737968	-0.00831883	-0.00924222	-0.0101517
	519.007	0.000494626	0.0125229	0.0145754	0.0152243	0.0155165	0.0155962	0.0157679	0.015902			519.007	-0.0135703	-0.00123879	-0.00295341	-0.00383814	-0.00437903	-0.0050401	-0.00610328	-0.0068633	-0.00786275
	517.987	0.000498125	0.0122996	0.0142012	0.0149629	0.0151158	0.0153126	0.0156738	0.0155749			517.987	-0.0114801	0.000629278	-0.00115241	-0.00186001	-0.00237804	-0.00302642	-0.00396241	-0.00489525	-0.00572887
	517.006	0.000852303	0.0120471	0.0141778	0.0146444	0.014891	0.0151941	0.0153217	0.0152436			517.006	-0.0115678	-0.000128738	-0.00163756	-0.00237856	-0.00293773	-0.003463	-0.00459742	-0.00530106	-0.00622486
	515.986	0.00151765	0.0122243	0.014068	0.0146939	0.0149057	0.015245	0.0154012	0.0152495			515.986	-0.0119889	-0.000726684	-0.00234385	-0.00320777	-0.00354974	-0.00414459	-0.00517589	-0.00582803	-0.00682482
	515.004	0.00165462	0.0120574	0.0138676	0.0145251	0.0147004	0.0149552	0.0152565	0.0149943			515.004	-0.011887	-0.00114823	-0.00257777	-0.00356433	-0.0037978	-0.00442618	-0.00536938	-0.00615044	-0.00689311
	513.983	0.00218457	0.0119137	0.013619	0.0142597	0.0144125	0.0147159	0.014677	0.0147948			513.983	-0.0117755	-0.00146567	-0.00315936	-0.00404771	-0.00420417	-0.0049468	-0.00570266	-0.00631176	-0.00714863
	513	0.00276674	0.0119176	0.0133406	0.0140069	0.0142111	0.0144406	0.0146345	0.0147635			513	-0.0111985	-0.00163153	-0.00327519	-0.00389817	-0.00405838	-0.00470196	-0.00531799	-0.00596455	-0.00698752
	512.018	0.00351631	0.0119816	0.0134193	0.0138795	0.014097	0.0143852	0.0145035	0.0147858			512.018	-0.00944135	-0.000533493	-0.00190929	-0.00267611	-0.00298334	-0.00343059	-0.00431655	-0.00462308	-0.0054424
	510.997	0.00447123	0.0118166	0.0130966	0.0134396	0.0139399	0.01402	0.0143461	0.0144703			510.997	-0.00875251	-0.000724565	-0.00204998	-0.00267395	-0.00283688	-0.00326656	-0.0038914	-0.00442792	-0.00526562
	510.013	0.00535543	0.0117933	0.0128987	0.0135051	0.0138581	0.0138801	0.0142142	0.0143671			510.013	-0.00763517	-0.000387651	-0.00173715	-0.00233046	-0.00247272	-0.00287442	-0.00353804	-0.00377157	-0.00434039
	508.992	0.00692074	0.0122865	0.01309	0.0134598	0.0138001	0.0142307	0.0143776	0.0142735			508.992	-0.00540824	0.000411108	-0.000704665	-0.0013266	-0.00151783	-0.00151004	-0.00218661	-0.0024599	-0.00307578
	508.008	0.00833775	0.0123557	0.012906	0.0134052	0.0137751	0.0139968	0.0143337	0.0144528			508.008	-0.00381258	0.000981903	-0.00012351	-0.000516325	-0.000679131	-0.000927177	-0.00128907	-0.00146645	-0.00204844
	506.986	0.00992438	0.0124591	0.0127567	0.0132165	0.0133655	0.013627	0.0138829	0.0141177			506.986	-0.00205957	0.000871004	-0.000177541	-0.00064155	-0.000530907	-0.00063364	-0.000789529	-0.000866884	-0.00136448
	506.002	0.0122694	0.012957	0.0127686	0.0132557	0.0134222	0.0136111	0.0140362	0.0141292			506.002	9.69279e-05	0.00116825	0.000375379	-5.05782e-05	0.000156172	0.000295874	0.000165054	0.00014584	4.06688e-05
	505.018	0.0146916	0.0132428	0.0126612	0.0129874	0.0130875	0.01369	0.0139194	0.0138673			505.018	0.00287903	0.00185358	0.000974768	0.00103206	0.00115501	0.00128566	0.00180331	0.00164987	0.00156898
	503.995	0.0177811	0.0134494	0.0122483	0.0125865	0.0129744	0.0134028	0.0135975	0.0136964			503.995	0.00690599	0.00311771	0.00251799	0.00266546	0.00303755	0.00349945	0.00361395	0.00401663	0.00397245
	503.01	0.0215965	0.0142542	0.0124636	0.0128193	0.0129343	0.013378	0.0138166	0.0137282			503.01	0.00995844	0.00360199	0.00325743	0.00348335	0.00396318	0.00455669	0.00494019	0.00554073	0.00590988
	501.987	0.0259905	0.0149264	0.0124229	0.0128249	0.0129325	0.0132568	0.0134835	0.0135084			501.987	0.0141222	0.00418351	0.00390226	0.00421045	0.00504506	0.00602756	0.00670257	0.0075732	0.00804776
	501.002	0.0313377	0.0158337	0.0125677	0.012632	0.0128196	0.0133606	0.0136229	0.0136372			501.002	0.0189983	0.0050454	0.00509213	0.00565322	0.00661372	0.00775871	0.00875498	0.00995513	0.010533
	500.017	0.0370643	0.0170477	0.0129268	0.0125406	0.0127972	0.0132463	0.0135788	0.0136832			500.017	0.024278	0.00597273	0.00634806	0.00712744	0.00831698	0.00983278	0.0111742	0.0126067	0.013656
	498.993	0.0444126	0.018423	0.0129734	0.0128272	0.0130226	0.0132455	0.0136332	0.0136534			498.993	0.031386	0.00786853	0.00841649	0.00939557	0.0111275	0.0126031	0.0145562	0.0161547	0.0175534
	498.007	0.0514367	0.0194366	0.0129925	0.0127722	0.0129239	0.0132629	0.0133089	0.0135791			498.007	0.0373416	0.00860709	0.0096218	0.0108635	0.012664	0.0148291	0.0168547	0.0190206	0.0207931
	496.983	0.0601695	0.02142	0.0133159	0.0127581	0.0130478	0.013177	0.0135625	0.0135872			496.983	0.0472518	0.0126936	0.0137548	0.0154739	0.0177919	0.0203142	0.0229274	0.0254697	0.0276877
	495.997	0.0700273	0.0230481	0.0135739	0.0129631	0.0133464	0.0133556	0.0136589	0.0136522			495.997	0.0549484	0.013733	0.0153544	0.0172861	0.0199023	0.0229975	0.0260259	0.0288452	0.0315243
	495.011	0.0803879	0.0249906	0.0139008	0.0126999	0.0129619	0.013082	0.0133668	0.0135443			495.011	0.0627077	0.0141434	0.0161704	0.0184469	0.0216648	0.0250809	0.0287667	0.0321858	0.0353789
	493.986	0.0921105	0.0270778	0.0140575	0.0126933	0.0128134	0.0131345	0.0134665	0.0135617			493.986	0.0709762	0.0142332	0.0169205	0.0197821	0.0231667	0.0272018	0.0313401	0.035502	0.0392591
	492.999	0.103135	0.0292306	0.0143245	0.0128356	0.0127903	0.0131045	0.0137086	0.0134011			492.999	0.0781285	0.0135838	0.0167494	0.0199087	0.0238171	0.0284194	0.0331352	0.0380677	0.0421765
	492.012	0.114562	0.0313262	0.0150904	0.013458	0.0133102	0.0134822	0.0137678	0.0139385			492.012	0.0947329	0.0228548	0.0264258	0.0300564	0.0343554	0.0395797	0.044863	0.0498844	0.05469
	490.987	0.12629	0.0337312	0.0157316	0.013585	0.0136325	0.0138439	0.0140241	0.014197			490.987	0.105406	0.0255437	0.0294502	0.0334731	0.0383644	0.0441719	0.0499102	0.0558285	0.0610726
	489.999	0.137585	0.0355849	0.015875	0.0135217	0.0132922	0.0137835	0.0139881	0.0140407			489.999	0.11205	0.0234123	0.0279551	0.0322467	0.0376486	0.0440139	0.050565	0.0568359	0.0627281
	489.012	0.14761	0.0375055	0.0158688	0.01323	0.0131731	0.0133684	0.0137448	0.0138834			489.012	0.12078	0.0238407	0.0288709	0.0337556	0.0394258	0.0463718	0.0537321	0.0605638	0.0668325
	487.986	0.157586	0.039585	0.0165367	0.0138369	0.0136904	0.0139152	0.0141337	0.0142061			487.986	0.13459	0.0304146	0.0359379	0.041091	0.0474102	0.054894	0.0624631	0.0699298	0.0768359
	486.998	0.166142	0.0413295	0.0169444	0.0140834	0.013656	0.014009	0.0140812	0.0144669			486.998	0.145713	0.0340759	0.0400196	0.0456845	0.0524982	0.0605652	0.0685923	0.0765147	0.0838039
	486.009	0.172706	0.0424525	0.0170763	0.0139055	0.013669	0.0139669	0.0142782	0.0141864			486.009	0.14974	0.0313616	0.0377254	0.0439055	0.0507591	0.0593203	0.0679082	0.0761974	0.084187
	484.983	0.178359	0.0428986	0.0170174	0.0135752	0.0137826	0.0136441	0.013977	0.0141091			484.983	0.155222	0.0295578	0.0363202	0.0427005	0.0499669	0.0590128	0.0682702	0.077187	0.0854377
	483.994	0.185586	0.0447731	0.0178915	0.0145487	0.0142502	0.0143177	0.0148171	0.0149519			483.994	0.172054	0.0413213	0.0484498	0.0550786	0.062778	0.0721782	0.0817783	0.0909536	0.0996745
	483.005	0.190627	0.04604	0.0181176	0.0146248	0.0143433	0.0144114	0.0147393	0.0148867			483.005	0.179058	0.0431773	0.0506016	0.0574115	0.0657476	0.0753115	0.085441	0.0947637	0.103863
	482.016	0.193717	0.0466571	0.0183225	0.0148211	0.0144609	0.0146429	0.0148508	0.0151302			482.016	0.183631	0.0428233	0.0505679	0.0577768	0.0660798	0.0761404	0.086615	0.0963227	0.105721
	480.989	0.196342	0.046865	0.0183332	0.0147814	0.014509	0.0145589	0.0148387	0.0150551			480.989	0.18806	0.0434415	0.0513908	0.0587388	0.0671935	0.0776381	0.0882267	0.0983591	0.107881
	479.999	0.197914	0.0474246	0.0183349	0.0148291	0.0144222	0.0144638	0.0149244	0.0150356			479.999	0.191559	0.0436574	0.0518622	0.0592733	0.0681017	0.0786863	0.0895851	0.0999153	0.109718
	479.01	0.199531	0.0477008	0.018622	0.014925	0.0146126	0.0146529	0.0148295	0.0151218			479.01	0.195599	0.0451422	0.0537021	0.0612596	0.0701144	0.0808908	0.0918666	0.102453	0.11247
	477.982	0.200451	0.0477847	0.0185018	0.0149502	0.014635	0.0146937	0.0149017	0.0151553			477.982	0.199043	0.046494	0.0553398	0.0629216	0.0718693	0.0827909	0.0940716	0.104522	0.114841
	476.992	0.201233	0.0481011	0.0189016	0.0152091	0.0148293	0.015017	0.0153654	0.0155062			476.992	0.202668	0.0484663	0.0570913	0.0650314	0.0740809	0.0849698	0.096497	0.107087	0.117471
	476.001	0.200835	0.0480603	0.0188388	0.0154097	0.0149032	0.0151469	0.0155087	0.0156355			476.001	0.203977	0.049258	0.0578802	0.0657849	0.0750168	0.0860487	0.0975018	0.108321	0.118606
	475.011	0.200059	0.0480066	0.0190704	0.0155986	0.015215	0.0152409	0.0156687	0.0158053			475.011	0.20524	0.0497282	0.0582118	0.0664435	0.0754494	0.0867241	0.0981404	0.109165	0.119277
	473.982	0.198998	0.0476725	0.0190482	0.0156128	0.0153093	0.0152548	0.0156947	0.0156997			473.982	0.205827	0.0502184	0.0590045	0.0668512	0.0761417	0.0870979	0.0987721	0.10975	0.119869
	472.991	0.197805	0.0476502	0.0192009	0.0156795	0.01544	0.0155267	0.0158389	0.0159225			472.991	0.207279	0.0516233	0.0603295	0.0682902	0.0774781	0.0885185	0.100211	0.111101	0.121342
	472	0.196465	0.0475494	0.0193878	0.0158161	0.0156912	0.0157229	0.0159221	0.0160252			472	0.207885	0.0523846	0.0611096	0.069007	0.0783987	0.0894408	0.100996	0.111826	0.122042
	471.009	0.19535	0.0473176	0.0195726	0.0157755	0.0157222	0.0156688	0.0159959	0.0162045			471.009	0.208263	0.0528904	0.0615236	0.0696075	0.0789674	0.0898634	0.10144	0.112316	0.122693
	470.018	0.194583	0.0471992	0.0194478	0.0160309	0.0158605	0.0159735	0.0162379	0.0161579			470.018	0.208687	0.0536312	0.062423	0.0702576	0.0796086	0.0906647	0.102047	0.112938	0.123124
	468.988	0.193935	0.0470336	0.019349	0.0159596	0.0156989	0.0158573	0.0162115	0.0163436			468.988	0.208832	0.0536842	0.0622088	0.0704797	0.0795224	0.0906997	0.102334	0.113197	0.123161
	467.996	0.194299	0.0472861	0.0196511	0.0163865	0.0158848	0.0161363	0.0163905	0.0165002			467.996	0.210387	0.0550843	0.063807	0.0716722	0.081173	0.092077	0.103705	0.114319	0.124674
	467.004	0.195522	0.0477755	0.0200657	0.0165659	0.0162592	0.0163438	0.0165846	0.0167656			467.004	0.212343	0.0564861	0.0651732	0.0731942	0.0826966	0.0936605	0.105204	0.11613	0.126316
	466.012	0.196788	0.0480719	0.0201985	0.0166341	0.0163946	0.0163231	0.0165258	0.0166139			466.012	0.213435	0.0565985	0.0652266	0.0735575	0.0828835	0.0939314	0.105576	0.116644	0.126904
	464.981	0.199869	0.0489378	0.0206911	0.017093	0.0167898	0.0169475	0.0171072	0.0172001			464.981	0.216674	0.0586225	0.0673931	0.075701	0.0851489	0.0965583	0.10803	0.119188	0.129455
	463.989	0.202279	0.0492962	0.0207291	0.0171505	0.0168171	0.0169175	0.0171324	0.0170418			463.989	0.218298	0.0587164	0.0677863	0.0760442	0.0854859	0.0968155	0.108571	0.119893	0.130334
	462.996	0.205794	0.0500792	0.0209636	0.0174585	0.0170306	0.0170334	0.0173471	0.0172528			462.996	0.220694	0.0592238	0.0682005	0.0765888	0.0861279	0.0976698	0.10951	0.120946	0.131682
	462.003	0.20941	0.0506364	0.0210661	0.017352	0.0169819	0.0168752	0.0172872	0.0174054			462.003	0.222723	0.0589142	0.0680887	0.0765634	0.0864264	0.097901	0.110008	0.121589	0.132417
	461.01	0.213708	0.0517605	0.0214948	0.0177139	0.0174134	0.0173618	0.0175727	0.0174065			461.01	0.226104	0.0597044	0.0690841	0.0776099	0.0876683	0.0993372	0.111587	0.123342	0.134261
	460.016	0.219495	0.053146	0.0220612	0.0181059	0.0177493	0.0177392	0.0179316	0.0179635			460.016	0.234693	0.065525	0.0750466	0.0837157	0.0941545	0.105885	0.118322	0.130285	0.141566
	458.985	0.224103	0.0541753	0.0226192	0.0183782	0.0183028	0.018006	0.0182837	0.0183386			458.985	0.238285	0.0661818	0.0756917	0.0847706	0.0951339	0.10728	0.120114	0.132074	0.143451
	457.991	0.22805	0.0548945	0.0229258	0.0186117	0.018171	0.0182005	0.0183303	0.0185108			457.991	0.241227	0.0660414	0.0757164	0.0847151	0.0955432	0.107655	0.120647	0.132986	0.1445
	456.997	0.231548	0.0558396	0.02301	0.0189381	0.0182422	0.0182846	0.018318	0.0185405			456.997	0.244391	0.0663721	0.0763497	0.0856685	0.0962482	0.108818	0.121921	0.134493	0.146263
	456.003	0.234788	0.0563724	0.0232638	0.0189337	0.0184138	0.0185725	0.0186021	0.0186583			456.003	0.248039	0.0672567	0.0773594	0.0867831	0.0974889	0.110355	0.123616	0.136375	0.148111
	455.009	0.23715	0.0567285	0.0235188	0.0190964	0.0186134	0.018636	0.0186685	0.0187165			455.009	0.25091	0.0680298	0.0781419	0.0876577	0.0985848	0.111595	0.124912	0.137822	0.149867
	454.014	0.23852	0.0572404	0.023962	0.0194623	0.0189164	0.0189765	0.0190275	0.0190733			454.014	0.252798	0.0684384	0.0787272	0.088196	0.0993711	0.112368	0.125851	0.138787	0.1511
	452.981	0.240016	0.0576961	0.0241538	0.0197657	0.0193059	0.0192251	0.0194185	0.0193618			452.981	0.25665	0.0707736	0.0812693	0.0907984	0.1018	0.114916	0.128678	0.141742	0.154007
	451.986	0.240017	0.0578293	0.0243545	0.019881	0.0194209	0.0193333	0.019476	0.0194542			451.986	0.258373	0.0716728	0.0821737	0.0919854	0.103029	0.116213	0.129986	0.143001	0.155256
	450.991	0.238641	0.057576	0.0243418	0.0199824	0.019596	0.019357	0.0194869	0.0198213			450.991	0.257772	0.0711737	0.0816825	0.0911933	0.102459	0.11546	0.129262	0.142349	0.154759
	449.996	0.236667	0.0572724	0.0243504	0.0200601	0.0195459	0.0196962	0.0196635	0.0197559			449.996	0.257526	0.0716318	0.0820727	0.0914656	0.102694	0.115865	0.129465	0.142637	0.154832
	449.001	0.234519	0.0573647	0.0245128	0.0205305	0.0199404	0.0199424	0.0199337	0.0201292			449.001	0.256988	0.0721198	0.0823564	0.0918303	0.102921	0.116043	0.129608	0.142633	0.154746
	448.005	0.231624	0.0570756	0.024962	0.0207816	0.0204439	0.0202509	0.0205321	0.0203665			448.005	0.256035	0.072902	0.0829482	0.0924382	0.103469	0.116437	0.129806	0.14276	0.154775
	447.009	0.228703	0.0566518	0.0251411	0.0210762	0.0204387	0.0205971	0.0206175	0.0205646			447.009	0.255385	0.0741308	0.0840877	0.0935197	0.104385	0.117212	0.130622	0.143357	0.155105
	446.013	0.224759	0.0561044	0.0252672	0.0213461	0.0207162	0.020809	0.020807	0.0208988			446.013	0.253237	0.0745826	0.0845881	0.0938871	0.104462	0.117092	0.130251	0.142922	0.15458
	445.017	0.220018	0.055247	0.0251118	0.0212853	0.0207504	0.0208597	0.0208224	0.0207371			445.017	0.249489	0.0737668	0.0835468	0.0926207	0.103165	0.115641	0.128513	0.140898	0.152394
	443.983	0.215099	0.0545927	0.0253082	0.0215713	0.0210683	0.0209665	0.0209984	0.0211408			443.983	0.245549	0.0733037	0.0828542	0.0916395	0.10206	0.114292	0.126721	0.138891	0.150079
	442.986	0.209491	0.0534845	0.0249304	0.0212612	0.0209049	0.0208314	0.0209618	0.0208973			442.986	0.240339	0.0720681	0.0811312	0.0897739	0.0999608	0.1119	0.124217	0.136142	0.147085
	441.989	0.205212	0.0528418	0.0251085	0.0214931	0.0210418	0.0211165	0.021211	0.0212086			441.989	0.23726	0.072362	0.0812927	0.0897692	0.0997445	0.111669	0.123672	0.13518	0.14596
	440.993	0.201279	0.0524803	0.0255567	0.022004	0.0216827	0.0217709	0.0217233	0.0217891			440.993	0.235279	0.0738318	0.0826321	0.0910041	0.100657	0.112187	0.124038	0.135349	0.145856
	439.996	0.197008	0.0518928	0.0254882	0.0222634	0.0218927	0.0218487	0.0220337	0.0220225			439.996	0.231118	0.0729918	0.0817018	0.0899483	0.0994387	0.110644	0.122234	0.133384	0.143598
	438.998	0.192291	0.0509372	0.025666	0.0222493	0.0219625	0.0219139	0.0220165	0.022			438.998	0.226527	0.0724643	0.0808335	0.0886655	0.0978907	0.108966	0.12028	0.13109	0.141288
	438.001	0.188151	0.0502878	0.025467	0.0224048	0.0219462	0.0219867	0.0221995	0.0222436			438.001	0.222454	0.0718921	0.0799914	0.0877815	0.0967725	0.107446	0.118653	0.129165	0.138927
	437.003	0.184881	0.0498954	0.0255537	0.0226375	0.0221932	0.0221347	0.0223766	0.0223459			437.003	0.218542	0.0712396	0.0792534	0.0867498	0.0956208	0.10625	0.11709	0.127494	0.137106
	436.006	0.181472	0.0493222	0.0255031	0.0226472	0.0223897	0.0222657	0.0225006	0.0225472			436.006	0.214558	0.070492	0.078186	0.0855741	0.0942905	0.104619	0.115141	0.125452	0.134799
	435.008	0.179024	0.0489882	0.0258844	0.0228216	0.0226504	0.0225786	0.0227497	0.0227881			435.008	0.212051	0.070327	0.0777649	0.0851147	0.0937553	0.103809	0.114232	0.124144	0.13333
	434.01	0.176947	0.0488919	0.0259439	0.0233147	0.0229983	0.0228861	0.0229777	0.0230112			434.01	0.209705	0.0707976	0.0780849	0.0852348	0.0936044	0.103595	0.113826	0.123581	0.132581
	433.011	0.174754	0.0485629	0.0261028	0.023293	0.0230223	0.0230435	0.0231939	0.0231043			433.011	0.207044	0.0707152	0.0779152	0.0848396	0.0930566	0.102949	0.112893	0.122431	0.131373
	432.013	0.172972	0.0484618	0.0262382	0.0233832	0.0232644	0.0232362	0.0232949	0.0233849			432.013	0.204302	0.0701174	0.0772943	0.0839885	0.0921169	0.101824	0.111606	0.121071	0.129775
	431.014	0.170788	0.0481688	0.0263194	0.0236384	0.0234406	0.0232999	0.0235154	0.0234875			431.014	0.201866	0.0697864	0.0767103	0.0834572	0.0912995	0.100873	0.110436	0.119764	0.128366
	430.016	0.169275	0.0481106	0.0265823	0.023894	0.0236835	0.0236194	0.0238215	0.0238008			430.016	0.199761	0.0696052	0.0766279	0.0831734	0.0909765	0.10049	0.109758	0.119012	0.127513
	429.017	0.167002	0.0477777	0.0264628	0.0237225	0.0237285	0.0236749	0.0239365	0.0238044			429.017	0.196983	0.0690619	0.0757522	0.0822281	0.0900343	0.0991921	0.10846	0.117433	0.125874
	428.017	0.16447	0.0471965	0.0265052	0.0239196	0.0237978	0.0238048	0.0240741	0.0239713			428.017	0.194144	0.0685494	0.0748909	0.0811491	0.0888503	0.0978599	0.107061	0.115896	0.124136
	427.018	0.162557	0.0470069	0.026583	0.0243008	0.0240003	0.0239773	0.0242201	0.0241958			427.018	0.192138	0.0685257	0.0747039	0.0809412	0.0885328	0.0972678	0.106449	0.115146	0.123273
	426.019	0.159979	0.0467171	0.026814	0.0243525	0.0241191	0.0241978	0.0243471	0.0245689			426.019	0.189764	0.0683756	0.0744649	0.0805959	0.0879546	0.0967046	0.105506	0.11409	0.122002
	425.019	0.157625	0.0466336	0.0270296	0.0246277	0.0246134	0.0244475	0.0247199	0.0249667			425.019	0.188303	0.069189	0.0750375	0.0812352	0.0883972	0.0969429	0.105597	0.114011	0.121742
	424.019	0.154828	0.0463533	0.0270855	0.0249238	0.0247964	0.0247132	0.024951	0.0249431			424.019	0.186768	0.0701982	0.0760455	0.0817935	0.0890813	0.0973275	0.105958	0.114171	0.121628
	423.019	0.150509	0.0456531	0.0270405	0.0250263	0.0248746	0.02493	0.0250309	0.0250983			423.019	0.181585	0.0681048	0.0737745	0.07933	0.0862946	0.094463	0.10273	0.110653	0.118059
	422.019	0.147581	0.0453897	0.0274434	0.0254344	0.0251511	0.0252832	0.0255913	0.0257114			422.019	0.17983	0.0692092	0.0745927	0.0801275	0.0868439	0.094836	0.102932	0.11068	0.117952
	421.018	0.144371	0.0452105	0.0278963	0.0260009	0.0257571	0.0260371	0.0262349	0.0262583			421.018	0.178535	0.0708862	0.0761902	0.0814157	0.0880591	0.0959109	0.103687	0.11138	0.11825
	420.018	0.140311	0.044482	0.0279156	0.0259827	0.0258731	0.0260893	0.0263069	0.0265005			420.018	0.174395	0.0699165	0.0748575	0.0802387	0.0865453	0.0941912	0.101664	0.109075	0.115605
	419.017	0.135994	0.0439437	0.0278796	0.0262223	0.0261715	0.0263156	0.0268696	0.0268264			419.017	0.17071	0.0697801	0.074408	0.0795044	0.0857864	0.0930835	0.100464	0.107558	0.114036
	418.016	0.131572	0.043528	0.0281912	0.0265398	0.0266373	0.0266614	0.0270493	0.0272461			418.016	0.166808	0.0695762	0.074077	0.0789615	0.0848765	0.0919725	0.0991246	0.105817	0.112158
	417.015	0.127481	0.0429388	0.0282385	0.0267775	0.0268611	0.0271662	0.0273739	0.0276596			417.015	0.162474	0.0689053	0.0732239	0.0779254	0.083552	0.09063	0.0972461	0.10387	0.109817
	416.014	0.123215	0.0424266	0.0282687	0.0270752	0.0271157	0.0274297	0.0278416	0.0279858			416.014	0.158716	0.0686553	0.0727938	0.07713	0.0826891	0.0891243	0.0957521	0.102106	0.107974
	415.013	0.11965	0.0421055	0.0287	0.0272171	0.0274362	0.0276664	0.0281572	0.0284002			415.013	0.155331	0.068928	0.0725061	0.0766547	0.0823235	0.0884718	0.0948476	0.100877	0.106609
	414.011	0.115631	0.0417419	0.0286766	0.0277287	0.0278448	0.0282329	0.0285898	0.0288917			414.011	0.151737	0.0686628	0.0722042	0.076289	0.0814098	0.0874432	0.0934434	0.0993549	0.104631
	413.009	0.112287	0.0415133	0.0294434	0.0284225	0.0286173	0.0288954	0.029583	0.0295957			413.009	0.147762	0.0681699	0.0715154	0.0754482	0.080321	0.0861298	0.0917838	0.097582	0.10262
	412.008	0.109021	0.0412476	0.0295792	0.0287069	0.0290519	0.0293353	0.0299484	0.0301762			412.008	0.143607	0.0672164	0.0704363	0.0739727	0.0786901	0.084371	0.0899052	0.0951816	0.100045
	411.005	0.10659	0.0416749	0.0302472	0.0291872	0.0295829	0.0299644	0.0305377	0.0307527			411.005	0.143066	0.0694497	0.0724705	0.0759233	0.0805045	0.0858684	0.0912317	0.0965258	0.101217
	410.003	0.104636	0.0417552	0.0307641	0.0299406	0.0302232	0.0306428	0.0313188	0.0316024			410.003	0.141343	0.0703151	0.0731954	0.0763995	0.0808787	0.0859205	0.0911434	0.0961893	0.100866
	409.001	0.102269	0.0419963	0.0311584	0.0302503	0.0306622	0.0311397	0.0315029	0.031962			409.001	0.13798	0.0695464	0.0720368	0.0752003	0.0794405	0.0844294	0.0893871	0.0943273	0.0987211
	407.998	0.100685	0.0423396	0.0317764	0.0311505	0.031372	0.0318112	0.0324218	0.0328041			407.998	0.135887	0.0697972	0.0722274	0.0751128	0.0791511	0.0839937	0.0887219	0.0937266	0.0977806
	406.996	0.0999168	0.0429799	0.0324572	0.0318877	0.0321665	0.0325088	0.0332295	0.0335521			406.996	0.134603	0.070423	0.0725777	0.0754665	0.0792829	0.0840089	0.0886315	0.0933016	0.0973726
	405.993	0.0991756	0.043522	0.0331961	0.0327006	0.032785	0.0332006	0.0337843	0.0343821			405.993	0.133987	0.0714226	0.0731946	0.0759114	0.0797357	0.0843497	0.0888088	0.093489	0.0974235
	404.99	0.0991179	0.0446595	0.0343067	0.0335125	0.0338688	0.034272	0.0348645	0.0351627			404.99	0.135772	0.0742217	0.0759341	0.078609	0.0824026	0.0868958	0.0912943	0.0956777	0.0997187
	403.986	0.0994553	0.0458275	0.0354473	0.0345447	0.0348056	0.035362	0.0358928	0.0360571			403.986	0.136446	0.0758726	0.0774263	0.0798055	0.083507	0.0880474	0.0924046	0.0967619	0.10075
	402.983	0.10007	0.046965	0.0363699	0.0357693	0.0360169	0.0362131	0.0367348	0.0370782			402.983	0.136546	0.0764493	0.077911	0.0802818	0.0837758	0.0881369	0.0925972	0.0969904	0.100846
	402.018	0.101571	0.0485802	0.0381873	0.0370735	0.0372966	0.0376587	0.0379708	0.0382107			402.018	0.137712	0.078053	0.079149	0.0815827	0.0849757	0.0893174	0.0936399	0.0980372	0.101856
	401.014	0.103195	0.0503542	0.0395856	0.0385067	0.0383738	0.0389823	0.0391464	0.0395197			401.014	0.139067	0.0793342	0.0804383	0.082457	0.0859954	0.0903475	0.0946856	0.0990095	0.103053
	400.011	0.105546	0.0523064	0.0410163	0.039773	0.0399228	0.0401639	0.0403622	0.040914			400.011	0.141517	0.0815746	0.0823979	0.0844347	0.0877725	0.092231	0.0964095	0.100863	0.105003
	399.007	0.109107	0.0551545	0.0433388	0.0417476	0.0418739	0.0420476	0.0423931	0.0426455			399.007	0.146273	0.0855614	0.0860995	0.0880029	0.091463	0.0958327	0.100186	0.104529	0.108646
	398.002	0.113271	0.0582009	0.0456763	0.0439715	0.0439637	0.044062	0.0444039	0.0447281			398.002	0.150216	0.0885483	0.0891812	0.0910075	0.0940955	0.0985223	0.102904	0.107616	0.111487
	396.998	0.118323	0.0617325	0.0484337	0.0467223	0.0463245	0.0463627	0.0466643	0.0471189			396.998	0.154912	0.0919607	0.0921981	0.0937382	0.0971301	0.101589	0.106119	0.11069	0.114998
	395.993	0.123716	0.0654388	0.0511655	0.0493726	0.0490844	0.0489047	0.0490869	0.049621			395.993	0.1587	0.0942816	0.0940024	0.0955784	0.0989036	0.103436	0.10805	0.112867	0.117275
	394.989	0.129998	0.0697443	0.054101	0.0520676	0.0517117	0.0516347	0.0519619	0.0519283			394.989	0.16786	0.101742	0.101285	0.102775	0.106049	0.110673	0.115411	0.120353	0.124851
	393.984	0.136979	0.0745917	0.0577686	0.0556435	0.0548552	0.0549669	0.0551531	0.0554337			393.984	0.174704	0.106737	0.106001	0.107101	0.11053	0.115223	0.119956	0.125107	0.129916
	393.018	0.143987	0.0791168	0.0609883	0.0587488	0.0580031	0.057871	0.0580855	0.0581865			393.018	0.178616	0.10875	0.107518	0.108391	0.111427	0.116332	0.12144	0.126721	0.13166
	392.012	0.152365	0.0858443	0.065888	0.0630369	0.0623517	0.0620374	0.0620239	0.0618501			392.012	0.191694	0.120002	0.118491	0.119163	0.122484	0.127284	0.132531	0.137954	0.142977
	391.007	0.159974	0.0915267	0.0703862	0.0674369	0.0666146	0.0663123	0.0661835	0.0660775			391.007	0.197714	0.124092	0.122266	0.122566	0.125695	0.130888	0.136002	0.141563	0.146832
	390.002	0.166395	0.0972173	0.0747944	0.0714561	0.0704372	0.070084	0.0696696	0.0695727			390.002	0.203538	0.128531	0.125753	0.126218	0.128841	0.13407	0.139537	0.145054	0.150613
	388.996	0.173896	0.10429	0.0802614	0.0767195	0.0751468	0.074574	0.0745777	0.0744245			388.996	0.211269	0.135298	0.131815	0.131548	0.134292	0.139454	0.144806	0.15075	0.156417
	387.99	0.180774	0.11161	0.0860077	0.082024	0.0804568	0.0798864	0.0795391	0.0790292			387.99	0.220116	0.143754	0.139608	0.138992	0.14149	0.146242	0.151886	0.157785	0.163517
	386.984	0.186322	0.118991	0.0918568	0.0875101	0.0859498	0.0850048	0.0845916	0.0843208			386.984	0.226504	0.150654	0.145639	0.144348	0.146576	0.151499	0.156973	0.162869	0.168786
	386.017	0.191327	0.126664	0.0983359	0.0934608	0.0917933	0.0905671	0.0898851	0.0898189			386.017	0.232521	0.158064	0.151784	0.149653	0.15137	0.156121	0.161684	0.167725	0.17343
	385.011	0.19479	0.133948	0.104332	0.0995107	0.0975879	0.0961195	0.0956281	0.0951091			385.011	0.236843	0.164368	0.156993	0.154347	0.155474	0.160108	0.165407	0.171257	0.177097
	384.004	0.198484	0.142689	0.111684	0.106537	0.103856	0.102398	0.101705	0.101176			384.004	0.244408	0.175102	0.166412	0.162902	0.163537	0.167552	0.172885	0.178603	0.184117
	382.998	0.200048	0.151057	0.118508	0.113072	0.110297	0.108556	0.107704	0.107315			382.998	0.247164	0.181546	0.171508	0.167013	0.166978	0.170775	0.175703	0.181156	0.186918
	381.991	0.201134	0.159861	0.126343	0.120504	0.117467	0.115721	0.114584	0.11366			381.991	0.249205	0.188835	0.177202	0.171601	0.171044	0.174137	0.178679	0.184216	0.189295
	380.984	0.201933	0.169217	0.134532	0.12818	0.124869	0.122918	0.121691	0.12042			380.984	0.253129	0.198467	0.184927	0.177985	0.176482	0.179331	0.1836	0.188646	0.193598
	380.016	0.201517	0.177093	0.141758	0.135308	0.131407	0.129384	0.127696	0.126966			380.016	0.253659	0.205537	0.190192	0.182447	0.180241	0.182256	0.186133	0.190637	0.195602
	379.009	0.199634	0.186196	0.150475	0.143475	0.139559	0.136703	0.1353	0.134008			379.009	0.252582	0.212261	0.195205	0.185908	0.182498	0.183948	0.187144	0.191278	0.195531
	378.001	0.199397	0.197179	0.159883	0.152299	0.147825	0.144898	0.14306	0.141761			378.001	0.257317	0.225278	0.206212	0.195128	0.190927	0.191599	0.194208	0.197958	0.202178
	376.994	0.198286	0.208806	0.168898	0.161105	0.155971	0.152827	0.150722	0.149383			376.994	0.259203	0.23646	0.214834	0.20241	0.19706	0.197026	0.198829	0.202209	0.205718
	375.986	0.195804	0.21926	0.178818	0.169973	0.165125	0.161768	0.159069	0.157519			375.986	0.257437	0.244115	0.220287	0.206334	0.199794	0.19891	0.200203	0.202941	0.206142
	375.017	0.193261	0.228874	0.187443	0.178423	0.17322	0.169233	0.167007	0.165146			375.017	0.25594	0.252552	0.226115	0.210786	0.202922	0.200915	0.201685	0.20398	0.206737
	374.009	0.190932	0.240973	0.197434	0.188207	0.182687	0.178582	0.175943	0.17343			374.009	0.254895	0.262242	0.233292	0.216044	0.207067	0.203988	0.203827	0.205556	0.207831
	373.001	0.188445	0.251722	0.207754	0.197709	0.191857	0.187166	0.184048	0.182506			373.001	0.252839	0.271143	0.239136	0.220277	0.210031	0.206118	0.205341	0.206462	0.208045
	371.993	0.186945	0.264268	0.218675	0.208598	0.201834	0.196739	0.193577	0.191342			371.993	0.252657	0.282382	0.247434	0.226835	0.215027	0.210032	0.20855	0.20905	0.209993
	370.984	0.185275	0.276768	0.229189	0.218325	0.211238	0.205521	0.202204	0.20007			370.984	0.252927	0.293632	0.256178	0.233522	0.220459	0.214657	0.212277	0.21199	0.212722
	370.015	0.183563	0.288703	0.239404	0.22823	0.22081	0.21482	0.21133	0.208682			370.015	0.251759	0.303193	0.263313	0.238715	0.223947	0.217384	0.214066	0.213439	0.213453
	369.006	0.181798	0.300623	0.25112	0.238749	0.230907	0.224548	0.220675	0.218086			369.006	0.250091	0.313078	0.270682	0.243657	0.227664	0.219764	0.215743	0.214471	0.213856
	367.997	0.180109	0.31232	0.261268	0.248533	0.239832	0.233984	0.229464	0.226446			367.997	0.248681	0.322803	0.277229	0.249058	0.231635	0.222706	0.217879	0.215651	0.214789
	366.988	0.178795	0.32642	0.272748	0.259619	0.250047	0.243327	0.239369	0.236134			366.988	0.24967	0.335798	0.287244	0.256593	0.237995	0.227787	0.22224	0.219489	0.217952
	366.018	0.176494	0.337548	0.283013	0.26937	0.259766	0.252363	0.247894	0.244911			366.018	0.247454	0.344484	0.293169	0.260707	0.240502	0.229677	0.223302	0.219895	0.218205
	365.009	0.174565	0.349493	0.293939	0.279965	0.269905	0.262566	0.257447	0.253946			365.009	0.246387	0.354737	0.301188	0.26642	0.244661	0.23283	0.225611	0.221357	0.219311
	363.999	0.171634	0.361217	0.304899	0.290216	0.27933	0.271812	0.266494	0.262642			363.999	0.243921	0.364533	0.307646	0.271254	0.248443	0.235025	0.226995	0.222299	0.219406
	362.99	0.167423	0.368271	0.313276	0.29898	0.287944	0.279831	0.274659	0.270235			362.99	0.239542	0.370601	0.311913	0.273571	0.249105	0.234737	0.225843	0.220499	0.216978
	362.019	0.167297	0.3893	0.328136	0.311361	0.299433	0.290455	0.284628	0.280445			362.019	0.247708	0.392563	0.329851	0.289176	0.263495	0.248062	0.238284	0.232218	0.22832
	361.009	0.1631	0.398322	0.337311	0.320315	0.30826	0.29913	0.293053	0.288632			361.009	0.242925	0.399129	0.333719	0.291241	0.263967	0.247447	0.237074	0.23029	0.225755
	359.999	0.159113	0.410157	0.347749	0.33022	0.317285	0.308118	0.301961	0.297056			359.999	0.239844	0.408733	0.340494	0.295712	0.267217	0.24982	0.238329	0.230873	0.225621
	358.989	0.153609	0.415826	0.355222	0.338441	0.325788	0.316182	0.309577	0.304806			358.989	0.231365	0.411366	0.340944	0.294655	0.264607	0.245723	0.233609	0.225438	0.219765
	358.017	0.151507	0.432055	0.367809	0.349186	0.335576	0.325415	0.318612	0.31344			358.017	0.236702	0.429214	0.355337	0.306846	0.275628	0.256025	0.242977	0.234185	0.227873
	357.007	0.146447	0.441325	0.376419	0.357825	0.343798	0.333258	0.326342	0.320748			357.007	0.230083	0.434904	0.3582	0.308168	0.275485	0.254673	0.240704	0.23117	0.224413
	355.996	0.142652	0.45197	0.385835	0.366408	0.352347	0.341425	0.334216	0.328701			355.996	0.227972	0.443817	0.364762	0.312865	0.278867	0.257284	0.242538	0.232388	0.225015
	354.985	0.137962	0.460458	0.393955	0.37493	0.360265	0.348876	0.341635	0.336056			354.985	0.223413	0.450941	0.369372	0.315515	0.28022	0.25728	0.241915	0.231093	0.22313
	354.013	0.134231	0.471865	0.403757	0.383677	0.368206	0.356884	0.349074	0.343442			354.013	0.222555	0.46109	0.377036	0.321478	0.28519	0.261604	0.245027	0.233704	0.225093
	353.002	0.130343	0.479586	0.410651	0.390734	0.375184	0.363391	0.355632	0.349385			353.002	0.217723	0.466195	0.380414	0.323589	0.285829	0.261103	0.244129	0.232168	0.222994
	351.991	0.126067	0.48777	0.418515	0.398055	0.382079	0.370358	0.362206	0.356256			351.991	0.213994	0.473424	0.384668	0.326479	0.287445	0.261917	0.244342	0.231441	0.221995
	351.019	0.122448	0.494049	0.424811	0.404222	0.388047	0.376266	0.36784	0.361556			351.019	0.210674	0.478808	0.388624	0.328755	0.289121	0.262713	0.244168	0.231077	0.221181
	350.007	0.118845	0.502782	0.43237	0.411462	0.395188	0.382675	0.374331	0.368065			350.007	0.208262	0.486614	0.394019	0.332822	0.29188	0.264732	0.245646	0.231844	0.221581
	348.996	0.115127	0.510118	0.439914	0.418058	0.401405	0.388976	0.380417	0.373831			348.996	0.205517	0.493226	0.398772	0.336047	0.29419	0.265966	0.246528	0.232078	0.22128
	347.984	0.111806	0.514397	0.444815	0.42324	0.406474	0.393836	0.385132	0.378296			347.984	0.201503	0.496304	0.40104	0.33724	0.294536	0.265836	0.245714	0.230972	0.219594
	347.011	0.108232	0.518023	0.449357	0.428108	0.411517	0.398582	0.389834	0.382611			347.011	0.198107	0.500846	0.403828	0.339515	0.295622	0.266309	0.2456	0.230391	0.218692
	345.999	0.105044	0.524449	0.455107	0.433353	0.415962	0.402918	0.394158	0.387357			345.999	0.196559	0.506297	0.408174	0.342798	0.298733	0.268624	0.24723	0.231631	0.219487
	344.987	0.101705	0.532057	0.462008	0.439149	0.421366	0.408051	0.399331	0.39225			344.987	0.195955	0.514288	0.414122	0.347606	0.302842	0.272114	0.250242	0.234215	0.221877
	344.014	0.0986742	0.538816	0.467858	0.444822	0.426346	0.412732	0.40383	0.396892			344.014	0.195133	0.520799	0.419526	0.352093	0.306663	0.275285	0.253081	0.236287	0.223293
	343.001	0.0951243	0.540474	0.470047	0.447242	0.429348	0.416184	0.406904	0.399554			343.001	0.190201	0.521347	0.419646	0.351605	0.305382	0.273855	0.250761	0.23398	0.220973
	341.989	0.0911617	0.543192	0.473651	0.450868	0.432745	0.419526	0.410106	0.402831			341.989	0.186999	0.524486	0.421718	0.353498	0.306919	0.274507	0.251241	0.23392	0.220396
	341.015	0.0881536	0.546562	0.476795	0.454234	0.435947	0.422328	0.413177	0.405964			341.015	0.185294	0.52782	0.424558	0.355713	0.308316	0.275848	0.252555	0.23463	0.221008
	340.002	0.0843073	0.547512	0.478465	0.456543	0.438842	0.425188	0.415675	0.408391			340.002	0.180935	0.52867	0.425245	0.356015	0.308337	0.275728	0.251896	0.233711	0.219297
	338.989	0.0806485	0.549154	0.481947	0.45949	0.441611	0.427932	0.418445	0.410966			338.989	0.178529	0.531667	0.427792	0.358152	0.310428	0.277409	0.253024	0.234685	0.220253
	338.015	0.0775852	0.55201	0.485186	0.462587	0.444062	0.430661	0.420832	0.413477			338.015	0.177232	0.534719	0.431039	0.361098	0.313229	0.279615	0.254954	0.236354	0.221342
	337.002	0.074454	0.552854	0.48643	0.46494	0.446891	0.433154	0.423309	0.415972			337.002	0.173372	0.535966	0.431952	0.361823	0.313987	0.280166	0.255139	0.236256	0.220837
	335.988	0.0708953	0.553359	0.488156	0.46649	0.448094	0.434773	0.425608	0.41779			335.988	0.170407	0.536414	0.433064	0.363121	0.314839	0.280962	0.255785	0.236518	0.22066
	335.014	0.0675925	0.552835	0.489672	0.468147	0.450101	0.43657	0.427031	0.419782			335.014	0.167257	0.536672	0.433902	0.364464	0.316349	0.282043	0.256636	0.236838	0.220927
	334	0.0643623	0.551912	0.491003	0.469471	0.451819	0.438242	0.428263	0.421694			334	0.164864	0.537867	0.435567	0.366211	0.318186	0.283761	0.258059	0.237937	0.221778
	332.986	0.0619991	0.55545	0.494048	0.472328	0.454011	0.440305	0.431293	0.424083			332.986	0.165221	0.542394	0.440277	0.370791	0.32278	0.288426	0.262298	0.241969	0.225346
	332.011	0.0590385	0.55404	0.494394	0.473064	0.45531	0.441995	0.4326	0.425246			332.011	0.161267	0.541153	0.439475	0.370976	0.323016	0.288587	0.262067	0.2414	0.224728
	330.997	0.0565808	0.552832	0.494755	0.474089	0.456525	0.443414	0.434127	0.426758			330.997	0.15841	0.540607	0.440451	0.372238	0.324424	0.289739	0.263157	0.24254	0.225232
	329.983	0.0536442	0.54945	0.494747	0.474395	0.457469	0.44442	0.434938	0.428057			329.983	0.154832	0.539764	0.440351	0.373066	0.325594	0.290963	0.264035	0.242942	0.225636
	329.008	0.051405	0.55031	0.496472	0.476284	0.459277	0.446221	0.436906	0.430053			329.008	0.154704	0.541523	0.44351	0.376387	0.329287	0.2948	0.267633	0.246414	0.228607
	327.993	0.049026	0.54632	0.495381	0.475947	0.459272	0.446482	0.437287	0.430574			327.993	0.150479	0.53863	0.441798	0.37549	0.329017	0.294662	0.267317	0.245791	0.228078
	327.018	0.0468356	0.54144	0.494257	0.475763	0.459727	0.44679	0.438367	0.431327			327.018	0.148533	0.537375	0.442166	0.377137	0.330762	0.296296	0.268977	0.247475	0.22949
	326.003	0.045401	0.544861	0.496745	0.477979	0.46154	0.448908	0.440153	0.433187			326.003	0.150466	0.542424	0.447412	0.38287	0.336894	0.302464	0.27504	0.253177	0.234776
	324.988	0.0431015	0.537336	0.493864	0.476378	0.460402	0.448408	0.440015	0.433115			324.988	0.143999	0.534229	0.442492	0.379265	0.334035	0.299776	0.272415	0.250499	0.232038
	324.012	0.0418394	0.539185	0.495931	0.478212	0.462514	0.450278	0.441883	0.435298			324.012	0.149173	0.542266	0.450792	0.388146	0.343375	0.309119	0.281771	0.259477	0.240773
	322.997	0.0402448	0.539129	0.496685	0.478523	0.463011	0.450916	0.442939	0.436546			322.997	0.148899	0.543603	0.45261	0.390945	0.346926	0.312476	0.284867	0.262486	0.243525
	321.982	0.0382123	0.533199	0.494016	0.477111	0.462216	0.450522	0.442362	0.436273			321.982	0.144333	0.537765	0.449667	0.388947	0.345286	0.311672	0.283985	0.261345	0.242281
	321.006	0.0371193	0.529482	0.492024	0.476328	0.461523	0.450642	0.442232	0.436038			321.006	0.142266	0.535104	0.448454	0.389122	0.345877	0.312477	0.284854	0.262254	0.243049
	319.99	0.0358634	0.521913	0.48861	0.473708	0.459923	0.449193	0.440881	0.435023			319.99	0.138986	0.528723	0.444951	0.387225	0.345268	0.311836	0.284494	0.261935	0.242678
	319.014	0.0348472	0.521564	0.488762	0.473774	0.459988	0.44927	0.441825	0.435509			319.014	0.143843	0.534298	0.451282	0.394399	0.353126	0.320285	0.292698	0.269988	0.250194
	317.998	0.0343756	0.517698	0.486365	0.47227	0.458867	0.448186	0.440543	0.434801			317.998	0.142418	0.531264	0.449993	0.394307	0.353565	0.321027	0.293514	0.27101	0.251492
	316.982	0.0336042	0.510618	0.483185	0.469444	0.456088	0.446422	0.438912	0.433072			316.982	0.141069	0.526732	0.448561	0.394082	0.354331	0.322169	0.294747	0.272382	0.252771
	316.005	0.0331558	0.503962	0.479163	0.466443	0.453956	0.444346	0.436814	0.431458			316.005	0.140311	0.521876	0.446249	0.393179	0.354572	0.322668	0.29566	0.273366	0.253828
	314.989	0.0331736	0.496445	0.474873	0.462795	0.450936	0.441396	0.43488	0.429017			314.989	0.143415	0.520469	0.447037	0.396142	0.358194	0.327037	0.300424	0.278275	0.258543
	314.012	0.0334953	0.496557	0.474964	0.462342	0.450501	0.441176	0.434441	0.429168			314.012	0.150259	0.527069	0.454262	0.404079	0.367103	0.335954	0.30954	0.287161	0.267565
	312.995	0.0343639	0.487354	0.469094	0.457576	0.446152	0.437509	0.430658	0.425746			312.995	0.147382	0.518169	0.448418	0.399744	0.363919	0.333519	0.307348	0.285262	0.265807
	312.018	0.0365629	0.48131	0.464902	0.45399	0.44347	0.434929	0.428725	0.423251			312.018	0.150066	0.515219	0.447944	0.401114	0.365895	0.33635	0.310677	0.288933	0.269764
	311.001	0.0383603	0.477452	0.462167	0.451599	0.441275	0.432718	0.426925	0.421849			311.001	0.156641	0.516977	0.451478	0.405802	0.371718	0.342759	0.317364	0.296126	0.276936
	309.985	0.0411628	0.470651	0.45729	0.4477	0.437632	0.429383	0.423673	0.418868			309.985	0.162931	0.516616	0.453638	0.409676	0.376768	0.348479	0.323644	0.302829	0.283517
	309.007	0.0445469	0.464259	0.452833	0.444064	0.434514	0.426641	0.420855	0.41654			309.007	0.169466	0.516307	0.455714	0.413447	0.381601	0.353852	0.329672	0.308914	0.290218
	307.99	0.0491166	0.461471	0.451268	0.442245	0.432543	0.425294	0.419917	0.415546			307.99	0.180886	0.522385	0.463388	0.422141	0.391291	0.364296	0.340303	0.320086	0.301185
	307.012	0.0546596	0.455676	0.446291	0.438376	0.429254	0.422219	0.417324	0.412663			307.012	0.187505	0.519907	0.464026	0.42458	0.395144	0.368662	0.345332	0.32555	0.307424
	305.995	0.061516	0.452647	0.445091	0.437616	0.428834	0.421984	0.416891	0.412812			305.995	0.201433	0.526859	0.47257	0.434751	0.405834	0.380681	0.35771	0.338217	0.320589
	305.016	0.0712587	0.450771	0.443891	0.437096	0.428782	0.422118	0.417401	0.413339			305.016	0.215918	0.532847	0.481102	0.444661	0.417393	0.392784	0.370648	0.351508	0.334337
	303.999	0.0826094	0.450859	0.444827	0.438128	0.430511	0.424463	0.419822	0.415813			303.999	0.235503	0.54427	0.494507	0.459291	0.433123	0.409509	0.387845	0.369258	0.35257
	302.981	0.0963807	0.452381	0.447811	0.440947	0.433802	0.428136	0.42339	0.4197			302.981	0.256381	0.55587	0.50792	0.474921	0.449449	0.427117	0.405854	0.388325	0.371901
	302.003	0.115316	0.458594	0.455152	0.449051	0.441673	0.436116	0.432044	0.42829			302.003	0.288537	0.578746	0.53317	0.501673	0.477409	0.455287	0.435392	0.418605	0.402311
	300.985	0.136954	0.468688	0.464797	0.45885	0.451976	0.446903	0.443254	0.439492			300.985	0.322842	0.602912	0.559472	0.529762	0.505888	0.485152	0.466157	0.447984	0.433359
	300.006	0.165061	0.483677	0.480411	0.474666	0.467996	0.462922	0.459759	0.455993			300.006	0.366486	0.635337	0.594073	0.565368	0.542772	0.522939	0.504296	0.489504	0.47334
	298.988	0.199603	0.504815	0.5017	0.496517	0.489781	0.485641	0.482082	0.479155			298.988	0.419321	0.676488	0.636109	0.609642	0.588881	0.56925	0.552321	0.537569	0.522507
	298.009	0.237002	0.528269	0.525303	0.521089	0.513908	0.509278	0.505605	0.503684			298.009	0.468767	0.717194	0.679231	0.653053	0.633958	0.61633	0.599854	0.587578	0.572376
	296.991	0.28495	0.563709	0.560269	0.55495	0.548791	0.545978	0.541344	0.539472			296.991	0.544386	0.778201	0.744347	0.720292	0.701515	0.68594	0.668149	0.656408	0.64417
	296.011	0.335244	0.601118	0.597828	0.590747	0.5846	0.582667	0.578781	0.576669			296.011	0.620477	0.841601	0.808469	0.786193	0.769543	0.752312	0.738905	0.724654	0.712356
	294.993	0.410488	0.654536	0.649838	0.644052	0.639081	0.634894	0.631877	0.62981			294.993	0.721753	0.925502	0.894454	0.872586	0.859702	0.844587	0.831746	0.821508	0.809143
	294.013	0.486643	0.714368	0.708959	0.702988	0.697739	0.694439	0.692036	0.688969			294.013	0.83654	1.0223	0.994	0.975182	0.958899	0.948766	0.935734	0.927786	0.914672
	292.994	0.577121	0.78454	0.77536	0.768659	0.765013	0.762598	0.75873	0.754601			292.994	0.959737	1.13087	1.10292	1.0852	1.07113	1.06477	1.0503	1.04371	1.0305
	292.015	0.696782	0.875101	0.867283	0.859443	0.856333	0.853087	0.85101	0.848769			292.015	1.12021	1.26607	1.24197	1.22549	1.21602	1.21168	1.19978	1.19618	1.18529
	290.996	0.813386	0.967222	0.956425	0.95217	0.946465	0.946951	0.942236	0.942391			290.996	1.27556	1.40346	1.38197	1.36882	1.35782	1.35186	1.34147	1.33742	1.33263
	290.016	0.905816	1.04453	1.03203	1.02649	1.02205	1.01965	1.01822	1.01607			290.016	1.39925	1.51191	1.49526	1.47954	1.4727	1.46707	1.46146	1.45734	1.4543
	288.996	0.965751	1.08523	1.07011	1.06492	1.06075	1.05714	1.05544	1.05289			288.996	1.47297	1.57571	1.55995	1.54915	1.54355	1.53862	1.53563	1.53254	1.52648
	288.016	1.01332	1.11719	1.09887	1.09299	1.08821	1.08624	1.08343	1.08176			288.016	1.53169	1.62666	1.61165	1.60124	1.59502	1.5951	1.59221	1.58844	1.5893
	286.997	1.09568	1.17584	1.15657	1.14952	1.14555	1.14039	1.14047	1.13614			286.997	1.63732	1.70987	1.69999	1.6912	1.69053	1.68696	1.68307	1.68655	1.69165
	286.016	1.18794	1.2491	1.22409	1.21815	1.2133	1.20792	1.20632	1.20456			286.016	1.75187	1.80452	1.79198	1.7911	1.79371	1.79095	1.795	1.79371	1.803
	284.997	1.30397	1.33933	1.30907	1.30113	1.29622	1.29179	1.28933	1.287			284.997	1.88875	1.92514	1.92002	1.91807	1.91226	1.92137	1.92359	1.92725	1.93489
	284.016	1.40572	1.42617	1.3913	1.38197	1.37773	1.37317	1.37058	1.36964			284.016	2.00754	2.035	2.033	2.02847	2.03303	2.0395	2.04257	2.04257	2.05567
	282.996	1.47553	1.49497	1.4564	1.4451	1.44113	1.43756	1.43381	1.43416			282.996	2.09567	2.12677	2.13168	2.12977	2.13109	2.14181	2.14777	2.14707	2.15541
	282.015	1.54478	1.57534	1.53237	1.52169	1.51548	1.50782	1.50774	1.5063			282.015	2.17156	2.21495	2.22644	2.21972	2.21962	2.22871	2.24396	2.25337	2.25362
	280.995	1.5986	1.64023	1.59615	1.58433	1.57634	1.57045	1.56835	1.56541			280.995	2.21663	2.28946	2.29011	2.29168	2.29653	2.30536	2.32167	2.31978	2.32375
	280.014	1.64055	1.70323	1.65618	1.64422	1.6336	1.62878	1.62668	1.62362			280.014	2.25593	2.35243	2.37047	2.36161	2.37123	2.38472	2.38314	2.39354	2.401
	278.994	1.68204	1.763	1.71407	1.69573	1.68594	1.68087	1.67698	1.67433			278.994	2.29882	2.42329	2.43694	2.42558	2.43143	2.44666	2.45853	2.46114	2.4542
	278.012	1.70576	1.80415	1.75054	1.73682	1.72837	1.71851	1.71669	1.71666			278.012	2.32245	2.4635	2.47838	2.49452	2.51975	2.50708	2.51753	2.51459	2.55354
	276.992	1.73939	1.85999	1.80222	1.78837	1.7798	1.77374	1.76738	1.76274			276.992	2.34772	2.54123	2.5627	2.55855	2.56055	2.58107	2.59277	2.5878	2.59047
	276.01	1.77584	1.92218	1.86193	1.84601	1.82972	1.8229	1.81835	1.81559			276.01	2.37888	2.61178	2.59242	2.6403	2.61593	2.63353	2.65688	2.66597	2.65675
	274.989	1.81357	1.99837	1.92482	1.90869	1.89818	1.88636	1.88438	1.88137			274.989	2.41115	2.66187	2.64026	2.6611	2.70093	2.68869	2.70757	2.68228	2.7408
	274.008	1.82864	2.04451	1.98779	1.97	1.94867	1.94198	1.93842	1.93019			274.008	2.42025	2.72703	2.72403	2.70057	2.74783	2.75487	2.81101	2.76227	2.77985
	272.987	1.85236	2.11452	2.04829	2.03053	2.0243	2.00603	2.00358	2.00103			272.987	2.45808	2.76957	2.75761	2.80188	2.79882	2.78342	2.80142	2.83162	2.81021
	272.005	1.86195	2.16777	2.11421	2.09749	2.0815	2.06827	2.07189	2.06625			272.005	2.47287	2.81716	2.87148	2.82709	2.84199	2.86758	2.88259	2.90031	2.87935
	270.984	1.88663	2.27233	2.22835	2.20253	2.18021	2.17356	2.17131	2.1617			270.984	2.48214	2.86574	2.8599	2.86202	2.9177	2.90422	2.90398	2.91661	2.89907
	270.001	1.87744	2.33213	2.27659	2.25324	2.25013	2.24	2.22727	2.22608			270.001	2.43915	2.85834	2.8702	2.86945	2.89249	2.88921	2.89293	2.88399	2.9135
	269.019	1.84968	2.35406	2.29631	2.30811	2.29063	2.27359	2.27552	2.25695			269.019	2.43528	2.94087	2.91613	2.89841	2.91721	2.99728	2.97785	2.96403	2.89765
	267.998	1.83032	2.41656	2.36971	2.36678	2.34732	2.34186	2.3164	2.32087			267.998	2.42948	2.95241	2.92546	2.94755	2.961	2.9484	2.92766	2.91859	2.95781
	267.015	1.79023	2.43284	2.42012	2.39882	2.39412	2.36785	2.38548	2.37787			267.015	2.39643	3.0022	2.93899	3.00816	2.99098	2.97807	3.05343	2.97069	2.98602
	265.993	1.75397	2.52351	2.46049	2.45721	2.45132	2.43611	2.44149	2.41737			265.993	2.35755	3.05686	3.00249	3.05736	3.02243	2.95963	3.03054	3.01119	3.07155
	265.011	1.70676	2.54721	2.51196	2.49367	2.49772	2.47857	2.46515	2.44912			265.011	2.29178	3.00431	3.01562	3.02768	3.05645	2.99933	3.08521	3.02126	3.07323
	263.989	1.65409	2.55116	2.54725	2.52098	2.51477	2.46974	2.47844	2.46395			263.989	2.22508	2.94886	3.05668	3.01579	3.03499	2.9803	3.01852	3.04359	2.99558
	263.006	1.59825	2.59684	2.56978	2.55769	2.53707	2.5339	2.50962	2.49081			263.006	2.1776	3.03678	3.10412	3.0767	3.03609	3.06665	3.00419	3.06766	3.02694
	261.984	1.53842	2.63425	2.58757	2.60103	2.55439	2.53624	2.553	2.51595			261.984	2.09721	3.00996	3.14825	3.15291	3.1283	3.21706	3.07118	2.98757	3.07029
	261.001	1.48021	2.58691	2.57251	2.59584	2.55127	2.55377	2.5517	2.53171			261.001	2.03388	3.14485	3.26042	3.12257	3.12053	3.12026	3.12384	3.0618	3.13956
	260.018	1.42436	2.61675	2.60442	2.57693	2.57771	2.551	2.53493	2.53478			260.018	1.96807	3.14697	3.15931	3.13936	3.17121	3.17965	3.10731	3.22092	3.15327
	258.995	1.38708	2.68981	2.67564	2.64719	2.60428	2.5964	2.57851	2.56833			258.995	1.9382	3.21461	3.20822	3.17553	3.18091	3.17865	3.17211	3.1307	3.16027
	258.012	1.33438	2.69543	2.62875	2.61409	2.60528	2.57418	2.56013	2.55851			258.012	1.88372	3.11841	3.16381	3.19922	3.04662	3.07713	3.14951	3.1162	3.18904
	256.989	1.26424	2.62437	2.56582	2.5934	2.54495	2.52329	2.51036	2.50413			256.989	1.80104	3.10002	3.15926	3.11706	3.09754	3.0624	3.05894	3.05312	3.10008
	256.005	1.19651	2.54432	2.49541	2.5047	2.50222	2.45713	2.45135	2.4446			256.005	1.71289	3.02318	2.99276	2.98636	3.21105	3.08678	3.04782	3.21983	3.09763
	254.982	1.13039	2.5241	2.46908	2.43241	2.41317	2.39127	2.37661	2.36759			254.982	1.63961	2.98036	3.13767	3.0504	3.08747	2.99978	3.06795	3.00202	3.03417
	253.999	1.07447	2.49527	2.44115	2.38684	2.39575	2.34072	2.32028	2.30889			253.999	1.57971	3.04894	3.09129	2.97617	2.99681	3.05786	2.90196	2.97057	3.03142
	253.015	1.03232	2.42116	2.36212	2.32727	2.31924	2.27815	2.2636	2.23768			253.015	1.53115	2.96643	2.94363	2.93889	2.95778	2.98538	2.90003	2.96732	2.89439
	251.992	0.989641	2.32085	2.28841	2.26204	2.22784	2.21723	2.19489	2.16786			251.992	1.48891	2.92198	2.93175	2.90108	2.90872	2.94444	2.94691	2.93019	2.91635
	251.008	0.95501	2.29611	2.23612	2.20047	2.17216	2.14353	2.13149	2.12448			251.008	1.46686	2.88039	2.89387	2.88222	2.91684	2.89768	2.949	2.92999	2.9046
	249.984	0.910327	2.18404	2.13398	2.11559	2.07922	2.04865	2.03517	2.02703			249.984	1.41649	2.83204	2.74951	2.80427	2.82215	2.88085	2.75647	2.83032	2.80636
	249	0.875557	2.12181	2.07751	2.03568	2.01978	1.97982	1.97213	1.96272			249	1.38059	2.73531	2.80129	2.78973	2.78229	2.76459	2.73725	2.74644	2.79079
	248.016	0.856122	2.0438	2.00497	1.97437	1.94305	1.92215	1.90564	1.89462			248.016	1.36948	2.73861	2.71736	2.72804	2.73616	2.74247	2.72544	2.76138	2.72401
	246.992	0.847604	1.9872	1.94036	1.91299	1.88504	1.86215	1.84887	1.84018			246.992	1.37383	2.67206	2.69752	2.71421	2.70539	2.70777	2.71542	2.72733	2.72607
	246.008	0.846866	1.94979	1.89832	1.86545	1.83868	1.81518	1.80591	1.79412			246.008	1.40717	2.66489	2.67212	2.6941	2.68417	2.67923	2.68517	2.68605	2.70479
	244.984	0.857523	1.90033	1.85508	1.82351	1.80107	1.77578	1.76503	1.75545			244.984	1.43598	2.61016	2.64415	2.66889	2.70741	2.66533	2.69271	2.65491	2.65724
	243.999	0.886364	1.8665	1.82413	1.79639	1.77207	1.74994	1.73815	1.72653			243.999	1.48902	2.58462	2.59971	2.61426	2.64453	2.63966	2.63746	2.64948	2.63685
	243.014	0.936915	1.8655	1.82095	1.78986	1.77014	1.75441	1.74299	1.73644			243.014	1.57328	2.61303	2.64197	2.62909	2.63112	2.65317	2.69232	2.66907	2.65633
	241.99	1.01002	1.88247	1.83784	1.81159	1.79381	1.77733	1.76184	1.75201			241.99	1.69718	2.68215	2.72809	2.7298	2.75433	2.71135	2.73406	2.7351	2.73802
	241.005	1.09917	1.92833	1.87832	1.8562	1.83297	1.81851	1.80302	1.79795			241.005	1.85004	2.77342	2.78849	2.78748	2.8346	2.85043	2.78445	2.79946	2.77931
	239.981	1.2329	2.00982	1.95434	1.93088	1.90423	1.89013	1.88511	1.87413			239.981	2.0491	2.86118	2.86184	2.83141	2.86224	2.84999	2.92325	2.83724	2.83199
	238.995	1.4188	2.11691	2.07594	2.03563	2.01686	2.01405	2.01511	1.98961			238.995	2.27868	2.88113	2.99453	2.87793	2.9108	2.9028	2.98174	2.93713	2.95234
	238.01	1.64491	2.26362	2.21343	2.18029	2.1616	2.17106	2.13023	2.15489			238.01	2.49189	2.93834	2.83674	2.90869	2.92553	2.81386	2.92781	2.86244	2.9212
	236.986	1.93071	2.42501	2.38934	2.34174	2.34357	2.32292	2.32585	2.30661			236.986	2.74003	2.85567	2.85993	2.94028	2.89271	2.97482	2.81428	2.79928	2.84011
	236	2.24339	2.63935	2.52119	2.55968	2.57371	2.55354	2.51251	2.50294			236	2.78441	3.03443	2.95791	2.8826	2.84289	2.88605	2.77166	2.84243	2.76792
	235.015	2.49318	2.73698	2.72269	2.69793	2.68002	2.65926	2.68973	2.68993			235.015	2.96925	2.88058	2.8836	2.87003	2.80798	2.83016	3.00302	2.89439	2.99683
	233.99	2.66743	2.88863	2.86801	2.82804	2.90369	2.898	2.77964	2.90976			233.99	2.8964	3.11965	3.01834	2.95013	2.85085	2.97741	2.9035	2.97761	2.93189
	233.004	2.70371	2.73708	3.12928	2.87327	2.89476	3.04193	2.87905	2.91517			233.004	2.97193	2.88959	2.8946	3.25042	2.83945	2.82475	2.91089	2.90087	3.06935
	232.018	2.73507	2.99352	2.77317	3.12908	2.78352	2.90185	2.62464	2.83232			232.018	2.74266	3.02091	2.91643	2.77018	2.89406	2.73988	2.77146	2.87173	2.75128
	230.993	2.77237	2.81176	2.99879	3.0943	2.84145	2.75589	2.87015	2.99506			230.993	2.92446	2.75418	2.81606	3.08114	2.80655	3.20566	2.6997	2.7362	2.86048
	230.007	2.71113	3.22109	3.00758	2.71448	2.69964	3.00898	2.97058	2.68033			230.007	2.82044	2.85352	2.87092	2.93432	2.83621	2.90514	2.85733	3.01761	2.82536
	228.982	2.82109	2.90275	2.70454	2.87845	2.70737	2.90809	2.91685	2.82205			228.982	3.02668	2.89107	2.84714	3.00596	2.78523	2.85854	2.86353	2.63569	3.17666
	227.995	2.74912	2.79078	2.79436	2.79364	2.9202	2.91998	2.98288	2.7236			227.995	2.92659	2.79918	2.87353	2.85769	2.66017	2.79616	2.70949	2.79129	2.72251
	227.009	2.84389	2.94815	2.96366	2.8893	2.90126	3.07416	3.00498	2.95275			227.009	2.83828	2.97084	2.95621	3.06499	2.8711	2.87008	2.90748	2.90638	2.98315
	225.984	2.64514	2.6688	2.71996	2.82149	2.77516	2.68701	2.78412	2.67785			225.984	2.73803	2.67187	2.68456	2.589	2.80257	2.73557	2.76886	2.74338	2.78139
	224.997	2.38996	2.54564	2.56973	2.48963	2.6586	2.525	2.56185	2.51181			224.997	2.44735	2.65027	2.68201	2.5123	2.45449	2.55971	2.50251	2.39803	2.54806
	224.011	2.16317	2.51922	2.2652	2.13088	2.26632	2.29949	2.42487	2.33397			224.011	2.28209	2.23009	2.10712	2.16029	2.28012	2.21764	2.31737	2.53645	2.39826
	222.985	2.0814	2.01522	1.9707	2.07845	2.14238	2.15432	1.97706	2.0388			222.985	2.03006	2.20342	2.09519	2.02291	2.04392	2.11878	2.15002	2.05368	2.11969
	221.998	1.63354	2.07551	1.80959	1.7879	1.85786	1.74365	1.96791	1.78538			221.998	1.78533	1.84209	1.85608	1.79339	1.71571	1.84897	1.58551	1.73395	1.91273
	221.011	1.58467	1.6542	1.48875	1.43954	1.40675	1.47773	1.64749	1.44725			221.011	1.55259	1.4725	1.54818	1.45725	1.59561	1.6	1.54151	1.52895	1.49071
	219.985	1.15813	1.42058	1.17121	1.25796	1.38749	1.31437	1.17824	1.10355			219.985	1.16483	1.21999	1.37654	1.32521	1.29503	1.47685	1.13922	1.37595	1.3435
	218.998	0.949818	0.805764	0.939594	0.85809	1.04359	1.11695	1.05587	0.914631			218.998	1.02996	0.860797	0.881861	0.805761	0.9625	1.04031	1.27988	0.906178	1.01812
	218.011	0.717589	0.737473	0.747346	0.817931	0.784914	0.720993	0.700861	0.733122			218.011	0.920367	0.707177	0.808884	0.707665	0.922642	0.935298	0.729538	0.719963	0.794222
	216.985	0.662093	0.597321	1.13044	0.600406	0.481706	0.667841	0.773295	0.665044			216.985	0.879248	0.610886	0.792349	0.658705	0.703485	0.72547	0.708456	0.666856	0.657352
	215.998	0.687653	0.582975	0.749083	0.726149	0.917541	0.596949	0.813661	0.799467			215.998	0.674567	0.66895	0.535095	0.543464	0.671191	0.819831	0.672052	0.562311	0.651852
	215.01	0.533182	0.567335	0.541818	0.598898	0.6303	0.473305	0.493311	0.538901			215.01	0.458269	0.676866	0.457761	0.713131	0.566748	0.610903	0.472878	0.636043	0.421049
	213.984	0.602317	1.15587	1.02759	0.616567	0.531139	0.767211	0.509037	0.481696			213.984	0.523644	0.396617	0.820281	0.835184	0.516762	0.671503	0.622233	0.318512	0.592086
	212.996	0.356298	0.406201	0.401689	0.371137	0.396295	0.543739	0.425467	0.469592			212.996	0.627848	0.385118	0.502859	0.48554	0.532683	0.545604	0.397401	0.379361	0.382923
	212.009	0.341993	0.462102	0.526245	0.426757	0.446661	0.438637	0.419139	0.457114			212.009	0.633672	0.509352	0.376602	0.577381	0.48097	0.879068	0.275396	1.13128	0.446035
	210.982	0.259918	0.624444	0.510908	0.436495	0.313086	0.439573	0.477757	0.34508			210.982	0.532137	0.364155	0.538828	0.35994	0.41045	0.343228	0.638423	0.462737	0.502845
	209.994	0.364157	0.374048	0.28895	0.607659	0.443157	0.408916	0.34354	0.516438			209.994	0.332929	0.324919	0.318094	0.784624	0.485218	0.211227	0.519879	0.410009	0.405099
	209.007	0.710905	0.806235	0.465505	0.380817	0.605229	0.636232	0.281389	0.444421			209.007	0.401772	0.285007	0.507909	0.444832	0.367391	0.34454	0.557733	0.650344	0.472791
	208.019	0.411093	0.415714	0.375187	0.332181	0.493901	0.518742	0.443197	0.485713			208.019	0.408378	0.38158	0.267024	0.417889	0.524238	0.387719	0.352794	0.313131	0.648596
	206.991	0.60627	0.484647	0.465319	0.253771	0.338374	0.485567	0.250989	0.259235			206.991	0.378163	0.327761	0.283688	0.307906	0.25117	0.338399	0.359476	0.350683	0.383745
	206.003	0.332728	0.166243	0.0805656	0.370611	0.327092	0.20973	0.280777	0.255351			206.003	0.219528	0.170733	0.237571	0.0442564	0.144736	0.0653466	0.252491	0.368984	0.442458
	205.015	0.418153	0.491228	0.382682	0.739909	0.244352	0.406368	0.285596	0.340469			205.015	0.22871	0.31996	0.209924	0.206656	0.296005	0.297847	0.205207	0.390011	0.457116
	203.988	0.0827913	0.21617	0.218391	0.357954	0.334844	0.202461	0.261864	0.433508			203.988	0.35959	0.171254	0.393491	0.180915	0.158757	0.226055	0.387256	0.564413	0.281558
	203	0.229058	0.208138	0.224782	0.322866	0.178853	0.400633	0.362403	0.281882			203	0.297955	0.352444	0.171218	0.255693	0.397507	0.35341	0.471341	0.30462	0.191305
	202.011	0.254284	0.396336	0.363853	0.269859	0.208542	0.321923	0.272422	0.411131			202.011	0.437359	0.241471	0.480904	0.536914	0.473195	0.15135	0.323114	0.0853566	0.125465
	200.984	0.369327	0.440265	0.927626	0.59621	0.266969	0.233108	0.281012	0.366794			200.984	0.555319	0.394341	0.171089	0.359569	0.30723	0.24145	0.256886	0.369581	0.338625
	199.995	0.132659	0.178264	0.256757	0.0750218	0.388424	0.325461	0.086767	0.114157			199.995	0.372896	0.37947	0.17496	0.424218	0.23504	0.291659	0.661236	0.434929	0.160963
