# Supplementary material for: Chemical screening by time-resolved X-ray scattering to discover allosteric probes
Source: Nat Chem Biol. Author manuscript; Available in PMC 2024 Sep 1. (PMC11358040; doi:10.1038/s41589-024-01609-1)
Supplement: Source Data Extended Fig. 1 [file NIHMS2003799-supplement-Source_Data_Extended_Fig__1.xlsx]

## Sheet: Ext-Data-Fig-1a
GL2500 Fragment Discovery - HT-DSF Plate-to-Plate Variation
		AIF			AIF/NADH
	Plate #	Average (°C)	Std. Dev. (°C)	N	Average (°C)	Std. Dev. (°C)	N
	1	65.8	0.5	24	54.7	0.8	24
	2	65.4	0.3	24	54.4	0.4	24
	3	65.3	1.2	24	54.8	0.6	24
	4	65.7	0.3	24	54.7	0.6	24
	5	65.7	0.4	24	54.9	0.4	24
	6	65.6	0.3	24	54.7	0.6	24
	7	66	0.7	24	55.5	0.8	24
	8	65.9	0.5	24	55.1	0.8	24
	9	65.6	0.3	24	54.7	0.6	24
	Total			216			216
	Std. Dev.	0.223607			0.31225

## Sheet: Ext-Data-Fig-1b
HT-DSF versus DSF Fragment Confirmation
			Verification DSF	HT-DSF
	Compound	Reference ID	ΔTm (°C)	ΔTm (°C)
	F0345-3713	B1	-0.47	2.98855
	F6541-5066	B2	0.32	2.93153
	F0823-0057	B3	-8.37	2.80615
	F1980-0013	B4	-0.08	2.51176
	F1967-1331	B5	1.26	2.45135
	F2184-0232	B6	-0.12	2.38914
	F1092-1243	B7	0.25	2.33645
	F0664-0094	B8	1.35	2.20774
	F3098-2193	B9	-0.14	2.0824
	F3222-2571	B10	0.17	2.04771
	F2130-0094	B11	-0.25	2.01923
	F6559-1405	B12	0.33	1.94649
	F0001-2710	C1	0.75	1.9051
	F0894-0163	C2	0.65	1.77035
	F2167-2742	C3	0.67	1.73341
	F1906-0093	C4	2.06	1.7305
	F3083-0166	C5	-0.2	1.71626
	F2135-1123	C6	0.82	1.70325
	F8888-6524	C7	1.15	1.69759
	F2169-0129	E3	-0.78	-2.18076
	F1957-0093	E2	-2.2	-2.23273
	F6543-8631	E1	-1.29	-2.3102
	F1957-0100	D12	-2.86	-2.35513
	F6541-1463	D11	-1.53	-2.40297
	F0818-0021	D10	-0.72	-2.41428
	F0722-0745	D9	-1.74	-2.43058
	F2135-0800	D8	-2.74	-2.48185
	F2183-0014	D7	-3.2	-2.48614
	F2163-0004	D6	-2	-2.5346
	F1957-0186	D5	-1.27	-2.88395
	F2189-0161	D4	-2.11	-3.22059
	F9995-2431	D3	-3.64	-3.74163
	F1894-0242	D2	-1.91	-3.79524
	F2156-0057	D1	-3.27	-4.08191
	F2156-0068	C12	-4.19	-4.60608
	F2156-0047	C11	-3.47	-4.97477
	F1957-0061	C10	-6.48	-5.5715
	F2156-0070	C9	-4.84	-5.57369
	F1957-0058	C8	-9.91	-9.37823

## Sheet: Ext-Data-Fig-1d
GL2500 Hits - Exemplary MST Traces
		Normalized Fluorescence
	Time [s]	DMSO	NADH-DMSO	B1	B5	B7	C12	D7	D8	D12	E2	E3
	-3.57675	0.99993		1.00002	0.999787	0.999481	1.00021	0.999889	0.999438	0.999446	0.999415	0.999732
	-3.50223	1.00009	1.00004	0.999981	0.999801	0.999811	0.999501	1.00016	1.00037	0.999694	0.999857	0.999989
	-3.42772	1.00032	1.00008	0.999945	0.999709	1.0001	0.999569	1.00017	0.999888	1.00085	0.999086	0.999866
	-3.3532	1.00021	0.999596	0.999599	0.999607	0.999571	0.999902	0.999898	1.00022	1.00027	0.999403	0.99998
	-3.27869	0.999811	0.999243	1.00008	1.00071	0.999837	0.999803	0.999731	0.999772	0.99989	0.999617	0.999608
	-3.20417	0.999953	1.00045	0.999624	0.999744	0.999943	0.999516	0.999589	1.00009	1.00038	1.00031	1.0001
	-3.12966	0.999594	1.00122	1.00003	1.00025	0.999997	1.00012	0.999823	1.0001	1.00024	0.999567	0.999872
	-3.05514	1.00025	1.00076	0.999633	0.999859	1.00009	0.999837	1.00066	0.999924	0.999302	1.00062	0.999978
	-2.98062	0.999827	1.00233	1.00035	0.999521	1.00003	1.00001	1.00077	1.00031	1.0009	1.00008	1.00046
	-2.90611	1.00005	1.00138	1.00017	1.00058	1.00025	1.00039	1.00003	0.999243	0.999489	1.00049	1.00008
	-2.83159	1.00027	1.00158	0.999864	1.00053	0.999632	1.00051	1.00048	1.00035	1.00052	1.00036	0.999949
	-2.75708	0.999588	1.00143	0.9996	1.00064	1.00049	0.999762	1.00007	1.00049	0.999932	1.00012	1.00051
	-2.68256	0.99984	1.00097	0.999935	1.00057	0.999996	0.999348	1.00006	1.00032	0.99907	0.999779	0.999879
	-2.60805	1.00025	1.00193	0.999719	1.00047	1.00008	1.00011	1.00007	0.99985	0.999235	0.999954	0.999835
	-2.53353	1.00027	1.00205	1.00026	1.00058	0.999696	0.999482	0.999374	0.999688	0.999854	0.999164	1.00007
	-2.45901	1.00011	1.00162	1.00045	0.999628	0.999475	0.999749	1.00028	1.00083	1.00026	0.999847	1.00001
	-2.3845	1.00029	1.00188	1.00016	0.999313	1.00019	0.999501	0.999739	1.00065	0.999531	1.00019	0.999434
	-2.30998	1.00051	1.00172	1.00077	0.999846	0.999966	0.999861	0.999892	0.999787	1.00031	1.00048	0.999879
	-2.23547	0.999679	1.00178	1.0001	1.00037	0.999274	0.999474	0.999951	1.00058	1.00035	0.999592	0.999489
	-2.16095	0.999558	1.00236	1.00051	0.999699	0.999917	0.998946	1.00065	1.00051	0.999841	0.999478	0.999759
	-2.08644	1.00012	1.00285	0.999509	0.999848	1.00022	0.999463	1.00019	0.999741	1.00002	0.999701	1.00003
	-2.01192	0.999201	1.00351	1.00042	0.999807	0.999941	0.999462	1.00009	1.00058	0.999145	1.00044	0.999299
	-1.93741	1.00012	1.00268	1.00011	0.999836	0.999731	0.99958	0.999864	1.00008	0.999567	1.00089	1.00025
	-1.86289	0.999928	1.00337	1.00041	0.999646	1.00026	0.999089	0.999524	1.00047	0.998494	0.999756	0.999854
	-1.78837	1.00011	1.00322	1.00041	0.999231	1.00007	0.999571	0.999715	1.00014	0.999136	0.999935	1.00033
	-1.71386	1.00065	1.00309	1.00028	0.999781	0.999309	0.999284	1.00023	0.999935	0.998795	0.999575	0.999989
	-1.63934	1.00007	1.00326	1.00013	1.00035	0.999646	0.999537	1.00013	0.99943	0.999712	0.999655	1.00052
	-1.56483	0.999916	1.00376	0.999746	1.00013	0.99934	0.999048	0.999975	1.00038	0.99995	0.999988	0.999453
	-1.49031	1.00069	1.00366	1.00005	0.999519	0.999545	0.999531	0.999666	0.99975	0.999157	0.999337	0.999452
	-1.4158	1.00049	1.00444	0.99979	0.99991	1.00045	0.999781	1.00004	1.00051	1.00029	0.999802	1.00045
	-1.34128	1.00043	1.00434	1.00017	1.00001	0.999602	0.999554	1.00005	0.999865	0.999863	0.999918	0.99986
	-1.26677	1.00002	1.00379	0.999874	1.00049	0.99996	0.99926	1.00018	0.999833	0.999597	0.999495	0.999958
	-1.19225	1.00002	1.00382	1.00039	0.999906	0.999708	0.999423	1.00003	0.999662	1	0.999721	0.999942
	-1.11773	0.999921	1.00415	0.99993	1.00099	1.00003	0.999306	1.00046	1.00052	0.999091	1.00008	0.999355
	-1.04322	1.00001	1.00417	0.999909	0.999902	1.00019	0.999625	1.00001	1.00046	0.999688	0.999285	0.999335
	-0.968703	1.00032	1.00458	0.999924	1.00064	1.00006	0.998879	1.00012	0.999763	0.999531	0.999629	1.00027
	-0.894187	1.00031	1.0046	1.00018	0.999961	0.999951	0.999994	0.999802	1.00014	0.999591	0.9993	1.0002
	-0.819672	1.00017	1.00407	0.999304	1.00013	0.999807	0.999275	0.999773	1.0004	0.999995	0.999006	0.999997
	-0.745156	0.999596	1.00543	1.00006	0.999106	0.999445	0.999411	0.999801	1.00077	0.998744	0.999575	0.999956
	-0.67064	1.00069	1.00568	0.999435	1.00048	0.999557	0.998984	1.00084	1.00077	0.99986	0.999623	0.999655
	-0.596125	1.00022	1.00538	0.999851	0.999814	0.99978	0.998829	1.00022	1.00038	1.00019	0.99957	0.999791
	-0.521609	1.00039	1.00508	1.00011	1.00004	0.999829	0.99914	0.999943	1.00046	0.999058	0.999586	0.999537
	-0.447094	1.00014	1.00622	0.999813	1.00034	0.999976	0.998335	1.0001	1.00059	0.999781	0.999249	0.999661
	-0.372578	0.999812	1.00562	1.00009	0.999126	0.999038	0.998466	1.00035	1.00002	0.999648	0.999523	0.999887
	-0.298063	1.00055	1.00638	1.00043	1.00059	0.999194	0.998996	1.00022	1.00027	0.999721	0.999232	0.999387
	-0.223547	0.999867	1.00528	0.999934	1.00027	0.999141	0.998636	1.00027	1.0008	0.999238	0.999228	0.999736
	-0.149031	1.00039	1.00612	1.00057	1.0005	0.999314	0.998695	0.999826	1.00036	0.999362	0.999531	1.00019
	-0.0745156	1.00004	1.00665	1.00019	1.00008	0.999694	0.999823	1.00024	0.999818	0.999968	0.999386	0.999935
	0	0.999636	1.00599	1.00004	0.999652	0.999682	0.998887	1.0004	1.00018	0.999175	0.999814	0.999212
	0.0745156	0.992677	1.00611	0.995092	0.996247	0.996482	0.993557	0.995506	0.996137	0.996097	0.996782	0.994656
	0.149031	0.989059	1.0011	0.99238	0.996558	0.993929	0.991761	0.992705	0.99429	0.995261	0.995968	0.991287
	0.223547	0.986465	1.00013	0.990794	0.995517	0.993195	0.99122	0.991001	0.992754	0.993404	0.994983	0.98962
	0.298062	0.984381	0.998291	0.989095	0.995916	0.992416	0.991196	0.990119	0.992391	0.993515	0.995035	0.988391
	0.372578	0.982899	0.997807	0.988246	0.995988	0.991872	0.989416	0.98852	0.991101	0.992762	0.994668	0.98756
	0.447093	0.981483	0.997753	0.98704	0.995333	0.991692	0.990207	0.988873	0.990943	0.993238	0.994616	0.986578
	0.521609	0.980058	0.996598	0.98641	0.996648	0.990807	0.990476	0.987778	0.989838	0.992958	0.994143	0.985597
	0.596125	0.979299	0.996283	0.985829	0.996435	0.990279	0.989663	0.987468	0.989622	0.990672	0.993704	0.984723
	0.67064	0.978483	0.996149	0.984431	0.996838	0.989218	0.989506	0.986837	0.989321	0.990952	0.993815	0.983686
	0.745156	0.976729	0.995024	0.983883	0.996544	0.989007	0.989461	0.986872	0.989067	0.9912	0.992983	0.982867
	0.819672	0.976267	0.995133	0.983835	0.99575	0.988437	0.990691	0.986121	0.988209	0.989653	0.992406	0.98238
	0.894187	0.975281	0.994807	0.982424	0.996939	0.988111	0.990219	0.986116	0.986825	0.990193	0.993445	0.981828
	0.968703	0.974659	0.994546	0.982497	0.996716	0.987496	0.99066	0.985556	0.987264	0.991001	0.992922	0.981526
	1.04322	0.974445	0.994985	0.981128	0.996364	0.987095	0.991241	0.984907	0.986362	0.989641	0.99238	0.980277
	1.11773	0.97348	0.994246	0.981556	0.996358	0.986692	0.991013	0.98406	0.98634	0.990355	0.992974	0.979733
	1.19225	0.972393	0.993574	0.980517	0.996143	0.98582	0.991823	0.984865	0.985673	0.989246	0.992271	0.979704
	1.26677	0.97164	0.993649	0.979384	0.997873	0.985455	0.991716	0.98362	0.986189	0.988706	0.992542	0.97861
	1.34128	0.970972	0.992933	0.979325	0.997936	0.985401	0.991615	0.983717	0.984724	0.988272	0.991594	0.978679
	1.4158	0.970762	0.993137	0.978901	0.997619	0.984831	0.992682	0.983635	0.984537	0.988803	0.991412	0.977779
	1.49031	0.969569	0.993471	0.978257	0.997804	0.98496	0.992579	0.983693	0.984766	0.988507	0.991299	0.977388
	1.56483	0.969574	0.994753	0.977845	0.997237	0.984291	0.993589	0.983364	0.983475	0.988387	0.991531	0.976778
	1.63934	0.968695	0.993298	0.97802	0.997435	0.984372	0.993761	0.982973	0.984518	0.988115	0.990816	0.976764
	1.71386	0.968056	0.992513	0.977201	0.997628	0.983546	0.99417	0.982849	0.982908	0.988034	0.991335	0.976045
	1.78837	0.968134	0.993317	0.976928	0.997114	0.983577	0.995054	0.982632	0.983376	0.98848	0.991474	0.975285
	1.86289	0.967049	0.993064	0.976234	0.997998	0.98314	0.99487	0.982684	0.98332	0.987681	0.991016	0.975772
	1.93741	0.966876	0.99301	0.976551	0.997891	0.982905	0.99505	0.982165	0.983302	0.987497	0.990726	0.975145
	2.01192	0.966108	0.993605	0.976467	0.998092	0.982	0.996313	0.98185	0.982122	0.986677	0.99083	0.974327
	2.08644	0.965539	0.991839	0.975551	0.997442	0.982301	0.996837	0.981569	0.982438	0.987301	0.990611	0.97494
	2.16095	0.965069	0.99296	0.974427	0.998268	0.982294	0.996986	0.982277	0.981887	0.986502	0.989987	0.973623
	2.23547	0.964369	0.993056	0.97463	0.997566	0.981684	0.997595	0.981629	0.982471	0.987159	0.990046	0.973734
	2.30998	0.963688	0.992676	0.974242	0.998145	0.981143	0.99844	0.981552	0.981387	0.986532	0.990633	0.973339
	2.3845	0.963312	0.992457	0.973864	0.997532	0.981062	0.998695	0.981413	0.980401	0.98687	0.989805	0.973002
	2.45901	0.96333	0.993212	0.97347	0.997605	0.980766	0.999447	0.980764	0.980681	0.987735	0.990241	0.971965
	2.53353	0.962796	0.992699	0.973195	0.999043	0.980433	0.999744	0.980536	0.980097	0.987009	0.990106	0.972259
	2.60805	0.962226	0.993171	0.972262	0.99745	0.980016	1.00038	0.980603	0.98006	0.986707	0.990076	0.971897
	2.68256	0.962341	0.992258	0.972335	0.998556	0.97939	1.00073	0.9807	0.979407	0.986571	0.989916	0.971421
	2.75708	0.961698	0.992319	0.972094	0.998597	0.979385	1.00166	0.980426	0.980015	0.987027	0.990629	0.970814
	2.83159	0.96067	0.992507	0.97131	0.998736	0.979232	1.00158	0.980203	0.979982	0.986517	0.989882	0.970879
	2.90611	0.960741	0.99297	0.97152	0.998352	0.978994	1.00303	0.980807	0.979714	0.986776	0.989926	0.970052
	2.98062	0.960321	0.992486	0.971417	0.998777	0.979021	1.00253	0.980374	0.979438	0.986623	0.990032	0.969822
	3.05514	0.960222	0.992515	0.971217	0.998779	0.978015	1.0029	0.980276	0.978834	0.986424	0.989417	0.969305
	3.12966	0.959831	0.993085	0.970425	0.998399	0.978158	1.0038	0.980015	0.978713	0.985631	0.989466	0.96905
	3.20417	0.959456	0.993041	0.97058	0.999343	0.978247	1.00465	0.979658	0.978462	0.9851	0.98968	0.968348
	3.27869	0.958794	0.99219	0.97022	0.998319	0.977772	1.00467	0.979639	0.977923	0.986291	0.988997	0.968026
	3.3532	0.959269	0.992841	0.970045	0.998198	0.977611	1.00519	0.979426	0.977705	0.985727	0.989144	0.968026
	3.42772	0.958157	0.991841	0.969856	0.998615	0.977734	1.00614	0.97935	0.977902	0.985573	0.988824	0.967604
	3.50223	0.958295	0.992436	0.968827	0.999186	0.977518	1.00723	0.979258	0.977738	0.984823	0.989619	0.966754
	3.57675	0.958323	0.993175	0.968835	0.998989	0.976911	1.00759	0.979351	0.977115	0.985947	0.989378	0.967125
	3.65126	0.957744	0.992747	0.968367	0.99948	0.977043	1.00799	0.978048	0.977081	0.985148	0.989114	0.966622
	3.72578	0.957183	0.992843	0.968184	0.99936	0.976611	1.00854	0.978539	0.977231	0.986161	0.988848	0.966747
	3.8003	0.95675	0.992538	0.968902	0.999362	0.976257	1.00984	0.97856	0.976606	0.985661	0.98868	0.966059
	3.87481	0.956156	0.991851	0.968042	0.999601	0.976949	1.00965	0.978197	0.977293	0.985444	0.988751	0.965859
	3.94933	0.955626	0.992615	0.967224	0.999765	0.97627	1.01078	0.978937	0.97619	0.985501	0.989356	0.966054
	4.02384	0.955365	0.993104	0.967525	0.999108	0.975648	1.01059	0.979419	0.976967	0.985649	0.989005	0.964962
	4.09836	0.955217	0.993158	0.966999	0.999462	0.975382	1.01129	0.979511	0.976199	0.985793	0.988472	0.964788
	4.17287	0.954396	0.992062	0.967207	0.998883	0.975776	1.01298	0.978239	0.976308	0.985513	0.988068	0.965053
	4.24739	0.954615	0.99277	0.966691	0.999748	0.975263	1.01313	0.979537	0.975643	0.985103	0.988041	0.964997
	4.3219	0.954499	0.993041	0.966294	0.999178	0.975983	1.01298	0.978627	0.97593	0.985151	0.988202	0.964909
	4.39642	0.953808	0.992899	0.966571	0.998989	0.974879	1.01449	0.978688	0.976258	0.985619	0.987719	0.964302
	4.47094	0.953623	0.993713	0.966372	0.99836	0.97552	1.01457	0.97871	0.975463	0.985362	0.988127	0.963557
	4.54545	0.953314	0.993615	0.96599	0.999636	0.974909	1.01506	0.977732	0.97557	0.984714	0.987784	0.963616
	4.61997	0.95291	0.992759	0.965912	0.999883	0.974533	1.01544	0.978239	0.975091	0.98437	0.988138	0.963241
	4.69448	0.952653	0.99401	0.966313	0.999446	0.975008	1.01557	0.978234	0.97511	0.984675	0.988246	0.963049
	4.769	0.95282	0.99307	0.965324	0.999114	0.97414	1.01601	0.978286	0.974983	0.984612	0.987949	0.963116
	4.84351	0.952068	0.993743	0.965294	0.999219	0.973903	1.01723	0.978289	0.974499	0.984708	0.988864	0.962765
	4.91803	0.951952	0.993281	0.964779	0.999546	0.973428	1.01712	0.978415	0.974107	0.984563	0.988189	0.962478
	4.99255	0.952487	0.993958	0.96456	0.999942	0.973554	1.01791	0.978187	0.974258	0.984572	0.98802	0.962335
	5.06706	0.951848	0.994049	0.964876	0.999601	0.973713	1.01902	0.978166	0.973845	0.984244	0.987953	0.961711
	5.14158	0.951708	0.994027	0.96474	0.998867	0.973194	1.01983	0.977733	0.974302	0.984364	0.987777	0.961817
	5.21609	0.951442	0.993989	0.963712	1.00022	0.973165	1.02033	0.977892	0.973797	0.984391	0.988037	0.962167
	5.29061	0.952002	0.993722	0.963553	0.99956	0.972734	1.02104	0.977746	0.973544	0.984307	0.987298	0.961597
	5.36512	0.951237	0.99397	0.963713	0.99975	0.972542	1.02156	0.977222	0.97333	0.985326	0.987165	0.960928
	5.43964	0.950994	0.994158	0.964469	0.999501	0.97299	1.02211	0.977923	0.973479	0.983761	0.987897	0.961004
	5.51415	0.95044	0.9933	0.963707	0.999552	0.972349	1.02301	0.977043	0.973402	0.984533	0.986826	0.960177
	5.58867	0.950022	0.994058	0.963283	0.999513	0.971842	1.02314	0.97802	0.973129	0.984871	0.987695	0.959811
	5.66319	0.949804	0.99391	0.962959	1.00023	0.972172	1.02393	0.976973	0.973106	0.984253	0.987288	0.960267
	5.7377	0.950147	0.993878	0.963003	1.00067	0.97174	1.02461	0.976776	0.973444	0.985133	0.98764	0.959701
	5.81222	0.949782	0.992887	0.962282	1.00009	0.971613	1.02407	0.97709	0.972515	0.984476	0.987528	0.959453
	5.88673	0.94932	0.99363	0.962412	1.00024	0.971585	1.02603	0.977364	0.973034	0.984832	0.987309	0.959498
	5.96125	0.948653	0.994239	0.962258	1.00032	0.971354	1.02563	0.977194	0.972812	0.984732	0.98772	0.95941
	6.03576	0.949173	0.994427	0.962074	0.999443	0.971306	1.02679	0.977071	0.972512	0.984204	0.987397	0.958916
	6.11028	0.948715	0.994601	0.962028	1.00041	0.970714	1.02751	0.977358	0.972677	0.984898	0.986399	0.958384
	6.18479	0.949097	0.994788	0.962026	1.00012	0.97161	1.02717	0.977393	0.972401	0.98409	0.987064	0.958581
	6.25931	0.948002	0.995325	0.962004	0.999889	0.971221	1.02852	0.976859	0.97282	0.984491	0.986653	0.95852
	6.33383	0.948324	0.994692	0.96183	1.00016	0.970762	1.02843	0.976848	0.972613	0.984699	0.986522	0.958245
	6.40834	0.948385	0.994619	0.961205	1.0002	0.970304	1.02891	0.976869	0.972551	0.984681	0.986638	0.958504
	6.48286	0.948007	0.995302	0.961095	1.00031	0.970167	1.02903	0.976973	0.972056	0.98441	0.98667	0.958258
	6.55737	0.947894	0.99463	0.960618	1.0005	0.970195	1.03091	0.976366	0.971812	0.983813	0.985796	0.957066
	6.63189	0.947552	0.995106	0.960712	1.00026	0.969755	1.03111	0.976893	0.971913	0.984844	0.986385	0.95755
	6.7064	0.947477	0.995154	0.960488	1.00056	0.97011	1.03105	0.976553	0.971764	0.984512	0.986216	0.957371
	6.78092	0.946932	0.994891	0.960076	1.00053	0.969957	1.03156	0.976911	0.971613	0.984777	0.986134	0.956762
	6.85544	0.947113	0.994396	0.960222	1.00102	0.968935	1.03229	0.976841	0.972217	0.984087	0.985264	0.956946
	6.92995	0.946798	0.995193	0.960061	1.00048	0.969225	1.03283	0.976147	0.971383	0.983969	0.985943	0.957093
	7.00447	0.946604	0.995024	0.959863	1.00061	0.969638	1.03345	0.975421	0.971635	0.984708	0.985642	0.957105
	7.07898	0.946841	0.995884	0.960172	1.00094	0.968988	1.03391	0.976706	0.971365	0.984485	0.985822	0.957258
	7.1535	0.946669	0.995671	0.959502	1.00064	0.968532	1.03411	0.976574	0.971058	0.984355	0.985718	0.956421
	7.22801	0.945738	0.995461	0.959478	1.00026	0.969471	1.03479	0.977246	0.971277	0.983822	0.985572	0.955881
	7.30253	0.945754	0.995089	0.959512	1.00053	0.968479	1.03543	0.976821	0.971365	0.983948	0.985904	0.95593
	7.37704	0.945817	0.995594	0.95924	1.00082	0.967878	1.03587	0.977399	0.971552	0.985383	0.985666	0.955563
	7.45156	0.945241	0.995548	0.958727	1.00143	0.96932	1.03633	0.977264	0.972305	0.983987	0.985415	0.955758
	7.52608	0.94551	0.995166	0.958672	1.00035	0.969593	1.03712	0.976736	0.971065	0.984554	0.985708	0.955524
	7.60059	0.945082	0.996041	0.958801	1.00076	0.968702	1.03752	0.976647	0.971065	0.984593	0.985638	0.955746
	7.67511	0.944982	0.995531	0.958923	1.00022	0.968214	1.03736	0.976757	0.97181	0.984509	0.985077	0.955451
	7.74962	0.944757	0.995849	0.958359	1.00136	0.968004	1.03818	0.976327	0.970832	0.983978	0.985474	0.954661
	7.82414	0.945122	0.996348	0.95905	1.00167	0.968341	1.03876	0.976899	0.971297	0.984777	0.985639	0.954984
	7.89865	0.944863	0.996206	0.957752	1.00123	0.968152	1.03926	0.976328	0.970676	0.984313	0.985595	0.95464
	7.97317	0.944126	0.99593	0.957861	1.00087	0.967995	1.03969	0.977218	0.970867	0.983635	0.98549	0.954555
	8.04768	0.944476	0.995603	0.958214	1.00057	0.96842	1.04011	0.977116	0.970966	0.984183	0.985287	0.954332
	8.1222	0.944508	0.995937	0.958436	1.00034	0.967682	1.04021	0.976938	0.970305	0.984446	0.984807	0.954547
	8.19672	0.944303	0.996809	0.958173	1.00081	0.967481	1.04086	0.976585	0.970294	0.983779	0.9852	0.954559
	8.27123	0.943887	0.996312	0.957794	1.00158	0.967917	1.0417	0.976764	0.970916	0.983936	0.984728	0.954235
	8.34575	0.944118	0.995874	0.957826	1.00154	0.966946	1.04178	0.976217	0.969854	0.983957	0.98465	0.954056
	8.42026	0.94378	0.996341	0.957932	1.00126	0.966869	1.04285	0.976089	0.970481	0.9851	0.985244	0.954072
	8.49478	0.944068	0.996805	0.957006	1.00211	0.966775	1.04359	0.976789	0.970854	0.983987	0.985018	0.953801
	8.56929	0.943484	0.996379	0.95753	1.00119	0.966726	1.04305	0.977208	0.970122	0.984102	0.98498	0.953336
	8.64381	0.942863	0.997118	0.956953	1.00164	0.96742	1.0439	0.977225	0.970353	0.983948	0.984547	0.95385
	8.71833	0.943286	0.997283	0.956849	1.00041	0.967064	1.04493	0.976689	0.970611	0.983137	0.984784	0.954448
	8.79284	0.942812	0.996147	0.957076	1.00117	0.966554	1.04482	0.977625	0.969962	0.984663	0.985129	0.954052
	8.86736	0.942644	0.996984	0.957168	1.00109	0.96717	1.04426	0.97731	0.969587	0.98434	0.984804	0.9528
	8.94187	0.942541	0.996523	0.956519	1.00153	0.966513	1.04504	0.977409	0.969558	0.984406	0.984827	0.95282
	9.01639	0.942926	0.997072	0.956775	1.00185	0.966571	1.04606	0.976899	0.969948	0.983855	0.984672	0.952693
	9.0909	0.942031	0.998341	0.956037	1.00133	0.967488	1.04606	0.976469	0.970099	0.984337	0.984148	0.952658
	9.16542	0.942245	0.997135	0.956059	1.00114	0.967209	1.04693	0.977341	0.969489	0.984783	0.984428	0.952452
	9.23993	0.942525	0.997909	0.956332	1.0019	0.966214	1.04691	0.976047	0.970159	0.984786	0.984584	0.952484
	9.31445	0.942313	0.996991	0.956019	1.00146	0.966245	1.04712	0.976722	0.969765	0.984587	0.98395	0.952612
	9.38897	0.942206	0.997569	0.955799	1.00251	0.966655	1.04767	0.976677	0.970018	0.98485	0.983974	0.952208
	9.46348	0.941479	0.997966	0.955808	1.00157	0.966655	1.04843	0.977107	0.969577	0.984618	0.983934	0.952319
	9.538	0.941687	0.997949	0.955447	1.00136	0.966153	1.04859	0.97698	0.970368	0.985426	0.983935	0.951801
	9.61251	0.941891	0.997151	0.955298	1.00232	0.965591	1.049	0.977381	0.970199	0.984364	0.983721	0.951557
	9.68703	0.940987	0.997945	0.955496	1.00164	0.96597	1.04986	0.977173	0.969992	0.983903	0.984162	0.951547
	9.76154	0.94132	0.997598	0.955483	1.00237	0.966289	1.04972	0.97715	0.969988	0.98551	0.98395	0.951834
	9.83606	0.940817	0.998141	0.955409	1.00144	0.965707	1.04933	0.97693	0.969844	0.985646	0.984522	0.951909
	9.91057	0.940814	0.998199	0.955686	1.00209	0.965611	1.0504	0.977041	0.969545	0.984328	0.983867	0.951462
	9.98509	0.940816	0.998001	0.955334	1.00147	0.96577	1.05076	0.977205	0.970265	0.984636	0.983269	0.951295
	10.0596	0.940976	0.998579	0.954847	1.00194	0.965532	1.05068	0.977337	0.969817	0.985299	0.983956	0.951507
	10.1341	0.940594	0.998619	0.95427	1.00183	0.965163	1.05137	0.977074	0.969743	0.984551	0.982957	0.95089
	10.2086	0.940504	0.999285	0.954329	1.00219	0.9655	1.05182	0.976868	0.969497	0.985987	0.984167	0.950325
	10.2832	0.94028	0.998596	0.954545	1.00216	0.965983	1.05195	0.976969	0.969265	0.984802	0.983338	0.951025
	10.3577	0.940428	0.998565	0.954618	1.00258	0.965989	1.05215	0.977081	0.969195	0.984838	0.983236	0.95141
	10.4322	0.940224	0.998231	0.954533	1.00173	0.965421	1.05252	0.977885	0.968446	0.984566	0.983151	0.950561
	10.5067	0.940139	0.999681	0.954235	1.00217	0.965097	1.05324	0.977868	0.968797	0.984783	0.983543	0.95104
	10.5812	0.940096	0.999393	0.954475	1.00221	0.96524	1.05363	0.97724	0.969195	0.984636	0.983415	0.950484
	10.6557	0.940184	0.999418	0.954482	1.00234	0.965533	1.05434	0.977105	0.968548	0.984774	0.983649	0.950472
	10.7302	0.939693	0.9988	0.954169	1.00268	0.965221	1.05411	0.978012	0.968703	0.985037	0.982953	0.949884
	10.8048	0.939339	0.999314	0.953195	1.00213	0.965269	1.05434	0.977441	0.968681	0.986204	0.983363	0.950086
	10.8793	0.939353	0.998942	0.954204	1.00214	0.964507	1.05514	0.977256	0.968787	0.985169	0.98339	0.950395
	10.9538	0.939545	0.998897	0.953919	1.00277	0.964783	1.05493	0.977237	0.968721	0.984533	0.983321	0.95028
	11.0283	0.938886	0.999226	0.954292	1.00244	0.96487	1.05549	0.977316	0.968409	0.985178	0.983556	0.950231
	11.1028	0.939019	0.998915	0.953452	1.00295	0.964589	1.05594	0.978457	0.969247	0.98497	0.983229	0.949921
	11.1773	0.939105	0.999308	0.952893	1.00184	0.964514	1.05584	0.977798	0.968811	0.985613	0.983181	0.949828
	11.2519	0.938553	0.999074	0.953402	1.00231	0.964541	1.05558	0.977825	0.968295	0.985462	0.982942	0.949976
	11.3264	0.938871	0.999746	0.952997	1.00355	0.964771	1.05624	0.978141	0.968811	0.984856	0.983107	0.950896
	11.4009	0.939085	0.999665	0.953025	1.00277	0.964674	1.05632	0.977538	0.968479	0.985996	0.983111	0.949758
	11.4754	0.938544	0.999508	0.953413	1.00304	0.964783	1.05666	0.978117	0.96925	0.984829	0.982683	0.950374
	11.5499	0.938105	1.00033	0.953299	1.00283	0.965106	1.0563	0.977904	0.968088	0.984913	0.981944	0.95015
	11.6244	0.938616	1.00058	0.952818	1.00267	0.963866	1.0568	0.977523	0.968732	0.985987	0.98275	0.949654
	11.6989	0.937877	1.00013	0.953164	1.00322	0.965594	1.05748	0.977503	0.968294	0.985287	0.982471	0.94997
	11.7735	0.937829	1.00024	0.952978	1.00366	0.964669	1.05774	0.977795	0.968346	0.985196	0.983009	0.949705
	11.848	0.938029	0.999512	0.952247	1.00358	0.964571	1.0572	0.97743	0.967911	0.985851	0.982888	0.949168
	11.9225	0.937647	0.999821	0.952701	1.00287	0.964077	1.05853	0.977993	0.967904	0.985769	0.982652	0.949492
	11.997	0.937648	0.999431	0.952682	1.00259	0.964518	1.05829	0.977455	0.968289	0.984868	0.98332	0.949634
	12.0715	0.937732	1.00011	0.95244	1.00268	0.964247	1.05784	0.978487	0.968485	0.985588	0.982943	0.949315
	12.146	0.937888	1.00145	0.952391	1.00276	0.963626	1.05819	0.978497	0.968054	0.985806	0.983092	0.948998
	12.2206	0.937995	1.00156	0.952322	1.00355	0.963739	1.05852	0.978519	0.967386	0.985999	0.982629	0.94895
	12.2951	0.937384	1.0005	0.952193	1.00344	0.964748	1.05881	0.979182	0.967753	0.986001	0.983003	0.948848
	12.3696	0.937817	0.999464	0.95156	1.00377	0.963767	1.05908	0.978314	0.968039	0.985649	0.982037	0.94832
	12.4441	0.937168	1.0015	0.952077	1.00355	0.963967	1.05955	0.978733	0.967355	0.986722	0.98256	0.948715
	12.5186	0.937032	1.00081	0.952349	1.00336	0.964166	1.05948	0.978754	0.968228	0.985392	0.982576	0.948523
	12.5931	0.93695	0.999464	0.951793	1.0034	0.964081	1.05968	0.978334	0.967565	0.986403	0.982643	0.948523
	12.6677	0.937411	1.00136	0.951504	1.0038	0.963655	1.06052	0.979126	0.967933	0.986725	0.983433	0.948625
	12.7422	0.937209	1.0006	0.952154	1.00392	0.962853	1.06093	0.978676	0.967995	0.986463	0.982932	0.948322
	12.8167	0.937078	1.00145	0.951527	1.00385	0.963673	1.06007	0.979077	0.966768	0.986077	0.982342	0.947964
	12.8912	0.93646	1.00118	0.951465	1.00427	0.963769	1.06162	0.979646	0.967258	0.986776	0.982129	0.94796
	12.9657	0.936522	1.0016	0.951421	1.00389	0.963159	1.06031	0.979019	0.967628	0.986517	0.982629	0.94791
	13.0402	0.93701	1.00217	0.951259	1.00384	0.963316	1.06139	0.978567	0.967555	0.987666	0.981954	0.947758
	13.1147	0.937003	1.0026	0.95117	1.00401	0.963035	1.06125	0.978716	0.968069	0.986855	0.982383	0.947924
	13.1893	0.937182	1.00147	0.951704	1.00399	0.963076	1.06124	0.979234	0.967648	0.986424	0.982645	0.947849
	13.2638	0.936302	1.00156	0.951364	1.00389	0.963637	1.06166	0.978648	0.967103	0.986991	0.982394	0.947552
	13.3383	0.936657	1.00255	0.951242	1.00421	0.96319	1.06207	0.97887	0.967848	0.986339	0.98252	0.947655
	13.4128	0.936899	1.00247	0.951337	1.00436	0.963387	1.06224	0.978967	0.967175	0.986234	0.982688	0.947709
	13.4873	0.936237	1.0027	0.951528	1.00447	0.962667	1.06226	0.979107	0.967338	0.985537	0.981998	0.947314
	13.5618	0.93623	1.00298	0.950912	1.00509	0.962969	1.06173	0.980038	0.967335	0.986849	0.982207	0.947901
	13.6364	0.935947	1.00255	0.95109	1.00412	0.963396	1.06235	0.9793	0.967529	0.98734	0.982412	0.947429
	13.7109	0.936466	1.00272	0.950706	1.00367	0.963082	1.06263	0.979531	0.967106	0.987033	0.982436	0.946777
	13.7854	0.935935	1.00346	0.950891	1.00474	0.96239	1.0629	0.979115	0.967547	0.987208	0.982083	0.946749
	13.8599	0.93603	1.00263	0.950241	1.00436	0.962635	1.06317	0.979584	0.967164	0.987437	0.982716	0.947464
	13.9344	0.935903	1.00305	0.950388	1.00362	0.963196	1.06329	0.979801	0.967334	0.986677	0.982815	0.947354
	14.0089	0.93569	1.00316	0.950461	1.00412	0.963363	1.06368	0.979173	0.967092	0.987036	0.982007	0.946671
	14.0834	0.935624	1.00299	0.950952	1.00411	0.962712	1.06341	0.979178	0.966322	0.986725	0.983132	0.946989
	14.158	0.935488	1.00266	0.950957	1.00418	0.963361	1.0644	0.978896	0.966449	0.987582	0.981543	0.946442
	14.2325	0.935795	1.00306	0.95095	1.00374	0.962875	1.06351	0.979121	0.967025	0.987681	0.98195	0.946633
	14.307	0.93523	1.00287	0.950848	1.00393	0.963071	1.06404	0.978967	0.966501	0.986698	0.982092	0.946205
	14.3815	0.936131	1.00259	0.950989	1.00434	0.96267	1.06408	0.980589	0.966833	0.988341	0.98198	0.946224
	14.456	0.9359	1.0036	0.950397	1.00397	0.962802	1.06458	0.97935	0.966705	0.987015	0.982758	0.946047
	14.5305	0.935483	1.00329	0.950763	1.00483	0.962852	1.06464	0.980154	0.9663	0.987937	0.981657	0.946115
	14.6051	0.93535	1.00384	0.950902	1.00366	0.962867	1.06506	0.979563	0.966164	0.987479	0.982237	0.946401
	14.6796	0.935768	1.00255	0.950036	1.00421	0.962538	1.0654	0.979979	0.966621	0.987853	0.982035	0.94632
	14.7541	0.934854	1.00325	0.950331	1.00507	0.963282	1.06604	0.979462	0.96555	0.987352	0.98211	0.946456
	14.8286	0.935039	1.0035	0.950631	1.00385	0.962977	1.06553	0.980269	0.966111	0.98772	0.982367	0.94695
	14.9031	0.935147	1.00417	0.949824	1.00467	0.963338	1.06612	0.98005	0.966276	0.988004	0.982142	0.946066
	14.9776	0.934953	1.00418	0.950248	1.00332	0.96344	1.06636	0.979638	0.966334	0.98886	0.982254	0.946421
	15.0522	0.935199	1.00371	0.950323	1.00477	0.962311	1.06565	0.980348	0.96578	0.988453	0.981845	0.94659
	15.1267	0.935625	1.00343	0.950031	1.00427	0.963101	1.06682	0.979853	0.965581	0.987639	0.981421	0.946427
	15.2012	0.934959	1.00458	0.950289	1.00363	0.962674	1.06662	0.979825	0.966642	0.98772	0.981806	0.945713
	15.2757	0.934748	1.00429	0.949205	1.00426	0.962914	1.06651	0.980067	0.966298	0.987756	0.982269	0.946625
	15.3502	0.935264	1.00377	0.949326	1.00498	0.96221	1.06681	0.980155	0.966078	0.988124	0.981426	0.945633
	15.4247	0.93482	1.00398	0.949951	1.00431	0.96256	1.06584	0.980353	0.965811	0.986936	0.981884	0.945961
	15.4992	0.93455	1.00438	0.949841	1.0051	0.962495	1.06659	0.980736	0.966316	0.988378	0.982167	0.945768
	15.5738	0.935582	1.00481	0.949969	1.00524	0.962323	1.06609	0.981118	0.966093	0.987934	0.982267	0.945449
	15.6483	0.935614	1.00474	0.949884	1.00477	0.962346	1.0673	0.980841	0.966107	0.989183	0.982249	0.945233
	15.7228	0.934912	1.00537	0.949963	1.00516	0.962578	1.06717	0.980883	0.966073	0.988221	0.982469	0.945712
	15.7973	0.934524	1.00477	0.950239	1.0049	0.963027	1.06774	0.9809	0.965927	0.98798	0.982435	0.945985
	15.8718	0.934855	1.00541	0.949802	1.00515	0.962238	1.06791	0.981024	0.965664	0.988019	0.982445	0.945141
	15.9463	0.934966	1.00456	0.949648	1.00503	0.962867	1.06722	0.980137	0.965523	0.988577	0.981407	0.945424
	16.0209	0.934589	1.00456	0.94955	1.00514	0.962388	1.06675	0.980544	0.965985	0.989134	0.982251	0.946376
	16.0954	0.934332	1.00469	0.94955	1.0058	0.962451	1.06784	0.980692	0.965617	0.988308	0.981767	0.945421
	16.1699	0.934502	1.00525	0.949059	1.00498	0.96202	1.06799	0.980734	0.965675	0.987967	0.981466	0.945794
	16.2444	0.934696	1.00519	0.949607	1.00525	0.961497	1.06791	0.97996	0.965843	0.988604	0.981817	0.945751
	16.3189	0.934718	1.00621	0.949449	1.00506	0.961677	1.06758	0.979583	0.965223	0.990533	0.981499	0.945357
	16.3934	0.934598	1.00584	0.949405	1.00527	0.96202	1.06837	0.98066	0.965603	0.989261	0.982178	0.944944
	16.4679	0.93486	1.00648	0.948829	1.00552	0.961403	1.068	0.980774	0.96587	0.989327	0.981582	0.946152
	16.5425	0.934333	1.00578	0.949839	1.00478	0.961767	1.06812	0.980464	0.965995	0.98858	0.981843	0.945593
	16.617	0.934737	1.00603	0.948725	1.00506	0.962524	1.06869	0.98035	0.965515	0.989665	0.981655	0.945108
	16.6915	0.93405	1.00609	0.949244	1.00497	0.962451	1.06864	0.980186	0.965096	0.989629	0.982584	0.945313
	16.766	0.934305	1.00595	0.949194	1.00505	0.962009	1.06846	0.980109	0.965289	0.990123	0.981778	0.945326
	16.8405	0.934593	1.00614	0.949017	1.00544	0.961951	1.06782	0.980751	0.965569	0.989774	0.98195	0.945461
	16.915	0.93408	1.00697	0.949241	1.00597	0.961809	1.06925	0.980467	0.966058	0.988709	0.981814	0.945232
	16.9896	0.934393	1.00655	0.949294	1.00556	0.961851	1.06848	0.980446	0.965312	0.990033	0.981679	0.945123
	17.0641	0.93422	1.00654	0.94964	1.00542	0.96161	1.06876	0.980377	0.965559	0.989804	0.981156	0.94509
	17.1386	0.933992	1.00654	0.949296	1.00548	0.962187	1.06865	0.981185	0.965363	0.990588	0.98164	0.944777
	17.2131	0.934513	1.00686	0.949194	1.00603	0.962255	1.06865	0.980873	0.965342	0.990075	0.981965	0.945641
	17.2876	0.934469	1.00753	0.949519	1.00562	0.961672	1.06915	0.980783	0.965452	0.988926	0.981676	0.945358
	17.3621	0.934465	1.00716	0.949267	1.00574	0.962058	1.0685	0.980866	0.965144	0.989143	0.981962	0.945233
	17.4366	0.934103	1.00754	0.948571	1.00503	0.961713	1.06956	0.980734	0.96593	0.990624	0.981486	0.945597
	17.5112	0.934325	1.00795	0.949192	1.0052	0.961259	1.06906	0.980439	0.964629	0.990464	0.982425	0.94508
	17.5857	0.933915	1.00762	0.949282	1.00611	0.961716	1.06986	0.980903	0.964881	0.990938	0.98229	0.945177
	17.6602	0.93423	1.00863	0.949715	1.00608	0.961305	1.06924	0.98161	0.964592	0.991076	0.982204	0.944926
	17.7347	0.934298	1.00827	0.949906	1.0056	0.961263	1.0697	0.981024	0.965265	0.990307	0.981984	0.944996
	17.8092	0.933523	1.0077	0.948987	1.00576	0.961784	1.06964	0.982061	0.965151	0.99132	0.981682	0.945093
	17.8837	0.934397	1.0085	0.949447	1.00525	0.961303	1.07027	0.981974	0.964249	0.990304	0.981353	0.945721
	17.9583	0.934226	1.00816	0.950095	1.00611	0.961595	1.06984	0.980911	0.96475	0.99	0.982508	0.946097
	18.0328	0.933904	1.00796	0.9494	1.00596	0.961706	1.07016	0.980844	0.964694	0.991408	0.982374	0.945283
	18.1073	0.93413	1.00883	0.950081	1.00574	0.961332	1.07078	0.981847	0.965121	0.990657	0.981885	0.945589
	18.1818	0.932957	1.00896	0.949311	1.00563	0.961702	1.07063	0.981881	0.965114	0.989303	0.982705	0.94496
	18.2563	0.933809	1.00899	0.948945	1.00703	0.961094	1.06983	0.981174	0.964907	0.990205	0.981957	0.944946
	18.3308	0.933403	1.00786	0.949317	1.00756	0.961481	1.07038	0.981904	0.964812	0.990473	0.981107	0.945438
	18.4054	0.933395	1.00907	0.949563	1.00647	0.961203	1.07026	0.98105	0.96561	0.990681	0.981767	0.944777
	18.4799	0.934149	1.00799	0.949472	1.00696	0.96114	1.07031	0.981719	0.964559	0.990971	0.981772	0.945656
	18.5544	0.93413	1.00902	0.948655	1.00664	0.961044	1.07064	0.981265	0.965239	0.990678	0.98172	0.945188
	18.6289	0.933858	1.00923	0.949107	1.00749	0.961498	1.07126	0.981608	0.965214	0.990102	0.98156	0.94491
	18.7034	0.934085	1.01014	0.949698	1.00688	0.960923	1.0706	0.9814	0.965252	0.990003	0.982676	0.945444
	18.7779	0.934063	1.00863	0.949193	1.00603	0.960854	1.07009	0.98092	0.965468	0.990651	0.981959	0.945194
	18.8524	0.933345	1.00951	0.948635	1.00626	0.960968	1.07062	0.98119	0.965789	0.990042	0.981713	0.945315
	18.927	0.933831	1.00964	0.94904	1.00721	0.961661	1.07067	0.981389	0.965232	0.991902	0.982012	0.94536
	19.0015	0.933465	1.00997	0.948907	1.00709	0.961419	1.07081	0.980841	0.964471	0.990229	0.982269	0.945374
	19.076	0.933643	1.00957	0.949147	1.00711	0.962161	1.07073	0.981476	0.964817	0.991082	0.981598	0.945158
	19.1505	0.93362	1.00963	0.949193	1.00687	0.962003	1.07142	0.981399	0.965184	0.99038	0.982077	0.944789
	19.225	0.933069	1.00966	0.948596	1.00663	0.961308	1.07085	0.981375	0.965344	0.990322	0.981267	0.945384
	19.2995	0.933359	1.00948	0.948962	1.00745	0.961126	1.07211	0.981561	0.964492	0.991164	0.982456	0.944885
	19.3741	0.933777	1.0097	0.94904	1.00664	0.961331	1.07108	0.981277	0.964484	0.990943	0.981818	0.945023
	19.4486	0.933549	1.01023	0.948372	1.0068	0.961226	1.07155	0.981348	0.965092	0.991372	0.981993	0.944885
	19.5231	0.933497	1.01058	0.948829	1.00665	0.961123	1.07089	0.981565	0.964675	0.990717	0.981887	0.944814
	19.5976	0.932825	1.00999	0.948446	1.00728	0.962088	1.07164	0.981045	0.96522	0.991323	0.982674	0.944772
	19.6721	0.932953	1.00987	0.948573	1.00738	0.961698	1.07159	0.981249	0.964864	0.991773	0.982327	0.944538
	19.7466	0.933194	1.01017	0.948894	1.00756	0.961284	1.07182	0.981804	0.965273	0.991438	0.981403	0.944143
	19.8211	0.932743	1.01007	0.949232	1.00784	0.962091	1.07172	0.9823	0.96522	0.992077	0.981755	0.945095
	19.8957	0.93391	1.01057	0.948497	1.00725	0.961739	1.07226	0.98226	0.965114	0.991553	0.981963	0.944965
	19.9702	0.93353	1.01007	0.948642	1.00782	0.962072	1.07149	0.982609	0.964683	0.99221	0.982267	0.945104
	20.0447	0.933692	1.01061	0.94884	1.0078	0.962575	1.07274	0.981887	0.964661	0.991414	0.981942	0.944535
	20.1192	0.933689	1.01093	0.948331	1.00844	0.962181	1.07217	0.98133	0.965507	0.991179	0.982536	0.94442
	20.1937	0.933516	1.01128	0.94866	1.00777	0.962075	1.07229	0.981835	0.964429	0.991188	0.982305	0.944432
	20.2682	0.933926	1.01043	0.948763	1.00782	0.961908	1.07228	0.982275	0.965011	0.99224	0.982016	0.944339
	20.3428	0.933115	1.01163	0.949048	1.00793	0.961809	1.07153	0.981454	0.965076	0.99107	0.981785	0.94475
	20.4173	0.93395	1.01132	0.949167	1.00802	0.961904	1.0726	0.982155	0.964431	0.990904	0.981709	0.94441
	20.4918	0.933657	1.01094	0.948199	1.00855	0.961492	1.07297	0.982055	0.964334	0.991263	0.982183	0.945137
	20.5663	0.933715	1.01146	0.948904	1.00779	0.96176	1.07215	0.981703	0.96386	0.992053	0.981876	0.944699
	20.6408	0.933495	1.01216	0.948831	1.00786	0.961256	1.07219	0.982036	0.964532	0.992394	0.98156	0.944209
	20.7153	0.93339	1.01206	0.948707	1.00748	0.961758	1.07293	0.982126	0.964328	0.991209	0.981689	0.944135
	20.7899	0.93364	1.01201	0.948639	1.00771	0.961547	1.07239	0.981656	0.964543	0.992403	0.982189	0.944397
	20.8644	0.933791	1.01128	0.948519	1.00812	0.961544	1.07193	0.981885	0.964344	0.990883	0.981595	0.943997
	20.9389	0.933864	1.0117	0.948996	1.00827	0.961773	1.0728	0.982303	0.964201	0.992083	0.981828	0.944646
	21.0134	0.934022	1.01117	0.948765	1.00723	0.961401	1.07205	0.982249	0.963778	0.992095	0.981833	0.94477
	21.0879	0.939829	1.0118	0.954121	1.01341	0.966388	1.0793	0.988199	0.969875	0.995608	0.985106	0.9499
	21.1624	0.944751	1.01666	0.957288	1.01556	0.970193	1.08342	0.991308	0.972875	0.997634	0.987743	0.953252
	21.2369	0.948064	1.01898	0.96013	1.01712	0.971267	1.0852	0.993435	0.974607	0.999112	0.988819	0.955624
	21.3115	0.949091	1.02116	0.961647	1.01783	0.972555	1.08646	0.994447	0.975967	1.00009	0.989691	0.956776
	21.386	0.951136	1.02163	0.96299	1.01833	0.973319	1.08676	0.996067	0.976938	0.999802	0.990477	0.957385
	21.4605	0.952109	1.0222	0.964118	1.01942	0.974801	1.08692	0.997142	0.978108	0.999923	0.991268	0.958891
	21.535	0.953071	1.02356	0.964746	1.01978	0.975776	1.08815	0.998699	0.97868	1.0006	0.991497	0.95966
	21.6095	0.954958	1.0243	0.965578	1.01947	0.976246	1.08761	0.999177	0.980027	1.00154	0.992405	0.961011
	21.684	0.955718	1.02517	0.966372	1.02037	0.976605	1.08796	0.999368	0.979981	1.00075	0.992958	0.961259
	21.7586	0.956323	1.0264	0.966835	1.01956	0.977351	1.08855	1.00005	0.980288	1.00123	0.993055	0.962388
	21.8331		1.02676

## Sheet: Ext-Data-Fig-1e
HT-DSF Fragment Confirmation - DSF and MST (identical to main Fig. 1c, displayed as unzoomed graph)
				Atto488-AIF
	Compound	Reference ID	DSF ΔTm (°C)	MST Amplitude
Tm-Elevating	F0345-3713	B1	-0.65	966.345			Average	Std. Dev. (SD)	3SD	Avg + 3SD	Avg - 3SD
	F6541-5066	B2	0.14	955.725		DSF (°C)	0	0.23	0.69	0.7	-0.7
	F0823-0057	B3	-8.55	951.964		MST (Response Amplitude)	956.3	1.4	4.2	960.5	952.1
	F1980-0013	B4	-0.26	955.565
	F1967-1331	B5	1.08	1003.12
	F2184-0232	B6	-0.3	951.079
	F1092-1243	B7	0.07	975.837
	F0664-0094	B8	1.17	952.65
	F3098-2193	B9	-0.32	957.68
	F3222-2571	B10	-0.01	953.884
	F2130-0094	B11	-0.43	963.478
	F6559-1405	B12	0.15	952.274
	F0001-2710	C1	0.57	954.525
	F0894-0163	C2	0.47	953.482
	F2167-2742	C3	0.49	970.599
	F1906-0093	C4	1.88	952.694
	F3083-0166	C5	-0.38	955.308
	F2135-1123	C6	0.64	957.242
	F8888-6524	C7	0.97	950.634
Tm-Lowering	F2169-0129	E3	-0.96	965.112
	F1957-0093	E2	-2.38	991.539
	F6543-8631	E1	-1.47	952.012
	F1957-0100	D12	-3.04	986.005
	F6541-1463	D11	-1.71	969.895
	F0818-0021	D10	-0.9	965.65
	F0722-0745	D9	-1.92	961.012
	F2135-0800	D8	-2.92	974.597
	F2183-0014	D7	-3.38	978.256
	F2163-0004	D6	-2.18	959.946
	F1957-0186	D5	-1.45	953.193
	F2189-0161	D4	-2.29	951.141
	F9995-2431	D3	-3.82	967.017
	F1894-0242	D2	-2.09	954.379
	F2156-0057	D1	-3.45	958.861
	F2156-0068	C12	-4.37	1022.34
	F2156-0047	C11	-3.65	1036.95
	F1957-0061	C10	-6.66	954.508
	F2156-0070	C9	-5.02	966.586
	F1957-0058	C8	-10.09	955.068
				956.3
