# Supplementary material for: Chemical screening by time-resolved X-ray scattering to discover allosteric probes
Source: Nat Chem Biol. Author manuscript; Available in PMC 2024 Sep 1. (PMC11358040; doi:10.1038/s41589-024-01609-1)
Supplement: Source Data Extended Fig. 2 [file NIHMS2003799-supplement-Source_Data_Extended_Fig__2.xlsx]

## Sheet: Ext-Data-Fig-2a
SAXS I(q) Scattering Curves of AIF-DMSO and AIF-NADH-DMSO 300-ms exposures
		AIF	AIF-NADH
		Oxidized	Reduced
	q	I(q)	I(q)	Ired(q)/Iox(q)
	0.011428	20.3853	46.5978	0.437474
	0.011985	20.4243	43.6037	0.468407
	0.012543	18.8968	41.2458	0.45815
	0.0131	19.1235	41.6244	0.459429
	0.013658	19.295	40.493	0.476501
	0.014215	19.5397	41.9433	0.465859
	0.014772	19.082	40.4516	0.471723
	0.01533	20.1223	41.7116	0.482415
	0.015887	19.4615	40.1541	0.484671
	0.016445	19.6668	38.6299	0.509109
	0.017002	19.6238	39.9341	0.491405
	0.01756	20.4629	39.0023	0.524658
	0.018117	19.5194	38.2069	0.510888
	0.018675	19.1496	37.3419	0.512817
	0.019232	18.9712	37.0153	0.512522
	0.019789	18.6253	35.5022	0.524624
	0.020347	17.9859	35.9127	0.500823
	0.020904	18.8673	34.8184	0.541876
	0.021462	18.4365	34.4946	0.534475
	0.022019	18.2435	33.6254	0.542551
	0.022577	17.3975	33.9926	0.511804
	0.023134	17.8579	34.1215	0.523363
	0.023692	17.1042	32.6623	0.523667
	0.024249	17.5542	31.8839	0.550566
	0.024807	17.5452	32.0049	0.548203
	0.025364	17.4967	31.2284	0.560282
	0.025921	17.3551	30.7355	0.564658
	0.026479	16.5376	30.2355	0.546961
	0.027036	16.5208	29.541	0.55925
	0.027594	16.6364	29.4302	0.565282
	0.028151	16.4798	28.8565	0.571093
	0.028709	16.7705	28.1358	0.596056
	0.029266	16.1234	27.499	0.586326
	0.029824	15.6781	27.2401	0.575552
	0.030381	15.5411	27.2323	0.570687
	0.030938	15.5538	26.0368	0.597377
	0.031496	15.6735	25.2696	0.62025
	0.032053	15.5461	25.2171	0.616488
	0.032611	14.988	24.6639	0.60769
	0.033168	14.9206	24.6121	0.60623
	0.033726	15.1651	23.8162	0.636755
	0.034283	14.6642	22.9537	0.638858
	0.034841	14.5543	22.681	0.641696
	0.035398	14.7069	22.1755	0.663204
	0.035955	14.4355	21.7391	0.664034
	0.036513	13.7481	21.5469	0.638054
	0.03707	13.7582	20.7598	0.662735
	0.037628	13.9978	20.2006	0.692941
	0.038185	13.8501	19.6189	0.70596
	0.038743	13.4366	19.4378	0.69126
	0.0393	13.4594	19.096	0.70483
	0.039858	13.5295	18.9289	0.714752
	0.040415	12.8018	18.2087	0.70306
	0.040973	12.3974	17.8519	0.694458
	0.04153	12.5001	17.3403	0.720872
	0.042087	12.7157	16.9989	0.748028
	0.042645	12.4954	16.2134	0.770682
	0.043202	12.4457	16.1469	0.770781
	0.04376	11.9958	16.0314	0.748265
	0.044317	11.8836	15.209	0.781354
	0.044875	11.6403	15.208	0.765404
	0.045432	11.4783	14.7054	0.780549
	0.04599	11.448	14.4697	0.791168
	0.046547	11.4215	14.1049	0.809751
	0.047104	10.8924	14.0445	0.775559
	0.047662	10.9725	13.4954	0.813055
	0.048219	10.8718	13.6175	0.798373
	0.048777	10.9097	13.022	0.83779
	0.049334	10.5843	12.7021	0.833272
	0.049892	10.3182	12.2432	0.842767
	0.050449	10.4111	11.8468	0.878808
	0.051007	10.1305	11.617	0.87204
	0.051564	10.0811	11.18	0.901712
	0.052121	9.95585	10.8728	0.915666
	0.052679	9.72759	10.653	0.913136
	0.053236	9.543	10.297	0.926773
	0.053794	9.293	10.2289	0.908508
	0.054351	9.23114	10.0908	0.914812
	0.054909	9.08037	9.65997	0.94
	0.055466	8.86263	9.32952	0.949956
	0.056024	9.13392	9.42729	0.96888
	0.056581	8.8029	8.98304	0.979947
	0.057138	8.57187	8.62934	0.99334
	0.057696	8.50755	8.50728	1.00003
	0.058253	8.30245	8.17056	1.01614
	0.058811	8.18482	8.27839	0.988697
	0.059368	8.08072	7.79963	1.03604
	0.059926	7.91753	7.61582	1.03962
	0.060483	7.71051	7.42424	1.03856
	0.061041	7.51824	7.30047	1.02983
	0.061598	7.54103	6.94532	1.08577
	0.062155	7.27097	6.78853	1.07107
	0.062713	7.41718	6.68208	1.11001
	0.06327	7.31289	6.39106	1.14424
	0.063828	7.13471	6.22753	1.14567
	0.064385	7.07681	6.20662	1.1402
	0.064943	6.77822	6.01529	1.12683
	0.0655	6.80739	6.0231	1.13021
	0.066057	6.53318	5.83977	1.11874
	0.066615	6.56746	5.66578	1.15915
	0.067172	6.46158	5.30291	1.2185
	0.06773	6.31992	5.271	1.199
	0.068287	6.12543	5.28934	1.15807
	0.068845	6.05984	5.16757	1.17267
	0.069402	5.88352	4.90172	1.2003
	0.06996	5.87422	4.83002	1.21619
	0.070517	5.86429	4.49853	1.3036
	0.071074	5.60692	4.39504	1.27574
	0.071632	5.70109	4.42716	1.28775
	0.072189	5.35814	4.35805	1.22948
	0.072747	5.29966	4.18371	1.26674
	0.073304	5.27554	4.0774	1.29385
	0.073862	5.19179	4.0571	1.27968
	0.074419	5.0928	3.83559	1.32778
	0.074977	5.13985	3.7059	1.38694
	0.075534	4.85116	3.67866	1.31873
	0.076091	4.76584	3.48501	1.36752
	0.076649	4.64421	3.53206	1.31487
	0.077206	4.59593	3.60522	1.2748
	0.077764	4.6603	3.51117	1.32728
	0.078321	4.7005	3.31215	1.41917
	0.078879	4.37808	3.41102	1.28351
	0.079436	4.39549	3.07641	1.42877
	0.079993	4.2765	3.03772	1.4078
	0.080551	3.95814	2.94779	1.34275
	0.081108	4.16239	3.05673	1.36171
	0.081666	3.98044	2.9887	1.33183
	0.082223	4.0699	2.88604	1.4102
	0.082781	3.72014	2.95105	1.26061
	0.083338	3.66981	2.75948	1.32989
	0.083895	3.77176	2.63663	1.43053
	0.084453	3.5508	2.78866	1.2733
	0.08501	3.65136	2.7005	1.35211
	0.085568	3.60222	2.76296	1.30375
	0.086125	3.52945	2.57352	1.37145
	0.086683	3.42649	2.62637	1.30465
	0.08724	3.34118	2.4896	1.34206
	0.087798	3.39339	2.47973	1.36845
	0.088355	3.29054	2.371	1.38783
	0.088912	3.41435	2.38822	1.42967
	0.08947	3.10484	2.42363	1.28107
	0.090027	3.15101	2.35334	1.33895
	0.090585	3.07496	2.3335	1.31774
	0.091142	2.99134	2.13064	1.40396
	0.0917	2.95301	2.18443	1.35185
	0.092257	2.73122	2.1485	1.27123
	0.092814	2.89707	2.1029	1.37766
	0.093372	2.86971	2.11224	1.35861
	0.093929	2.73447	2.03853	1.3414
	0.094487	2.7473	1.94715	1.41093
	0.095044	2.66752	1.9887	1.34134
	0.095602	2.49661	1.95535	1.27681
	0.096159	2.5052	1.90825	1.31283
	0.096716	2.42597	2.02411	1.19854
	0.097274	2.50861	1.8459	1.35901
	0.097831	2.43292	1.8668	1.30326
	0.098389	2.33688	1.82244	1.28228
	0.098946	2.26315	1.77264	1.27671
	0.099504	2.08267	1.82209	1.14301
	0.100061	2.2175	1.76055	1.25955
	0.100618	2.1128	1.60505	1.31634
	0.101176	2.04281	1.6727	1.22127
	0.101733	1.94705	1.56159	1.24684
	0.102291	2.01856	1.68612	1.19716
	0.102848	1.87387	1.53639	1.21966
	0.103406	1.90921	1.54877	1.23273
	0.103963	1.84756	1.61109	1.14678
	0.10452	1.85212	1.58862	1.16587
	0.105078	1.75835	1.53383	1.14638
	0.105635	1.83687	1.5159	1.21174
	0.106193	1.82145	1.55671	1.17007
	0.10675	1.7196	1.51317	1.13642
	0.107308	1.64825	1.39923	1.17797
	0.107865	1.6672	1.45999	1.14193
	0.108422	1.53728	1.45384	1.05739
	0.10898	1.52383	1.42891	1.06643
	0.109537	1.56964	1.42291	1.10312
	0.110095	1.50047	1.25994	1.19091
	0.110652	1.38118	1.32238	1.04446
	0.11121	1.44566	1.24265	1.16337
	0.111767	1.41235	1.25019	1.12971
	0.112324	1.35485	1.26557	1.07055
	0.112882	1.35245	1.20704	1.12047
	0.113439	1.38393	1.27317	1.087
	0.113997	1.30703	1.1945	1.0942
	0.114554	1.10501	1.15703	0.955042
	0.115111	1.22931	1.10951	1.10798
	0.115669	1.2204	1.14589	1.06503
	0.116226	1.06463	1.13344	0.939296
	0.116784	1.16116	1.11198	1.04423
	0.117341	1.06259	1.22756	0.86561
	0.117899	1.06771	1.09946	0.971128
	0.118456	1.11967	0.990894	1.12996
	0.119013	1.02522	1.09466	0.936562
	0.119571	1.00943	0.9949	1.0146
	0.120128	0.935671	1.02947	0.90889
	0.120686	0.813754	1.05787	0.769238
	0.121243	0.967481	0.863552	1.12035
	0.1218	0.960378	1.00027	0.960119
	0.122358	0.828429	0.857592	0.965994
	0.122915	0.81082	0.907731	0.893238
	0.123473	0.784717	0.923316	0.84989
	0.12403	0.768051	0.914382	0.839967
	0.124588	0.806147	0.850813	0.947502
	0.125145	0.745882	0.8209	0.908615
	0.125702	0.846411	0.873166	0.969359
	0.12626	0.750836	0.872723	0.860337
	0.126817	0.69492	0.768924	0.903756
	0.127375	0.746133	0.779657	0.957002
	0.127932	0.776468	0.744861	1.04243
	0.128489	0.794131	0.747616	1.06222
	0.129047	0.686571	0.875273	0.784408
	0.129604	0.68244	0.729815	0.935086
	0.130162	0.633336	0.82167	0.770791
	0.130719	0.619407	0.761668	0.813224
	0.131277	0.608889	0.655132	0.929414
	0.131834	0.591817	0.752508	0.786459
	0.132391	0.625351	0.753218	0.830239
	0.132949	0.606653	0.625079	0.970521
	0.133506	0.592784	0.676169	0.87668
	0.134064	0.618461	0.641389	0.964251
	0.134621	0.526787	0.652686	0.807107
	0.135178	0.510463	0.649871	0.785484
	0.135736	0.516087	0.577147	0.894204
	0.136293	0.484703	0.580204	0.835401
	0.136851	0.461674	0.577055	0.800052
	0.137408	0.484819	0.601838	0.805563
	0.137965	0.502292	0.690638	0.727287
	0.138523	0.467234	0.516394	0.904801
	0.13908	0.530425	0.576251	0.920476
	0.139638	0.423549	0.655568	0.646079
	0.140195	0.550624	0.50376	1.09303
	0.140752	0.43512	0.529356	0.82198
	0.14131	0.384355	0.488471	0.786853
	0.141867	0.499388	0.400641	1.24647
	0.142425	0.377784	0.394972	0.956483
	0.142982	0.456659	0.495251	0.922076
	0.14354	0.399824	0.469293	0.851972
	0.144097	0.345884	0.340026	1.01723
	0.144654	0.378138	0.448858	0.842444
	0.145212	0.405278	0.351506	1.15298
	0.145769	0.370824	0.411017	0.902212
	0.146327	0.317106	0.386234	0.821021
	0.146884	0.400668	0.456512	0.877673
	0.147441	0.358507	0.444647	0.806274
	0.147999	0.310062	0.286769	1.08123
	0.148556	0.348729	0.363355	0.959747
	0.149114	0.394325	0.4013	0.982619
	0.149671	0.326343	0.342048	0.954086
	0.150228	0.313454	0.409645	0.765184
	0.150786	0.347635	0.320392	1.08503
	0.151343	0.334987	0.285296	1.17417
	0.151901	0.337004	0.327165	1.03008
	0.152458	0.257375	0.381098	0.675351
	0.153015	0.314966	0.36387	0.865598
	0.153573	0.278298	0.306996	0.90652
	0.15413	0.238368	0.286804	0.831119
	0.154688	0.291568	0.316514	0.921186
	0.155245	0.270074	0.332307	0.812724
	0.155802	0.245037	0.34986	0.700386
	0.15636	0.241501	0.289772	0.833417
	0.156917	0.3275	0.306539	1.06838
	0.157475	0.228515	0.255175	0.895523
	0.158032	0.286723	0.397199	0.721863
	0.158589	0.18956	0.301802	0.628092
	0.159147	0.304819	0.253323	1.20328
	0.159704	0.221848	0.294534	0.753217
	0.160261	0.319519	0.231222	1.38187
	0.160819	0.23813	0.234757	1.01437
	0.161376	0.188431	0.27352	0.68891
	0.161934	0.232719	0.346833	0.670984
	0.162491	0.208392	0.306896	0.679033
	0.163048	0.195757	0.330631	0.592072
	0.163606	0.221894	0.251258	0.883132
	0.164163	0.193145	0.246534	0.783442
	0.164721	0.195396	0.271418	0.719906
	0.165278	0.208776	0.235764	0.885529
	0.165835	0.180816	0.286912	0.630215
	0.166393	0.21728	0.187663	1.15782
	0.16695	0.211378	0.201847	1.04722
	0.167508	0.167869	0.204275	0.821781
	0.168065	0.19174	0.187217	1.02416
	0.168622	0.153875	0.225361	0.682793
	0.16918	0.161453	0.171567	0.941046
	0.169737	0.235039	0.151107	1.55545
	0.170294	0.197419	0.14067	1.40342
	0.170852	0.235122	0.240776	0.976517
	0.171409	0.122398	0.253386	0.483052
	0.171967	0.200355	0.141148	1.41947
	0.172524	0.209962	0.209079	1.00422
	0.173081	0.184603	0.235609	0.783512
	0.173639	0.167924	0.231537	0.725256
	0.174196	0.151725	0.147135	1.0312
	0.174754	0.188351	0.198519	0.948777
	0.175311	0.170995	0.18613	0.918686
	0.175868	0.1554	0.207216	0.749943
	0.176426	0.131184	0.234881	0.558511
	0.176983	0.193927	0.225509	0.859951
	0.17754	0.127826	0.160093	0.798449
	0.178098	0.157995	0.283404	0.55749
	0.178655	0.163757	0.129554	1.264
	0.179213	0.160988	0.193036	0.833979
	0.17977	0.182178	0.167401	1.08827
	0.180327	0.128629	0.132889	0.967939
	0.180885	0.172444	0.184196	0.936196
	0.181442	0.111613	0.0723903	1.54182
	0.181999	0.210839	0.177714	1.1864
	0.182557	0.16842	0.134672	1.25059
	0.183114	0.148411	0.21389	0.693866
	0.183672	0.139728	0.210851	0.662685
	0.184229	0.117046	0.11686	1.00159
	0.184786	0.145373	0.163439	0.88946
	0.185344	0.104468	0.174014	0.600345
	0.185901	0.204306	0.239726	0.852246
	0.186458	0.091078	0.120622	0.75507
	0.187016	0.160481	0.102584	1.56438
	0.187573	0.134509	0.165076	0.814832
	0.188131	0.164146	0.190591	0.861247
	0.188688	0.154369	0.18159	0.850096
	0.189245	0.0786328	0.175247	0.448697
	0.189803	0.0754423	0.0893277	0.844557
	0.19036	0.160142	0.0946157	1.69255
	0.190917	0.128988	0.117806	1.09492
	0.191475	0.13477	0.164473	0.819403
	0.192032	0.0239182	0.0869455	0.275094
	0.19259	0.109015	0.158278	0.688757
	0.193147	0.0645893	0.102765	0.628514
	0.193704	0.0933512	0.164173	0.568616
	0.194262	0.163299	0.118307	1.3803
	0.194819	0.169461	0.16905	1.00243
	0.195376	0.132928	0.0911622	1.45814
	0.195934	0.104347	0.133408	0.782163
	0.196491	0.121512	0.157329	0.772347
	0.197048	0.0666644	0.201608	0.330664
	0.197606	0.114695	0.146259	0.784194
	0.198163	0.072143	0.201276	0.358428
	0.198721	0.124517	0.144292	0.862951
	0.199278	0.117315	0.0911326	1.2873
	0.199835	0.119472	0.0557726	2.14212
	0.200393	0.177847	0.0707093	2.51518
	0.20095	0.0420408	0.134892	0.311663
	0.201507	0.1164	0.0790367	1.47273
	0.202065	0.0558261	0.153927	0.362679
	0.202622	0.101709	0.112525	0.903882
	0.203179	0.0545158	0.180396	0.3022
	0.203737	0.0822257	0.0872111	0.942835
	0.204294	0.0759199	0.152263	0.498609
	0.204851	0.12924	0.149123	0.866665
	0.205409	0.108786	0.0862793	1.26085
	0.205966	0.0599886	0.075698	0.792473
	0.206524	0.081264	0.0555937	1.46175
	0.207081	0.0993718	0.0582957	1.70462
	0.207638	0.0249895	0.0611629	0.408573
	0.208196	0.0983242	0.0898374	1.09447
	0.208753	0.112667	0.0883077	1.27584
	0.20931	0.0449851	0.0810364	0.555122
	0.209868	0.0863305	0.129133	0.668538
	0.210425	0.00610239	0.10226	0.059675
	0.210982	0.0864834	0.10244	0.844235
	0.21154	0.0673791	0.090109	0.747751
	0.212097	0.0764353	0.0674769	1.13276
	0.212654	0.0705926	0.0731318	0.965279
	0.213212	0.0365444	0.0676469	0.540223
	0.213769	0.0636326	0.0816069	0.779746
	0.214326	0.0548628	0.152602	0.359515
	0.214884	0.0999156	0.0765234	1.30569
	0.215441	0.0728033	0.140558	0.517959
	0.215999	0.0789679	0.0844739	0.93482
	0.216556	0.0676309	0.0788831	0.857356
	0.217113	0.0405477	0.145607	0.278474
	0.217671	0.0721353	0.088838	0.811987
	0.218228	0.117673	0.0718496	1.63777
	0.218785	0.102675	0.0719627	1.42678
	0.219343	0.0796543	0.0366442	2.17372
	0.2199	0.0959189	0.156293	0.613711
	0.220457	0.0869117	0.123152	0.705726
	0.221015	0.0601951	0.0461605	1.30404
	0.221572	0.0349587	0.0916385	0.381485
	0.222129	0.0646941	0.11384	0.56829
	0.222687	0.080376	0.0538677	1.4921
	0.223244	0.0863988	0.0680629	1.2694
	0.223801	0.0568395	0.0774535	0.733854
	0.224359	0.0727404	0.0204585	3.5555
	0.224916	0.0304053	0.0754512	0.402979
	0.225473	0.041755	0.0439199	0.950709
	0.226031	0.0135789	0.126141	0.107648
	0.226588	0.047898	0.065429	0.73206
	0.227145	0.0682071	0.121375	0.561952
	0.227703	0.046611	0.0508243	0.9171
	0.22826	0.0207276	0.0781209	0.265328
	0.228817	0.023408	0.103064	0.227121
	0.229375	0.0150089	0.0599897	0.250192
	0.229932	0.047989	0.0335935	1.42852
	0.230489	0.0107068	0.0160701	0.666255
	0.231047	0.0224487	0.108922	0.2061
	0.231604	0.0426883	0.0132237	3.22815
	0.232161	0.0317406	0.0986382	0.321788
	0.232719	0.00615514	0.0980994	0.0627439
	0.233276	0.0305137	0.0822321	0.371067
	0.233833	0.0591017	0.0923496	0.639978
	0.234391	0.073617	0.0984679	0.747624
	0.234948	0.0142116	0.0586693	0.242232
	0.235505	0.0178554	0.0945948	0.188756
	0.236063	0.0655101	0.0755481	0.867131
	0.23662	0.0873896	0.0889201	0.982789
	0.237177	0.0421028	0.0351859	1.19658
	0.237735	0.107812	0.074315	1.45075
	0.238292	0.0466802	0.0546186	0.854656
	0.238849	0.0596398	0.070783	0.842573
	0.239407	0.0564732	0.0552663	1.02184
	0.239964	0.0238078	0.0807733	0.294749
	0.240521	0.0424684	0.0563678	0.753416
	0.241079	0.0500851	0.0832144	0.60188
	0.241636	0.0710003	0.0786017	0.903292
	0.242193	0.000467966	0.104451	0.00448024
	0.24275	0.0594835	0.0834873	0.712485
	0.243308	0.0473309	0.0379787	1.24625
	0.243865	0.0740533	0.0918538	0.806208
	0.244422	0.065938	0.0714654	0.922657
	0.24498	-0.00365189	0.0694931	-0.0525503
	0.245537	0.0207812	0.0431667	0.481418
	0.246094	0.0489091	0.0492683	0.992709
	0.246652	0.00757226	0.0978293	0.0774028
	0.247209	0.0630775	0.0778861	0.809868
	0.247766	0.0299854	0.0879653	0.340878
	0.248324	0.104189	0.0903646	1.15298
	0.248881	0.0202003	0.127618	0.158287
	0.249438	-0.0151721	0.0484061	-0.313433
	0.249996	0.0574046	0.128022	0.448396
	0.250553	0.0909081	0.183206	0.496206
	0.25111	0.0646218	0.0690279	0.936169
	0.251667	0.0355685	0.00233412	15.2385
	0.252225	0.107157	0.058468	1.83275
	0.252782	0.0560603	0.0920247	0.609187
	0.253339	0.0728767	0.0869308	0.83833
	0.253897	0.0411672	0.0780709	0.527306
	0.254454	0.0745935	0.0275845	2.70418
	0.255011	0.111446	0.0912053	1.22193
	0.255569	0.113811	0.0507717	2.24163
	0.256126	0.0461843	0.113433	0.407149
	0.256683	0.0914664	0.0836928	1.09288
	0.257241	0.104976	0.0854266	1.22884
	0.257798	0.0370789	0.0976734	0.379622
	0.258355	0.0121941	0.039912	0.305525
	0.258912	-0.00126255	0.0441581	-0.0285916
	0.25947	0.0560813	0.0468201	1.1978
	0.260027	0.108894	0.0681397	1.5981
	0.260584	0.0350852	0.121325	0.289183
	0.261142	0.0749658	0.122122	0.61386
	0.261699	0.0468641	0.140399	0.333794
	0.262256	0.0306445	0.109902	0.278836
	0.262814	0.0667774	0.160379	0.416373
	0.263371	0.0909347	0.111569	0.815052
	0.263928	0.0797464	0.0777506	1.02567
	0.264485	0.0705913	0.0709149	0.995437
	0.265043	0.106904	0.0869082	1.23008
	0.2656	0.0699415	0.0950554	0.735798
	0.266157	0.0398982	0.0843424	0.473051
	0.266715	0.0377851	0.130411	0.289739
	0.267272	0.123611	0.0878221	1.40752
	0.267829	0.0599082	0.0657253	0.911493
	0.268386	0.0693497	0.074745	0.927818
	0.268944	0.0782658	0.122846	0.637107
	0.269501	-0.00208137	0.0389313	-0.0534627
	0.270058	0.0361893	0.115002	0.314684
	0.270616	0.0736503	0.0972952	0.756978
	0.271173	0.0781443	0.112453	0.694905
	0.27173	0.0541877	0.0904168	0.59931
	0.272287	0.0974083	0.0741175	1.31424
	0.272845	0.0914215	0.0429909	2.12653
	0.273402	0.08113	0.0693614	1.16967
	0.273959	0.0593849	0.114968	0.516534
	0.274517	0.070383	0.0556501	1.26474
	0.275074	0.0848394	0.109496	0.774817
	0.275631	0.080898	0.0314569	2.57171
	0.276188	0.0307894	0.10453	0.29455
	0.276746	0.080657	0.0491606	1.64068
	0.277303	0.149568	0.0611622	2.44544
	0.27786	0.0911643	0.128001	0.712214
	0.278418	0.0886015	0.112626	0.786685
	0.278975	0.068555	0.118812	0.577005
	0.279532	0.128092	0.0613839	2.08673
	0.280089	0.0268263	0.0639529	0.41947
	0.280647	0.0799244	0.139565	0.572668
	0.281204	0.0844596	0.0675771	1.24983
	0.281761	0.0936315	0.0451001	2.07608
	0.282318	0.0678077	0.0690403	0.982146
	0.282876	0.0757771	0.0932662	0.812482
	0.283433	0.0319453	0.118728	0.269063
	0.28399	0.0802633	0.0999386	0.803126
	0.284548	0.0568859	0.0602036	0.944893
	0.285105	0.077139	0.127986	0.602715
	0.285662	0.0683701	0.0877425	0.779213
	0.286219	0.0182518	0.0928504	0.196572
	0.286777	0.0653996	0.108939	0.600331
	0.287334	0.0868369	0.0908066	0.956284
	0.287891	0.0100275	0.104236	0.0962005
	0.288448	0.06443	0.109007	0.591062
	0.289006	0.0797918	0.051347	1.55397
	0.289563	0.0410244	0.0844121	0.486001
	0.29012	0.0340226	0.0866656	0.392574
	0.290677	0.0663553	0.091201	0.727572
	0.291235	0.0897566	0.0676059	1.32765
	0.291792	0.0840134	0.0861633	0.975049
	0.292349	0.0632017	0.0427912	1.47698
	0.292906	0.0623418	0.0736159	0.846852
	0.293464	0.0520135	0.105051	0.495127
	0.294021	0.102994	0.0738058	1.39548
	0.294578	0.0584882	0.0898586	0.650892
	0.295136	0.0827115	0.0917181	0.901802
	0.295693	0.0650529	0.0769259	0.845657
	0.29625	0.0821009	0.141135	0.581718
	0.296807	0.0683643	0.111274	0.614378
	0.297365	0.0436668	0.0827277	0.527838
	0.297922	0.0974307	0.0870323	1.11948
	0.298479	0.0834101	0.0702984	1.18652
	0.299036	0.0471952	0.104035	0.453646
	0.299594	0.0761653	0.0529068	1.43961
	0.300151	0.0594176	0.0293163	2.02677
	0.300708	0.0350194	0.0913703	0.383269
	0.301265	0.0839295	0.100438	0.835634
	0.301823	0.0625031	0.0626462	0.997716
	0.30238	0.0315572	0.120626	0.261612
	0.302937	0.0752591	0.0806361	0.933318
	0.303494	0.0517653	0.0430316	1.20296
	0.304052	0.0280426	0.0652973	0.42946
	0.304609	0.023479	0.0904471	0.259588
	0.305166	0.0289612	0.0653808	0.442961
	0.305723	0.0148606	0.10021	0.148295
	0.30628	0.0523108	0.118823	0.440242
	0.306838	0.0325009	0.0808483	0.401999
	0.307395	0.0386537	0.106783	0.361983
	0.307952	0.0121629	0.107451	0.113195
	0.308509	0.0382131	0.119614	0.31947
	0.309067	0.0554425	0.0655945	0.845231
	0.309624	0.0855149	0.069742	1.22616
	0.310181	0.0385509	0.0748686	0.514914
	0.310738	0.0392366	0.0970453	0.404312
	0.311296	0.0786931	0.0483189	1.62862
	0.311853	0.0560943	0.0673639	0.832706
	0.31241	0.0658987	0.0822206	0.801487
	0.312967	0.0948531	0.108938	0.870706
	0.313525	0.0116267	0.124568	0.0933362
	0.314082	0.084143	0.0653542	1.28749
	0.314639	0.068905	0.0833211	0.826982
	0.315196	0.129955	0.109941	1.18203
	0.315753	0.0640957	0.108783	0.589207
	0.316311	0.0954655	0.0141468	6.7482
	0.316868	0.0429046	0.0897533	0.478028
	0.317425	0.0988541	0.0234823	4.20974
	0.317982	0.090755	0.0612197	1.48245
	0.31854	0.0749307	0.112901	0.663688
	0.319097	0.0421371	0.119146	0.353661
	0.319654	0.0771548	0.059007	1.30755
	0.320211	0.041537	0.102135	0.406686
	0.320768	0.0761629	0.0783851	0.971651
	0.321326	0.0247415	0.131942	0.187517
	0.321883	0.0933672	0.109001	0.85657
	0.32244	0.0851477	0.079031	1.0774
	0.322997	0.0741569	0.0601531	1.2328
	0.323555	0.108228	0.0713522	1.51681
	0.324112	0.0533925	0.0605873	0.88125
	0.324669	0.0554837	0.087595	0.633411
	0.325226	0.037099	0.0913675	0.406042
	0.325783	0.0577121	0.062149	0.928609
	0.326341	0.0610327	0.0658617	0.926679
	0.326898	0.0401706	0.0458397	0.876329
	0.327455	0.0950929	0.0827403	1.14929
	0.328012	0.0549918	0.0987087	0.557112
	0.328569	0.0334816	0.0597252	0.560594
	0.329127	0.0471539	0.0513442	0.918389
	0.329684	0.0764697	0.0860499	0.888667
	0.330241	0.0897852	0.0885131	1.01437
	0.330798	0.0498232	0.071028	0.701458
	0.331355	0.0766391	0.0613691	1.24882
	0.331913	0.0651689	0.069469	0.938101
	0.33247	0.0231026	0.0795446	0.290436
	0.333027	0.0585672	0.0747039	0.783992
	0.333584	0.059349	0.0907949	0.65366
	0.334141	0.0368434	0.11683	0.315358
	0.334699	0.0220106	0.0983743	0.223744
	0.335256	0.0591358	0.0565267	1.04616
	0.335813	0.0125518	0.119753	0.104814
	0.33637	0.10453	0.106082	0.985368
	0.336927	0.0791632	0.0618008	1.28094
	0.337485	0.0259336	0.103025	0.251721
	0.338042	0.0866306	0.0716126	1.20971
	0.338599	0.0342204	0.0982195	0.348407
	0.339156	0.112454	0.000576869	194.938
	0.339713	0.113405	0.0903974	1.25451
	0.340271	0.0406185	0.0963354	0.421636
	0.340828	0.0971724	0.117113	0.829733
	0.341385	0.0254614	0.113482	0.224365
	0.341942	0.0619229	0.116424	0.531874
	0.342499	0.015203	0.0456355	0.333141
	0.343057	0.0210952	0.0514642	0.4099
	0.343614	0.0680658	0.106305	0.640288
	0.344171	0.0208442	0.114043	0.182774
	0.344728	0.0797415	0.0876759	0.909503
	0.345285	0.0456939	0.1103	0.414271
	0.345842	0.0641756	0.0881395	0.728114
	0.3464	0.0360147	0.090398	0.398402
	0.346957	0.0125125	0.0650629	0.192313
	0.347514	0.0227035	0.0511359	0.443983
	0.348071	0.0630845	0.124483	0.506773
	0.348628	0.0546749	0.11107	0.492258
	0.349186	0.0638366	0.0818674	0.779756
	0.349743	0.0657405	0.0568018	1.15737
	0.3503	0.0975197	0.12577	0.775384
	0.350857	0.0414295	0.0508611	0.814562
	0.351414	0.0729615	0.0366073	1.99309
	0.351971	0.0824977	0.065924	1.25141
	0.352529	0.0672293	0.149858	0.448621
	0.353086	0.079516	0.125789	0.632138
	0.353643	0.0487658	0.0655915	0.743478
	0.3542	0.0764214	0.0677637	1.12776
	0.354757	0.0637755	0.0846363	0.753523
	0.355314	0.0849111	0.0623278	1.36233
	0.355872	0.0796146	0.0864702	0.920717
	0.356429	0.0226141	0.0606603	0.372799
	0.356986	0.0837378	0.0397732	2.10538
	0.357543	0.0411829	0.0882699	0.466557
	0.3581	0.017757	0.0845858	0.209929
	0.358657	0.0237395	0.0465824	0.509623
	0.359215	0.0613299	0.0718767	0.853265
	0.359772	0.094554	0.0863326	1.09523
	0.360329	0.0533434	0.0737769	0.723036
	0.360886	0.0259079	0.121263	0.21365
	0.361443	0.0189078	0.0788529	0.239785
	0.362	0.025074	0.0682062	0.367621
	0.362558	0.051646	0.0207712	2.48642
	0.363115	0.0644065	0.0770724	0.835662
	0.363672	0.0839178	0.0417261	2.01116
	0.364229	0.078591	0.091364	0.860196
	0.364786	0.0322756	0.0903064	0.357401
	0.365343	0.0267678	0.0341591	0.783621
	0.3659	0.10026	0.0889933	1.12661
	0.366458	0.0214009	0.0880327	0.243102
	0.367015	0.094741	0.0606811	1.56129
	0.367572	0.00642828	0.0641822	0.100157
	0.368129	0.0780283	0.0660195	1.1819
	0.368686	0.0438762	0.076027	0.577113
	0.369243	0.0232124	0.0661554	0.350878
	0.369801	0.0585221	0.141164	0.414569
	0.370358	0.0108985	0.0868674	0.125461
	0.370915	0.0793906	0.0438207	1.81171
	0.371472	0.0334407	0.0240096	1.39281
	0.372029	0.0283503	0.0908325	0.312116
	0.372586	0.0688889	0.0227534	3.02763
	0.373143	0.0348001	0.0684529	0.508381
	0.3737	0.051217	0.0781658	0.655235
	0.374258	0.0808765	0.0427582	1.89149
	0.374815	0.0531139	0.0693327	0.766073
	0.375372	0.0494953	0.110867	0.446437
	0.375929	0.0723102	0.0642596	1.12528
	0.376486	0.0627595	0.0707486	0.887078
	0.377043	0.040011	0.0588102	0.68034
	0.3776	0.0144966	0.0530476	0.273276
	0.378158	0.0557962	0.112956	0.493965
	0.378715	0.0739422	0.03987	1.85458
	0.379272	0.043168	0.0683053	0.631987
	0.379829	0.0699976	0.0394135	1.77598
	0.380386	0.0442626	0.0917498	0.482427
	0.380943	-0.0109097	0.0774861	-0.140795
	0.3815	0.0427107	0.0687752	0.621019
	0.382057	0.0469585	0.0324885	1.44539
	0.382615	0.0630463	0.0928812	0.678785
	0.383172	0.0560216	0.061299	0.913908
	0.383729	-0.00412445	0.0671078	-0.06146
	0.384286	0.0888076	0.0871858	1.0186
	0.384843	0.0735986	0.0856043	0.859753
	0.3854	0.0327131	0.066784	0.489835
	0.385957	0.0391499	0.0924431	0.423502
	0.386514	0.050796	0.0526714	0.964395
	0.387072	0.0208123	0.0339801	0.612486
	0.387629	0.0541007	0.0076322	7.08848
	0.388186	0.0177564	0.0968639	0.183313
	0.388743	0.0450376	0.0587142	0.767065
	0.3893	0.0546866	0.103574	0.527993
	0.389857	0.022651	0.0865889	0.261593
	0.390414	-0.0101926	0.0824181	-0.12367
	0.390971	0.0657905	0.0751262	0.875734
	0.391528	0.0630543	0.0958532	0.657822
	0.392086	0.0853599	0.0127651	6.687
	0.392643	0.0472287	0.0814192	0.580068
	0.3932	0.0978811	0.0374936	2.61061
	0.393757	0.0016544	0.043317	0.0381928
	0.394314	0.0609338	0.0897718	0.678764
	0.394871	0.0404525	0.0932885	0.433628
	0.395428	0.033099	0.0560622	0.590398
	0.395985	0.0389792	0.0743598	0.524197
	0.396542	0.027757	0.0869688	0.319161
	0.397099	0.00454312	0.0852582	0.0532867
	0.397657	0.0729752	0.0517597	1.40988
	0.398214	0.03945	0.0846846	0.465846
	0.398771	0.049826	0.0974114	0.511501
	0.399328	0.0539219	0.0756618	0.712669
	0.399885	0.00201112	0.0555161	0.0362259
	0.400442	0.0141965	0.0399654	0.355219
	0.400999	0.0463623	0.0743652	0.623441
	0.401556	0.0440029	0.0676587	0.650366
	0.402113	0.0309133	0.0648777	0.476485
	0.40267	0.0926433	0.0710283	1.30431
	0.403227	0.0600847	0.0658552	0.912375
	0.403785	0.0456086	0.0825638	0.552404
	0.404342	0.0171965	0.0794404	0.216471
	0.404899	0.0530396	0.0905181	0.585956
	0.405456	0.0559661	0.0580846	0.963529
	0.406013	0.0716773	0.0845505	0.847746
	0.40657	0.0251867	0.03447	0.730683
	0.407127	0.0875051	0.072617	1.20502
	0.407684	0.0802925	0.105603	0.760322
	0.408241	0.0513713	0.0177353	2.89655
	0.408798	0.0114261	0.119661	0.0954876
	0.409355	0.0596946	0.0743495	0.802891
	0.409912	0.0554535	0.0732481	0.757063
	0.410469	0.0447315	0.0696537	0.642199
	0.411027	0.0120629	0.087439	0.137958
	0.411584	0.0503395	0.107393	0.468741
	0.412141	0.0281772	0.114768	0.245513
	0.412698	0.0506993	0.0334898	1.51387
	0.413255	0.024189	0.0841181	0.287559
	0.413812	0.0575283	0.052855	1.08842
	0.414369	0.046115	0.0324862	1.41953
	0.414926	-0.0461805	0.0435616	-1.06012
	0.415483	0.0248601	0.0474397	0.524037
	0.41604	0.0231028	0.0984204	0.234736
	0.416597	0.14171	0.0688001	2.05973
	0.417154	0.0844683	0.0527403	1.60159
	0.417711	0.0459518	0.0346813	1.32497
	0.418268	0.0455946	0.0810224	0.562741
	0.418825	0.0396616	0.0993118	0.399365
	0.419382	0.0121893	0.0829614	0.146928
	0.41994	0.0171762	0.0903709	0.190063
	0.420497	0.0667192	0.0542942	1.22885
	0.421054	0.0988876	0.0612998	1.61318
	0.421611	-0.00736888	0.0437335	-0.168495
	0.422168	0.0705565	0.0579332	1.21789
	0.422725	0.0726189	0.0580051	1.25194
	0.423282	0.00418016	0.09441	0.0442766
	0.423839	0.0212002	0.0767109	0.276364
	0.424396	0.0682141	0.047909	1.42383
	0.424953	0.0216969	0.0743055	0.291996
	0.42551	0.0662505	0.0928465	0.713549
	0.426067	0.052435	0.0740142	0.708444
	0.426624	0.111186	0.0610242	1.822
	0.427181	0.0175945	0.109327	0.160936
	0.427738	0.0448165	0.100742	0.444866
	0.428295	0.0378572	0.105048	0.360378
	0.428852	-0.00493556	0.0627561	-0.0786467
	0.429409	0.0258241	0.0494761	0.521951
	0.429966	0.0104991	0.122558	0.0856666
	0.430523	0.0311034	0.0886904	0.350696
	0.43108	0.0589038	0.0845163	0.696952
	0.431637	0.0386776	0.0944736	0.409401
	0.432194	0.0107217	0.0447539	0.23957
	0.432752	0.0775615	0.0822652	0.942824
	0.433309	0.023414	0.0512284	0.457052
	0.433866	0.0453052	0.0374813	1.20874
	0.434423	0.0579758	0.0923341	0.627892
	0.43498	0.0490651	0.0754653	0.650167
	0.435537	0.0480567	0.0553308	0.868536
	0.436094	0.0464752	0.0815258	0.570067
	0.436651	0.0910934	0.0738848	1.23291
	0.437208	0.0305057	0.103116	0.295838
	0.437765	0.0245408	0.0776084	0.316214
	0.438322	0.11968	0.0133406	8.97109
	0.438879	0.0401408	0.0499572	0.803502
	0.439436	0.0606168	0.117325	0.516657
	0.439993	0.0884004	0.0998106	0.885682
	0.44055	0.00619739	0.17481	0.0354522
	0.441107	0.033921	0.0355441	0.954337
	0.441664	0.0248501	0.0499706	0.497295
	0.442221	0.0364508	0.00739152	4.93143
	0.442778	0.0609011	0.0902756	0.674613
	0.443335	0.0517627	0.0679931	0.761293
	0.443892	0.0499217	0.0834812	0.597999
	0.444449	0.049788	0.0530086	0.939244
	0.445006	0.00700149	0.116999	0.0598422
	0.445563	-0.0199949	0.0829155	-0.241149
	0.44612	0.00681805	0.0948366	0.0718926
	0.446677	0.0223102	0.0467878	0.476837
	0.447234	0.100253	0.0188526	5.31774
	0.447791	0.0731848	0.0365696	2.00124
	0.448348	0.0165119	0.106596	0.154902
	0.448905	-0.00228297	0.0675155	-0.033814
	0.449462	0.0344447	0.021624	1.59289
	0.450019	0.0588397	0.0915395	0.642779
	0.450576	0.048641	0.103701	0.469049
	0.451133	0.0468076	0.109966	0.425656
	0.45169	0.0987911	0.062557	1.57922
	0.452247	0.0319012	0.0039076	8.16389
	0.452804	0.0757156	0.0832156	0.909873
	0.453361	0.0675714	0.130724	0.516901
	0.453918	0.0541572	0.0869218	0.623056
	0.454475	0.00692211	0.0567724	0.121927
	0.455032	0.0768495	0.102489	0.749832
	0.455589	0.111539	0.0807597	1.38112
	0.456146	0.0809031	0.0122133	6.62418
	0.456703	-0.00461838	0.0173789	-0.265746
	0.45726	0.0498687	0.100439	0.496507
	0.457817	-0.00375441	0.0681169	-0.0551172
	0.458374	0.0426186	0.0944427	0.451264
	0.458931	0.0365493	0.0318992	1.14577
	0.459488	0.0521078	0.0808244	0.644704
	0.460045	0.103715	0.0152545	6.79898
	0.460602	0.034736	0.0692968	0.501264
	0.461159	0.0280938	0.0336431	0.835054
	0.461716	0.029797	0.116828	0.25505
	0.462273	0.0242795	0.0250751	0.96827
	0.46283	0.0324666	0.0764297	0.42479
	0.463387	0.0538544	0.0327498	1.64442
	0.463943	0.0668425	0.112026	0.596667
	0.4645	0.0490345	0.071445	0.686324
	0.465057	0.0296813	0.12731	0.233142
	0.465614	0.0991492	0.0851468	1.16445
	0.466171	0.0857516	0.103672	0.827146
	0.466728	0.0116708	0.0725757	0.160808
	0.467285	0.0570013	0.0675486	0.843857
	0.467842	-0.00615797	0.0986231	-0.0624394
	0.468399	0.123518	0.0335245	3.68441
	0.468956	-0.0283482	0.0959495	-0.29545
	0.469513	0.0487087	0.068834	0.707626
	0.47007	0.0263774	0.102199	0.258099
	0.470627	-0.0314773	0.0845012	-0.372507
	0.471184	0.0806714	0.0401533	2.00908
	0.471741	0.0430964	0.0645673	0.667465
	0.472298	0.0944164	0.0480776	1.96383
	0.472855	0.0183992	0.0967497	0.190173
	0.473412	0.0576235	0.0477711	1.20624
	0.473969	0.0773915	0.0303959	2.54612
	0.474526	0.0389342	0.0761041	0.511591
	0.475083	0.067965	0.01925	3.53064
	0.47564	0.027803	0.0865109	0.321381
	0.476196	0.0269151	0.0548732	0.490496
	0.476753	0.0598139	0.0461275	1.29671
	0.47731	-0.0670021	0.0273563	-2.44924
	0.477867	-0.0325158	0.10311	-0.31535
	0.478424	0.0992	0.0743497	1.33423
	0.478981	0.0727967	0.0474394	1.53452
	0.479538	0.00886531	0.0194509	0.45578
	0.480095	0.0526454	0.127518	0.412845
	0.480652	0.0890511	0.0697968	1.27586
	0.481209	0.00787403	0.108132	0.0728188
	0.481766	0.151079	0.0142953	10.5684
	0.482323	0.0977645	0.0450915	2.16814
	0.48288	0.0523681	0.0629407	0.832023
	0.483437	0.101546	0.086123	1.17908
	0.483994	0.110824	0.00748678	14.8027
	0.48455	0.0984613	0.117616	0.83714
	0.485107	0.0906817	0.0647231	1.40107
	0.485664	0.0315337	0.0500461	0.630094
	0.486221	0.0611544	0.0768709	0.795546
	0.486778	0.0896698	0.0435517	2.05893
	0.487335	0.067232	0.058773	1.14393
	0.487892	0.0286071	0.0629975	0.454099
	0.488449	0.0493988	0.0676666	0.730032
	0.489006	0.0235046	0.0766293	0.306731
	0.489563	0.0413776	0.135048	0.306392
	0.49012	0.0541415	0.0877182	0.617221
	0.490677	0.0183092	0.0700671	0.26131
	0.491233	0.0805338	0.0197445	4.07879
	0.49179	-0.00190191	0.0257531	-0.0738517
	0.492347	0.0138232	0.0430138	0.321366
	0.492904	0.0310843	0.0333247	0.93277
	0.493461	-0.00268165	0.0583277	-0.0459756
	0.494018	0.067017	0.0336951	1.98893
	0.494575	0.0189113	0.0240083	0.787699
	0.495132	0.094431	0.0944193	1.00012
	0.495689	-0.00201133	0.0546934	-0.0367747
	0.496246	0.073671	0.0373344	1.97327
	0.496802	0.0876153	0.0518471	1.68988
	0.497359	0.0413059	0.0968428	0.426525
	0.497916	0.0834571	0.0130872	6.37699
	0.498473	0.0453294	0.070583	0.642214
	0.49903	0.0449094	0.1341	0.334895
	0.499587	0.0623336	0.0892828	0.698159
	0.500144	-0.00364407	0.0236102	-0.154343
	0.500701	0.0066874	0.0960085	0.0696542
	0.501258	0.120908	0.126906	0.952736
	0.501815	0.0309182	0.0997637	0.309914
	0.502371	0.0845587	0.117048	0.722428
	0.502928	-0.0573817	0.127523	-0.449969
	0.503485	0.0802743	0.072439	1.10816
	0.504042	0.0304777	0.0623039	0.489178
	0.504599	-0.0130854	0.0142029	-0.921319
	0.505156	0.0458238	0.0649194	0.705857
	0.505713	0.0838944	0.0474401	1.76843
	0.50627	0.112002	0.0812713	1.37812
	0.506826	0.0727157	0.0390064	1.8642
	0.507383	0.0129719	0.0562789	0.230493
	0.50794	0.0779362	0.103861	0.750393
	0.508497	0.119899	0.0412374	2.90752
	0.509054	0.137327	0.0845853	1.62353
	0.509611	0.0169733	0.0338579	0.50131
	0.510168	0.0951189	0.0162928	5.83811
	0.510725	0.0370836	0.0572746	0.647471
	0.511281	0.0312584	0.0372879	0.8383
	0.511838	0.0869476	0.0359404	2.41921
	0.512395	0.0905202	0.078576	1.15201
	0.512952	0.0727494	0.0377426	1.92752
	0.513509	0.0497835	0.00720577	6.90884
	0.514066	0.0283517	0.0518459	0.546845
	0.514623	0.0503027	0.076896	0.654166
	0.515179	0.100141	0.0948829	1.05541
	0.515736	0.0607084	0.119743	0.506991
	0.516293	0.0881955	0.120354	0.7328
	0.51685	0.0194562	0.095591	0.203536
	0.517407	0.000588009	0.0462395	0.0127166
	0.517964	0.116152	0.030685	3.78531
	0.518521	0.0743416	0.0612785	1.21318
	0.519077	-0.0559639	0.0236814	-2.3632
	0.519634	0.0251742	0.0724526	0.347457
	0.520191	0.0900463	0.116468	0.773144
	0.520748	0.0853422	0.0764021	1.11701
	0.521305	0.0621771	0.0436906	1.42312
	0.521862	0.114261	0.0594908	1.92065
	0.522418	0.0778463	0.00695943	11.1857
	0.522975	0.0938645	0.0577531	1.62527
	0.523532	0.0320313	0.0501017	0.639326
	0.524089	0.0191139	0.149689	0.127691
	0.524646	0.0471836	0.0337535	1.39789
	0.525203	0.0738444	0.123505	0.597905
	0.525759	0.128362	0.104622	1.22691
	0.526316	0.0203658	0.0913986	0.222825
	0.526873	-0.00288931	0.0733518	-0.0393897
	0.52743	0.0796173	0.103252	0.771097
	0.527987	0.0255905	0.0870037	0.294131
	0.528544	0.00580808	0.118025	0.0492107
	0.5291	0.0463594	0.111519	0.415709
	0.529657	0.0841221	0.124788	0.67412
	0.530214	0.0785861	0.0725174	1.08369
	0.530771	0.024078	0.118008	0.204037
	0.531328	-0.0171239	0.14664	-0.116775
	0.531884	0.115526	0.140523	0.822119
	0.532441	0.0586854	0.0948381	0.618796
	0.532998	0.0638325	0.0375697	1.69904
	0.533555	0.0979908	0.046279	2.11739
	0.534112	0.0896086	0.0413392	2.16764
	0.534669	0.0874651	0.151439	0.57756
	0.535225	0.0369942	0.113311	0.326483
	0.535782	0.0875865	0.15446	0.567049
	0.536339	0.135469	0.0800453	1.6924
	0.536896	-0.0150811	0.013682	-1.10226
	0.537453	0.161624	0.0446897	3.61658
	0.538009	0.0434835	0.0990299	0.439095
	0.538566	-0.032041	0.080125	-0.399887
	0.539123	0.0626312	0.101139	0.619258
	0.53968	-0.0328533	0.16633	-0.197518

## Sheet: Ext-Data-Fig-2b
SAXS Normalized Kratky Transforms of AIF-DMSO and AIF-NADH-DMSO 300-ms exposures
		AIF	AIF-NADH
		Oxidized	Reduced
	q	q2 x I(q)/I(0) x Rg2	q2 x I(q)/I(0) x Rg2
	0.01143	0.116	0.233
	0.01199	0.128	0.239
	0.01254	0.129	0.248
	0.0131	0.143	0.273
	0.01366	0.157	0.289
	0.01422	0.172	0.324
	0.01477	0.181	0.338
	0.01533	0.206	0.375
	0.01589	0.214	0.388
	0.01645	0.231	0.399
	0.017	0.247	0.441
	0.01756	0.275	0.46
	0.01812	0.279	0.48
	0.01868	0.291	0.498
	0.01923	0.305	0.524
	0.01979	0.317	0.532
	0.02035	0.324	0.569
	0.0209	0.359	0.582
	0.02146	0.37	0.608
	0.02202	0.385	0.623
	0.02258	0.386	0.663
	0.02313	0.416	0.698
	0.02369	0.418	0.701
	0.02425	0.449	0.717
	0.02481	0.47	0.753
	0.02536	0.49	0.768
	0.02592	0.507	0.79
	0.02648	0.505	0.811
	0.02704	0.526	0.826
	0.02759	0.551	0.857
	0.02815	0.568	0.874
	0.02871	0.602	0.887
	0.02927	0.601	0.901
	0.02982	0.607	0.926
	0.03038	0.624	0.961
	0.03094	0.648	0.953
	0.0315	0.677	0.959
	0.03205	0.695	0.991
	0.03261	0.694	1
	0.03317	0.714	1.04
	0.03373	0.751	1.04
	0.03428	0.75	1.03
	0.03484	0.769	1.05
	0.0354	0.802	1.06
	0.03596	0.812	1.07
	0.03651	0.798	1.1
	0.03707	0.823	1.09
	0.03763	0.862	1.09
	0.03819	0.879	1.09
	0.03874	0.878	1.12
	0.0393	0.905	1.13
	0.03986	0.935	1.15
	0.04042	0.91	1.14
	0.04097	0.906	1.15
	0.04153	0.938	1.14
	0.04209	0.98	1.15
	0.04265	0.989	1.13
	0.0432	1.01	1.15
	0.04376	1	1.17
	0.04432	1.02	1.14
	0.04488	1.02	1.17
	0.04543	1.03	1.16
	0.04599	1.05	1.17
	0.04655	1.08	1.17
	0.0471	1.05	1.19
	0.04766	1.08	1.17
	0.04822	1.1	1.21
	0.04878	1.13	1.18
	0.04933	1.12	1.18
	0.04989	1.12	1.17
	0.05045	1.15	1.15
	0.05101	1.15	1.16
	0.05156	1.17	1.14
	0.05212	1.18	1.13
	0.05268	1.17	1.13
	0.05324	1.18	1.12
	0.05379	1.17	1.13
	0.05435	1.19	1.14
	0.05491	1.19	1.11
	0.05547	1.19	1.1
	0.05602	1.25	1.13
	0.05658	1.23	1.1
	0.05714	1.22	1.08
	0.0577	1.23	1.08
	0.05825	1.23	1.06
	0.05881	1.23	1.09
	0.05937	1.24	1.05
	0.05993	1.24	1.05
	0.06048	1.23	1.04
	0.06104	1.22	1.04
	0.0616	1.25	1.01
	0.06216	1.22	1
	0.06271	1.27	1
	0.06327	1.27	0.978
	0.06383	1.26	0.97
	0.06439	1.28	0.984
	0.06494	1.24	0.97
	0.0655	1.27	0.988
	0.06606	1.24	0.974
	0.06662	1.27	0.961
	0.06717	1.27	0.915
	0.06773	1.26	0.925
	0.06829	1.24	0.943
	0.06885	1.25	0.937
	0.0694	1.23	0.903
	0.06996	1.25	0.904
	0.07052	1.27	0.855
	0.07107	1.23	0.849
	0.07163	1.27	0.869
	0.07219	1.22	0.868
	0.07275	1.22	0.847
	0.0733	1.23	0.838
	0.07386	1.23	0.846
	0.07442	1.23	0.812
	0.07498	1.26	0.797
	0.07553	1.2	0.803
	0.07609	1.2	0.772
	0.07665	1.19	0.793
	0.07721	1.19	0.822
	0.07776	1.23	0.812
	0.07832	1.25	0.777
	0.07888	1.19	0.812
	0.07944	1.21	0.742
	0.07999	1.19	0.743
	0.08055	1.12	0.731
	0.08111	1.19	0.769
	0.08167	1.16	0.762
	0.08222	1.2	0.746
	0.08278	1.11	0.773
	0.08334	1.11	0.733
	0.0839	1.16	0.71
	0.08445	1.1	0.761
	0.08501	1.15	0.746
	0.08557	1.15	0.774
	0.08613	1.14	0.73
	0.08668	1.12	0.755
	0.08724	1.11	0.725
	0.0878	1.14	0.731
	0.08836	1.12	0.708
	0.08891	1.17	0.722
	0.08947	1.08	0.742
	0.09003	1.11	0.729
	0.09059	1.1	0.732
	0.09114	1.08	0.677
	0.0917	1.08	0.702
	0.09226	1.01	0.699
	0.09281	1.09	0.693
	0.09337	1.09	0.704
	0.09393	1.05	0.688
	0.09449	1.07	0.665
	0.09504	1.05	0.687
	0.0956	0.993	0.683
	0.09616	1.01	0.675
	0.09672	0.988	0.724
	0.09727	1.03	0.668
	0.09783	1.01	0.683
	0.09839	0.984	0.675
	0.09895	0.964	0.664
	0.0995	0.897	0.69
	0.10006	0.966	0.674
	0.10062	0.931	0.621
	0.10118	0.91	0.655
	0.10173	0.877	0.618
	0.10229	0.919	0.675
	0.10285	0.863	0.621
	0.10341	0.888	0.633
	0.10396	0.869	0.666
	0.10452	0.88	0.664
	0.10508	0.845	0.648
	0.10564	0.892	0.647
	0.10619	0.894	0.671
	0.10675	0.853	0.659
	0.10731	0.826	0.616
	0.10787	0.844	0.65
	0.10842	0.786	0.654
	0.10898	0.788	0.649
	0.10954	0.82	0.653
	0.1101	0.791	0.584
	0.11065	0.736	0.619
	0.11121	0.778	0.588
	0.11177	0.768	0.597
	0.11232	0.744	0.611
	0.11288	0.75	0.588
	0.11344	0.775	0.626
	0.114	0.739	0.594
	0.11455	0.631	0.581
	0.11511	0.709	0.562
	0.11567	0.711	0.586
	0.11623	0.626	0.585
	0.11678	0.689	0.58
	0.11734	0.637	0.646
	0.1179	0.646	0.584
	0.11846	0.684	0.532
	0.11901	0.632	0.593
	0.11957	0.628	0.544
	0.12013	0.588	0.568
	0.12069	0.516	0.589
	0.12124	0.619	0.485
	0.1218	0.62	0.567
	0.12236	0.54	0.491
	0.12292	0.533	0.524
	0.12347	0.521	0.538
	0.12403	0.514	0.538
	0.12459	0.545	0.505
	0.12515	0.508	0.492
	0.1257	0.582	0.528
	0.12626	0.521	0.532
	0.12682	0.486	0.473
	0.12738	0.527	0.484
	0.12793	0.553	0.466
	0.12849	0.571	0.472
	0.12905	0.498	0.557
	0.1296	0.499	0.469
	0.13016	0.467	0.532
	0.13072	0.461	0.498
	0.13128	0.457	0.432
	0.13183	0.448	0.5
	0.13239	0.477	0.505
	0.13295	0.467	0.422
	0.13351	0.46	0.461
	0.13406	0.484	0.441
	0.13462	0.415	0.452
	0.13518	0.406	0.454
	0.13574	0.414	0.407
	0.13629	0.392	0.412
	0.13685	0.376	0.413
	0.13741	0.398	0.435
	0.13797	0.416	0.503
	0.13852	0.39	0.379
	0.13908	0.446	0.426
	0.13964	0.359	0.489
	0.1402	0.471	0.379
	0.14075	0.375	0.401
	0.14131	0.334	0.373
	0.14187	0.437	0.308
	0.14243	0.333	0.306
	0.14298	0.406	0.387
	0.14354	0.358	0.37
	0.1441	0.313	0.27
	0.14465	0.344	0.359
	0.14521	0.372	0.283
	0.14577	0.343	0.334
	0.14633	0.295	0.316
	0.14688	0.376	0.377
	0.14744	0.339	0.37
	0.148	0.296	0.24
	0.14856	0.335	0.307
	0.14911	0.382	0.341
	0.14967	0.318	0.293
	0.15023	0.308	0.354
	0.15079	0.344	0.279
	0.15134	0.334	0.25
	0.1519	0.338	0.289
	0.15246	0.26	0.339
	0.15302	0.321	0.326
	0.15357	0.286	0.277
	0.15413	0.246	0.261
	0.15469	0.304	0.29
	0.15525	0.283	0.306
	0.1558	0.259	0.325
	0.15636	0.257	0.271
	0.15692	0.351	0.289
	0.15748	0.247	0.242
	0.15803	0.312	0.379
	0.15859	0.207	0.29
	0.15915	0.336	0.245
	0.1597	0.246	0.287
	0.16026	0.357	0.227
	0.16082	0.268	0.232
	0.16138	0.214	0.272
	0.16193	0.266	0.348
	0.16249	0.239	0.31
	0.16305	0.226	0.336
	0.16361	0.258	0.257
	0.16416	0.227	0.254
	0.16472	0.231	0.282
	0.16528	0.248	0.246
	0.16584	0.216	0.302
	0.16639	0.262	0.199
	0.16695	0.256	0.215
	0.16751	0.205	0.219
	0.16807	0.236	0.202
	0.16862	0.19	0.245
	0.16918	0.201	0.188
	0.16974	0.295	0.166
	0.17029	0.249	0.156
	0.17085	0.299	0.269
	0.17141	0.156	0.285
	0.17197	0.258	0.16
	0.17252	0.272	0.238
	0.17308	0.241	0.27
	0.17364	0.22	0.267
	0.1742	0.2	0.171
	0.17475	0.25	0.232
	0.17531	0.229	0.219
	0.17587	0.209	0.245
	0.17643	0.178	0.28
	0.17698	0.264	0.27
	0.17754	0.175	0.193
	0.1781	0.218	0.344
	0.17866	0.227	0.158
	0.17921	0.225	0.237
	0.17977	0.256	0.207
	0.18033	0.182	0.165
	0.18089	0.246	0.23
	0.18144	0.16	0.0911
	0.182	0.304	0.225
	0.18256	0.244	0.172
	0.18311	0.217	0.274
	0.18367	0.205	0.272
	0.18423	0.173	0.152
	0.18479	0.216	0.213
	0.18534	0.156	0.229
	0.1859	0.307	0.317
	0.18646	0.138	0.16
	0.18702	0.244	0.137
	0.18757	0.206	0.222
	0.18813	0.253	0.258
	0.18869	0.239	0.247
	0.18925	0.123	0.24
	0.1898	0.118	0.123
	0.19036	0.253	0.131
	0.19092	0.205	0.164
	0.19148	0.215	0.231
	0.19203	0.0384	0.123
	0.19259	0.176	0.224
	0.19315	0.105	0.147
	0.1937	0.152	0.236
	0.19426	0.268	0.171
	0.19482	0.28	0.245
	0.19538	0.221	0.133
	0.19593	0.174	0.196
	0.19649	0.204	0.232
	0.19705	0.113	0.299
	0.19761	0.195	0.218
	0.19816	0.123	0.302
	0.19872	0.214	0.218
	0.19928	0.203	0.138
	0.19984	0.208	0.0852
	0.20039	0.311	0.109
	0.20095	0.0739	0.208
	0.20151	0.206	0.123
	0.20207	0.0992	0.24
	0.20262	0.182	0.177
	0.20318	0.0979	0.285
	0.20374	0.149	0.138
	0.20429	0.138	0.243
	0.20485	0.236	0.239
	0.20541	0.2	0.139
	0.20597	0.111	0.123
	0.20652	0.151	0.0907
	0.20708	0.185	0.0956
	0.20764	0.0469	0.101
	0.2082	0.185	0.149
	0.20875	0.214	0.147
	0.20931	0.0858	0.136
	0.20987	0.165	0.217
	0.21043	0.0118	0.173
	0.21098	0.168	0.174
	0.21154	0.131	0.154
	0.2121	0.15	0.116
	0.21265	0.139	0.126
	0.21321	0.0723	0.118
	0.21377	0.127	0.143
	0.21433	0.11	0.268
	0.21488	0.201	0.135
	0.21544	0.147	0.249
	0.216	0.16	0.151
	0.21656	0.138	0.141
	0.21711	0.0832	0.262
	0.21767	0.149	0.161
	0.21823	0.244	0.131
	0.21879	0.214	0.132
	0.21934	0.167	0.0674
	0.2199	0.202	0.289
	0.22046	0.184	0.229
	0.22102	0.128	0.0862
	0.22157	0.0747	0.172
	0.22213	0.139	0.215
	0.22269	0.173	0.102
	0.22324	0.187	0.13
	0.2238	0.124	0.148
	0.22436	0.159	0.0394
	0.22492	0.0669	0.146
	0.22547	0.0924	0.0854
	0.22603	0.0302	0.246
	0.22659	0.107	0.128
	0.22715	0.153	0.239
	0.2277	0.105	0.101
	0.22826	0.047	0.156
	0.22882	0.0533	0.206
	0.22938	0.0344	0.121
	0.22993	0.11	0.0679
	0.23049	0.0248	0.0326
	0.23105	0.0521	0.222
	0.2316	0.0996	0.0271
	0.23216	0.0744	0.203
	0.23272	0.0145	0.203
	0.23328	0.0723	0.171
	0.23383	0.141	0.193
	0.23439	0.176	0.207
	0.23495	0.0341	0.124
	0.23551	0.0431	0.201
	0.23606	0.159	0.161
	0.23662	0.213	0.19
	0.23718	0.103	0.0757
	0.23774	0.265	0.161
	0.23829	0.115	0.119
	0.23885	0.148	0.154
	0.23941	0.141	0.121
	0.23996	0.0597	0.178
	0.24052	0.107	0.125
	0.24108	0.127	0.185
	0.24164	0.18	0.175
	0.24219	0.00119	0.234
	0.24275	0.153	0.188
	0.24331	0.122	0.086
	0.24387	0.192	0.209
	0.24442	0.171	0.163
	0.24498	-0.00954	0.159
	0.24554	0.0545	0.0995
	0.24609	0.129	0.114
	0.24665	0.02	0.228
	0.24721	0.168	0.182
	0.24777	0.0801	0.206
	0.24832	0.28	0.213
	0.24888	0.0545	0.302
	0.24944	-0.0411	0.115
	0.25	0.156	0.306
	0.25055	0.248	0.44
	0.25111	0.177	0.166
	0.25167	0.098	0.00565
	0.25223	0.297	0.142
	0.25278	0.156	0.225
	0.25334	0.204	0.213
	0.2539	0.115	0.192
	0.25445	0.21	0.0683
	0.25501	0.315	0.227
	0.25557	0.323	0.127
	0.25613	0.132	0.285
	0.25668	0.262	0.211
	0.25724	0.302	0.216
	0.2578	0.107	0.248
	0.25836	0.0354	0.102
	0.25891	-0.00368	0.113
	0.25947	0.164	0.121
	0.26003	0.32	0.176
	0.26058	0.104	0.315
	0.26114	0.222	0.318
	0.2617	0.14	0.368
	0.26226	0.0917	0.289
	0.26281	0.201	0.424
	0.26337	0.274	0.296
	0.26393	0.242	0.207
	0.26449	0.215	0.19
	0.26504	0.327	0.233
	0.2656	0.215	0.256
	0.26616	0.123	0.228
	0.26672	0.117	0.355
	0.26727	0.384	0.24
	0.26783	0.187	0.18
	0.26839	0.217	0.206
	0.26894	0.246	0.34
	0.2695	-0.00658	0.108
	0.27006	0.115	0.321
	0.27062	0.235	0.272
	0.27117	0.25	0.316
	0.27173	0.174	0.255
	0.27229	0.314	0.21
	0.27285	0.296	0.122
	0.2734	0.264	0.198
	0.27396	0.194	0.33
	0.27452	0.231	0.16
	0.27507	0.279	0.317
	0.27563	0.267	0.0914
	0.27619	0.102	0.305
	0.27675	0.269	0.144
	0.2773	0.501	0.18
	0.27786	0.306	0.378
	0.27842	0.299	0.334
	0.27898	0.232	0.354
	0.27953	0.436	0.183
	0.28009	0.0916	0.192
	0.28065	0.274	0.42
	0.2812	0.291	0.204
	0.28176	0.323	0.137
	0.28232	0.235	0.21
	0.28288	0.264	0.285
	0.28343	0.112	0.365
	0.28399	0.282	0.308
	0.28455	0.2	0.186
	0.28511	0.273	0.398
	0.28566	0.243	0.274
	0.28622	0.0651	0.291
	0.28678	0.234	0.343
	0.28733	0.312	0.287
	0.28789	0.0362	0.33
	0.28845	0.233	0.347
	0.28901	0.29	0.164
	0.28956	0.15	0.271
	0.29012	0.125	0.279
	0.29068	0.244	0.295
	0.29124	0.331	0.219
	0.29179	0.311	0.281
	0.29235	0.235	0.14
	0.29291	0.233	0.242
	0.29346	0.195	0.346
	0.29402	0.387	0.244
	0.29458	0.221	0.298
	0.29514	0.314	0.305
	0.29569	0.248	0.257
	0.29625	0.314	0.474
	0.29681	0.262	0.375
	0.29737	0.168	0.28
	0.29792	0.376	0.295
	0.29848	0.323	0.239
	0.29904	0.184	0.356
	0.29959	0.297	0.182
	0.30015	0.233	0.101
	0.30071	0.138	0.316
	0.30127	0.331	0.349
	0.30182	0.248	0.218
	0.30238	0.126	0.422
	0.30294	0.301	0.283
	0.30349	0.207	0.152
	0.30405	0.113	0.231
	0.30461	0.0948	0.321
	0.30517	0.117	0.233
	0.30572	0.0604	0.358
	0.30628	0.214	0.426
	0.30684	0.133	0.291
	0.3074	0.159	0.386
	0.30795	0.0502	0.39
	0.30851	0.158	0.435
	0.30907	0.23	0.24
	0.30962	0.357	0.256
	0.31018	0.161	0.275
	0.31074	0.165	0.358
	0.3113	0.332	0.179
	0.31185	0.237	0.251
	0.31241	0.28	0.307
	0.31297	0.404	0.408
	0.31353	0.0497	0.468
	0.31408	0.361	0.247
	0.31464	0.297	0.315
	0.3152	0.562	0.418
	0.31575	0.278	0.415
	0.31631	0.416	0.0541
	0.31687	0.187	0.345
	0.31743	0.433	0.0905
	0.31798	0.399	0.237
	0.31854	0.331	0.438
	0.3191	0.187	0.464
	0.31965	0.343	0.231
	0.32021	0.185	0.4
	0.32077	0.341	0.308
	0.32133	0.111	0.521
	0.32188	0.421	0.432
	0.32244	0.385	0.314
	0.323	0.337	0.24
	0.32356	0.493	0.286
	0.32411	0.244	0.243
	0.32467	0.255	0.353
	0.32523	0.171	0.37
	0.32578	0.267	0.252
	0.32634	0.283	0.268
	0.3269	0.187	0.187
	0.32746	0.444	0.339
	0.32801	0.257	0.406
	0.32857	0.157	0.247
	0.32913	0.222	0.213
	0.32968	0.362	0.358
	0.33024	0.426	0.369
	0.3308	0.237	0.297
	0.33136	0.366	0.258
	0.33191	0.312	0.293
	0.33247	0.111	0.336
	0.33303	0.283	0.317
	0.33358	0.287	0.386
	0.33414	0.179	0.499
	0.3347	0.107	0.421
	0.33526	0.289	0.243
	0.33581	0.0616	0.516
	0.33637	0.515	0.459
	0.33693	0.391	0.268
	0.33749	0.129	0.449
	0.33804	0.431	0.313
	0.3386	0.171	0.431
	0.33916	0.563	0.00254
	0.33971	0.57	0.399
	0.34027	0.205	0.427
	0.34083	0.491	0.52
	0.34139	0.129	0.506
	0.34194	0.315	0.521
	0.3425	0.0776	0.205
	0.34306	0.108	0.232
	0.34361	0.35	0.48
	0.34417	0.107	0.517
	0.34473	0.412	0.398
	0.34529	0.237	0.503
	0.34584	0.334	0.403
	0.3464	0.188	0.415
	0.34696	0.0655	0.299
	0.34751	0.119	0.236
	0.34807	0.333	0.577
	0.34863	0.289	0.516
	0.34919	0.339	0.382
	0.34974	0.35	0.266
	0.3503	0.521	0.59
	0.35086	0.222	0.239
	0.35141	0.392	0.173
	0.35197	0.445	0.312
	0.35253	0.364	0.712
	0.35309	0.431	0.6
	0.35364	0.265	0.314
	0.3542	0.417	0.325
	0.35476	0.349	0.407
	0.35531	0.466	0.301
	0.35587	0.439	0.419
	0.35643	0.125	0.295
	0.35699	0.464	0.194
	0.35754	0.229	0.431
	0.3581	0.0991	0.415
	0.35866	0.133	0.229
	0.35922	0.344	0.355
	0.35977	0.533	0.427
	0.36033	0.301	0.366
	0.36089	0.147	0.604
	0.36144	0.107	0.394
	0.362	0.143	0.342
	0.36256	0.295	0.104
	0.36312	0.37	0.389
	0.36367	0.483	0.211
	0.36423	0.454	0.463
	0.36479	0.187	0.46
	0.36534	0.155	0.174
	0.3659	0.584	0.456
	0.36646	0.125	0.452
	0.36702	0.555	0.313
	0.36757	0.0378	0.332
	0.36813	0.46	0.342
	0.36869	0.26	0.395
	0.36924	0.138	0.345
	0.3698	0.348	0.738
	0.37036	0.0651	0.456
	0.37092	0.475	0.231
	0.37147	0.201	0.127
	0.37203	0.171	0.481
	0.37259	0.416	0.121
	0.37314	0.211	0.364
	0.3737	0.311	0.417
	0.37426	0.493	0.229
	0.37482	0.325	0.372
	0.37537	0.303	0.597
	0.37593	0.445	0.347
	0.37649	0.387	0.383
	0.37704	0.248	0.32
	0.3776	0.0899	0.289
	0.37816	0.347	0.618
	0.37872	0.462	0.219
	0.37927	0.27	0.376
	0.37983	0.439	0.217
	0.38039	0.279	0.508
	0.38094	-0.0689	0.43
	0.3815	0.271	0.383
	0.38206	0.298	0.181
	0.38262	0.402	0.52
	0.38317	0.358	0.344
	0.38373	-0.0264	0.378
	0.38429	0.571	0.492
	0.38484	0.474	0.485
	0.3854	0.211	0.379
	0.38596	0.254	0.527
	0.38651	0.33	0.301
	0.38707	0.136	0.195
	0.38763	0.354	0.0439
	0.38819	0.116	0.558
	0.38874	0.296	0.339
	0.3893	0.361	0.6
	0.38986	0.15	0.503
	0.39041	-0.0676	0.48
	0.39097	0.438	0.439
	0.39153	0.421	0.562
	0.39209	0.571	0.075
	0.39264	0.317	0.48
	0.3932	0.659	0.222
	0.39376	0.0112	0.257
	0.39431	0.412	0.534
	0.39487	0.274	0.556
	0.39543	0.225	0.335
	0.39599	0.266	0.446
	0.39654	0.19	0.523
	0.3971	0.0312	0.514
	0.39766	0.502	0.313
	0.39821	0.272	0.513
	0.39877	0.345	0.592
	0.39933	0.374	0.461
	0.39989	0.014	0.339
	0.40044	0.0991	0.245
	0.401	0.324	0.457
	0.40156	0.309	0.417
	0.40211	0.218	0.401
	0.40267	0.654	0.44
	0.40323	0.425	0.409
	0.40379	0.324	0.515
	0.40434	0.122	0.497
	0.4049	0.378	0.567
	0.40546	0.4	0.365
	0.40601	0.514	0.533
	0.40657	0.181	0.218
	0.40713	0.631	0.46
	0.40768	0.581	0.671
	0.40824	0.373	0.113
	0.4088	0.0831	0.765
	0.40936	0.435	0.476
	0.40991	0.405	0.471
	0.41047	0.328	0.449
	0.41103	0.0887	0.565
	0.41158	0.371	0.696
	0.41214	0.208	0.745
	0.4127	0.376	0.218
	0.41326	0.18	0.549
	0.41381	0.429	0.346
	0.41437	0.345	0.213
	0.41493	-0.346	0.287
	0.41548	0.187	0.313
	0.41604	0.174	0.651
	0.4166	1.07	0.457
	0.41715	0.64	0.351
	0.41771	0.349	0.231
	0.41827	0.347	0.542
	0.41883	0.303	0.666
	0.41938	0.0933	0.558
	0.41994	0.132	0.609
	0.4205	0.513	0.367
	0.42105	0.763	0.416
	0.42161	-0.057	0.297
	0.42217	0.547	0.395
	0.42273	0.565	0.396
	0.42328	0.0326	0.647
	0.42384	0.166	0.527
	0.4244	0.535	0.33
	0.42495	0.171	0.513
	0.42551	0.522	0.643
	0.42607	0.414	0.514
	0.42662	0.881	0.425
	0.42718	0.14	0.763
	0.42774	0.357	0.705
	0.4283	0.302	0.737
	0.42885	-0.0395	0.441
	0.42941	0.207	0.349
	0.42997	0.0845	0.866
	0.43052	0.251	0.629
	0.43108	0.476	0.601
	0.43164	0.314	0.673
	0.43219	0.0872	0.32
	0.43275	0.632	0.589
	0.43331	0.191	0.368
	0.43387	0.371	0.27
	0.43442	0.476	0.666
	0.43498	0.404	0.546
	0.43554	0.397	0.401
	0.43609	0.385	0.593
	0.43665	0.756	0.539
	0.43721	0.254	0.754
	0.43777	0.205	0.569
	0.43832	1	0.098
	0.43888	0.336	0.368
	0.43944	0.509	0.866
	0.43999	0.745	0.739
	0.44055	0.0523	1.3
	0.44111	0.287	0.264
	0.44166	0.211	0.373
	0.44222	0.31	0.0553
	0.44278	0.52	0.677
	0.44334	0.443	0.511
	0.44389	0.428	0.629
	0.44445	0.428	0.4
	0.44501	0.0603	0.886
	0.44556	-0.173	0.629
	0.44612	0.0591	0.722
	0.44668	0.194	0.357
	0.44723	0.873	0.144
	0.44779	0.639	0.28
	0.44835	0.144	0.819
	0.44891	-0.02	0.52
	0.44946	0.303	0.167
	0.45002	0.519	0.709
	0.45058	0.43	0.805
	0.45113	0.415	0.856
	0.45169	0.877	0.488
	0.45225	0.284	0.0306
	0.4528	0.676	0.652
	0.45336	0.604	1.03
	0.45392	0.486	0.685
	0.45448	0.0622	0.448
	0.45503	0.692	0.811
	0.45559	1.01	0.641
	0.45615	0.733	0.0972
	0.4567	-0.0419	0.139
	0.45726	0.454	0.803
	0.45782	-0.0342	0.546
	0.45837	0.39	0.759
	0.45893	0.335	0.257
	0.45949	0.479	0.653
	0.46005	0.955	0.123
	0.4606	0.321	0.562
	0.46116	0.26	0.274
	0.46172	0.276	0.952
	0.46227	0.226	0.205
	0.46283	0.303	0.626
	0.46339	0.503	0.269
	0.46394	0.626	0.922
	0.4645	0.46	0.589
	0.46506	0.279	1.05
	0.46561	0.935	0.706
	0.46617	0.811	0.861
	0.46673	0.111	0.605
	0.46729	0.542	0.564
	0.46784	-0.0587	0.825
	0.4684	1.18	0.281
	0.46896	-0.271	0.807
	0.46951	0.467	0.58
	0.47007	0.254	0.864
	0.47063	-0.303	0.716
	0.47118	0.779	0.341
	0.47174	0.417	0.549
	0.4723	0.917	0.41
	0.47286	0.179	0.827
	0.47341	0.562	0.409
	0.47397	0.757	0.261
	0.47453	0.382	0.655
	0.47508	0.668	0.166
	0.47564	0.274	0.748
	0.4762	0.266	0.476
	0.47675	0.592	0.401
	0.47731	-0.664	0.238
	0.47787	-0.323	0.9
	0.47842	0.988	0.651
	0.47898	0.727	0.416
	0.47954	0.0887	0.171
	0.4801	0.528	1.12
	0.48065	0.895	0.617
	0.48121	0.0793	0.957
	0.48177	1.53	0.127
	0.48232	0.99	0.401
	0.48288	0.531	0.561
	0.48344	1.03	0.77
	0.48399	1.13	0.0671
	0.48455	1.01	1.06
	0.48511	0.929	0.582
	0.48566	0.324	0.451
	0.48622	0.629	0.695
	0.48678	0.925	0.395
	0.48734	0.695	0.534
	0.48789	0.296	0.573
	0.48845	0.513	0.617
	0.48901	0.245	0.701
	0.48956	0.432	1.24
	0.49012	0.566	0.806
	0.49068	0.192	0.645
	0.49123	0.846	0.182
	0.49179	-0.02	0.238
	0.49235	0.146	0.399
	0.4929	0.329	0.31
	0.49346	-0.0284	0.543
	0.49402	0.712	0.314
	0.49458	0.201	0.225
	0.49513	1.01	0.885
	0.49569	-0.0215	0.514
	0.49625	0.789	0.352
	0.4968	0.941	0.489
	0.49736	0.445	0.916
	0.49792	0.9	0.124
	0.49847	0.49	0.671
	0.49903	0.487	1.28
	0.49959	0.677	0.852
	0.50014	-0.0397	0.226
	0.5007	0.073	0.92
	0.50126	1.32	1.22
	0.50182	0.339	0.961
	0.50237	0.929	1.13
	0.50293	-0.632	1.23
	0.50349	0.886	0.702
	0.50404	0.337	0.605
	0.5046	-0.145	0.138
	0.50516	0.509	0.633
	0.50571	0.934	0.464
	0.50627	1.25	0.797
	0.50683	0.813	0.383
	0.50738	0.145	0.554
	0.50794	0.875	1.02
	0.5085	1.35	0.408
	0.50905	1.55	0.838
	0.50961	0.192	0.336
	0.51017	1.08	0.162
	0.51073	0.421	0.571
	0.51128	0.356	0.373
	0.51184	0.991	0.36
	0.5124	1.03	0.789
	0.51295	0.833	0.38
	0.51351	0.571	0.0727
	0.51407	0.326	0.524
	0.51462	0.58	0.779
	0.51518	1.16	0.963
	0.51574	0.703	1.22
	0.51629	1.02	1.23
	0.51685	0.226	0.976
	0.51741	0.00685	0.473
	0.51796	1.36	0.315
	0.51852	0.87	0.63
	0.51908	-0.656	0.244
	0.51963	0.296	0.748
	0.52019	1.06	1.21
	0.52075	1.01	0.792
	0.52131	0.735	0.454
	0.52186	1.35	0.62
	0.52242	0.925	0.0726
	0.52298	1.12	0.604
	0.52353	0.382	0.525
	0.52409	0.228	1.57
	0.52465	0.565	0.355
	0.5252	0.886	1.3
	0.52576	1.54	1.11
	0.52632	0.246	0.968
	0.52687	-0.0349	0.779
	0.52743	0.964	1.1
	0.52799	0.31	0.927
	0.52854	0.0706	1.26
	0.5291	0.565	1.19
	0.52966	1.03	1.34
	0.53021	0.961	0.78
	0.53077	0.295	1.27
	0.53133	-0.21	1.58
	0.53188	1.42	1.52
	0.53244	0.724	1.03
	0.533	0.789	0.408
	0.53356	1.21	0.504
	0.53411	1.11	0.451
	0.53467	1.09	1.66
	0.53523	0.461	1.24
	0.53578	1.09	1.7
	0.53634	1.7	0.88
	0.5369	-0.189	0.151
	0.53745	2.03	0.494
	0.53801	0.548	1.1
	0.53857	-0.404	0.889
	0.53912	0.792	1.12
	0.53968	-0.416	1.85

## Sheet: Ext-Data-Fig-2c
SAXS Guinier Transforms of AIF-DMSO and AIF-NADH-DMSO 300-ms exposures
		AIF	AIF-NADH
	Guinier	Oxidized	Reduced
	q2	ln(I)	ln(I)
	0.000130645	3.01482	3.84155
	0.00014376	3.01672	3.77514
	0.000157252	2.93899	3.71955
	0.00017161	2.95092	3.72869
	0.000186596	2.95984	3.70113
	0.000202208	2.97245	3.73632
	0.000218153	2.94874	3.70011
	0.000235009	3.00183	3.73078
	0.000252492	2.96844	3.69272
	0.000270603	2.97893	3.65403
	0.000289	2.97675	3.68723
	0.000308354	3.01861	3.66362
	0.000328334	2.97141	3.64302
	0.000348942	2.95228	3.62012
	0.000369793	2.94292	3.61133
	0.000391644	2.92452	3.56959
	0.000414123	2.88959	3.58109
	0.00043681	2.93743	3.55015
	0.000460532	2.91433	3.5408
	0.00048488	2.90381	3.51528
	0.000509856	2.85633	3.52614
	0.000534997	2.88245	3.52993
	0.000561216	2.83932	3.48622
	0.000588063	2.86529	3.4621
	0.000615536	2.86478	3.46589
	0.00064313	2.86201	3.44133
	0.000671846	2.85388	3.42542
	0.00070119	2.80564	3.40902
	0.000731162	2.80462	3.38578
	0.000761208	2.81159	3.38202
	0.000792423	2.80213	3.36234
	0.000824264	2.81962	3.33704
	0.000856733	2.78027	3.31415
	0.000889232	2.75226	3.30469
	0.000922944	2.74349	3.3044
	0.000957284	2.74431	3.25951
	0.00099225	2.75197	3.2296
	0.0010272	2.74381
	0.00106341	2.70725
	0.00110025	2.70274
	0.00113771	2.71899
	0.00117512	2.68541
	0.00121383	2.67789
	0.00125316	2.68832
	0.00129312	2.66969
	0.00133298	2.6209
	0.00137418	2.62164
	0.00141602	2.6389
	0.00145848	2.6283
	0.00150079	2.59798
	0.00154449	2.59968
	0.00158882	2.60487
	0.00163378	2.54959
	0.00167854	2.51749
	0.00172474	2.52574
	0.00177157	2.54283
	0.00181902	2.52536
	0.00186624	2.52138
	0.00191494	2.48455
	0.00196426	2.47516
