# Supplementary material for: Chemical screening by time-resolved X-ray scattering to discover allosteric probes
Source: Nat Chem Biol. Author manuscript; Available in PMC 2024 Sep 1. (PMC11358040; doi:10.1038/s41589-024-01609-1)
Supplement: Source Data Extended Fig. 3 [file NIHMS2003799-supplement-Source_Data_Extended_Fig__3.xlsx]

## Sheet: Ext-Data-Fig-3a
Time-resolved SAXS parameters for non-verifying fragment hits
										DMSO (N =2)		NADH-DMSO (N = 3)
I(0)	Time (s)	B2	B4	B6	B9	B10	B12		Time (s)	Average	Std. Dev.	Average	Std. Dev.
	0.3	22.5	21.7	22.4	21.4	22.6	23.8		0.3	20.85	0.353553	46.9467	1.15868
	0.6	22.8	22.7	23.5	22.5	23.7	23.8		0.6	21.6	0.282843	46.6133	1.06627
	0.9	23.8	23.1	25	23.3	24.2	25.1		0.9	21.95	0.353553	46.4633	0.852369
	1.2	24.8	24.7	25.7	23.9	26.2	25.2		1.2	22.55	0.353553	46.355	1.09602
	1.5	26.5	25.1	26.5	25.5	26.8	25.4		1.5	23.15	0.353553	46.0867	0.39879
	1.8	26.6	26.4	27.4	25.9	27.5	26.1		1.8	23.65	0.0707107	45.9367	0.933881
	2.1	27	27.1	28.5	26.5	27.7	27.2		2.1	23.8	0.424264	45.9	0.265141
	2.4	28.2	28.2	28.4	27	27.7	28		2.4	24.75	0.0707107	44.83	0.79196
	2.7	28.3	28.5	29.2	27.8	29.4	27.7		2.7	25.1	0.424264	44.92	0.785812
	3	29.3	29.4	29.4	28.4	29.4	28.1		3	24.75	0.777817	43.4367	0.889513
										DMSO (N =2)		NADH-DMSO (N = 3)
Rg (Å)	Time (s)	B2	B4	B6	B9	B10	B12		Time (s)	Average	Std. Dev.	Average	Std. Dev.
	0.3	30.64	29.29	30.51	29.76	30.68	31.86		0.3	29.6	0.848528	42.69	0.958593
	0.6	30.87	30.94	31.58	30.99	31.92	31.16		0.6	30.5	0.282843	42.4867	0.530031
	0.9	31.31	30.8	33.17	31.63	31.75	33.29		0.9	30.65	0.919239	42.1633	0.783092
	1.2	32.52	32.33	33.44	31.62	35.12	33		1.2	31.2	0.848528	42.19	0.995791
	1.5	35.24	32.16	33.93	33.95	35.1	32.79		1.5	31.9	0.565685	42.04	0.462277
	1.8	34.65	33.77	35.08	34.2	35.32	33.23		1.8	32.45	0.353553	42.0833	0.708684
	2.1	34.54	34.3	35.83	34.78	35.27	35.13		2.1	32.45	0.353553	42.59	0.828915
	2.4	36.08	35.31	35.13	35.03	34.9	35.68		2.4	34	0.424264	41.2567	0.700381
	2.7	35.43	35.11	36.21	35.88	37.36	35.09		2.7	34.35	0.494975	42.5133	0.491359
	3	37.31	36.12	35.94	36.36	36.81	35.44		3	33.2	0.989949	41.08	0.593043

## Sheet: Ext-Data-Fig-3b
Time-resolved SAXS parameters for GL2500 fragment hits that do not stimulate dimerization
																DMSO (N =2)		NADH-DMSO (N = 3)
I(0)	Time (s)	B3	B5	B7	B8	C1	C2	C3	C4	C6	C7	D4	D9		Time (s)	Average	Std. Dev.	Average	Std. Dev.
	0.3	22.5	23.2	21.9	21.5	21.4	22.2	22.8	22.2	22.7	22.5	21.4	21.8		0.3	20.85	0.353553	46.9467	1.15868
	0.6	22.9	24.8	21.8	22.3	22.1	22.6	22.4	22.6	23.8	22.9	22.3	22.6		0.6	21.6	0.282843	46.6133	1.06627
	0.9	23.1	25.4	22.7	23.1	22.6	23.2	22.6	22.9	25.3	23.6	23.3	24		0.9	21.95	0.353553	46.4633	0.852369
	1.2	24.4	26.5	23.1	24	23.7	24.3	22.3	23.3	27.5	24.2	24.3	24.5		1.2	22.55	0.353553	46.355	1.09602
	1.5	25.6	27.7	23.3	24.6	25.1	24.3	22.2	24		24.9	25.4	25.9		1.5	23.15	0.353553	46.0867	0.39879
	1.8	25.3	29.4	24	25.1	25.4	24.9	23	24.5	28.4	25.2	25.5	26.6		1.8	23.65	0.0707107	45.9367	0.933881
	2.1	26.4	30	24.2	25.7	26.6	26	23	25	29.7	25.6	26.2	28.4		2.1	23.8	0.424264	45.9	0.265141
	2.4	26.9	30.1	25.1	26.4	26.9	26.6	23.7	25.4	30.5	25.6	27	29.2		2.4	24.75	0.0707107	44.83	0.79196
	2.7	27	30.5	25.6	27.1	27.7	26.3	23.2	25.5	30.9	26.6	27.2	30.5		2.7	25.1	0.424264	44.92	0.785812
	3	27.5	30.9	26.1	27.4	28.2	27.1	24.5	25.7	31.1	27.4	28	32.3		3	24.75	0.777817	43.4367	0.889513
																DMSO (N =2)		NADH-DMSO (N = 3)
Rg (Å)	Time (s)	B3	B5	B7	B8	C1	C2	C3	C4	C6	C7	D4	D9		Time (s)	Average	Std. Dev.	Average	Std. Dev.
	0.3	30.74	30.3	29.58	29.66	27.8	30.03	32.05	29.48	29.16	30.56	30.42	30.1		0.3	29.6	0.848528	42.69	0.958593
	0.6	30.56	32.15	29.24	29.99	28.13	30.1	29.96	29.73	29.7	30.3	30.91	30.92		0.6	30.5	0.282843	42.4867	0.530031
	0.9	30.48	31.78	30.68	30.98	28.32	30.56	30.28	30.14	31.04	30.91	31.53	32.6		0.9	30.65	0.919239	42.1633	0.783092
	1.2	32.29	32.53	31.02	32.06	29.78	31.91	29.63	30.65	33.57	31.71	32.77	32.38		1.2	31.2	0.848528	42.19	0.995791
	1.5	33.69	33.96	31.02	32.76	31.29	31.42	30.04	31.33		32.4	34.03	33.8		1.5	31.9	0.565685	42.04	0.462277
	1.8	32.89	36.19	31.73	33.07	31.32	32.04	30.37	31.73	33.77	32.42	33.57	34.06		1.8	32.45	0.353553	42.0833	0.708684
	2.1	34.31	37.3	31.39	33.42	32.62	33.53	30.43	32.48	34.6	32.86	34.51	36.23		2.1	32.45	0.353553	42.59	0.828915
	2.4	34.63	36.1	32.97	34.3	32.44	33.73	31.5	32.99	35.15	32.16	35.29	36.66		2.4	34	0.424264	41.2567	0.700381
	2.7	34.46	36.02	33.2	35.16	33.55	33.01	29.9	32.91	35.31	33.47	35.06	37.68		2.7	34.35	0.494975	42.5133	0.491359
	3	35.44	36.41	33.37	35.11	33.83	33.99	32.17	33.18	34.94	34.97	36.1	39.76		3	33.2	0.989949	41.08	0.593043
