# Supplementary material for: Chemical screening by time-resolved X-ray scattering to discover allosteric probes
Source: Nat Chem Biol. Author manuscript; Available in PMC 2024 Sep 1. (PMC11358040; doi:10.1038/s41589-024-01609-1)
Supplement: Source Data Extended Fig. 4 [file NIHMS2003799-supplement-Source_Data_Extended_Fig__4.xlsx]

## Sheet: Ext-Data-Fig-4a
SAXS Similarity Matrix (SSM) map of Volatility-of-Ratio (VR) values at 0.3-s - also presented in Figure 2b
VR calculated for q-range 0.015 - 0.15 A-1. Matrix is clustered using the SIBYLS SAXS similarity web application.
	NADH-DMSO	D3	C12	D1	C3	DMSO	B12	B7	D9	B5	C6	C2	C4	B3	C1	C7	B8	D4	B9	B10	D6	E3	D12	D7	C9	C10	D8	C11	E2	D2	C8	D11	D5	B1	E1	B11	D10	B6	B4	B2
NADH-DMSO	0	7.748	6.766	7.665	8.679	8.46	8.303	8.146	8.252	8.159	8.298	9.067	8.616	8.462	8.387	7.983	8.666	8.754	7.916	7.985	7.541	7.561	8.231	7.541	8.058	8.22	7.858	7.968	8.575	7.696	8.273	8.196	7.578	8.116	8.495	7.415	8.178	7.819	7.54	8.459
D3	7.776	0	1.483	1.532	1.848	1.494	1.23	1.224	1.387	1.107	2.164	1.948	1.472	1.317	1.788	1.221	1.626	1.616	1.138	1.389	0.913	1.015	1.777	1.518	2.347	1.332	1.4	1.035	1.363	1.34	1.211	1.223	2.171	1.74	1.195	1.403	1.097	1.525	1.603	1.427
C12	7.025	1.474	0	1.742	2.133	1.684	1.896	2.079	1.857	1.533	2.14	2.383	1.703	1.787	1.6	1.469	2.157	1.937	1.807	1.237	1.43	1.373	2.064	1.244	1.761	1.914	1.663	1.586	1.911	1.495	1.428	1.547	1.357	1.872	1.975	1.574	1.62	1.418	1.342	1.873
D1	7.709	1.601	1.899	0	2.054	1.951	1.786	1.485	1.533	1.071	1.859	1.881	1.691	1.58	2.05	1.453	1.366	2.012	1.242	1.817	1.148	1.287	2.177	1.562	2.072	1.766	0.73	1.352	1.467	1.945	1.668	1.478	1.856	1.714	1.583	1.579	1.447	1.461	1.562	1.977
C3	8.604	1.563	2.116	2.001	0	0.822	1.394	1.299	1.476	1.801	2.195	1.699	0.951	1.058	1.201	1.691	1.491	1.078	1.85	1.78	1.6	1.58	1.181	1.462	1.403	1.462	1.659	1.406	1.216	1.558	1.206	1.339	1.549	1.372	1.152	2.276	1.43	1.25	1.954	1.082
DMSO	8.41	1.349	1.751	2.013	0.79	0	1.44	1.494	1.306	1.433	2.232	1.673	0.998	0.914	1.237	1.383	1.591	1.054	1.549	1.541	1.5	1.392	1.14	1.497	1.538	1.478	1.637	1.473	1.206	1.497	1.139	1.275	1.69	1.33	1.349	1.956	1.572	1.174	1.965	1.016
B12	8.309	1.006	1.938	1.691	1.363	1.554	0	0.918	1.053	1.408	2.293	1.73	1.107	0.996	1.656	1.241	1.397	1.294	1.196	1.313	1.1	1.222	1.373	1.69	2.253	0.472	1.429	1.253	1.04	1.059	1.157	0.855	1.97	1.854	1.118	1.571	1.253	1.276	1.722	1.41
B7	8.356	1.319	2.111	1.619	1.475	1.703	1.032	0	1.227	1.235	1.615	1.911	1.036	1.292	1.696	1.472	1.055	1.324	1.369	1.676	1.235	1.446	1.519	1.467	2.186	1.136	1.175	1.441	1.053	1.684	1.05	1.111	1.545	1.489	0.942	1.755	1.551	1.376	1.457	1.782
D9	8.352	1.438	1.981	1.479	1.566	1.431	1.106	1.197	0	1.284	1.995	1.823	1.194	0.789	1.749	1.111	1.163	1.436	1.166	1.627	1.5	1.194	1.55	1.579	2.013	1.053	1.094	1.518	0.765	1.346	1.251	0.827	1.873	1.343	0.878	1.277	1.564	1.346	1.612	1.447
B5	8.018	1.189	1.751	0.976	1.997	1.693	1.619	1.177	1.444	0	1.54	1.658	1.329	1.441	1.745	1.096	1.054	1.707	1.393	1.129	1.298	1.387	2.066	1.455	2.235	1.785	0.808	1.179	1.561	1.917	1.17	1.489	1.533	1.6	1.232	1.491	1.334	1.302	1.274	1.595
C6	8.513	2.225	2.16	1.788	2.321	2.241	2.38	1.645	2.035	1.508	0	2.71	1.942	2.071	1.514	1.767	2.086	2.15	1.943	1.933	2.024	2.176	2.551	1.289	2.286	2.447	1.474	1.916	1.833	3.042	1.903	2.232	1.276	2.14	1.881	2.416	1.844	1.733	1.438	2.372
C2	9.068	1.84	2.553	1.981	1.757	1.622	1.67	1.741	1.681	1.641	2.784	0	1.529	1.392	1.892	1.592	1.328	1.318	1.965	1.561	1.737	1.997	1.795	2.337	1.835	2.069	1.61	1.501	1.41	1.967	1.413	1.612	2.117	1.278	1.513	1.8	1.36	1.879	2.033	1.396
C4	8.547	1.319	1.779	1.841	0.983	0.949	1.201	1.045	1.103	1.332	1.926	1.522	0	0.693	1.265	1.219	1.287	0.57	1.462	1.031	1.31	1.44	1.244	1.401	1.505	1.2	1.377	1.158	0.985	1.244	0.832	0.828	1.662	1.083	1.001	1.82	1.327	1.296	1.616	1.051
B3	8.406	1.209	1.833	1.522	1.102	0.765	1.03	1.225	0.739	1.493	1.981	1.44	0.671	0	1.093	0.901	1.237	0.901	0.983	1.174	1.025	1.016	0.847	1.322	1.729	0.932	1.181	1.064	0.724	1.205	0.958	0.895	1.638	1.091	0.966	1.507	1.107	1.215	1.621	0.827
C1	8.303	1.739	1.666	1.965	1.206	1.193	1.756	1.562	1.717	1.658	1.627	2.005	1.23	1.139	0	1.102	1.797	1.39	1.536	1.256	1.485	1.519	1.371	1.118	1.257	1.749	1.439	1.491	1.322	2.042	1.105	1.724	1.171	1.406	1.47	2.163	1.187	1.153	1.504	1.537
C7	8.008	1.247	1.584	1.505	1.823	1.424	1.289	1.39	1.043	1.102	1.864	1.576	1.197	0.903	1.209	0	1.482	1.441	0.823	0.875	0.908	1.031	1.495	1.32	1.58	1.3	1.124	1.106	1.099	1.496	0.89	1.072	1.623	1.145	1.357	1.245	0.991	1.108	1.27	1.228
B8	8.803	1.665	2.269	1.557	1.62	1.759	1.286	1.074	1.051	1.24	2.041	1.402	1.248	1.284	1.885	1.705	0	1.444	1.694	1.871	1.734	1.637	1.677	1.732	2.345	1.461	1.153	1.681	1.164	1.755	1.071	1.21	1.605	1.563	0.92	1.635	1.657	1.595	1.711	1.825
D4	8.746	1.462	2.036	2.031	1.041	1.007	1.257	1.325	1.414	1.441	2.288	1.358	0.547	0.771	1.35	1.413	1.307	0	1.714	1.084	1.494	1.669	1.198	1.538	1.73	1.289	1.642	1.303	1.14	1.446	0.959	1.115	1.642	1.268	1.284	2.057	1.373	1.289	1.881	0.849
B9	7.909	1.468	1.784	1.168	1.998	1.597	1.324	1.304	0.992	1.266	1.767	2.141	1.616	1.415	1.722	0.996	1.644	1.825	0	1.525	0.967	1.086	2.066	1.44	1.766	1.271	0.981	1.469	0.93	1.691	1.487	1.299	1.738	1.508	1.519	1.48	1.363	1.017	1.442	1.858
B10	8.118	1.363	1.334	1.674	1.796	1.414	1.312	1.601	1.549	1.061	1.976	1.513	1.004	1.087	1.212	0.775	1.747	1.098	1.428	0	1.102	1.24	1.702	1.397	1.541	1.554	1.282	0.843	1.432	1.413	0.917	1.233	1.588	1.4	1.485	1.4	1.012	1.166	1.216	1.184
D6	7.644	0.882	1.441	1.165	1.642	1.483	1.175	1.197	1.44	1.227	2.01	1.765	1.333	1.257	1.533	0.961	1.691	1.512	0.952	1.167	0	0.838	1.732	1.204	1.76	1.321	1.042	0.616	1.197	1.19	1.245	1.068	1.781	1.482	1.303	1.373	0.877	1.238	1.298	1.437
E3	7.519	1.145	1.471	1.409	1.574	1.386	1.159	1.356	1.032	1.359	2.241	2.015	1.411	1.117	1.599	1.124	1.69	1.662	1.118	1.369	0.885	0	1.48	1.187	2.035	1.186	1.147	0.978	1.169	1.251	1.143	1.095	1.81	1.492	1.079	1.157	1.229	1.39	1.558	1.425
D12	8.25	1.68	2.084	2.187	1.173	1.145	1.279	1.491	1.447	1.994	2.323	1.887	1.282	0.898	1.219	1.581	1.706	1.158	1.617	1.739	1.555	1.391	0	1.538	2.263	1.292	1.758	1.588	1.297	1.7	1.27	1.437	1.837	1.846	1.424	2.278	1.357	1.708	2.15	1.34
D7	7.634	1.49	1.394	1.485	1.507	1.464	1.812	1.393	1.542	1.414	1.318	2.289	1.508	1.34	1.07	1.32	1.508	1.623	1.435	1.386	1.187	1.042	1.572	0	1.681	1.722	1.134	1.202	1.508	2.017	1.215	1.539	0.998	1.504	1.25	1.839	1.273	1.093	1.113	1.678
C9	8.143	2.34	1.8	1.97	1.545	1.474	2.33	2.147	1.994	2.053	2.349	1.875	1.619	1.714	1.176	1.527	2.186	1.656	1.613	1.571	1.764	1.931	2.201	1.673	0	2.294	1.835	1.74	1.535	1.9	1.456	1.813	1.583	1.255	2.219	2.059	1.881	1.179	1.702	1.768
C10	8.206	1.158	2.015	1.791	1.4	1.465	0.508	1.137	1.033	1.77	2.472	2.125	1.154	0.978	1.775	1.314	1.645	1.325	1.12	1.625	1.337	1.177	1.363	1.562	2.22	0	1.557	1.538	1.135	1.018	1.302	0.801	2.085	1.872	1.374	1.655	1.45	1.454	1.97	1.579
D8	7.932	1.417	1.686	0.645	1.873	1.762	1.553	1.139	1.143	0.741	1.469	1.649	1.503	1.266	1.518	1.12	1.086	1.706	1.138	1.338	0.996	1.233	1.87	1.176	1.855	1.597	0	1.11	1.124	1.836	1.334	1.258	1.332	1.346	1.193	1.315	1.037	1.156	1.128	1.736
C11	8.001	1.04	1.675	1.377	1.44	1.454	1.243	1.327	1.443	1.057	1.935	1.533	1.15	1.117	1.492	1.078	1.626	1.309	1.272	0.882	0.627	0.939	1.613	1.215	1.725	1.52	1.058	0	1.273	1.334	0.976	1.259	1.793	1.431	1.155	1.45	0.818	1.253	1.255	1.066
E2	8.518	1.35	1.949	1.452	1.152	1.223	1.085	1.046	0.741	1.357	1.884	1.477	0.852	0.824	1.267	1.042	1.06	1.139	1.042	1.434	1.256	1.232	1.352	1.418	1.521	1.104	1.019	1.302	0	1.409	0.989	0.838	1.654	1.023	1.036	1.399	1.118	1.078	1.426	1.339
D2	7.779	1.245	1.552	1.976	1.6	1.563	1.123	1.652	1.378	1.795	2.937	2.044	1.264	1.245	2.062	1.446	1.896	1.509	1.622	1.509	1.252	1.312	1.712	2.038	1.939	1.074	1.792	1.388	1.575	0	1.304	0.89	2.237	1.795	1.686	1.407	1.672	1.801	2.091	1.415
C8	8.313	1.264	1.396	1.634	1.343	1.102	1.24	1.029	1.218	0.969	1.816	1.41	0.844	1.014	1.157	0.948	1.074	0.955	1.202	0.969	1.145	1.044	1.329	1.177	1.507	1.346	1.127	1.011	0.952	1.361	0	1.004	1.252	1.021	1.234	1.383	1.184	1.129	1.395	1.286
D11	8.282	1.248	1.594	1.451	1.331	1.349	0.855	1.146	0.916	1.401	2.272	1.704	0.771	0.884	1.702	1.11	1.336	1.158	1.205	1.253	1.103	1.155	1.52	1.51	1.874	0.761	1.224	1.292	0.828	0.846	1.052	0	1.859	1.276	1.083	1.301	1.337	1.306	1.832	1.459
D5	7.837	2.132	1.402	1.691	1.688	1.549	1.996	1.514	1.821	1.49	1.237	2.127	1.728	1.712	1.147	1.511	1.449	1.681	2.031	1.547	1.727	1.662	1.837	0.848	1.523	2.115	1.391	1.759	1.692	2.269	1.277	1.996	0	1.621	1.574	2	1.699	1.146	1.017	1.83
B1	8.344	1.721	1.914	1.732	1.521	1.31	1.917	1.486	1.294	1.515	2.132	1.254	1.181	1.155	1.48	1.196	1.464	1.234	1.479	1.436	1.485	1.456	1.899	1.588	1.317	1.903	1.304	1.404	1.069	1.773	1.058	1.247	1.543	0	1.405	1.175	1.51	1.264	1.609	1.197
E1	8.436	1.23	2.128	1.496	1.269	1.419	1.059	0.947	0.847	1.108	1.789	1.579	1.111	0.98	1.544	1.368	0.953	1.296	1.553	1.575	1.352	1.183	1.479	1.326	2.31	1.357	1.063	1.186	0.945	1.732	1.246	1.128	1.585	1.492	0	1.62	1.268	1.523	1.511	1.382
B11	7.489	1.517	1.755	1.714	2.348	2.01	1.569	1.644	1.12	1.409	2.505	1.811	1.762	1.627	2.223	1.339	1.621	1.959	1.582	1.477	1.452	1.182	2.236	2.002	2.076	1.653	1.38	1.499	1.472	1.33	1.402	1.177	2.147	1.214	1.63	0	1.693	1.633	1.816	1.868
D10	8.315	0.989	1.624	1.275	1.428	1.429	1.205	1.511	1.422	1.212	1.75	1.495	1.28	0.989	1.062	1.021	1.627	1.412	1.126	0.897	0.798	1.099	1.547	1.256	1.652	1.39	1.047	0.728	0.967	1.577	1.154	1.252	1.537	1.495	1.162	1.568	0	1.305	1.017	1.287
B6	7.781	1.641	1.394	1.539	1.66	1.404	1.576	1.502	1.362	1.323	1.477	1.934	1.438	1.266	1.386	1.127	1.508	1.444	1.241	1.201	1.424	1.46	1.674	0.862	1.313	1.507	1.212	1.416	1.381	1.967	1.245	1.452	1.008	1.303	1.501	1.535	1.424	0	1.223	1.413
B4	7.655	1.641	1.283	1.241	1.979	1.863	1.747	1.356	1.462	1.101	1.275	1.943	1.563	1.499	1.416	1.075	1.653	1.783	1.53	1.14	1.296	1.452	2.136	1.055	1.592	1.938	0.963	1.217	1.324	2.048	1.305	1.634	0.899	1.503	1.375	1.672	1.232	1.236	0	1.838
B2	8.237	1.323	1.924	1.825	1.296	0.988	1.664	1.686	1.386	1.516	2.426	1.529	1.27	0.941	1.529	1.26	1.761	1.191	1.486	1.303	1.343	1.166	1.57	1.492	1.623	1.687	1.703	1.055	1.348	1.501	1.11	1.439	1.653	1.157	1.405	1.654	1.439	1.305	1.663	0

## Sheet: Ext-Data-Fig-4b
GL2500 Fragment SAXS I(0) values from 0.3-s compared to verification DSF ΔTm shifts
			Verification
	Reference ID	SAXS I(0) 0.3 s	DSF ΔTm (°C)	SSM Cluster
	D3	23	-3.64	1
	D1	23	-3.27	1
	C12	24	-4.19	1
	B3	23	-8.37	1
	B5	23	1.26	1
	B7	22	0.25	1
	B8	21	1.35	1
	B9	21	-0.14	1
	B10	22	0.17	1
	B12	24	0.33	1
	C1	22	0.75	1
	C2	22	0.65	1
	C3	23	0.67	1
	C4	22	2.06	1
	C6	22	0.82	1
	C7	23	1.15	1
	D9	22	-1.74	1
	D6	23	-2	1
	D4	21	-2.11	1
	E3	23	-0.78	1
	E2	21	-2.2	1
	D12	21	-2.86	1
	D8	22	-2.74	1
	D7	22	-3.2	1
	C11	23	-3.47	1
	C10	23	-6.48	1
	C9	22	-4.84	1
	C8	22	-9.91	1
	B1	23	-0.47	1
	B2	22	0.32	1
	B4	21	-0.08	1
	B6	23	-0.12	1
	B11	25	-0.25	1
	E1	22	-1.29	1
	D11	23	-1.53	1
	D10	22	-0.72	1
	D5	21	-1.27	1
	D2	24	-1.91	1

## Sheet: Ext-Data-Fig-4c
SAXS Similarity Matrix (SSM) map of Volatility-of-Ratio (VR) values at 2.1-s - also presented in Figure 2b
VR calculated for q-range 0.015 - 0.15 A-1. Matrix is clustered using the SIBYLS SAXS similarity web application.
	NADH-DMSO	D3	C12	D1	C3	DMSO	B12	B7	D9	B5	C6	C2	C4	B3	C1	C7	B8	D4	B9	B10	D6	E3	D12	D7	C9	C10	D8	C11	E2	D2	C8	D11	D5	B1	E1	B11	D10	B6	B4	B2
NADH-DMSO	0	2.131	2.304	2.542	7.228	7.391	6.537	6.292	5.087	5.412	5.971	6.115	6.692	6.382	6.162	6.522	6.337	6.676	6.176	6.205	5.459	4.004	4.008	2.321	2.541	2.711	2.792	3.049	3.533	4.379	4.622	4.868	4.957	4.906	5.091	5.242	5.746	5.627	5.846	5.918
D3	2.384	0	1.61	1.22	7.053	6.851	6.481	6.177	5.06	5.645	5.869	5.888	6.448	6.039	5.938	6.089	6.131	6.593	6.177	5.793	5.227	4.359	4.178	2.348	2.465	2.464	3.029	3.496	3.54	4.159	4.206	5.129	4.951	4.545	4.89	4.727	5.286	5.293	5.474	5.827
C12	2.262	1.784	0	1.178	6.331	6.369	5.625	5.524	5.125	5.346	5.586	5.944	6.027	5.567	5.242	5.657	5.663	5.807	5.244	5.309	4.577	3.226	3.075	2.433	2.283	2.186	2.233	2.501	2.875	3.529	3.781	4.045	4.016	4.355	4.486	4.557	4.933	4.714	4.979	5.031
D1	2.619	1.295	1.12	0	6.194	6.265	5.401	5.636	5.144	5.135	5.362	5.78	5.891	5.372	5.163	5.625	5.551	5.683	5.327	5.17	4.34	3.562	3.661	2.49	2.135	2.328	2.491	2.783	2.695	3.36	3.491	4.338	3.982	4.345	4.328	4.551	4.657	4.525	4.587	5.041
C3	7.212	6.993	6.261	6.112	0	1.768	1.743	1.482	2.127	2.108	2.127	1.525	1.027	1.24	1.44	1.428	1.745	1.835	1.801	2.076	2.612	3.968	4.371	5.45	4.797	4.771	4.441	4.352	3.945	3.186	3.241	3.039	2.572	2.484	2.398	2.246	2.168	1.884	1.884	1.518
DMSO	7.115	6.801	6.179	5.866	1.696	0	1.23	1.635	2.377	2.768	1.95	2.11	1.645	1.298	1.861	1.515	1.557	1.846	1.76	1.537	2.085	4.011	4.454	5.361	4.866	4.556	4.409	4.331	3.688	2.803	2.5	3.043	2.445	2.43	2.184	1.977	1.973	1.854	1.607	1.47
B12	6.561	6.539	5.644	5.542	1.705	1.281	0	1.592	2.236	2.283	2.188	2.32	1.753	1.189	1.852	1.744	1.715	1.297	1.388	1.173	1.576	3.489	4.054	4.968	4.487	4.254	3.969	3.88	3.308	2.57	2.596	2.63	1.997	2.415	2.117	1.934	1.911	1.624	1.333	1.071
B7	6.413	6.247	5.596	5.839	1.578	1.819	1.495	0	2.059	2.45	2.191	2.149	1.432	1.553	1.378	1.365	1.498	2.12	1.558	1.639	2.448	3.291	3.891	4.744	4.583	4.062	3.81	3.616	3.288	2.82	2.85	2.431	2.23	2.049	1.993	2.034	2.497	2.21	1.835	1.133
D9	5.329	4.984	4.908	4.969	2.262	2.689	2.216	1.96	0	1.248	1.408	1.308	1.678	1.651	1.583	1.758	2.048	1.982	1.527	1.85	1.73	2.984	3.175	3.301	3.164	2.925	2.964	3.345	2.876	1.989	2.317	1.985	1.749	1.333	1.279	1.077	1.362	1.285	1.249	1.356
B5	5.445	5.526	5.238	5.048	2.114	2.845	2.219	2.299	1.253	0	1.241	1.277	1.693	1.662	1.408	2.053	2.03	1.44	1.565	2.088	2.099	2.936	3.334	3.707	3.203	3.446	3.068	3.265	2.874	2.466	2.361	2.046	1.678	1.764	1.393	1.684	1.624	1.495	1.65	1.495
C6	5.859	5.774	5.574	5.316	2.176	2.157	2.167	2.069	1.379	1.272	0	1.522	1.582	1.39	1.42	2.101	2.067	1.71	1.769	1.75	2.078	3.591	3.963	4.002	3.516	3.796	3.456	3.689	3.177	2.649	2.424	2.395	1.884	1.694	1.479	1.655	1.211	1.402	1.573	1.471
C2	6.166	5.813	5.829	5.571	1.644	2.351	2.354	2.11	1.226	1.249	1.45	0	1.223	1.424	1.326	1.375	1.959	1.801	1.714	1.963	2.229	3.633	4.08	4.356	3.825	4.027	3.816	3.971	3.545	2.784	2.791	2.747	2.339	1.93	1.839	1.594	1.582	1.681	1.562	1.572
C4	6.612	6.505	6.006	5.84	1.016	1.697	1.781	1.351	1.601	1.763	1.441	1.244	0	1.182	1.324	1.431	1.999	1.768	1.573	1.885	2.335	3.914	4.35	4.795	4.195	4.192	3.926	4.118	3.621	2.921	3.035	2.959	2.308	2.043	1.892	1.746	1.772	1.562	1.571	1.379
B3	6.243	5.925	5.462	5.209	1.26	1.372	1.289	1.523	1.517	1.768	1.388	1.281	1.189	0	1.161	1.164	1.314	1.646	1.413	1.354	1.851	3.336	3.865	4.607	4.056	3.833	3.531	3.61	3.234	2.539	2.42	2.349	1.941	1.359	1.434	1.325	1.467	1.19	1.274	0.999
C1	6.201	5.91	5.236	5.208	1.575	1.916	1.863	1.33	1.663	1.508	1.308	1.407	1.36	1.225	0	0.873	1.3	1.401	1.231	1.304	1.609	3.025	3.377	4.49	3.87	3.745	3.429	3.243	2.864	2.186	2.26	1.989	1.652	1.323	1.309	1.627	1.545	1.31	1.051	1.02
C7	6.519	6.12	5.632	5.771	1.554	1.564	1.786	1.5	1.825	2.205	2.091	1.568	1.506	1.455	0.965	0	1.127	1.602	1.399	1.571	1.624	3.237	3.486	4.825	4.41	4.094	3.825	3.898	3.36	2.368	2.459	2.232	2.125	1.717	2.058	1.767	1.95	1.692	1.413	1.299
B8	6.47	6.099	5.706	5.693	1.847	1.759	1.716	1.565	2.064	2.193	2.118	1.965	2.084	1.419	1.349	1.081	0	1.6	1.235	1.257	1.957	2.91	3.508	4.936	4.448	4.248	3.772	3.576	3.032	2.524	2.452	2.13	2.022	1.697	1.811	1.744	2.123	1.904	1.663	1.418
D4	6.676	6.605	5.733	5.513	1.655	1.851	1.288	1.925	1.821	1.386	1.678	1.691	1.735	1.421	1.259	1.586	1.383	0	0.942	1.097	1.63	2.86	3.335	4.821	4.193	4.137	3.845	3.611	3.203	2.463	2.407	2.018	1.793	2.16	1.832	2.043	1.724	1.761	1.493	1.133
B9	6.15	6.242	5.251	5.394	1.828	1.783	1.342	1.712	1.578	1.61	1.691	1.757	1.614	1.495	1.301	1.414	1.452	0.985	0	1.006	1.587	2.853	3.286	4.474	3.831	3.865	3.386	3.144	2.819	2.097	2.303	1.998	1.355	1.893	1.528	1.755	1.741	1.572	1.31	0.921
B10	6.227	5.86	5.347	5.197	2.141	1.643	1.11	1.845	1.895	2.092	1.742	2.032	1.919	1.357	1.35	1.55	1.386	1.167	1.112	0	1.064	3.119	3.675	4.594	3.937	3.929	3.614	3.451	2.719	1.976	1.955	2.371	1.701	1.661	1.252	1.433	1.463	1.355	1.246	0.918
D6	5.462	5.164	4.487	4.333	2.701	2.106	1.559	2.422	1.677	2.186	2.091	2.297	2.358	1.894	1.58	1.76	2.013	1.806	1.599	1.124	0	2.653	2.787	3.799	3.25	3.013	2.784	2.852	2.081	1.124	1.509	1.701	1.137	1.457	1.344	1.342	1.328	1.102	0.962	1.379
E3	4.158	4.397	3.345	3.807	4.102	4.176	3.492	3.343	3.192	3.041	3.695	3.755	4.016	3.425	3.123	3.364	2.997	2.954	2.867	3.134	2.831	0	1.821	3.049	3.244	2.449	2.089	1.764	1.957	2.213	2.206	1.684	2.154	2.489	2.659	2.893	3.43	3.253	3.145	2.91
D12	4.068	4.199	3.102	3.802	4.473	4.598	4.1	3.972	3.378	3.426	3.977	4.078	4.385	3.957	3.406	3.525	3.555	3.61	3.244	3.648	2.82	1.893	0	2.142	2.545	1.786	1.933	1.91	1.993	1.827	2.312	1.832	2.145	2.758	3.038	3.247	3.529	3.317	3.432	3.318
D7	2.38	2.287	2.391	2.487	5.411	5.583	5.005	4.65	3.325	3.77	4.253	4.338	4.919	4.586	4.388	4.704	4.788	5.016	4.414	4.572	3.781	3.039	2.035	0	1.002	1.219	1.32	2.038	2.148	2.758	2.982	3.153	3.142	3.307	3.44	3.501	4.041	3.913	4.199	4.228
C9	2.634	2.5	2.203	2.145	4.781	5.09	4.423	4.479	3.256	3.243	3.533	3.896	4.237	4.136	3.847	4.298	4.404	4.325	3.717	3.889	3.227	3.112	2.536	1.023	0	1.39	1.241	1.876	1.751	2.277	2.413	3.123	2.575	3.036	2.88	3.225	3.378	3.228	3.585	3.573
C10	2.833	2.557	2.175	2.367	4.751	5.089	4.217	4.026	3.102	3.624	3.846	4.154	4.316	4.021	3.768	4.04	4.196	4.491	3.814	3.848	3.069	2.406	1.756	1.215	1.505	0	1.233	1.958	1.45	1.937	2.311	2.681	2.562	2.643	2.827	2.776	3.3	3.267	3.415	3.526
D8	2.771	3.037	2.181	2.515	4.444	4.593	3.977	3.675	3.003	3.159	3.504	3.937	3.971	3.527	3.377	3.768	3.699	3.954	3.42	3.611	2.963	2.024	1.882	1.298	1.266	1.289	0	1.064	1.206	2.004	1.894	2.259	2.124	2.22	2.432	2.663	3.207	3.031	3.231	3.178
C11	3.019	3.45	2.456	2.888	4.443	4.534	3.938	3.614	3.39	3.407	3.708	4.053	4.186	3.672	3.331	3.684	3.558	3.839	3.121	3.456	3.022	1.789	1.881	1.996	1.852	1.955	1.133	0	1.274	2.079	1.981	2.138	1.98	2.494	2.613	3.006	3.365	3.059	3.197	3.075
E2	3.65	3.622	2.951	2.934	3.961	3.961	3.224	3.227	2.718	2.937	3.286	3.591	3.78	3.275	2.911	3.117	2.88	3.33	2.708	2.639	2.007	1.794	1.793	2.246	1.854	1.543	1.202	1.324	0	1.182	1.224	2.004	1.641	2.142	2.055	2.34	2.656	2.411	2.487	2.57
D2	4.462	4.279	3.467	3.415	3.302	3.134	2.484	2.998	2.226	2.488	2.651	2.936	2.972	2.656	2.212	2.329	2.587	2.625	2.032	1.976	1.154	2.181	1.827	2.766	2.303	2.024	2.037	2.077	1.24	0	1.069	1.655	1.069	1.674	1.533	1.713	1.921	1.642	1.728	1.806
C8	4.591	4.228	3.709	3.616	3.272	2.823	2.555	2.937	2.422	2.364	2.482	2.859	2.991	2.351	2.284	2.436	2.412	2.464	2.269	1.915	1.418	2.007	2.267	3.096	2.486	2.457	1.971	2.031	1.335	1.018	0	1.64	1.102	1.487	1.51	1.93	1.774	1.644	1.919	1.967
D11	4.895	5.067	4.005	4.406	2.979	3.062	2.599	2.515	2.066	1.97	2.304	2.725	2.954	2.326	1.961	2.206	1.991	2.086	1.957	2.294	1.675	1.587	1.8	3.281	3.146	2.745	2.259	2.169	2.045	1.631	1.549	0	0.887	1.292	1.71	2.024	2.077	1.854	1.844	1.871
D5	4.882	4.949	3.891	4.017	2.624	2.622	2.158	2.22	1.76	1.792	1.927	2.338	2.353	1.946	1.606	2.013	1.955	1.881	1.426	1.681	1.076	2.022	2.073	3.102	2.604	2.466	2.14	1.968	1.596	0.935	1.137	0.882	0	1.136	1.137	1.602	1.669	1.376	1.439	1.278
B1	4.945	4.622	4.303	4.435	2.567	2.62	2.345	1.977	1.228	1.814	1.635	1.99	1.996	1.526	1.384	1.695	1.721	2.257	1.761	1.681	1.48	2.488	2.709	3.205	2.964	2.511	2.275	2.639	2.079	1.679	1.477	1.298	1.133	0	0.931	1.119	1.421	1.249	1.529	1.572
E1	5.218	4.913	4.385	4.185	2.251	2.35	2.023	1.936	1.374	1.451	1.598	1.907	1.922	1.543	1.238	1.839	1.7	1.853	1.372	1.207	1.288	2.57	3.045	3.595	2.899	2.888	2.527	2.615	1.866	1.357	1.378	1.684	1.071	1.092	0	1.012	1.365	1.125	0.971	1.161
B11	5.182	4.857	4.539	4.526	2.244	2.267	1.949	1.987	0.979	1.772	1.722	1.695	1.835	1.371	1.563	1.58	1.629	2.154	1.715	1.355	1.4	2.768	3.074	3.493	3.306	2.774	2.651	3.049	2.334	1.654	1.88	1.925	1.544	1.021	0.901	0	1.252	1.186	1.108	1.379
D10	5.675	5.314	4.875	4.501	2.105	2.071	1.873	2.392	1.511	1.722	1.291	1.632	1.823	1.389	1.511	1.85	2.006	1.755	1.679	1.428	1.302	3.3	3.525	4.054	3.379	3.306	3.274	3.255	2.449	1.802	1.801	2.123	1.662	1.482	1.325	1.379	0	0.658	0.945	1.326
B6	5.592	5.307	4.661	4.394	1.919	1.948	1.708	2.205	1.251	1.6	1.427	1.617	1.617	1.198	1.313	1.603	1.908	1.889	1.513	1.398	1.093	3.125	3.282	3.862	3.205	3.041	3.003	3.097	2.317	1.574	1.797	1.912	1.371	1.256	1.085	1.05	0.705	0	0.76	1.11
B4	5.873	5.552	4.91	4.61	1.968	1.796	1.297	1.829	1.338	1.651	1.649	1.667	1.63	1.351	1.091	1.308	1.573	1.6	1.242	1.188	0.877	2.948	3.341	4.202	3.604	3.495	3.337	3.285	2.438	1.644	1.908	1.914	1.355	1.534	1.203	1.155	1.039	0.876	0	0.932
B2	5.912	5.939	4.967	4.969	1.652	1.722	1.124	1.2	1.572	1.581	1.501	1.684	1.381	1.109	0.962	1.249	1.347	1.26	0.922	0.988	1.377	2.7	3.253	4.169	3.592	3.458	3.138	3.033	2.557	1.871	2.035	1.852	1.237	1.565	1.29	1.238	1.439	1.144	0.901	0

## Sheet: Ext-Data-Fig-4d
GL2500 Fragment SAXS I(0) values from 2.1-s compared to verification DSF ΔTm shifts - also presented in Figure 2c
			Verification
	Reference ID	SAXS I(0) 2.1 s	DSF ΔTm (°C)	SSM Cluster
	D3	46	-3.64	1
	D1	45	-3.27	1
	C12	48	-4.19	1
	B3	26	-8.37	2
	B5	30	1.26	2
	B7	24	0.25	2
	B8	26	1.35	2
	B9	26	-0.14	2
	B10	27	0.17	2
	B12	27	0.33	2
	C1	27	0.75	2
	C2	26	0.65	2
	C3	23	0.67	2
	C4	25	2.06	2
	C6	29	0.82	2
	C7	26	1.15	2
	D9	28	-1.74	2
	D6	29	-2	2
	D4	26	-2.11	2
	E3	40	-0.78	3
	E2	36	-2.2	3
	D12	34	-2.86	3
	D8	36	-2.74	3
	D7	38	-3.2	3
	C11	38	-3.47	3
	C10	42	-6.48	3
	C9	38	-4.84	3
	C8	33	-9.91	3
	B1	30	-0.47	4
	B2	26	0.32	4
	B4	27	-0.08	4
	B6	28	-0.12	4
	B11	31	-0.25	4
	E1	29	-1.29	4
	D11	31	-1.53	4
	D10	28	-0.72	4
	D5	30	-1.27	4
	D2	37	-1.91	4
