# Supplementary material for: Chemical screening by time-resolved X-ray scattering to discover allosteric probes
Source: Nat Chem Biol. Author manuscript; Available in PMC 2024 Sep 1. (PMC11358040; doi:10.1038/s41589-024-01609-1)
Supplement: Source Data Extended Fig. 5 [file NIHMS2003799-supplement-Source_Data_Extended_Fig__5.xlsx]

## Sheet: Ext-Fig-5a
K-means clustering results of GL2500 VR SAXS similarity matrices
	Krzanowski-Lai Index (KL) with R function NbCluster
	Time (s)	0.3	0.6	0.9	1.2	1.5	1.8	2.1	2.4	2.7	3
	Cluster Number	2	2	3	3	4	4	4	4	2	4
	NADH-DMSO	1	1	1	1	1	1	1	1	1	1
	D3	4	4	1	1	1	1	1	1	1	1
	C12	4	4	1	1	1	1	1	1	1	1
	D1	4	4	1	1	1	1	1	1	1	1
	C3	4	4	4	4	4	4	4	4	4	4
	DMSO	4	4	4	4	4	4	4	4	4	4
	B12	4	4	4	4	4	4	4	4	4	4
	B7	4	4	4	4	4	4	4	4	4	4
	D9	4	4	4	4	4	4	3	4	4	4
	B5	4	4	4	4	4	4	4	4	4	4
	C6	4	4	4	4	4	4	4	4	4	4
	C2	4	4	4	4	4	4	4	4	4	4
	C4	4	4	4	4	4	4	4	4	4	4
	B3	4	4	4	4	4	4	4	4	4	4
	C1	4	4	4	4	4	4	4	4	4	4
	C7	4	4	4	4	4	4	4	4	4	4
	B8	4	4	4	4	4	4	4	4	4	4
	D4	4	4	4	4	4	4	4	4	4	4
	B9	4	4	4	4	4	4	4	4	4	4
	B10	4	4	4	4	4	4	4	4	4	4
	D6	4	4	4	4	3	3	3	3	4	3
	E3	4	4	4	4	3	3	2	2	1	2
	D12	4	4	2	2	2	2	2	2	1	2
	D7	4	4	2	2	2	2	2	2	1	2
	C9	4	4	2	2	2	2	2	2	1	2
	C10	4	4	2	2	2	2	2	2	1	2
	D8	4	4	2	2	2	2	2	2	1	2
	C11	4	4	2	2	2	2	2	2	1	2
	E2	4	4	4	4	3	2	2	2	1	2
	D2	4	4	2	4	3	3	3	3	4	3
	C8	4	4	4	4	3	3	3	3	4	2
	D11	4	4	4	4	3	3	3	3	4	3
	D5	4	4	4	4	3	3	3	3	4	3
	B1	4	4	4	4	3	3	3	3	4	3
	E1	4	4	4	4	3	3	3	4	4	3
	B11	4	4	4	4	4	4	3	4	4	3
	D10	4	4	4	4	4	4	3	4	4	3
	B6	4	4	4	4	4	4	3	4	4	3
	B4	4	4	4	4	4	4	4	4	4	3
	B2	4	4	4	4	4	4	4	4	4	4
